# Supplementary material for: On Evaluating MHC-II Binding Peptide Prediction Methods
Source: PLoS One. 2008 Sep 24;3(9):e3268. doi: 10.1371/journal.pone.0003268 (PMC2533399; doi:10.1371/journal.pone.0003268)
Supplement: Dataset S1 — Datasets derived from MHCPEP database (0.36 MB ZIP) [file pone.0003268.s002.zip]

Archive with 117 entries (111 files):
- MHCPEP/
- MHCPEP/ReadMe
- MHCPEP/SRDS1/
- MHCPEP/SRDS1/HLA-DQ2.arff
- MHCPEP/SRDS1/HLA-DQ4.arff
- MHCPEP/SRDS1/HLA-DQ7.arff
- MHCPEP/SRDS1/HLA-DR1.arff
- MHCPEP/SRDS1/HLA-DR11.arff
- MHCPEP/SRDS1/HLA-DR13.arff
- MHCPEP/SRDS1/HLA-DR15.arff
- MHCPEP/SRDS1/HLA-DR17.arff
- MHCPEP/SRDS1/HLA-DR2.arff
- MHCPEP/SRDS1/HLA-DR3.arff
- MHCPEP/SRDS1/HLA-DR4.arff
- MHCPEP/SRDS1/HLA-DR5.arff
- MHCPEP/SRDS1/HLA-DR51.arff
- MHCPEP/SRDS1/HLA-DR7.arff
- MHCPEP/SRDS1/HLA-DR8.arff
- MHCPEP/SRDS1/HLA-DR9.arff
- MHCPEP/SRDS1/I-Ab.arff
- MHCPEP/SRDS1/I-Ad.arff
- MHCPEP/SRDS1/I-Ag7.arff
- MHCPEP/SRDS1/I-Ak.arff
- MHCPEP/SRDS1/I-Ed.arff
- MHCPEP/SRDS1/I-Ek.arff
- MHCPEP/SRDS2/
- MHCPEP/SRDS2/HLA-DQ2.arff
- MHCPEP/SRDS2/HLA-DQ4.arff
- MHCPEP/SRDS2/HLA-DQ7.arff
- MHCPEP/SRDS2/HLA-DR1.arff
- MHCPEP/SRDS2/HLA-DR11.arff
- MHCPEP/SRDS2/HLA-DR13.arff
- MHCPEP/SRDS2/HLA-DR15.arff
- MHCPEP/SRDS2/HLA-DR17.arff
- MHCPEP/SRDS2/HLA-DR2.arff
- MHCPEP/SRDS2/HLA-DR3.arff
- MHCPEP/SRDS2/HLA-DR4.arff
- MHCPEP/SRDS2/HLA-DR5.arff
- MHCPEP/SRDS2/HLA-DR51.arff
- MHCPEP/SRDS2/HLA-DR7.arff
- MHCPEP/SRDS2/HLA-DR8.arff
- MHCPEP/SRDS2/HLA-DR9.arff
- MHCPEP/SRDS2/I-Ab.arff
- MHCPEP/SRDS2/I-Ad.arff
- MHCPEP/SRDS2/I-Ag7.arff
- MHCPEP/SRDS2/I-Ak.arff
- MHCPEP/SRDS2/I-Ed.arff
- MHCPEP/SRDS2/I-Ek.arff
- MHCPEP/SRDS3/
- MHCPEP/SRDS3/HLA-DQ2.arff
- MHCPEP/SRDS3/HLA-DQ4.arff
- MHCPEP/SRDS3/HLA-DQ7.arff
- MHCPEP/SRDS3/HLA-DR1.arff
- MHCPEP/SRDS3/HLA-DR11.arff
- MHCPEP/SRDS3/HLA-DR13.arff
- MHCPEP/SRDS3/HLA-DR15.arff
- MHCPEP/SRDS3/HLA-DR17.arff
- MHCPEP/SRDS3/HLA-DR2.arff
- MHCPEP/SRDS3/HLA-DR3.arff
- MHCPEP/SRDS3/HLA-DR4.arff
- MHCPEP/SRDS3/HLA-DR5.arff
- MHCPEP/SRDS3/HLA-DR51.arff
- MHCPEP/SRDS3/HLA-DR7.arff
- MHCPEP/SRDS3/HLA-DR8.arff
- MHCPEP/SRDS3/HLA-DR9.arff
- MHCPEP/SRDS3/I-Ab.arff
- MHCPEP/SRDS3/I-Ad.arff
- MHCPEP/SRDS3/I-Ag7.arff
- MHCPEP/SRDS3/I-Ak.arff
- MHCPEP/SRDS3/I-Ed.arff
- MHCPEP/SRDS3/I-Ek.arff
- MHCPEP/UPDS/
- MHCPEP/UPDS/HLA-DQ2.arff
- MHCPEP/UPDS/HLA-DQ4.arff
- MHCPEP/UPDS/HLA-DQ7.arff
- MHCPEP/UPDS/HLA-DR1.arff
- MHCPEP/UPDS/HLA-DR11.arff
- MHCPEP/UPDS/HLA-DR13.arff
- MHCPEP/UPDS/HLA-DR15.arff
- MHCPEP/UPDS/HLA-DR17.arff
- MHCPEP/UPDS/HLA-DR2.arff
- MHCPEP/UPDS/HLA-DR3.arff
- MHCPEP/UPDS/HLA-DR4.arff
- MHCPEP/UPDS/HLA-DR5.arff
- MHCPEP/UPDS/HLA-DR51.arff
- MHCPEP/UPDS/HLA-DR7.arff
- MHCPEP/UPDS/HLA-DR8.arff
- MHCPEP/UPDS/HLA-DR9.arff
- MHCPEP/UPDS/I-Ab.arff
- MHCPEP/UPDS/I-Ad.arff
- MHCPEP/UPDS/I-Ag7.arff
- MHCPEP/UPDS/I-Ak.arff
- MHCPEP/UPDS/I-Ed.arff
- MHCPEP/UPDS/I-Ek.arff
- MHCPEP/WUPDS/
- MHCPEP/WUPDS/HLA-DQ2.xrff
- MHCPEP/WUPDS/HLA-DQ4.xrff
- MHCPEP/WUPDS/HLA-DQ7.xrff
- MHCPEP/WUPDS/HLA-DR1.xrff
- MHCPEP/WUPDS/HLA-DR11.xrff
- MHCPEP/WUPDS/HLA-DR13.xrff
- MHCPEP/WUPDS/HLA-DR15.xrff
- MHCPEP/WUPDS/HLA-DR17.xrff
- MHCPEP/WUPDS/HLA-DR2.xrff
- MHCPEP/WUPDS/HLA-DR3.xrff
- MHCPEP/WUPDS/HLA-DR4.xrff
- MHCPEP/WUPDS/HLA-DR5.xrff
- MHCPEP/WUPDS/HLA-DR51.xrff
- MHCPEP/WUPDS/HLA-DR7.xrff
- MHCPEP/WUPDS/HLA-DR8.xrff
- MHCPEP/WUPDS/HLA-DR9.xrff
- MHCPEP/WUPDS/I-Ab.xrff
- MHCPEP/WUPDS/I-Ad.xrff
- MHCPEP/WUPDS/I-Ag7.xrff
- MHCPEP/WUPDS/I-Ak.xrff
- MHCPEP/WUPDS/I-Ed.xrff
- MHCPEP/WUPDS/I-Ek.xrff
