# Supplementary material for: On Evaluating MHC-II Binding Peptide Prediction Methods
Source: PLoS One. 2008 Sep 24;3(9):e3268. doi: 10.1371/journal.pone.0003268 (PMC2533399; doi:10.1371/journal.pone.0003268)
Supplement: Dataset S1 — Datasets derived from MHCPEP database (0.36 MB ZIP) [file pone.0003268.s002.zip › MHCPEP/SRDS1/HLA-DQ2.arff]

@relation HLA-DQ2
@attribute Seq string
@attribute class {0,1}
@data
LIYFQGTGAADDSGL, 1
IGQYYEEEERQRGNF, 1
PPSQGKGRGLSLSRFSWG, 1
YLTFLPSDDEIYDCKV, 1
SGPLKAEIAQRLEY, 1
RGNFPDRFSARQFPEFISEAIIHVLHSRHPGC, 1
KTIAYDEEARR, 1
FESTGNLIAPEYGFKISY, 1
SDYEGRLIQNSLTIY, 1
AAEYWNSQKEVLER, 1
VVEFDLPGIKADS, 1
LDPLIRGLLARPAKLQV, 1
IPELNKVARAAA, 1
DVEVYRAVTPLGPEVAGQF, 1
GIVEQCCTSICSLY, 1
HLVEALYLVCGERGFF, 1
WTASNVMEERY, 1
WTSANVMEERY, 1
WTSSAVMEERY, 1
WTSSNVAEERY, 1
WTSSNVMAERY, 1
AAAAAVAAEAY, 1
WTSSNAMEERY, 1
WTSSNKMEERY, 1
WTSSNEMEERY, 1
WTSSNVMELRY, 1
WTSSNVMEARY, 1
WTSSNVMEKRY, 1
WTSSNVMEDRY, 1
WIAQEGPEYW, 1
WIKQEGPEYW, 1
WIDQEGPEYW, 1
WIWQEGPEYW, 1
WIEAEGPEYW, 1
WIEKEGPEYW, 1
WIENEGPEYW, 1
WIEQEAPEYW, 1
WIEQEKPEYW, 1
WIEQEGPEAW, 1
WIEQEGPEKW, 1
WIEQEGPEFW, 1
WAEQEGPEYW, 1
WLEQEGPEYW, 1
WIEQAGPEYW, 1
WIEQDGPEYW, 1
WIEQWGPEYW, 1
WIEQEGAEYW, 1
WIEQEGPAYW, 1
WIEQEGPDYW, 1
WIEQEGPWYW, 1
YLTFLPSADEIYDCKV, 1
DILDTAGLEEYSAM, 1
NNQVVSLKPEIIVDQY, 1
IASNENMDAMESSTLY, 1
LRLDGEEVDMTPADA, 1
IDVWLGGLAENFLPY, 1
KPLLIIAEDVEGEY, 1
DAWREGEEFVVEF, 1
FPGQQQPFPPQQPYPQPQPF, 1
EWTSSNVME, 1
LPKPPKPVSKMRMATPLLMQ, 1
WASSNVMEERY, 1
RAPWIEQEGPE, 1
TPLLMQALPMGALPQG, 1
WIEQEGPEYA, 1
IEQEGPEYWDQ, 1
WTSSNVMEEAY, 1
SGAAPLGKELQDSLR, 0
FHEMTFQSINKCDID, 0
RPSLDDNESARYFYNIST, 0
TGVLGPRSSIFQVLRG, 0
SKNRFSFMDAAFCL, 0
TISFCIVLRMSVTRQFPTAVQIWYDSFGMIRK, 0
YLEFSNEVKFA, 0
EEIQCNGRSFHKTCFHCM, 0
RALEKQRLDLQEKET, 0
VLPEGEIMPNTVFV, 0
QFKAIEDEGMPIY, 0
FWRGVCEELLWFLRGET, 0
DLTEAWLKEKLS, 0
DEHGTGDVASVSGRYYAMD, 0
IERIDLRTKKTESG, 0
PHFVELSKKHYEELHV, 0
ALTTGVTDYGV, 0
DFKDKIYINDL, 0
RAVVEDYIRSQ, 0
LLVSGFTIEEP, 0
GDKVTVELTPY, 0
SDEREARRIAD, 0
KDFGLASRRKS, 0
FRYHEWPQGHS, 0
TTEIRGLRLDF, 0
SFWLVTLIALF, 0
LSLADMLFAFP, 0
ISGEEVISTWR, 0
PYAGYMGMVDL, 0
HDMGVVARLA, 0
LAYLEQVRQH, 0
VPTIESRPHS, 0
PNSKLQINRQ, 0
PYTIWPAIQP, 0
YGAALFMYIR, 0
VALWLGIGAT, 0
ALAREVRELE, 0
VTKDASSQNC, 0
ALAVPTVFFL, 0
EIQTEYGVFN, 0
RKNKQDTVGV, 0
PDVRFVIHHS, 0
IVEQYERTEG, 0
NRFYLSTKMK, 0
WLTSTINSRF, 0
QDIQDFTDKE, 0
AVGEGADLKV, 0
RILKPTCHIY, 0
LNSTVVKEET, 0
HELESQINPE, 0
KKRPFYHIVVADSRSR, 0
KIELLASNGLLNLT, 0
NRYGVAYVYLDTDVNI, 0
TQNNTYYYNNYNTYSY, 0
RTFSGCKEQGQITLK, 0
FHFSVFMSLLLVGIL, 0
NVTFPPLLSGNDFQ, 0
RSIEEVKQDFNIR, 0
SALEEAMFLTRYGKRVFVVH, 0
EISVESKHQ, 0
GSVIATIDLLKKAGCSSIKV, 0
SHVLGSVEVGK, 0
THNYEEIPMDT, 0
ISPKKDLEKGVVLSDL, 0
IILTAKTRSR, 0
SAGLMDPKASD, 0
TVKPIDYKCPC, 0
