# Supplementary material for: On Evaluating MHC-II Binding Peptide Prediction Methods
Source: PLoS One. 2008 Sep 24;3(9):e3268. doi: 10.1371/journal.pone.0003268 (PMC2533399; doi:10.1371/journal.pone.0003268)
Supplement: Dataset S1 — Datasets derived from MHCPEP database (0.36 MB ZIP) [file pone.0003268.s002.zip › MHCPEP/SRDS1/HLA-DQ4.arff]

@relation HLA-DQ4
@attribute Seq string
@attribute class {0,1}
@data
FTAFGFSEQRTFAER, 1
SISPGSGLFSPGYTR, 1
LDGIWSGRVLHTATF, 1
HRVASDINLTISFRY, 1
GRSALVRVTYVSPFL, 1
LRCSSFRRDSLLLYY, 1
QDVDYFRHPPEVSLL, 1
RTPGFCYLSLSSALR, 1
PIFPVVSSSGSSSSP, 1
WPMCSDYPSVSLCPW, 1
PSWKRSALVRWALLQ, 1
PLYFRSRTCPSCSPR, 1
FEGVYDPSINVSKLV, 1
VASFFFMDPFSLHYR, 1
PGHSLGKLSVLHSFF, 1
PVRYGFSGPRLAELW, 1
GCSALVGFLILLCCM, 1
PAVASTSSLIIDGPF, 1
LVLLLFIALGFMYGA, 1
IVSVVIRGNEGAFWS, 1
PLSGHSSVLAALSMP, 1
GRFRHYSMLRHHSIR, 1
RSSHHPSFAVSLEPL, 1
LGYVPVWAPSRNGWR, 1
PFWNFGCRHRSFLPV, 1
GAGVLTPFTWRRFHM, 1
TRLYVTWSGNTVHDG, 1
PKTFQYGGRTVGGLW, 1
DYEGTRVRLLGVGRS, 1
PFPRKHVCWNQVRRV, 1
PFVVPTASSWALDLP, 1
PPFRIVRCCGWGLGC, 1
PVIAIPPSFANMFLF, 1
IFYLVSCFTFMVLFA, 1
PWTPFQTRVGRPVGA, 1
IPPILPAYTLLGHPR, 1
GPLSVRSRGVMLPFF, 1
PIYSDGGGAFFPRHF, 1
LSSSFDRDSSPPCCW, 1
SFGVSRFIGGNGYWI, 1
RRSSVAPVANFGVMD, 1
LWGCPGSGRSPCAIR, 1
AANLLFYPDLGWFAV, 1
LFFSNTHRINRILYL, 1
GPVWSSGLYRLFYAS, 1
PKAFQYGGRAVGGLW, 1
TRWGESDSFAISPPG, 1
AWNLNFKVAPGHGSV, 1
THRGLRLYRPHSYIR, 1
SISHASRLFSPCYTR, 1
VSSRYNALWNCVTCY, 1
AVPTSKPHRGPFFPS, 1
CHRCFHFRRHPVAVF, 1
HRISHFAHRYLARLH, 1
PVRDFPYDAFIYVWN, 1
PWTPPIPLNVGRNRA, 1
PFVVSDIAFMGLFYD, 1
ARLLMISLLALFFCG, 1
PISSVFLSSSVVFPS, 1
GTGRFSNAAGFTVSK, 1
WVGGSSFRLLPGFWG, 1
HGSRLQRYFLYTIHR, 1
STAFSFSASGSVLYW, 1
VGFLGLKRGPPGVDA, 1
GICGGCGVFPGVSVR, 1
RTGPAGAAGARGND, 1
ARGPEGAQGPRGEPGT, 1
PPGLQGMPGERGAA, 1
PPGPAGERGEQ, 1
TPGLPGVKGHRGYPGL, 1
IAGAPGFPGPRGPPDPQGA, 1
GEPGKAGEKGLPGA, 1
SPGAQGLQGPRGLPGT, 1
EKAGGAQLGVMQGPMGPMGPR, 1
VEGPVYAAVVNMLRR, 1
VEGPVYDSVVNMLRR, 1
VEGPVYDASVNMLRR, 1
FGRGPVSITAPMFLN, 1
KEPGVSGPMGPRGPPGK, 1
PRGERGFPGERGSPGA, 1
RPGPPGPQGARGQPGV, 1
EAKPGKAGERGPPGPQG, 1
VEGPVSDAVVNMLRR, 1
VEGPVYDAVSNMLRR, 1
LALTQTWAGSHSMRY, 0
VICKESCNENVIGAL, 0
VKDVSNKCAPEPMDS, 0
PILFTFRSAKEGGEL, 0
ANEATLAARIERALK, 0
LGLAIEKLKDGFTLQ, 0
RGTWTAGDRDVDVFV, 0
KDKTLPRWQIWLAVE, 0
RQAGGLPRFAGSRSH, 0
FLHETGSNNPSGIVS, 0
STYARCGIIVNVTPL, 0
ETFEQYSADAKAVGD, 0
TLMRAVTGHQVPTGQ, 0
GSKLKVSLARKKPPM, 0
TMRVLQAPRPRPRTF, 0
FTIEVKANTYEKYWP, 0
PDVSLTSMGIYVFDA, 0
AEMPGESRPYPGIIE, 0
VKTKEEDFIENLLVA, 0
SNGTKVDTLTEKGIE, 0
QIGGIACHTGRESCF, 0
ERIKQDDCRNGFLLD, 0
VHLASGRTYHIQYNP, 0
SGRYYRLSEMTEKEQ, 0
TGNPRHLHVLIGTSV, 0
GGLYGVSLGGAFFGE, 0
IAGVPKAERARKVDA, 0
KLEHQLETKMTSEGL, 0
ELLRKTLDKNLGINP, 0
GHHPVEIAAVLKAAR, 0
TPQDTTNTAEAISAF, 0
RIAQSEAELISDEAQ, 0
ALKAFRTNLPVVRSE, 0
FSVQRNLPFERATVM, 0
GLLAFIEALIFIAIL, 0
EHVELLGATPGWLRY, 0
IKYFDETPDRVALNE, 0
PAGLVLYYIVSNLVT, 0
YGVFAGRDASRGLAT, 0
IGRLAGKGGRTKFTI, 0
CGEKKMWKKPAFIDL, 0
RALLYSAPVKPGESV, 0
LDHLVVGRGECVSFA, 0
QKQRTTLENILAKYG, 0
GVVVECQDERSQHKN, 0
KKHVLLTWAQSINGR, 0
VSTKGIRLIDKKGIE, 0
PRKRTHGFRVRMKTK, 0
VVQVVPEKNVILIKG, 0
WQGQTAGNITVELRV, 0
GNETRMGKGKGGFDH, 0
PDELRAEKSFPSKPY, 0
EIKPVEEQKLNENLF, 0
GLDGDVDGMVHLSDL, 0
WTIRNMVETAAIRDL, 0
PKLYVKLHYCVSCAI, 0
YIGPTCKLARREGAD, 0
TEQSLIMKSKDEKGD, 0
KINNEKTKSTIFVEN, 0
FYGEWGFTDSRGVYR, 0
RLGTIRALRRRGILP, 0
YNDFIKAYKSYLAPS, 0
IVLSSTKNMDNIDFR, 0
SQNDREKLAEAKEKI, 0
TSIQRGPCPVFTETF, 0
LAALRPRHRSWGET, 0
APEATPVETTPVIEEN, 0
AVGTLLNHSENRLK, 0
ANGELCLDILQ, 0
CNATHELVVRTPRSVR, 0
SYFQTVRPGVTVGLGLQLD, 0
ESLQEEIAFLKKLH, 0
YQYTYTRDGEEVTAHT, 0
RNVAIAISASAFSFSMFVGFI, 0
TGPHRTECSHGSPFR, 0
SGQIFVVGCSTSEVL, 0
WVLAIILFIATYLNY, 0
FCTASLFEKTACFSG, 0
YYRDGMSAQSEGNYAEA, 0
VLMAVLAASGIPYVKW, 0
EYLNRFYWLQISLGFS, 0
TENCQDKIFTVLDKNRR, 0
NTIAHSTFLEAENPR, 0
FEMSFYGQSGSQASG, 0
