# Supplementary material for: On Evaluating MHC-II Binding Peptide Prediction Methods
Source: PLoS One. 2008 Sep 24;3(9):e3268. doi: 10.1371/journal.pone.0003268 (PMC2533399; doi:10.1371/journal.pone.0003268)
Supplement: Dataset S1 — Datasets derived from MHCPEP database (0.36 MB ZIP) [file pone.0003268.s002.zip › MHCPEP/SRDS1/HLA-DQ7.arff]

@relation HLA-DQ7
@attribute Seq string
@attribute class {0,1}
@data
IPELNKVARAAAEVAGQF, 1
DVEVYRAVTPLGP, 1
INSWVESQTNGIIRNVLQPSS, 1
YYVRAVRAYLTT, 1
VHHANENIFYCPIAIMSALA, 1
ISQAVHAAAEIN, 1
YGAVDSILGGVATYGAA, 1
LLPLLEKVIGAGKPL, 1
HNTNGVTAASSH, 1
YTYTVHAAHAYTYT, 1
GARASVLSGGELDKWE, 1
YQFVRANARSIGITK, 1
LVHSSNNFGAILSSTNVGSNTY, 1
QFVIANASSVAKTD, 1
YPDDTKPTFHVEKGSNPNYL, 1
EQNQEQRRAAQRAAG, 1
IVSDGNGMNAWVAWRNRC, 1
YIVMSDWTGGA, 1
FRPSQQNPQAQGSVQPQQLP, 1
AKSTWYGKPTGAGPKDNGGA, 1
RTLYQNVGTYVSVGTSTLNK, 1
ERFAVNPGLLETSEGC, 1
AWRNRAKAWRNRAKAWRNRAK, 1
KAQQAAAAAGTGNSSQVSQNY, 1
QKRAAYDQYGHAAFEC, 1
RILAGALATYQ, 1
AAWSERAGEAMVLV, 1
SALLSSDITASVNCAK, 1
RVRGLYFPAGGSSSGTVN, 1
RASGVPDRFSGSGSGTDFT, 1
NPVLTTASPLSSIFSRI, 1
TISCSGSSSNIGSNTVN, 1
KVSCKASGYTFTGYYMH, 1
LLGWSPQAQGILQTL, 1
ISQAVHAARAEINEAGR, 1
ISQAVHAAQAEINEAGR, 1
ISQAVHAAKAEINEAGR, 1
ISQAVHAAEAEINEAGR, 1
ISQAVHAALAEINEAGR, 1
ISQAVHAANAEINEAGR, 1
KPLLIIAEDVEGEY, 1
NTDGSTDYGILQINSR, 1
SKAAAATPAAAQA, 1
GFKAAAAAAA, 1
LEDARRLKAIYAK, 1
TPLLMQALPMGALPQ, 1
AHAAHAAHAAHAAHAA, 1
SSSANLSGISSAESLKISQA, 1
KIAKMEKASSVFNVVNS, 1
YEHRVKRGLTVAVAGA, 1
ESWGAVWRIDTPDKLTGPFT, 1
YIDVWLGGLAENFLP, 1
MDIDPYKEFGATVELLSFLP, 1
PHHTALRQAILCWGELMTLA, 1
LGKIWPSYKGRPGNFL, 1
DDDDPHGPVQLSYYD, 1
ACRVKHDSMAEPKTVY, 1
VLVPGCHGSEPCIIHR, 1
MGDDGVLACAIATHAKIRD, 1
SKMAAATPLLMQA, 1
IARAKMFPAVAEK, 1
DMTPADALDAFDL, 1
LEDARRAKALYAK, 1
EALVRQGLARVAYVYKPNNT, 1
HGAITSSNTAA, 1
ITSSNTAATNA, 1
KPPKPVSKMRMATPLLMQA, 1
MTEYKLVVVGARGVGKSALTIQLIQ, 1
LSGHAFGSMAKKGE, 1
APYHFDLSGHAFSGMA, 1
VHAAHAVHAAHAEIN, 1
ISQAVHAAHSEINEAGR, 1
ISQAVHVAHAEINEAGR, 1
PYDLYDLGEFQQKGTVRT, 0
GTVTAFSPFDARA, 0
ISTLQIHRENMGQALSPDMLA, 0
HPHLPPPPMCSV, 0
IDKNSEGLDIFIVCEVQQLL, 0
MRSSGARTRRVR, 0
RSCNTATCVTHRLAGLL, 0
KIKEMAAKAGQRGPL, 0
LVPALQSHWLMM, 0
WDTKAVKEDQAATL, 0
VEERSRVPYNCVKGRD, 0
TGIFGADMQVSLVND, 0
ENKNWLLAMAAKRKAENPSPRS, 0
TAGYTPVFHAHTSQ, 0
NPNSPSITYDISQLFDFIDD, 0
WMEVLVLGVAQRSLP, 0
APFGSQISESDEELDLQD, 0
DRGWGTKIIQS, 0
MKADNPFDLLLPAAMAKVAE, 0
ERVRTLKVGDGFDPNVAIGP, 0
PIAVKDNISMAGKLCTCCSR, 0
VIAGDADEKFTLQSIS, 0
PRSRLDAFDYDWYNVSDQADL, 0
PPKAADKKPANKAPATASKAP, 0
QLRALGAVVAGKNNMH, 0
MISKKELKEMY, 0
KMRKNYIRILTGDK, 0
VWGNIVWAHSVSTDLI, 0
RVFIEKKAQLTLLGTEMD, 0
ALNTIIESVDKIRDTASSH, 0
EVTSPQAFEGLKLAGRK, 0
SFPVALSCRCGPCRLSS, 0
FSGKDYTKVDRSAAYMA, 0
WAMIKHLGFDGYKEV, 0
FLSVPRPSGVRRGWQRV, 0
FKQFAMRGNVIDLAVGV, 0
LAQLMTRTQARCRGFLA, 0
LSSGHVHSTPFQAGTPR, 0
PSDSHRLSYTTLLLVLQ, 0
FQELPSSNHQLNTLDAQ, 0
RLTELQAELSLKNL, 0
QFSNHTQYGKWTGCVM, 0
ASEIDALAAMVSD, 0
EIKVNGIRIY, 0
YEESLKDDAKVDL, 0
LRALRDTLSKDQELT, 0
DRRYESTADALGKVPA, 0
RVGSSGMISFPRTGSSGMIP, 0
SAKTRQRVEDAFYTLVR, 0
AKGVKRQRTHRFSLLQ, 0
RRWRERQRQIHSISERILST, 0
HRVCKNCGSYNGEEV, 0
KNKHGFRERMASANGRRVLA, 0
INGFPLRRIGQAFVIATSLK, 0
SKKAAHLADFDKSIKW, 0
LMHSEGPRRMTLKAS, 0
PLMTKDGTFVIKGTQR, 0
VGPQLKLHQCGLPKLM, 0
DNLLQYMVFCPFKHKDTHL, 0
VNIRQTSGPVIER, 0
CIAYSSTIGGLTT, 0
NNILYIMTGILLT, 0
TMQRNWIGRSSGA, 0
ISENDKLENEITVIRRGKKK, 0
SAIDTKLKEVK, 0
QAVQRNGRIPG, 0
TDATLKSKQDELHRKALQT, 0
DELAKSAISRATSPGCKSKLQLEAC, 0
LAIIFIVAALILGL, 0
DVSPVYFKELKEIVKI, 0
LAFFFIILAACLYTG, 0
RVYQRLISPLLGPHCRF, 0
AEQENMTLTELKKVIAD, 0
