# Supplementary material for: On Evaluating MHC-II Binding Peptide Prediction Methods
Source: PLoS One. 2008 Sep 24;3(9):e3268. doi: 10.1371/journal.pone.0003268 (PMC2533399; doi:10.1371/journal.pone.0003268)
Supplement: Dataset S1 — Datasets derived from MHCPEP database (0.36 MB ZIP) [file pone.0003268.s002.zip › MHCPEP/SRDS1/HLA-DR1.arff]

@relation HLA-DR1
@attribute Seq string
@attribute class {0,1}
@data
CPTNQQVVLEGTNKTD, 1
SGPYRAEIAQRLE, 1
SKYLKQNIAKLLE, 1
AGPLKAETLQRAT, 1
NALYKMNAVAAAA, 1
SGPDKEQIADEIN, 1
MFQRMAVDA, 1
WQMAMSRLH, 1
NYQMMGTMR, 1
FTMLMNQVM, 1
FMRLGGGHL, 1
SIMMMGAVR, 1
VYRAQGPQM, 1
DRSMEWRMM, 1
IWHMQNARV, 1
QVGKYLGLG, 1
QRYNAMRAA, 1
KKIMSYHAL, 1
WFGQLQAAQ, 1
WYTLLKSRL, 1
YLRMLQILK, 1
MMSRMLGQT, 1
MYGLMLAQR, 1
YIMQMNRVV, 1
SSGRYARLG, 1
LWQSFMQMA, 1
RVFQNLRAS, 1
LTLMQAKRL, 1
MFHRMSGLQ, 1
MPRQYTQMI, 1
TFYRMGTQM, 1
NYLGMKPRV, 1
WRQMYRAQL, 1
GQRSYSSMQ, 1
FHKVYRGLL, 1
FMAMRAVRL, 1
WIGQMYAAK, 1
RGFRHMMAA, 1
YRGMQRRTL, 1
RSYSLAPGR, 1
YYGKMPALV, 1
EKKIAKMEGASSVFNVV, 1
EKKIAKMEDASSVFNVV, 1
EKKIAKMEFASSVFNVV, 1
PKYVSQNTLKLAT, 1
PKYVAQNTLKLAT, 1
PKYVVQNTLKLAT, 1
PKYVKNNTLKLAT, 1
PKYVKLNTLKLAT, 1
PKYVKTNTLKLAT, 1
PKYVKANTLKLAT, 1
PKYVKQQTLKLAT, 1
PKYVKQTTLKLAT, 1
PKYVKQLTLKLAT, 1
PKYVKQATLKLAT, 1
PKYVKQETLKLAT, 1
PKYVKQNSLKLAT, 1
PKYVKQNVLKLAT, 1
PKYVKQNALKLAT, 1
PKYVKQNQLKLAT, 1
PKYVKQNTIKLAT, 1
PKYVKQNTQKLAT, 1
QYIKAASKFIGITE, 1
QYIKALSKFIGITE, 1
QYIKAQSKFIGITE, 1
QYIKANYKFIGITE, 1
QYIKANQKFIGITE, 1
QYIKANAKFIGITE, 1
QYIKANSSFIGITE, 1
QYIKANSEFIGITE, 1
QYIKANSRFIGITE, 1
QYIKANSKEIGITE, 1
QYIKANSKSIGITE, 1
APYTSTLLPPELSETP, 1
YTYTVHAAHAYTYT, 1
RTLYQNVGTYVSVGTSTLNK, 1
DVFKELKVHHANENI, 1
CPKYVRSAKLRM, 1
KVFGRCELAAAMKRHGLD, 1
DNYRGYSLGNWVCAAKFESNFTQ, 1
RNRCKGTDVQAWIRGCRL, 1
NELGRFKHTDACCRTH, 1
SKPKVYQWFDLRKY, 1
VAYWKPNNTHEQHLRKSEA, 1
QKQEPIDKELYPLTSL, 1
GARASVLSGGELDKWE, 1
ERFAVNPGLLETSEGC, 1
PIVQNLQGQMVHQAIS, 1
SALSEGATPQDLNTML, 1
INEEAAEWDRVHPVHA, 1
NSNEGRHHLLVSGAG, 1
LKKLVFGYRKPLDNI, 1
KHIEQYLKKIKNS, 1
YKLNFYFDLLRAKL, 1
IDTLKKNENIKEL, 1
NENIKELLDKIN, 1
HRIEDAVRNA, 1
EATGANIVKVALEAPLKQIAFNSGMEPGVVAEKVRNLSVGH, 1
YEKIGAELVKEVAKKTDDVAG, 1
TRANPNPYTSRRSVASIVGTLVRMA, 1
YMMQKSVRA, 1
ACRVNHVTLSQPKIVK, 1
SDYEGRLIQNSLTI, 1
TYQRTRAKVTG, 1
QQRASAGQISVQPAFS, 1
DEGDYFSELRVSGANPM, 1
PRYVRQNTLRLAT, 1
NSGGEFFYSNS, 1
PKYVKQNKKKLAT, 1
PKYRKQNTLKA, 1
PKYFKQNTLKA, 1
PKYVFQNTLKA, 1
PKYVQQNTLKA, 1
PKYVKDNTLKA, 1
PKYVKRNTLKA, 1
PKYVKQSTLKA, 1
PKYVKQDTLKA, 1
PKYVKQNTSKA, 1
DTPYLDITYHFVMQRLPL, 1
VDAQGTLSKIFKLGGRDSRS, 1
AVLEDPYILLVSSKV, 1
DALESIMTTKSVSFR, 1
YLDPLIRGLLARPAKLQV, 1
PDYASLRSLVASS, 1
KIYSYFPSVISKV, 1
TVLTALGAILKKK, 1
YAALAAAAL, 1
YAALATAAL, 1
YAALARAAL, 1
KHKVYACEVTHQGLS, 1
IPDNLFLKSDGRIKYTLNK, 1
SSYSSSKSSSSSS, 1
RRFAAAAAAAAAR, 1
TSLYNLRRGTALA, 1
GRETVILYLVSEGVW, 1
YYVRAVRAYLTT, 1
YAHAAHAAHAAHAAHAA, 1
DNPEYSPDPSIYAYDN, 1
YRSMAAAAA, 1
VRSMAAAAA, 1
FRSMAAAAA, 1
MRSMAAAAA, 1
IRSMAAAAA, 1
LRSMAAAAA, 1
WRSMAAAAA, 1
YRSMGAAAA, 1
YRSMAGAAA, 1
YRSMAAGAA, 1
YRSMLAAAA, 1
YRSMAALAA, 1
YRSMEAAAA, 1
YRSMAAEAA, 1
IKWTKLTSDYLKE, 1
LGYDRADAGWLAD, 1
PLYKKMEAVKLRD, 1
NAFRNVDGSGLVS, 1
SKYFQDPALLLMH, 1
TIYQYLYAQKSPT, 1
IYYRRLYNGLKFI, 1
VNYAFLHATDLLP, 1
QKFTGGIGNKLAA, 1
LDMVGLAADWLTS, 1
GAFDPLLAVADIA, 1
QYIKANSFIGITE, 1
VSKMRMVTPLLMQAL, 1
VSKMRMAAPLLMQAL, 1
VSKMRMATALLMQAL, 1
EEFVAEFDLPGIK, 1
EEFVVEFALPGIK, 1
STPEFTILNTFHIPSFTI, 1
HPNQPFYILKPQMPWELW, 1
LATWTIQGAANALSGDVW, 1
LDHKFDLMYAKRAFVHWY, 1
YIPHVMAYAACIGANRDH, 1
DLNPLIKLSGAYLVDDSD, 1
SPNIVIALSGKADLANK, 1
LPNIPVQTISRAAAEKLF, 1
IFVKTLTGKTITLEVEPS, 1
DSTPPPGTRFRAMAIYKQS, 1
YDPNLRPAERDSDVVNVSLK, 1
NVSLKLTLTNLISLNEREEA, 1
EREEALTTNVWIEMQWCDYR, 1
IVLENNVDGVFEVALYCNVL, 1
YCNVLVSPDGCIYWLPPAIF, 1
FPFDWQNCSLIFQSQTYST, 1
TYSTNEIDLQLSQEDGQTIE, 1
EAGHQKVVFYILIQRKPLFY, 1
KPLFYVINIIAPCVLISSVA, 1
ISSVAILIHFLPAKAGGQKC, 1
TVFLFLVAKKV, 1
SKYLTFLLVVTILIVVNAV, 1
IVVNAVVVLNVSLRSP, 1
NVSLRSPHTHSMARGVRKVF, 1
VRKVFLRLLPQLLRMHVRPL, 1
VRPLAPAAVQDTQSRLQNG, 1
RLQNGSSGWSITTGEEVALC, 1
QAAPAIQACVEACNLIACAR, 1
CFLAMLSLFICGTAGIFLMA, 1
PLKAEIGQRLEDV, 1
PLKAEISQRLEDV, 1
EIKKVLVPGCHGSE, 1
PKSENVVVTVKVMG, 1
GFKAAAAAAA, 1
DAISMRMGYYGDFVFDRVLK, 1
DQSVVELYTDTAFSWSVGA, 1
FMAVLLTLQTPTGQI, 1
ATAAQITAGIALHQS, 1
MILAVQGVQDYINNE, 1
YINNELIPSMNQLSC, 1
TEILSLFGPSLRDPI, 1
LLGILESRGIKARIT, 1
PKYVATQGYLISNFD, 1
ESSCTFMPEGTVCSQ, 1
NALYPMSPLLQECLR, 1
GTIINQDPDKILTYI, 1
AIAKLEDAKELLESS, 1
DQILRSMKGLSSTSI, 1
HQSLVIELMPNITLL, 1
HQSLVIDLMPNITLL, 1
HQSLVIRLMPNITLL, 1
HQSLVIYLMPNITLL, 1
HQSLVIFLMPNITLL, 1
HQSLVIHLMPNITLL, 1
HQSLVIKSMPNITLL, 1
HQSLVIKRMPNITLL, 1
HQSLVIKLYPNITLL, 1
HQSLVIKLEPNITLL, 1
HQSLVIKLRPNITLL, 1
HQSLVIALMPNITLL, 1
HQSLVIKAMPNITLL, 1
HQSLVIKLAPNITLL, 1
SGPLRREIAQRLE, 1
PKYVKQNTAKLLT, 1
YRMQSNHVS, 1
YQQMGARLM, 1
YGKLRGGTL, 1
TWNSLRGRL, 1
PWQAMRGWL, 1
YRQMSAPTL, 1
FERARSRLL, 1
SWRHIQTRV, 1
FSAIRNRIL, 1
YKLLRATQM, 1
TYRGMAGFR, 1
YRGMSAFRA, 1
YRHAQAYGV, 1
YKPMLASVG, 1
NWRALRGAL, 1
YRAMQTTLS, 1
YQALRAYWQ, 1
YAAMRGGQI, 1
YRQMWVNRA, 1
RFTQMMAVA, 1
FHQLRGGSL, 1
RFTQMGALA, 1
YKPLWGQMT, 1
WKGLQGALS, 1
PKYVRQNTLKLAT, 1
PKYVEQNTLKLAT, 1
PKYVKENTLKLAT, 1
PKYVKKNTLKLAT, 1
PKYVKQKTLKLAT, 1
PKYVKQNELKLAT, 1
PKYVKQNYLKLAT, 1
PKYVKQNTKKLAT, 1
PKYVKQNTEKLAT, 1
EVWREEAYHAADIKD, 1
FNNFTVSFWLRVPKVSASHLE, 1
IQWSRHPPENGKPNI, 1
SFYILAHTEFTPTETD, 1
SSYFVGKMYFNLINTK, 1
ATSTKKLHKEPATLIKAIDG, 1
PMTFRLLLVDTPETKHPKKG, 1
RTDKYGRGLAYIYADGKMVN, 1
GDTRPRFLWQLKFECHFFNG, 1
TERVRLLERCIYNQEESVRFDS, 1
DLLEQRRAAVDTYCRHNYGVGESFT, 1
DVGEYRAVTELGRPDAEYWN, 1
EALVRQGLAKVA, 1
VEMSDMSFSKDWSFYL, 1
IQRTPKIQVYSRHPAE, 1
KSNFLNCYVSGFHPSD, 1
RYWAIRTRSGGN, 1
PKFVKQNTLKA, 1
PKYEKQNTLKA, 1
PKYQKQNTLKA, 1
PHHTALRQAILCWGELMTLA, 1
EEFVVEFDLPAIK, 1
AAFAAAATLKAAA, 1
AAFAKAATLKAAA, 1
AKFAKANTLKAAA, 1
ENGEWAIQHRPAKMLLDPAAPAQ, 1
LVAAALEKLEKGPELGLSQF, 1
FLMAHYNRVPALPFPGDPRP, 1
SKMAAATPLLMQA, 1
NNCTRVEIAEYRRLL, 1
YRRLLRTVLEPIRDA, 1
LRDPISAEISIQALS, 1
HVDTESYFIVLSIAY, 1
IKGVIVHRLEGVSYN, 1
GNRFILSQGNLIANC, 1
VYILIAVCLGGLIGI, 1
TLLQAAPALDKY, 1
CYVTQFHPPHIEIQML, 1
AKLAKLAGGVAVIK, 1
GNNDNVLDHLTGR, 1
LAFHHMARELH, 1
EPEASPSLWEIEFAKQLASV, 1
EYKLVVVGARGVGKSALT, 1
LSIAYPTLSEIKGVI, 1
RYKRGLTVAVAG, 1
RVEYHFLSPYVSPKESP, 1
AILEFRAMAQFSRKDT, 1
LIGFRKEIGRMLNI, 1
KAERADLIAYLKQATAK, 1
IPADLRIISANGCKVDNS, 1
VHFFKNIVT, 1
YKHTLNQIDSVKVWPRRP, 1
FKNIVTPRTPA, 1
ILMQYIKANSK, 1
PFYVKQNTLKA, 1
HQSLVAKLMPNITLL, 1
SDWRFLRGYHQYA, 1
PLKAEIAQRL, 1
YLPKPPKPVSKLRLATPLLLQALPL, 1
PKKAEIAQRLEDV, 1
HQSLVIKLMWNITLL, 1
QYIKKNSKFIGITE, 1
PKYLKQNTLKLAT, 1
QYIKANSKFKGITE, 1
EKKIAKMEKAFSVFNVV, 1
VSKMAMATPLLMQAL, 1
EKKIAKMFKASSVFNVV, 1
PKYVKQNTLRLAT, 1
VSKMRMATPALMQAL, 1
KPVSQMRMATPLLMRPM, 1
LLTASSLLPKGLFLDK, 0
IIVCLLGTVGLFL, 0
YLDLSWWDPRLQW, 0
LWLPQLHVGDWLV, 0
LPKAELHLHLEGT, 0
AMTWPGIIGLGEM, 0
AKPGEWVAI, 0
ALGGQGAPL, 0
DLEKDIVSD, 0
RANIEGLRA, 0
LLVEAAGKE, 0
ESDEFYKTD, 0
STSAVRTQS, 0
IHFIATHLH, 0
LAGHIVIYL, 0
FRGFDYYFG, 0
VFLGVSFFI, 0
VLSTVFQVT, 0
GIGNVFSSL, 0
REAYPGDVF, 0
FLSVTEETV, 0
ERVTDALAI, 0
GIKNGRGGK, 0
YDSKLGQCV, 0
RTKTGEIIS, 0
ETIRDEKIR, 0
KADVQLFMD, 0
SYLYFQLSG, 0
DEIIQVATI, 0
VEVEPTRII, 0
KRRKNYLGL, 0
LALIPETTT, 0
LDLLADVVK, 0
SKDQDLLQQ, 0
RKNSKSGAS, 0
MTLSKKCKG, 0
IALLEGLTV, 0
QMPLFVWSV, 0
GQCSEICGS, 0
EVLGGERIE, 0
IYAYREEQD, 0
PLDAYQPYLGPGTPKLE, 0
LFEESNEDVVEIQRANI, 0
PFIYKTCPEGKNLCFKA, 0
EIEQVGSQAGGAY, 0
ALYAEGAGQGGVT, 0
MRKTHPLLKIINH, 0
LPMIFIMMALALF, 0
FWTLVADLLILTW, 0
PSGLNSDSDKIPF, 0
ILTGLFLAMHYTS, 0
LLEQEGKGLNLWL, 0
HHQLDNCDFQTNP, 0
RLNTNICGMDAGI, 0
DEQEPCIEMFGSR, 0
SEQIPIAMISQDK, 0
IYDFGPRQMETGE, 0
SIKAMDARNAKRI, 0
LSARQRAVAARGG, 0
INEVVLVGGSTRI, 0
LLPALALLLLLLG, 0
FAELFDDLGPFSE, 0
IIYGKVKAITEVNN, 0
VKPKDKKSADNMAK, 0
LITECEPSVKGNTA, 0
AQLHQKRQEEAQLQ, 0
RLDLFSLTRDQSLS, 0
GLILVEREGQKKMV, 0
VARVLAKLAQKEKV, 0
NGDVPLEEAISEFQ, 0
RVCAKWVLLSRWLV, 0
ILPHRYPFLLVDKV, 0
QNEEGETTSHLMGM, 0
ASEPGLLARRGSGSAL, 0
IHASFLVARCRQPS, 0
DISGVWPSNGYTFGIVVIQD, 0
GGANASNTFSGTLTV, 0
LQQESKKALNIE, 0
KALAQGGTSFDALYVNVN, 0
TDGRPRPPMEPKEISTPKPACPG, 0
QEAIEERARNELGMIKPG, 0
LSDGVVVQVMGLLSNS, 0
DVAEARPSQAEAEE, 0
RSHSEIQDEGGNNIGEVTS, 0
IDAIAFTYIGTDGKEH, 0
DSSGVVPTTINWAEFA, 0
HNLMVTPKEVDVFIED, 0
VLQRYSPRTSPLQFEK, 0
PDISITGMLMNAIEER, 0
ADIFAFQIFAMAKQFG, 0
ASNFSSERMCPIFQI, 0
KGKGGKGKGGKGKGG, 0
ALSELSDLHAHKL, 0
FKQAITFAKRAHNE, 0
NVTVTHAQDILEK, 0
KHSSWNGLTVAD, 0
DELVFYDITA, 0
EVERQLQDHPRRLVTEKAIAHYGLAIVVDSLETAVKLSNQF, 0
SMAQDIISTIGDLVKWIIDTV, 0
YARRPSTNDHSLDEGVGLVHSNTAT, 0
TQMEACNDG, 0
AMGMNMISKGVEYSLK, 0
IKIWFQNRRMKWKK, 0
GRAGSRAMKPP, 0
TNIEGRDVIFIEDIID, 0
KPLHQAIVDQLWLDLES, 0
EVTVNFSEDAIQR, 0
ALLKLEKQLPT, 0
PAPRILVLGIGNI, 0
VSDIQWWSEAD, 0
GKIRKNFIRIL, 0
KMRMHYIRILP, 0
DKGKGAIATLL, 0
PELAYFECLHE, 0
HYNQVVPRADL, 0
LSKSRWSISDT, 0
DHCIVIKYLPA, 0
HRQAREDCYTE, 0
LFVCKTQQAGILMEESES, 0
AIAATADCLLPRMSGSGATC, 0
GVEVPLVGDFHYNGH, 0
PTCGRLNFDLFKVTK, 0
ATPRWIDYGKMASQCSCG, 0
PNSCLGSALSDHE, 0
AYRNQGLYRLGNF, 0
DFLEHAEVYGNYY, 0
KRIFEDPST, 0
HGFCENLDD, 0
IRALEDWVQ, 0
RISVINFLDQLSLVV, 0
INKIDLPNARPLEVALEVE, 0
QQQSAYNGEIVVA, 0
TILKRKLLRTNNM, 0
FYQYADLAVPGVA, 0
NLTDPELIKQCIVEC, 0
KRFFVGIFAINL, 0
SVIVEIPFSLRLVSSSE, 0
ARTLARKHKSTVRAFL, 0
GGEITTSTY, 0
TSEGRFMQV, 0
YPVNPDLMP, 0
RVEVSATVR, 0
TGAVSYASL, 0
VYPFQVAWY, 0
RCDYCMPKE, 0
SSGGQFKFM, 0
SPQHKLLLQ, 0
GNVMDLAIG, 0
EDQEKILKS, 0
NTNAEIIQR, 0
AGTLVTHNA, 0
LLLTANGHK, 0
DDWIELEMSAPAK, 0
LLETLQQAVPLAG, 0
QHGTDDWTLIASH, 0
MNRIDLPHLLWTL, 0
SRTRIKTLTQETR, 0
DELLGTSGEPEPE, 0
RREALEGVNICMV, 0
PIKDLSTFPGEDE, 0
DAIRRNRDIIGAT, 0
HRQYRRVPDITEC, 0
ATIEYSRRGDLHV, 0
ERDLARKMGELRI, 0
PGFRPEWHCGVRADS, 0
ISGKERLEDLNFPEI, 0
QKVDMEPVFRRESFA, 0
LLPLLGLLLAAAG, 0
IGCLAVAVSTEIK, 0
GAEICARIMEGPAFNFLD, 0
YILTLFVTCFVMPLSLIL, 0
INFFIGAIAFGLLASILI, 0
FRLAHVMFGPEIIEVATF, 0
EISRRPDLLTMVVDYRTR, 0
PTIVSYFGFLLTASTITP, 0
ALREWMAELGKRSSVAV, 0
KLLAGHNRLARLPERLER, 0
TQGVGYANELIARLTHSP, 0
IGYEHVMEVATYAKELRGK, 0
GREADMPDEVNIDELLELES, 0
PAPTRDKSPKGEEIAHPNAR, 0
DGLPVTIRLLDPPLHEFLPE, 0
KQQSVPIRGLLLSGIINNPD, 0
GPPPRPGKPEGSPSQGGNKP, 0
PGGNRYPPQGGGTWGQPHG, 0
TGSGVLSIASAKLGAKSILA, 0
QGLLTKSDLSDRSGYLNARN, 0
LGLIATALFIVIPTSFLLIL, 0
LAFQLAVFALIATSLILLIS, 0
AALWTSLIIVI, 0
NLSFDFPFYGHFLNEVTVA, 0
PEVEELKERLNELREA, 0
LLLALMKAEEYSERALHITE, 0
KWSPELAAACEGWKAIRFNF, 0
GCTIKPKLGLSAKNYGRAV, 0
DYLTGGFTANTSLAHYCRDN, 0
LAEVEEAKKAYPQAWIRIIG, 0
IFQILYGKGVNQLGELVDLA, 0
SQALRKLTASISK, 0
IDAEHAFDPIYAR, 0
AGTGGDEAALFVGD, 0
MVVMEGSVNGYQFK, 0
GLRPAGVLCE, 0
LLTENPQVAQHPMAPYRVLP, 0
KIYNFGSCDIIEILLYNSK, 0
LTVMNREGVELGKVD, 0
PMLLQRVLELTVWDY, 0
KIEFTGNKETDKVYY, 0
HRKSGRQLNRNSSHR, 0
MYREYRDLTTSGAVT, 0
PLEAVRLAKETSTSK, 0
MFAIIKTGGKQIKVE, 0
RGYRIRKRSNHVTLF, 0
RVRDFRGVSSKSFDG, 0
GNVINLSLGFSHPVD, 0
FWPGLFAKALEGVDV, 0
AARLAAHKPCSSTKF, 0
GTEPVAPAPKKKRAR, 0
PGELKSGGFRRESIL, 0
RDSIASRTRSRSQAP, 0
LGNHQIIRADGRKVD, 0
GSLTPKEALYEASRN, 0
ICEKCGVEVTQTKVR, 0
LIPQEEKEENRGSVE, 0
AKTASSLGMKEVEVN, 0
RHDKSAKVATAALKG, 0
VSLMETRPLSATKRW, 0
TGTSAKYQRKLTVAI, 0
GEVIKTWSRRSTIFP, 0
HPKMSPNIFGARGKI, 0
AEGYSEGTVPLHTLR, 0
VIAGGPVRAVLEL, 0
VDGAIFGSEFKGY, 0
RWLVSFSRA, 0
RIILARKKR, 0
AGNDENYSA, 0
LAAPPGINL, 0
SPLTVIGVG, 0
VGTNWKYGR, 0
MEGIFIKPS, 0
KNYSKNATH, 0
PASSEKDKQ, 0
MFEQPHSLN, 0
DKMDIPIIN, 0
AYDALEPYI, 0
LQTELFHRS, 0
QKNGEMIVC, 0
RDEGVGIPN, 0
VNTEGRMKA, 0
LKTRKWQDQ, 0
VKSAKGVSI, 0
LEGGIQMIV, 0
KYIKEFGSL, 0
WQPQPFEGE, 0
RLVHRTPEA, 0
QHLFDVYVK, 0
FERFIGILI, 0
EGWEWCRLGSIYN, 0
NSNTTSTTNHPTT, 0
IKNLLERQEREIE, 0
KTKAHPSSASDKS, 0
SPYLPSAHRVSGL, 0
LVEQPVPRANFGA, 0
VADWVPFAYKAFE, 0
TKAIKGQVMISRI, 0
VDGFNLPIKLAPR, 0
FLAGYGAYRVSLDKR, 0
EADNKGSLVLQQAEVELIDQT, 0
LLGAQNMSYMESGAR, 0
VKLNTDESPNVASEYG, 0
PNDWNLNIYFNCTDLN, 0
MQEAPESATVIFAGDTNLRD, 0
FLGVPFNIASYALLTMMMAQ, 0
RSGRRALVREVELRSRERRL, 0
VKTLTGKTITLEVEPSDTIE, 0
LQCNAESDSTSWSCHAQAVLKI, 0
SVSAIIQIGSVFAIFWYFRKSISNY, 0
GPYDRGEYSPSVQKTLYDIQ, 0
AAKTRQREHRER, 0
EGKVESDFFCQLGHFN, 0
LLPKTSSKTNSTSCIN, 0
ETAIWSSRYANLDASD, 0
DLILFNLSKFLL, 0
NATWANNSFNI, 0
MPSPAMGWFIF, 0
RMLLAPTGPGV, 0
DVAYYVKVTVMRKSTDISKI, 0
RLTEKKGLHVAIE, 0
LKRAEGDGEGFIV, 0
SAIAAMAPVIGAE, 0
AVDEAQAAAVIEA, 0
KIQQLIKGSKMKVQAAIQEGKVR, 0
SIYEYRLEMQTKLRVGEFKN, 0
AGAQLILLQEASLEDGLKRW, 0
IIVPIALIALARS, 0
QVVVKTNVAAVLRHE, 0
RSMAGRAGQLYTGHG, 0
KAGHSAFTKSVDELR, 0
GQITEVIWGQESINE, 0
HRSFLCMQEGVRRGG, 0
AQMFDPFLMLDCFDN, 0
VAADVRTRAGAAPTI, 0
KNRMAVVASLKL, 0
NKPKLTLALKADLAQT, 0
KILSIIEGEPNLIY, 0
IIDVYYNAKKHIE, 0
DIRCVPTVIKE, 0
LAGCMFWDPSRFAAKTSELE, 0
DDIRHADGMPEININETT, 0
IRKKWVRISCGNDLE, 0
IREAMRLLEKDG, 0
AFYLLYLGSKILYATLK, 0
GLLDAQEYQRRLIEQG, 0
RTIVCPLIQNDGAY, 0
ISPDGQSRQKMQFYSTP, 0
IRHIINNTDDTVLNIDKL, 0
PVKALIKIN, 0
LPLDQYDSPYILVYEEDR, 0
LVQAGDQSEQI, 0
YEGEVVGGGGI, 0
VRNSDKRTDKE, 0
NAHNRRKQTAQEHGR, 0
VVVDNVQYLPLVA, 0
IDFKMSIEEY, 0
SQPSISRDIKRLENDYDVKVFEFKH, 0
SQQPIPHSQSPHL, 0
KFFSRVDNLKQHRES, 0
PAIARYFMDELTTR, 0
GVPQYCRQSMQMM, 0
FSDIDIYKNIGNCC, 0
GAPQVYGPVIPGMEEPK, 0
EAKSEASKIVNDKYN, 0
DEDLENAVSECSYQTAT, 0
RAPFHDRQFDVVL, 0
SVGLLSSNIQQHQKQ, 0
IKHITDSGLAARHRGLQ, 0
