# Supplementary material for: On Evaluating MHC-II Binding Peptide Prediction Methods
Source: PLoS One. 2008 Sep 24;3(9):e3268. doi: 10.1371/journal.pone.0003268 (PMC2533399; doi:10.1371/journal.pone.0003268)
Supplement: Dataset S1 — Datasets derived from MHCPEP database (0.36 MB ZIP) [file pone.0003268.s002.zip › MHCPEP/SRDS1/HLA-DR11.arff]

@relation HLA-DR11
@attribute Seq string
@attribute class {0,1}
@data
DVGEYRAVTELGRPDAEYWN, 1
VWGEGYGGE, 1
MRQMQRAVA, 1
GLVQVDRES, 1
TWGGLGRLL, 1
LWAQVSRAI, 1
VVTWWMGRG, 1
WRWMSRVSS, 1
KYWQAMERG, 1
RWKLMQKQL, 1
TWRTLWRQV, 1
GERLGGSRS, 1
FWSLGRWTQ, 1
GWQLTAKRT, 1
GNQWGNYVR, 1
VLQMSHRMM, 1
WVSLGRLAA, 1
YTFNRVMRL, 1
WWAGVGRAR, 1
FMFWSARSD, 1
WWHIGRMRG, 1
WYQMVARGR, 1
LHLMQRNWG, 1
MWEMLWRPR, 1
WLGSMRKQV, 1
WGWYGMSRW, 1
GWRLLSRWG, 1
WGDEEWAWW, 1
KAPMFQMRE, 1
EWVSLFRMQ, 1
WAQMFRGAQ, 1
WGWVTRAAP, 1
RNWWANWDR, 1
WWRMPRPLQ, 1
WWWQMKDWR, 1
LWHWTQRHL, 1
GMLMNMMRR, 1
MIWWGMGRW, 1
GLGWWQKWE, 1
DWEGVKKRR, 1
LWMLQGKGQ, 1
MWQELVRIQ, 1
GGFGWMSRM, 1
YAAISRGAQ, 1
YTQMMRSFH, 1
VWRFLTKVR, 1
WWRSSPRLS, 1
WWHLMGHRV, 1
VWGQVFKQV, 1
RWTEALRRP, 1
EWWGLGRWR, 1
TIWGMQRWQ, 1
WKAMRKWTS, 1
TYQRTRAKVTG, 1
QQRASAGQISVQPAFS, 1
RYWAIRTRSGGN, 1
PRYVRQNTLRLAT, 1
NSGGEFFYSNS, 1
YAALARAAL, 1
KVKILPKDRWTQHTTTGG, 1
YRSMRAAAA, 1
YRSMARAAA, 1
YRSMAARAA, 1
KGQQYDIKYTWNVPKIAPK, 1
HGSEPCIIHRGKPFQLEAV, 1
KPGQPPRLLIYDASNRATGIPA, 1
MHHWLLFEMSRHSLE, 1
YAYVAREQSCR, 1
IGRYYTVFDRDNNRVGFA, 1
TTYKKVVFRKYLDSTFTK, 1
VGSDWRFLRGYHQYAYDG, 1
VPYRYLQRRKKKGKADGG, 1
DLHSYVVMNHGRSYTAIS, 1
SGRFFTVKLPVALDPGAK, 1
LPFFIVALVLPFCESSCH, 1
ERPTYTNLNRLIGQIVSS, 1
SPLALIKGMTRPLSTLIS, 1
TPKIQVYSRHPAENGKSN, 1
GPVDEVRELQKAIGAVPL, 1
NPTNTVFDAKRLIGRRFD, 1
DPGSLLSLFRRLSDQRSK, 1
KPGVIFLTKRSRQVCADP, 1
IPELNKVARAAAEVAGQF, 1
EPEITILNVKLQPA, 1
QYIKALSKFIGITE, 1
QYIKAQSKFIGITE, 1
QYIKANYKFIGITE, 1
QYIKANQKFIGITE, 1
QYIKANSSFIGITE, 1
QYIKANSRFIGITE, 1
QYIKANSKEIGITE, 1
QYIKANSKSIGITE, 1
QYIKANSKYIGITE, 1
SKMAAATPLLMQA, 1
MRYFHTSVSRPGRGEP, 1
KHKVYACEVTHQGLS, 1
LPKPPKPVSKMRMATPLLMQALP, 1
QYIKAASKFIGITE, 1
QYIKANAKFIGITE, 1
QYIKANSAFIGITE, 1
QYIKANSKAIGITE, 1
TVSFWLRAPKVSSHLE, 1
TVSFWLRVAKVSSHLE, 1
HIDYNFVKAINAIQKSWT, 1
LANIAVDKANLEIMTRR, 1
TPTLVEVSRSLGKVGTRC, 1
GDTRPRFLWQLKFECHFFNG, 1
KAVKQNTLKL, 1
KYVDQNTLKL, 1
KRVKQNTLKL, 1
KYVKQFTLKL, 1
KYVKQNTLDL, 1
KHVKQNTLKL, 1
KDVKQNTLKL, 1
KYDKQNTLKL, 1
KYVKDNTLKL, 1
KYVKQNDLKL, 1
KYVKQNTDKL, 1
IDFYTSITRARFEE, 1
KFVKQNTLKL, 1
KYFKQNTLKL, 1
KYRKQNTLKL, 1
KYHKQNTLKL, 1
KYVFQNTLKL, 1
KYVRQNTLKL, 1
KYVHQNTLKL, 1
KYVKFNTLKL, 1
KYVKRNTLKL, 1
KYVKHNTLKL, 1
KYVKQRTLKL, 1
KYVKQHTLKL, 1
KYVKQDTLKL, 1
KYVKQNRLKL, 1
KYVKQNHLKL, 1
KYVKQNFLKL, 1
KYVKQNTRKL, 1
KYVKQNTFKL, 1
KYVKQNTHKL, 1
KYVKQNTLRL, 1
KYVKQNTLHL, 1
KYVKQNTLFL, 1
CPAGYTCNVKARSCEK, 1
VNHFIAEFKRKHKKD, 1
KYAKQNTLKL, 1
KYVAQNTLKL, 1
KYVKANTLKL, 1
KYVKQATLKL, 1
KYVKQNALKL, 1
KYVKQNTAKL, 1
KYVKQNTLAL, 1
PKEVKQNTLKLAT, 1
TVSFWLAVPKVSSHLE, 1
TVSFWLRVPAVSSHLE, 1
KYVKQNTLKA, 1
FYVKQNTLKL, 1
EKKIAKMGKASSVFNVV, 1
QYIKANSKFAGITE, 1
QYIKKNSKFIGITE, 1
KANSKFIGI, 1
EKKIAKMEKESSVFNVV, 1
KRAAIMIALVWVFSISISLP, 0
AFDKGLSPR, 0
SGRFIKRLF, 0
LNEVAKLFN, 0
EGTRDMVEA, 0
DIGINLNGY, 0
QYSGKTTFV, 0
LWRTVIIGE, 0
NLFFLFRIH, 0
PALAAGCTT, 0
KWTKNIKIS, 0
FLNAFVDTA, 0
IKSISQSKY, 0
TDKECLYFC, 0
IGVKSELIR, 0
GILEKRRHQ, 0
DKEHHKGPK, 0
SVLVKEMRK, 0
NGNRDETLC, 0
IESEMRNRN, 0
DAVRRSRAG, 0
REGQGVVLL, 0
EIARGAIET, 0
PFLRFFPNP, 0
KAHYHIAVI, 0
DYNVRVASR, 0
RTQAEKHSL, 0
SISFIGFGT, 0
LQDWILADG, 0
EEGVTRDPV, 0
LSDVNLVLF, 0
GVNGIQVLE, 0
GAFSNGQTA, 0
LWLISLLVD, 0
LQMLPINPY, 0
DVYAPVDGE, 0
IESDFEGVP, 0
SLSITTLLT, 0
AASGVAVEG, 0
IESGVSLSS, 0
PEDRFDSAN, 0
SNNNGGAGI, 0
DSKILNAFN, 0
LELAGNAAR, 0
GMQMLLTSS, 0
AGQVLVSDR, 0
YLDTNEFPW, 0
HADKLEGNP, 0
GQVPIVSGE, 0
TATGEVLVG, 0
EMSTSKTGK, 0
VLHEVTQHT, 0
DCSEYPKPA, 0
IVFVLRTDNGI, 0
FKASFDKANRSSIHSY, 0
GLRYLHAQRIIH, 0
KAPKLLIYEASNL, 0
KITRVQAEDVG, 0
TVLEMLDHI, 0
EMKARIINTHKLLLNFNF, 0
EVVEKRYEG, 0
TQDGHHFAK, 0
VAGVFVLSG, 0
PTLSTGNRDQRGSSRSYAF, 0
GTIANVVTGLLQTIKEKLE, 0
IYEIKLDQSDLDLLQKSAKIVD, 0
LSYYTFYFLDYVGVA, 0
LTEAYGANGRP, 0
PKADGQGSTTMLVDTVFE, 0
IAGRPEQVIYDGPVITEV, 0
EGREKELLGWAMPGKNKF, 0
RVARLGADESEEEGRRGS, 0
AACEAALGLSLLVMVSNT, 0
MMSSLLCLEGMMLSMFTL, 0
GPTALSNQTAPMHSREHL, 0
AGMHNAYAALQHDAALAD, 0
TAEFMATGGRDKTIRLWD, 0
KYTGTHKELFDESGKGKG, 0
APPPGGEGDGSEPAPDFP, 0
KFRGLSSSFGNGKESELA, 0
GKTAREELQERGLWEDYR, 0
YLYEHNFAFFPGFPLALL, 0
FRGFFDYDELNGYAMKMT, 0
IDASGVYWNASTRF, 0
ASALEDILRSQKAK, 0
TVDANALQDVLARF, 0
LCIARGVATKPEVL, 0
MAEGERQPPPDSSE, 0
AAFSRLNWTTMLIV, 0
LQAAKDNNIELIDL, 0
FATEGKMVFGTCNG, 0
SNVNKRLELQLLLT, 0
LSAKNYGRAVYECL, 0
SIFSGDLFKMYSK, 0
PTYVEPLAVSPAVQTQ, 0
RLMHNLYKRQLLLNR, 0
RLFEEFAKTNKVFELKAAAFEGK, 0
AIKAYQAFQKDTKK, 0
PKKKTHGMEALKRC, 0
TIVSASTLDKEFGL, 0
KLQELGATRLVVHR, 0
KNDHRLMQVLLAPVIS, 0
HRRDKRRSHDALTAQA, 0
TPNNNSKNAVAQSGTARA, 0
DDVTVSVDGNVISVEPR, 0
EPYKGKGVRYADEVVRRK, 0
ADSFEAILGAVYIDSNLDEA, 0
GTGGAVPSKD, 0
FLGTGAGSPS, 0
RHEGDTGSAE, 0
RLARGGSKKR, 0
PGGKTTHILE, 0
DKAQIRAIVA, 0
AEAFKCSICD, 0
TERALDWGPD, 0
SNYSIIDKLV, 0
NPAGVIPVIF, 0
TSSVVYPAAM, 0
TGGGTMDKQIHFWN, 0
FMDEIDAALD, 0
ADNLAISAQG, 0
ERVAEAFKII, 0
NIKKVLIVGE, 0
DPKVTRITHA, 0
FFWVARMIMM, 0
KKGESQTNIE, 0
LSPEKAISIQ, 0
ESLVMEEVAR, 0
GGAFTMGTIG, 0
IIGEQDEQII, 0
GPFTFFDVQK, 0
FVLLWAFSCF, 0
RRSDSMLEEN, 0
AANRGGFFGC, 0
SLPFFLLIGF, 0
ELTPREKDKL, 0
LERDDVIIVA, 0
GKAKNLKKRL, 0
KPAIYYAILA, 0
KYSVVSVYNN, 0
AAEDAEAPQL, 0
QGWKVYWAGIEFDVTH, 0
VGKLKEKYWKQAIAE, 0
FETVLLENIW, 0
RLEARRLHNE, 0
EDLLRTFEKI, 0
ATLTIPPAIV, 0
NSERDINKFG, 0
FPRASYGTDV, 0
AVLDPIYGDS, 0
VLRIGGKGAAVAV, 0
SDGTCYVFYDDDDYYS, 0
NVAIFLPIFLLLIGFT, 0
SKENKSFLRN, 0
NYNSECKDED, 0
RSYLVFLFFMTPRIQTY, 0
PDLTQEFACQGALI, 0
AFIYGRLDIIDWMF, 0
LTLVLPIAV, 0
FSVSLSSLFGYHCWLVS, 0
