# Supplementary material for: On Evaluating MHC-II Binding Peptide Prediction Methods
Source: PLoS One. 2008 Sep 24;3(9):e3268. doi: 10.1371/journal.pone.0003268 (PMC2533399; doi:10.1371/journal.pone.0003268)
Supplement: Dataset S1 — Datasets derived from MHCPEP database (0.36 MB ZIP) [file pone.0003268.s002.zip › MHCPEP/SRDS1/HLA-DR13.arff]

@relation HLA-DR13
@attribute Seq string
@attribute class {0,1}
@data
RILAVERYLKDQQLLGIWGCS, 1
IRIQRGPGRAFVTIGK, 1
YKGILGFVFTLTV, 1
SAAFEDLRVLSFIRGY, 1
KRWIILGLNKIVRMY, 1
MENRWQVMIVWQVDR, 1
VKHHMYVSGKARGWFY, 1
GDARLVITTYWGL, 1
ARRNRRRRWRERQR, 1
AGVEAIIRILQQLL, 1
LFIHFRIGCRHSR, 1
MQRGNFRNQRKIVK, 1
RHIPRRIRQGLERIL, 1
PRYVRQNTLRLAT, 1
NSGGEFFYSNS, 1
KRGRVDNYCRHNY, 1
RIGRLVTRAAFNSGK, 1
VHFFANIVTPRTP, 1
VHFFKAIVTPRTP, 1
VHFFKNAVTPRTP, 1
VHFFKNIATPRTP, 1
VHFFKNIVAPRTP, 1
AGAVVAAVRWRRKSSDRK, 1
RYFYTAMSRPGRGEPRFI, 1
TTAYFLYQQQGRLDKLTV, 1
MPYFITAMK, 1
IDSVKVWPRRPTGEVYDI, 1
FYPGQIKVRWFRNDQEET, 1
CPEKWINFQRKCYYFGKG, 1
DAVLRFNGAPTANFQQDV, 1
SPEFILYAR, 1
YIAANSKFIG, 1
YISANSKFIG, 1
YIIANSKFIG, 1
YIRANSKFIG, 1
YIKKNSKFIG, 1
YIKFNSKFIG, 1
YIKANQKFIG, 1
YIKANSKAIG, 1
YIKANSKSIG, 1
QYIKAASKFIGITE, 1
QYIKALSKFIGITE, 1
QYIKAQSKFIGITE, 1
CPKYVKANTLKLATG, 1
CPKYVKQATLKLATG, 1
CPKYVKQNALKLATG, 1
GVRYPLTFGWCYKLVP, 1
TPKIQVYSRHPAENGKSN, 1
DVGEFRAVTELGRPDEEY, 1
TERVRLVTRHIYNREEYV, 1
YVKANSKFIG, 1
YIKSNSKFIG, 1
YIKANAKFIG, 1
YIKANSAFIG, 1
YIKANSEFIG, 1
YIKANSRFIG, 1
YIKANSKYIG, 1
YIKANSKFAG, 1
YIKANSKFKG, 1
YIKANSKFQG, 1
YIKANSKFVG, 1
LYTDTAFSWSVGADA, 1
VHFFKNIVTPRTP, 1
CPKAVKQNTLKLATG, 1
CPKYVKQNTAKLATG, 1
YIKANSKFIA, 1
QYAKANSKFIGITE, 1
AIKANSKFIG, 1
QVGSSIPAIFEQHGEARFRQH, 0
IMELINNIAKAHGGVS, 0
LGMGYPHISVNNV, 0
IEFTALKGVSLSFEQG, 0
DKCFYFSDDTRNWTA, 0
LDEIKMPAKGNKGEP, 0
NAEAVVPTGLGPRPAL, 0
EKLPYASLVIDNN, 0
TVHPHPSFTSTTWY, 0
VHRTPGTHPVAVAP, 0
MTTIRKNHPLFKA, 0
ERTKPHVNVGTIGH, 0
NNGIRTATGWVSADD, 0
PPYLPGSNTSHFM, 0
TRAHLEEDAGK, 0
RPLYRKHSRCSSI, 0
GFTWTGVTQNGGSKA, 0
GRVTVSTRRSQQT, 0
GHTDPEPVSGQAH, 0
YCMARIYPSLCYR, 0
TDAIADSESEDDE, 0
NNNTQHSSLFMLN, 0
QVYKILNVIKKQFQINIV, 0
SGLRLLDVSHNGLHSLPP, 0
AVHVLHNSEYPASTFSII, 0
PVCGEKKEV, 0
PVEDEINKLAQYAKALEN, 0
RASFWVIGPLLARMGEAK, 0
DVKFYNDSKSTNILATQK, 0
RDAPDLLKVITEPFTKLI, 0
SLLVMVSTT, 0
IIPVDVYIPG, 0
GAKRWYAVHT, 0
EPLLLGIVLG, 0
YQYKTAEIKF, 0
LQAGLAASPV, 0
TSLYWGLLLI, 0
WLDQWLEEGQ, 0
QENDFEKTMQ, 0
SKEMEKISKG, 0
NLKDDIVMDLLPRA, 0
GADSPASVALRPAA, 0
QKALMKAMLEPTNV, 0
QLDQIPVSMHCWQGD, 0
GQMPLFQRLPKRGFT, 0
EFIIKLIEIENPILD, 0
KGRLGFGFAKANELTD, 0
HEGEAPDCEKQKPTSEIP, 0
EFTALKVDKRFYVIMHIL, 0
LIALDQYILQRAAEVQKT, 0
EIYVGEEAPK, 0
ILKSGRDIIE, 0
GNQLQLNQHC, 0
YAVVGVPPDI, 0
FESLYFRESY, 0
ALLSRLVEEA, 0
ERKESAFNQA, 0
PTRRHDTAQW, 0
VLFGVRIPIV, 0
VEPLNNEIIF, 0
MVPVTESLLC, 0
GVKGVFPEMEVHDFI, 0
ILLDINYYGAFNC, 0
INTVDANLIQEMKKN, 0
PEGGKANKALIVLLA, 0
DLSGTSALML, 0
RSAIMGLYHHPSMV, 0
TNTSGISKYE, 0
