# Supplementary material for: On Evaluating MHC-II Binding Peptide Prediction Methods
Source: PLoS One. 2008 Sep 24;3(9):e3268. doi: 10.1371/journal.pone.0003268 (PMC2533399; doi:10.1371/journal.pone.0003268)
Supplement: Dataset S1 — Datasets derived from MHCPEP database (0.36 MB ZIP) [file pone.0003268.s002.zip › MHCPEP/SRDS1/HLA-DR15.arff]

@relation HLA-DR15
@attribute Seq string
@attribute class {0,1}
@data
QYIKANSKFIGITEL, 1
TYQRTRAKVTG, 1
RYWAIRTRSGGN, 1
PRYVRQNTLRLAT, 1
LEEFGRFASFEAQG, 1
DVGVYRAVTPQGRPDA, 1
AILEFRAMAQFSRKTD, 1
GTLSKIFKLGGRDSRSG, 1
DRFSAERLKGVDSTL, 1
DNPEYSPDPSIYAYDN, 1
FSKNYQDYEYLINVIHAFQY, 1
PGRDWRTEEENLRK, 1
ENPVVHYFKNIVTPR, 1
ASDYKSAHKGFKGVD, 1
KGFKGVDAQGTLSKI, 1
DEQNCSMKLGTWTYDGSWAINPESDQPDL, 1
PNWVRKVFIDTIPNIMFFSTMKRPSREKQDKKIFTE, 1
YQAQYDLFIYNKQLEEA, 1
EEEVGFPVRPQ, 1
EAEQLRAYLDGTGVE, 1
VHFFANIVTPRTP, 1
VHFFKAIVTPRTP, 1
VHFFKNAVTPRTP, 1
VHFFKNIATPRTP, 1
VHFFKNIVAPRTP, 1
ENPVVHAFKNIVTPR, 1
ENPVVHFAKNIVTPR, 1
LRAVESYLLA, 1
KPVSQMRMATPLLMRPM, 1
YLPKPPKPVSKLRLATPLLLQALPL, 1
KGLSATVTGGQKGRGYRGQH, 1
QAHSLERVCHCLGKWLGHPD, 1
WTTCQSIAFPSKTSASIGSL, 1
GSNLLSICKTAEFQMTFHLF, 1
IAAFVGAAATLVSLLTFMIA, 1
MAATYNFAVLKLMGRFTKF, 1
DSTPPPGTRFRAMAIYKQS, 1
MGSMNRRPILT, 1
MGGMNQRPILT, 1
MGGMNWRPILT, 1
MGGMNRSPILT, 1
ENPVVHFFRNIVTPR, 1
GFYTTGAVRQIFGDYKTT, 1
CADARMYGVLPWNAFPGKVC, 1
EYKLVVVGADGVGKSALT, 1
SHGRTQDENPVVHFFK, 1
ENPVVAFFKNIVTPR, 1
VHFFKNIVTARTP, 1
GLVNLKHSMTPFLKV, 0
ESLRQEFDIVS, 0
LLGGLALAQADG, 0
ILFPTIGTLENKM, 0
ILVLIIIPLLHLSK, 0
ASDYYNGCIFHRNIKD, 0
AQNLLKQYSQHGLDGK, 0
TLAEYCPALRSLRVRHC, 0
LGAFMREHGFDTAVM, 0
LVRETLAHADERVAIE, 0
NSYRIISVDGAKVIINSTIT, 0
KKRDRDEKNYVVSG, 0
IGGRNIMDHTNEQQK, 0
NLENVPRLYREIRPG, 0
LQTDSIAYWNATRAF, 0
EELLPPPVQTQIKGHASAPYFGKEEPSVA, 0
KLLDESDCRSLILMAVRTLASDVRDTLEQAGTELSE, 0
HRLNHFFCEMPVFLKLA, 0
TPIELFGPTRY, 0
ESRQGIPLITDRFDS, 0
EVFEKAGALDKLE, 0
HVQHLSTKRGLEL, 0
IRFDTFRSSGAGG, 0
ILKELLSFFLSKV, 0
LYTKKVGKAPKSA, 0
RSLLDYLKRKDDVRY, 0
RENKKELIGKVVSDK, 0
TYEIAGNDPN, 0
KKAVKYQSKARRKKIMI, 0
FDELSDDSKERLHKNPLRVLDSKAP, 0
EPELFPGLIYRMLQPKIVLL, 0
GNFGDILAGFYAKQMGLPIE, 0
ISREEEKLEASLPFLATVGS, 0
YTTDRHATVDDTSFGGGAGM, 0
HPNVYASGELCLDILQNRWS, 0
SRLWFSSEEVSLGPYNYED, 0
RQREGKMTILVGNSGDRSN, 0
LAETMDLLTAY, 0
LFITIPLSVLF, 0
ERWSFGEITLP, 0
VSRRILVTKPE, 0
HSQSTSATPSSQSTY, 0
NVIGMLREEGVYYYCNLS, 0
LDLDQQRLNAQKQALENHMK, 0
LESWGVNTRYTKRYNQAK, 0
VRRKLKKRGILSGIPV, 0
IAAGSQRKASGISSK, 0
DTNEKAQHLATSH, 0
