# Supplementary material for: On Evaluating MHC-II Binding Peptide Prediction Methods
Source: PLoS One. 2008 Sep 24;3(9):e3268. doi: 10.1371/journal.pone.0003268 (PMC2533399; doi:10.1371/journal.pone.0003268)
Supplement: Dataset S1 — Datasets derived from MHCPEP database (0.36 MB ZIP) [file pone.0003268.s002.zip › MHCPEP/SRDS1/HLA-DR17.arff]

@relation HLA-DR17
@attribute Seq string
@attribute class {0,1}
@data
PRYVRQNTLRLAT, 1
AVNEIISDYHQQFT, 1
VDTFLEAAKNLYHSEA, 1
VGSDWRFDRGYHQYA, 1
DFTGTIKLLNENSYVPR, 1
DFTGTIKLDNENSYVPR, 1
DFTGTIKDDDENSYVPR, 1
SKLIEYDETARH, 1
KNPLFLDEQLI, 1
VVTVRAERPG, 1
TLAYDEEARR, 1
TILYDEEARR, 1
TIRYDEEARR, 1
TIDYDEEARR, 1
TIHYDEEARR, 1
TIQYDEEARR, 1
TIGYDEEARR, 1
TIASDEEARR, 1
TIARDEEARR, 1
TIAPDEEARR, 1
TIAHDEEARR, 1
TIAFDEEARR, 1
TIAYDDEARR, 1
TIAYDREARR, 1
TIAYDLEARR, 1
TIAYDVEARR, 1
TIAYDEFARR, 1
TIAYDETARR, 1
TIAYDELARR, 1
TIAYDEIARR, 1
TIAYDEEERR, 1
TIAYDEELRR, 1
TIAYDEEHRR, 1
TIAYDEESRR, 1
TIAYDEENRR, 1
TIAYDEEAKR, 1
YPDFIMDPKEKDKV, 1
NIQLINDQEVARFD, 1
VDDTQFVRFDSDAASQ, 1
VFLLLLADKVPETSLS, 1
LNKILLDEQAQWK, 1
GKFAIRPDKKSNPIIRTV, 1
YANILLDRRVPQTDMTF, 1
VTTLNSDLKYNALDLTN, 1
VGSDWRFLRGYHQYA, 1
GIVEQCCTSICSLY, 1
HLVEALYLVCGERGFF, 1
QYIKANSFIGITE, 1
FYYTTGAVRQIFGDYKTTICG, 1
VSKMRMVTPLLMQAL, 1
VSKMRMAAPLLMQAL, 1
VSKMRMATALLMQAL, 1
DSTPPPGTRFRAMAIYKQS, 1
MGSMNRRPILT, 1
MGGMNQRPILT, 1
MGGMNWRPILT, 1
MGGMNRSPILT, 1
PGRDWRTEEENLRK, 1
TDTAFSWSVGAD, 1
KPRAIVVDPVHGFMY, 1
LLSFVRDLNQYRADI, 1
KQTISPDYRNMI, 1
VDTFLEDVANLYHSEA, 1
NWVRKVFIDTIPNI, 1
NGQIGNDPNRDIL, 1
ATKYGNMTEDHVMHLLQNA, 1
EYKLVVVGADGVGKSALT, 1
GPPKLDIRKEEKQIMIDIF, 1
VDTFLEDVKNLAHSEA, 1
VDTFLEAVKALYHSEA, 1
LTLDSNIKYF, 1
ISNQLTLDSNTKYFHKLN, 1
VDTALEDVKNLYHSEA, 1
IPDNLFLKSDGRVKYTLN, 1
YLPKPPKPVSKLRLATPLLLQALPL, 1
AKTIAYDEE, 1
IIAYDEEARR, 1
KTIAYDEEA, 1
TIAYDEEARY, 1
VSKMAMATPLLMQAL, 1
VSKMRMATPALMQAL, 1
KPVSQMRMATPLLMRPM, 1
GWVITNGAGLASY, 0
FRIDAAKHMWPGDL, 0
TLLKEFRKDNNFIRDE, 0
QLNPNPWFFIMIISW, 0
ERITSTKVGSITSVQAV, 0
EARIRDLKALGIDYTII, 0
TGAYVFFATRGDAAPAT, 0
KLSQPASTAGVN, 0
IQLAKIDNEDH, 0
FLREQGSPGD, 0
ALKPEPVLLQ, 0
FIITALAAVH, 0
FFICLFTHIG, 0
TEGPAEPEAK, 0
RSLQSLPWRE, 0
PPPADLFHAL, 0
THTRWFSDKF, 0
VEFFELAGGL, 0
AYTVMQPVAG, 0
ADAVAISGLG, 0
KLLEGEVDQS, 0
PLVHTIVEEM, 0
SGNDGVIVIA, 0
PKGDTKLYTR, 0
QPGTVAFVRQ, 0
GMPVGAFGGR, 0
AGSDGLPNYR, 0
QNIIDQAETI, 0
WHPRGNLAHC, 0
QQLTDLQFCL, 0
QDIRSMEVSA, 0
KERCGGFGCY, 0
QECYDVSLNF, 0
WKTLKTDDGA, 0
VRSQTIAENG, 0
ISDSLIEPTL, 0
IVMPDYVAKYPVIQ, 0
VLEILRIKLVGVIP, 0
VNFSSLGGLGSIFGGK, 0
IVGADSKSLCRSIRNL, 0
LHALSLDEGGPEP, 0
FYTIETLKKIRKKIGYLQ, 0
QANEYRILAQKIIDNKN, 0
FAVLSYVYEHEKRDLAS, 0
GEVTPCQHAKKANGP, 0
RRRECQLCKRRFST, 0
LMEDYKWIPFLDFYWE, 0
FHYRNLDVSTLKE, 0
WRLVYRKYKPAFLMREKEFFD, 0
NSKELSRRGQVRRSV, 0
RFQFEPAQDCHVLLY, 0
FIATALFILVPTAFL, 0
VNPDGEKKKSHYHLVLNYK, 0
AYKMPVKTKFL, 0
GGQTPLFRRLP, 0
YIGKIQQGWFD, 0
LVKVEKIEGEP, 0
GSVIKVEKLEAEEG, 0
PARRTSKAKKNK, 0
PTVFDRLPKLRGARW, 0
GTSRKAAEQEAAKEA, 0
WKFAEKVIFPHV, 0
IQQLVRKGRRDKISKV, 0
ANRAPKFKVRAYTR, 0
FSQENLEDNDVSD, 0
EDWNRIITVARKPDRNFFS, 0
GKLGNQYASALVSTAIAL, 0
AILKNKRQYICKQCKQVLY, 0
VSLSLTPAVLALDPEE, 0
KQWAEDFDKIRVYVTE, 0
LIVMPTATAD, 0
FICKDFWTTVFKKQIDNL, 0
RMFPVFHAMSVKYQNV, 0
ATTIDQLCKTFNLSMHTL, 0
DEVVGVSEMYNASNYLSKLHIEHSG, 0
DEIKNTLED, 0
GEHRVKGKLL, 0
GPFLPGQSR, 0
ARKMLTPDAF, 0
AIANSFARALQSSIN, 0
SLTNYYLLRKNKHQI, 0
HFESKHPKTPLPPELAD, 0
