# Supplementary material for: On Evaluating MHC-II Binding Peptide Prediction Methods
Source: PLoS One. 2008 Sep 24;3(9):e3268. doi: 10.1371/journal.pone.0003268 (PMC2533399; doi:10.1371/journal.pone.0003268)
Supplement: Dataset S1 — Datasets derived from MHCPEP database (0.36 MB ZIP) [file pone.0003268.s002.zip › MHCPEP/SRDS1/HLA-DR2.arff]

@relation HLA-DR2
@attribute Seq string
@attribute class {0,1}
@data
PKYVRQNTLKLAT, 1
PKYVEQNTLKLAT, 1
PKYVSQNTLKLAT, 1
PKYVAQNTLKLAT, 1
PKYVVQNTLKLAT, 1
PKYVKNNTLKLAT, 1
PKYVKLNTLKLAT, 1
PKYVKTNTLKLAT, 1
PKYVKANTLKLAT, 1
PKYVKENTLKLAT, 1
PKYVKKNTLKLAT, 1
PKYVKQQTLKLAT, 1
PKYVKQTTLKLAT, 1
PKYVKQLTLKLAT, 1
PKYVKQATLKLAT, 1
PKYVKQETLKLAT, 1
PKYVKQKTLKLAT, 1
PKYVKQNSLKLAT, 1
PKYVKQNVLKLAT, 1
PKYVKQNALKLAT, 1
PKYVKQNYLKLAT, 1
PKYVKQNKLKLAT, 1
PKYVKQNQLKLAT, 1
PKYVKQNTIKLAT, 1
PKYVKQNTKKLAT, 1
PKYVKQNTQKLAT, 1
PKYVKQNTAKLAT, 1
PKYVKQNTEKLAT, 1
QYIKAASKFIGITE, 1
QYIKALSKFIGITE, 1
QYIKAQSKFIGITE, 1
QYIKANYKFIGITE, 1
QYIKANQKFIGITE, 1
QYIKANAKFIGITE, 1
QYIKANSSFIGITE, 1
QYIKANSRFIGITE, 1
QYIKANSKEIGITE, 1
QYIKANSKSIGITE, 1
KAERADLIAYLKQATAK, 1
YTYTVHAAHAYTYT, 1
DVFKELKVHHANENI, 1
SLKMADPNRFKGKDLP, 1
CPKYVRSAKLRM, 1
AWVAWRNRCK, 1
RNRCKGTDVQAWIRGCRL, 1
NELGRFKHTDACCRTH, 1
HYTVDKSKPKWQWFD, 1
SKPKVYQWFDLRKY, 1
ATSTKKLHKEPATLIKAIDG, 1
DTVKLMYKGQPMTFRLLLVD, 1
RTDKYGRGLAYIYADGKMVN, 1
EALVRQGLAKVAYVYKPNNT, 1
GGELDKWEKIRLRPGG, 1
SALSEGATPQDLNTML, 1
DDNGPQDPDNTDDNG, 1
GKMEDYIKKNKKTIE, 1
YQAQYDLFIYNKQLEEA, 1
IDTLKKNENIKEL, 1
AGGVAVIKAG, 1
LSPIHIALNFSLDPQAPVDSHGLRPALHYQ, 1
IQNLIKEEAFLGITDEKTEG, 1
EHHIFLGATNYIYVLNEEDLQKV, 1
QELKNKYYQVPRKGIQA, 1
LWDYGMSSSPHVLRNR, 1
APSPLPETTENVVCALG, 1
KSNFLNCYVSGFHPSD, 1
GERIEKVEHSDLSFSY, 1
SFSNDWSFYLLYYTEF, 1
ACRVNHVTLSQPKIVK, 1
RILAVERYLKDQQLLGIWGCS, 1
FINMWQEVGKAMYAPPIS, 1
IRIQRGPGRAFVTIGK, 1
YKGILGFVFTLTV, 1
SAAFEDLRVLSFIRGY, 1
EQARAAVDTY, 1
ALVLNSVRGALKVCA, 1
DNLIVYYYHKA, 1
DPYAPIMAVK, 1
KPGVIFLTKRSRQV, 1
GPLYFKLKGYEQYN, 1
DPTLWVFARKLAIV, 1
DPWAIAKNGDLMEYPY, 1
LLPLLEKVIGAGKPL, 1
PHHTALRQAILCWGELMTLA, 1
VSKMRMVTPLLMQAL, 1
VSKMRMAAPLLMQAL, 1
VSKMRMATALLMQAL, 1
ALPMGALPQGPMQNATKY, 1
PMQNATKYGNMTEDHVMH, 1
YAYVAREQSCR, 1
YDPNLRPAERDSDVVNVSLK, 1
NVSLKLTLTNLISLNEREEA, 1
EREEALTTNVWIEMQWCDYR, 1
WCDYRLRWDPRDYEGLWVLR, 1
LWVLRVPSTMVWRPDIVLEN, 1
IVLENNVDGVFEVALYCNVL, 1
EAGHQKVVFYILIQRKPLFY, 1
ISSVAILIHFLPAKAGGQKC, 1
TVFLFLVAKKV, 1
SKYLTFLLVVTILIVVNAV, 1
IVVNAVVVLNVSLRSP, 1
NVSLRSPHTHSMARGVRKVF, 1
VRKVFLRLLPQLLRMHVRPL, 1
QAAPAIQACVEACNLIACAR, 1
IACARHQQSHFDNGNEEWFL, 1
CFLAMLSLFICGTAGIFLMA, 1
FLMAHYNRVPALPFPGDPRP, 1
MTEYKLVVVGARGVGKSALTIQLIQ, 1
WVTPVIGSQARKCGL, 1
YLEDARRLKAIYEKKK, 1
KVFGRCELAAAMKRHGLD, 1
DNYRGYSLGNWVCAAKFESNFTQ, 1
IQMLKNGKKIPKVEMS, 1
SSYFVGKMYFNLINTK, 1
VEKYGPEASAFTKKMVENAK, 1
VAYWKPNNTHEQHLRKSEA, 1
IYKRWIILGLNKIVRM, 1
NIVIKRSNSTAATNEV, 1
RVQPKVTVYPSKTQP, 1
DGILYYYQSGGRLRRPV, 1
FPKSLHTYANILLDRRVPQ, 1
HPPHIEIQMLKDGKKI, 1
ACRVKHDSMAEPKTVY, 1
IQRTPKIQVYSRHPAE, 1
LQAAPALDKL, 1
GFYTTGAVRQIFGDYKTT, 1
TGTEKLIETYFSKNYQDYEYL, 1
PVYIYFNTWTTCQSIAFPS, 1
VKRGLTVAVAGAAILVAGLS, 1
ENGEWAIQHRPAKMLLDPAAPAQ, 1
WQRQGLVAAALEKLEKGPEL, 1
KGPELGLSQFCGSLKQAAPA, 1
DVGVYRAVTPQGRPD, 1
SKMAAATPLLMQA, 1
YGGFLRRIRPKLK, 1
GRTQDENPVVHFFKNIVTPRTPPP, 1
SVQIQVYQGERE, 1
NKALELFRKDIAAKYKELGYGK, 1
ILMQYIKANSK, 1
VGSDWRFLRGYHQYAYDG, 1
DIEKKIAKMEKASSVFNVVNS, 1
TPLLMQALPMGALP, 1
PKYLKQNTLKLAT, 1
QYIKKNSKFIGITE, 1
VSKMRMATPALMQAL, 1
QYIKANSKFKGITE, 1
PKYVKQNTLRLAT, 1
VSKMAMATPLLMQAL, 1
EAGGNFIDAANNC, 0
GEQLGVKQEEVTN, 0
GRELDSIQDLTYK, 0
STFQQMWISKQEY, 0
PGPENSRWSLVRA, 0
MWDIGGQESLRSS, 0
AAHLPTRAPDLGD, 0
QIEKDQAKIMSGV, 0
EVSEKGLTVLADV, 0
ASDIVVIGAPMYN, 0
PWTLLITVWHQST, 0
NEVKAGMSGRVEE, 0
IELVEESGISELE, 0
PREPQPMKELRRI, 0
GMHPPNAPKPEWR, 0
AVHLLLKEAGIGF, 0
AVSLSVSTVKPLG, 0
LEETVDPEAHEFI, 0
IARSVREHQASLD, 0
ALIKLLDGGVAQA, 0
SEVRSDREKFTIM, 0
FAVNELSKSSFNQ, 0
PTPQKVEGLEEMY, 0
ECKFPCRWDGKRA, 0
YFVIIIILMPISN, 0
WGAQVIVNLFAAV, 0
EWAWGGFSVDNPT, 0
KSNQLARAAARQV, 0
TAEDFLGEPVTEAV, 0
PYGFHTASSCFWDT, 0
VSEQRLAQLRIRQQ, 0
IPVIAVESDPKQLE, 0
KKASRVAAEGAVDS, 0
FLRKYGAYKALRDS, 0
DMPGYGFAKAPKDV, 0
QAGITKIGFVTETK, 0
DVRSGQATIDAGVR, 0
PRSGNASGGGQPGW, 0
DSLIVNVSAGRLASDIY, 0
GIALNDNFVKLVSW, 0
TSGYPAPQGPYYTGV, 0
IDRILDKGIVIDAWVR, 0
AEHWPHGPVEIA, 0
LWRKGEQSGH, 0
RSRYRRRRRRRSRHHNRR, 0
ACLGHKESLEIADGSG, 0
AGFQTSPKAQVQAAF, 0
QRTTPQTLSNLCLK, 0
AGPSTPVEITGLNEVPQAGD, 0
QLLNKVREEVATIAKVEAEP, 0
IATLIAGKGYNIEGLSVGET, 0
SASPQASPTSSTFGLESALR, 0
AEEETLIEESLSFALP, 0
DADCSRKCPGNPPCRN, 0
EEAFNPNAVKVVLDA, 0
SEMSHASESDYVIIN, 0
MRSDHLTKHARRHTEFH, 0
YPSEMEKIALAES, 0
VPELLEAIVN, 0
PYPSSQKTKRMRTSFKHHQLRTMKSYFAIN, 0
ILATGSADKTVALWDLRNLR, 0
QRDLWNIFKLWGWTMLCCDFLAH, 0
QPVQPEEVSARDFLQRL, 0
ILIPHSIHLEILVQTL, 0
NNTMKKFETIVPIIPLI, 0
ARKHKSTVRAFLKRLG, 0
YRFGYDVEFEIESYLR, 0
FDDRGLYTCFVTSPIR, 0
VDFFNQINMLYGTITE, 0
TLAAEDGRFVVVQRSFAELGS, 0
SDGPQSHLKKAGTPTMGG, 0
LRWVLAAPLLFAAASV, 0
ITGKCCKDGASVC, 0
GISHPRRLGVASHFGL, 0
STENIPRSRF, 0
FVISLTGLLMYRSHM, 0
VVRDQVRIDPL, 0
NEEETNFLEL, 0
PSGERVSANGKIPD, 0
SYSSSTPEDGGVAI, 0
QRYKGYSQDIHSSG, 0
KGLTYTMCDKSKFAWK, 0
LGQPHVNGRLAMTRS, 0
PVLNVTSEEAKSYFYRGLGQ, 0
VEAMERFGSRNGKTS, 0
SKPETGEVIGVFESL, 0
VRFNLEYINNNAKSV, 0
ETLQQQECKLLYSRKEGQ, 0
CSAGCGRTGVLCAVDYVR, 0
VLLKVIILGDS, 0
KAGGIAAFIDAEHALDPDYA, 0
FKKNTGVGPHRDDISFYING, 0
AICHRTDLPLDFSHRFSAVL, 0
TPLDLAIQQLQNLAIESIPD, 0
MQVQLETEVPVLSVVLTPHH, 0
KPGRILFEMGGEEITEEIAK, 0
KASGGSTRNGRDSISKRLGV, 0
LGLKKTNQTVVHEDNAAIRG, 0
FSVDKVSGEIH, 0
TGSFGKRRNKSHTLCVRCG, 0
VATSVKRSIAGFKIRK, 0
VQNSKVLDNAVEELELITGQ, 0
IASPLLAGQATTLGVAIRRT, 0
PTLHRLGIQAFQPTLVEGRT, 0
AEAESLREVIRNGKGQKKLR, 0
AYRRAPTTPAAHDKKADVGP, 0
EHMKDHHSRRGLLRMVSRRR, 0
LLKKFVSERGKILPRRVTGTSAKYQ, 0
PKKGSAVQRPRNRTL, 0
VSVPFSKIKMEIANFL, 0
RPRLFILLERNDIRQIGI, 0
ASTWLKNFKTTNERFLNQIKVQE, 0
GKTTLANIIANEMGVN, 0
TVTDEEVSNPSCLDLV, 0
TFRNFSSATQAVTEWYTLQA, 0
ILIGNPSLLTSIQDPYGYE, 0
ARGRKEAESAPNCFFI, 0
FREQQRERLQEKESEN, 0
VGNESKDDAAVYDLG, 0
SRGNRFNPLTNFLGLDF, 0
QEGSAFPTIPLSRLFDNAM, 0
DGCPNCQGIFEEAGVS, 0
VNVFGGITSCDAVATG, 0
NVVDITNYILLEYGQP, 0
IKRATEGILE, 0
TVVMGASFRNIGEILELA, 0
VVEPYNSVLSTHSLLEHTDVV, 0
PCLKCKEKCEGFELHFWRK, 0
SMQVDITKGVPRLREQWILE, 0
NLFGYLKSGCKCEVGTSAEFRRI, 0
SYVPENANVRRKMLYASSRA, 0
HIYRNLLDQVRLQLTREPYP, 0
LLFVILGLAAFGLVL, 0
YSQALKLTKDKAL, 0
TMVPASLYLGFAA, 0
WNKCLCPFHGDETPSAAVSYDLQG, 0
IWIAAGGLAVWA, 0
SHMSRRSSKQVQHRRKLCVAEG, 0
LTLPHPLVRVV, 0
NIKKKESLWNGECFVFDN, 0
LDELLRRKALEQQRKALEEQQ, 0
GEGLYGVADENARE, 0
NQLENDPDVDVLE, 0
VKEQWGKLTDDDLD, 0
VYSLLQDEMAQANGI, 0
ARKEGSDGRGYNAE, 0
RSGAHLDSHQSCS, 0
RGGAPDPSPGATATP, 0
