# Supplementary material for: On Evaluating MHC-II Binding Peptide Prediction Methods
Source: PLoS One. 2008 Sep 24;3(9):e3268. doi: 10.1371/journal.pone.0003268 (PMC2533399; doi:10.1371/journal.pone.0003268)
Supplement: Dataset S1 — Datasets derived from MHCPEP database (0.36 MB ZIP) [file pone.0003268.s002.zip › MHCPEP/SRDS1/HLA-DR3.arff]

@relation HLA-DR3
@attribute Seq string
@attribute class {0,1}
@data
PGRDGETQPAS, 1
VDDTQFVRFDSDAASQ, 1
ATKYGNMTEDHVMHLLQNA, 1
VFLLLLADKVPETSLS, 1
TFDEIASGFRQGGASQ, 1
YGYTSYDTFSWAFL, 1
GQVKKNNHQEQDKIE, 1
LNKILLDEQAQWK, 1
TGHGARTSTEPTTDY, 1
KELKRQYEKKLRQ, 1
GKFAIRPDKKSNPIIRTV, 1
YANILLDRRVPQTDMTF, 1
VTTLNSDLKYNALDLTN, 1
VGSDWRFLRGYHQYA, 1
KKWGAPTITNDGVSI, 1
DDVAGDGTTTATVLA, 1
ATVLAQALVREGLRN, 1
GVITVEESNTFGLQL, 1
FGLQLELTEGMRFDK, 1
MRFDKGYISGYFVTD, 1
YFVTDPERQEAVLED, 1
AVLEDPYILLVSSKV, 1
VVNKIRGTFKSVAVK, 1
DRRKAMLQDMAILTG, 1
AILTGGQVISEEVGL, 1
VVVTKDETTIVEGAG, 1
VEGAGDTDAIAGRVA, 1
KHRIEDAVRNAKAAV, 1
KVALEAPLKQIAFNS, 1
VYEDLLAAGVADPVK, 1
ADPVKVTRSALQNAA, 1
LQNAASIAGLFLTTE, 1
FLTTEAVVADKPEKE, 1
DTPYLDITYHFVMQRLPL, 1
VDAQGTLSKIFKLGGRDSRS, 1
NGQIGNDPNRDIL, 1
YTLLQAAPALDKLKLTGDEATGANI, 1
ESWGAVWRIDTPDKLTGPFT, 1
QYIKAASKFIGITE, 1
QYIKANAKFIGITE, 1
QYIKANQKFIGITE, 1
QYIKANSSFIGITE, 1
QYIKANSKYIGITE, 1
QYIKANSKSIGITE, 1
QYIKANSKEIGITE, 1
VSGLQYRVFRIHLPDP, 1
LLHFVKESKQDESGM, 1
YLTFLPSADEIYDCKV, 1
YLTFLPSDDEIYDCKV, 1
SGPLKAEIAQRLEY, 1
IEKKIAKMEKASSVFNVY, 1
EHPSLQSPITVEWRLLH, 1
SRALEEKKGNYVVTHG, 1
TERVRLVTRYIYNREE, 1
NNQVVSLKPEIIVDQY, 1
RYLKNGKETLQRAY, 1
FESTGNLIAPEYGFKISY, 1
SDKNPLFLDEQLI, 1
DEQNCSMKLGTWTYDGSWAINPESDQPDL, 1
SKMAAATPLLMQA, 1
QASLALSYRLNMFTP, 1
PPEVTVLTNSPVELREPN, 1
GPPKLDIRKEEKQIMIDIFH, 1
SPLQALDFFGNGPPVNYKTG, 1
ISNQLTLDSNTKYFHK, 1
AGKPLLIIAEDVEGE, 1
EFWEFDLPGIKA, 1
PNWVRKVFIDTIPNIMFFSTMKRPSREKQDKKIFTE, 1
SKMRMATKLLMQALPM, 1
ISNQLTLASNIKYFHKLN, 1
MAKTIAYDEEARRG, 1
NLFLKSDGRIKYTLN, 1
KPPKPVSKMRNATPLLMQ, 1
QYIKSNSKFIGITE, 1
LPKPPKPVSKNRYATPLLMQALP, 1
SKMRMATPLLMQA, 1
GDVVAVVDIKEKRKDKWIELK, 1
NKALELFKKDIAAKYKEGY, 1
QYIKANSKFVGITE, 1
NKALELFRKDKAAKYKEGY, 1
GDVVDVVDIKEKGKDKWIELK, 1
LKRGVHLAGMG, 0
TQDKLYLSWVEWKRSI, 0
FRITPPLCFTLSDADFLVD, 0
DEIGVRMPRRCYSMGT, 0
LDDNQSAEKEDYDEKL, 0
CAYRSNQWRYRGRC, 0
MKTPLPRIVEKPDNY, 0
SGFGGALFVYLNR, 0
KRILPLTVCKMHVLQ, 0
HSFMPIVLELIPL, 0
SSAIRNPHLFDILNNLTI, 0
TRIPAAEVEDGEVVINR, 0
FVCPDNEGRKNGEYLTV, 0
ELSYCSFSVESLRVV, 0
EREIAYNLYNQENAT, 0
DIVRFEQGIPGFLEE, 0
VVAYNFANQPVTVKD, 0
MTTLSTIARKSLPKV, 0
LPDDLSDSTSLGTSV, 0
NLLNKWNKAYNLTSV, 0
EGIHKAITAVGDRYV, 0
GGLRDLQVILWMARA, 0
MLMQFQADILGIDIA, 0
PDQLGIAVYGNDGQV, 0
QFPVGRIARYLKKGK, 0
LKAYMDRQGVPFSTC, 0
EKIIEESGELILAAK, 0
CLDVGNNKVIKGIQF, 0
QREDDDLKCDQYIGI, 0
MHFNKDFNNAGKLSQ, 0
RPPAATSPAEVVWSS, 0
KSVFRAERLRLSVQQ, 0
LGRSMLVDGLDIVLD, 0
PTSRTTLAYGDMNHEWIG, 0
YHPEMGQILRQARAAGLKTQ, 0
KELASTYLHRKRT, 0
ASGNLEVLVERVPLEGAMEIDILTA, 0
DHERLAEFGRKAWEYGIRNA, 0
AELLIHPECDPEVQ, 0
RRSVSTGGEFPSDR, 0
RRRAALEEMKSKLK, 0
NEVNFLFVTLCAVL, 0
DLGYTLECHNQQSS, 0
GTPLLVQIYIIYYG, 0
TIVLLFLPKLLSVI, 0
IGEIAEVADTLLISAN, 0
VATPADAALMMHLGA, 0
NAEIVIVGGGNTFQLL, 0
DAAGRFLSQNDLEAVQ, 0
ATLAYLIIMPLGGW, 0
GTGTGYTMDTVSRTHQYS, 0
YFENAEEKGRILKGFKE, 0
RGSYLYHGRVKALAEA, 0
AEVARAISGMRVDEAR, 0
YPKKRSARHRGKVKAF, 0
KGTGRARAGTIRSP, 0
VWLFDVGEATQHQILKTN, 0
IRDSGLGLNPITD, 0
IGKERIRIRLKAYDYRVLDQSTGEIVDTA, 0
KNPGPGAQAAIRA, 0
CPQRRGVCTRVYTST, 0
ILGVDPGSRITGYGVIQC, 0
CPYSEKVPSIKIPMDITEQQ, 0
CRRIVEVHGGRIWVVSEPGE, 0
LTENGTDDIISTRSKI, 0
VQSSASQQPLPASTA, 0
VLEQLILERVQA, 0
SMIQPTGCFHLGNYLGATRVWTDLCELKQPGQELIF, 0
LIFVSGKVVLTGAKVR, 0
DQMGYLYFSYEVQRILGM, 0
HPSRIVIGERSERA, 0
KFTSGDINQVVLQNV, 0
WQVDRMRIKTWNSLVKHH, 0
KFMAFENGQACSQD, 0
LEFYINYVSEEKLKIVYDMMVVK, 0
YEYLNSTLVHGVD, 0
GEKSQYSRPSNPPPSSAHQNK, 0
SPLIWTHLASPNVREFFYS, 0
NHGKPADAELEIMV, 0
LKAGDIFITNATSSAGIVG, 0
FYPLTAPPPYTAEPEARYNST, 0
