# Supplementary material for: On Evaluating MHC-II Binding Peptide Prediction Methods
Source: PLoS One. 2008 Sep 24;3(9):e3268. doi: 10.1371/journal.pone.0003268 (PMC2533399; doi:10.1371/journal.pone.0003268)
Supplement: Dataset S1 — Datasets derived from MHCPEP database (0.36 MB ZIP) [file pone.0003268.s002.zip › MHCPEP/SRDS1/HLA-DR4.arff]

@relation HLA-DR4
@attribute Seq string
@attribute class {0,1}
@data
ELDVLKKLV, 1
LKKLVFGYRKPLDNI, 1
KKTIENINELIEESKKT, 1
IDTLKKNENIKEL, 1
APQQLLHQM, 1
AYWQVMTNM, 1
FRPIQTVLS, 1
GWGMMRTLR, 1
KAWSRMGSM, 1
NWRGVLSQM, 1
SYARGRTLH, 1
TMQQGFREA, 1
WNYISSVQS, 1
WRIAQTNHA, 1
WSTARTLWQ, 1
YHAHRTLLQ, 1
YRHAVGQLG, 1
AWAHMTTLR, 1
FGWVSTLLQ, 1
FRYMQVLTS, 1
GWLGLRTLR, 1
LYSWLPTQM, 1
PWRTMKNQI, 1
SYGAQLSMR, 1
TWRMAITQL, 1
WQNMVTTLQ, 1
WRIWGTQRA, 1
WWASVANAR, 1
YRAFATTWQ, 1
YRTGHVLQA, 1
AWHVVATLH, 1
FMRMQTMTQ, 1
FSRAGSMWS, 1
GYQQVRTLL, 1
MLAMRTLLQ, 1
RIQTIRTLL, 1
SYYAAKAIQ, 1
TYRVGATLR, 1
WQTAFTQRQ, 1
WRSWMTSTQ, 1
WWRAQTLLQ, 1
YRGFGNNPG, 1
YSAIQTMRA, 1
AWRTAGNML, 1
FRFVYTAMQ, 1
GALGGWWWT, 1
IRYWSTLAQ, 1
MWRGLNTVR, 1
RWSAMQSNL, 1
TFARWKMKG, 1
WMPLRTLAE, 1
WRAISVRLQ, 1
WRTWGTARQ, 1
WYEGFGNNR, 1
YRGGVTLRQ, 1
YYSQAVTQI, 1
SDYEGRLIQNSLTI, 1
TYQRTRAKVTG, 1
QQRASAGQISVQPAFS, 1
DEGDYFSELRVSGANPM, 1
PRYVRQNTLRLAT, 1
NSGGEFFYSNS, 1
EHRVKRGLTVAVAGA, 1
MKLGIWTYDGSVV, 1
DTPYLDITYHFVMQRLPL, 1
APYHFDLSGHAFGSMAKKGE, 1
FNNFTVSFWLRVPKVSASHLEQY, 1
EVWREEAYHAADIKD, 1
DALESIMTTKSVSFR, 1
YLDPLIRGLLARPAKLQV, 1
AIIHVLHSRHPGD, 1
NVLDHLTGRSSQV, 1
TVLTALGAILKKK, 1
YAALATAAL, 1
AAFAARANAA, 1
AAFAAGANAA, 1
AAFAAPANAA, 1
AACAALANAA, 1
YRSMAAAAA, 1
VRSMAAAAA, 1
FRSMAAAAA, 1
MRSMAAAAA, 1
IRSMAAAAA, 1
LRSMAAAAA, 1
WRSMAAAAA, 1
YASATAAAA, 1
YASAATAAA, 1
YASAAATAA, 1
YRSMRAAAA, 1
YRSMAARAA, 1
TGTEKLIETYFSKNYQDYEYL, 1
SSYSSSKSSSSSS, 1
RRFAAAAAAAAAR, 1
GCSSNKSTTGSGETTTAAGT, 1
DVAFVKDQTVIQNTD, 1
DGPFRIITVPAALDY, 1
TGNYRIESVLSS, 1
GERAMTKDNNLLG, 1
IIKGVRKSNAAERRG, 1
YVRFDSDVGEY, 1
CNEIINWLDKNQ, 1
QPDLRYLFLNGN, 1
YDNSLKIISNASCTTN, 1
KELKIDIIPNPQER, 1
CAIHAKRVTIMPKDIQLA, 1
APNTFKTLDSWRD, 1
VADKIQLINNMLD, 1
TGILDSIGRFFGG, 1
RFFGGDRGAPKRG, 1
KGFKGVDAQGTLS, 1
GEYKFQNALLVRY, 1
KRYKAAFTESSQA, 1
VKLVNEVTEFAKT, 1
LLLRLAKTYETTL, 1
FTFHADICTLSEK, 1
KKYLYEIARRHPY, 1
LCVLHEKTPVSDR, 1
SVVLNQLCVLHEK, 1
SALEVDETYVPKE, 1
PEVDVMCTAFHDN, 1
AQYLQQCPFEDHV, 1
FPPSSEELQANKATLV, 1
SIARVLTVINQTQKENLRKFY, 1
LDHHWHLWKKTYGKQY, 1
NLQTVNVDEN, 1
VHFFKAIVTPRTP, 1
VHFFKNIVAPRTP, 1
GDLIAEVETDKATV, 1
EQSLITVEGDKASM, 1
GDLLAAIETDKATI, 1
GDLLAEAETDKATI, 1
GDLLAEIEADKATI, 1
GIVEQCCTSICSLY, 1
DNPEYSPDPSIYAYDN, 1
ATGLCFFGVALFCGCGHEAL, 1
QKGRGSRGQHQAHSLERVCH, 1
MAATYNFAVLKLMGRGTKF, 1
PKYVHQNTLKLAT, 1
PKYVSQNTLKLAT, 1
PKYVRQNTLKLAT, 1
PKYVEQNTLKLAT, 1
PKYVVQNTLKLAT, 1
PKYVKENTLKLAT, 1
PKYVKHNTLKLAT, 1
PKYVKLNTLKLAT, 1
PKYVKTNTLKLAT, 1
PKYVKNNTLKLAT, 1
PKYVKKNTLKLAT, 1
PKYVKQKTLKLAT, 1
PKYVKQETLKLAT, 1
PKYVKQTTLKLAT, 1
PKYVKQHTLKLAT, 1
PKYVKQQTLKLAT, 1
PKYVKQLTLKLAT, 1
PKYVKQNVLKLAT, 1
PKYVKQNSLKLAT, 1
PKYVKQNTQKLAT, 1
PKYVKQNTEKLAT, 1
PKYVKQNTHKLAT, 1
PKYVKQNTIKLAT, 1
PKYVKQNTKKLAT, 1
LMAMGITDVFSSSANLSGIS, 1
YQAGFFLLTRILTIPQSLD, 1
VGAGAFGLGFTPPHGGL, 1
LLVIVELIPSTSS, 1
SFYILAHTEFTPTETD, 1
NPVLTTASPLSSIFSR, 1
VHHANENIFYCPIAIMSALA, 1
MGQNLSTSNPLGFFPDH, 1
YKKSIQFHWKNSNQIKILGNQGSFLTKGPS, 1
DVFKELKVHHANENI, 1
EDVIPEGWKADTSYSAK, 1
SALLSSDITASVNCAK, 1
VAYVYKPNNTHEQHLRKSEA, 1
AGIVEQSSTSISSLYQLENYSN, 1
YKSAHKGFKGAYDAQGTLSK, 1
YKMKMVHAAHAKMKM, 1
SHSMRYGHTAMSR, 1
MGQKDSYVGDEAQSKR, 1
VAPEEHPVLLTEAPLNPKA, 1
AVFPSIVGRPRHQGVMV, 1
FAAEFDAAAA, 1
PGVKGHRGYPGLD, 1
PGPKGARGPPGPT, 1
QGFQGNPGEPGEP, 1
PGVKGESGSPGEN, 1
QGARGQPGVMGFP, 1
PGIAGAPGFPGAR, 1
MGGMNQRPILT, 1
QNILLSNVPLGPQFP, 1
QNILLSNAQLGPQFP, 1
QNILLSNAVLGPQFP, 1
AKKQVEKDLANLTAELDKVKE, 1
RNQEERLLADLMQNYDPNLR, 1
YDPNLRPAERDSDVVNVSLK, 1
NVSLKLTLTNLISLNEREEA, 1
EREEALTTNVWIEMQWCDYR, 1
WCDYRLRWDPRDYEGLWVLR, 1
LWVLRVPSTMVWRPDIVLEN, 1
IVLENNVDGVFEVALYCNVL, 1
YCNVLVSPDGCIYWLPPAIF, 1
PPAIFRSACSISVTYFPFDW, 1
FPFDWQNCSLIFQSQTYST, 1
TYSTNEIDLQLSQEDGQTIE, 1
EAGHQKVVFYILIQRKPLFY, 1
KPLFYVINIIAPCVLISSVA, 1
ISSVAILIHFLPAKAGGQKC, 1
GGQKCTVAINVLLAQTVFLF, 1
TVFLFLVAKKV, 1
LAKKVPETSQAVPLISKYLT, 1
SKYLTFLLVVTILIVVNAV, 1
IVVNAVVVLNVSLRSP, 1
NVSLRSPHTHSMARGVRKVF, 1
VRKVFLRLLPQLLRMHVRPL, 1
VRPLAPAAVQDTQSRLQNG, 1
RLQNGSSGWSITTGEEVALC, 1
EVALCLPRSELLFQQWQRQG, 1
QAAPAIQACVEACNLIACAR, 1
IACARHQQSHFDNGNEEWFL, 1
NGNEEWFLVGRVLDRVCFLA, 1
CFLAMLSLFICGTAGIFLMA, 1
VKKIHIPSERIWRPDLVLYNNADGDFAIVKFTKVLLQYTGH, 1
LNSKIAFKIVSQEPA, 1
MRYFYTAVSRPC, 1
SGTDFTLTISRLEPE, 1
GPTTYKVTSSLQIKE, 1
LPSYEEALSLPSKT, 1
SKMAAATPLLMQA, 1
NRDLEQTYNELSGEA, 1
NRDLEQSYNELSGEA, 1
NRDLEQCYNELSGEA, 1
NRDLEQVYNELSGEA, 1
NRDLEQIYNELSGEA, 1
NRDLEQAFNELSGEA, 1
NRDLEQAMNELSGEA, 1
NRDLEQAYDELSGEA, 1
NRDLEQAYTELSGEA, 1
NRDLEQAYAELSGEA, 1
NRDLEQAYVELSGEA, 1
NRDLEQAYIELSGEA, 1
NRDLEQLYNELSGEA, 1
NRDLEQMYNELSGEA, 1
NRDLEQARNELSGEA, 1
NRDLEQAQNELSGEA, 1
NRDLEQANNELSGEA, 1
NRDLEQATNELSGEA, 1
NRDLEQASNELSGEA, 1
NRDLEQACNELSGEA, 1
NRDLEQAGNELSGEA, 1
NRDLEQAANELSGEA, 1
NRDLEQAVNELSGEA, 1
NRDLEQAWNELSGEA, 1
NRDLEQAYSELSGEA, 1
SPGAGAYYVLLN, 1
SPGTSAYYVLLN, 1
SPGTGSYYVLLN, 1
SPGTGAWYVLLN, 1
SPGTGALYVLLN, 1
SPGTGAMYVLLN, 1
SPGTGAYSVLLN, 1
SPGTGAYYSLLN, 1
SPEDFVYQFKGMCYF, 1
GVYFYLQWGRSTLVSVS, 1
APSPLPETTENVVCALG, 1
GTLVKTITDDQIE, 1
VPIQRAVYQNVVVNN, 1
GPKPLFRRMSSLVGPTQSFF, 1
GSTSFDNLPNPE, 1
GSTVFANLPNPE, 1
GSTVFDALPNPE, 1
GSTVFDNLSNPE, 1
AAVAALANAA, 1
AALAALANAA, 1
AAIAALANAA, 1
AAFAALANAA, 1
AAMAALANAA, 1
AAWAALANAA, 1
AAYAALANAA, 1
AAFAAEANAA, 1
AAFAADANAA, 1
AAFAAQANAA, 1
AAFAANANAA, 1
AAFAATANAA, 1
AAFAASANAA, 1
AAFAACANAA, 1
AAFAAVANAA, 1
AAFAAIANAA, 1
AAFAAFANAA, 1
AAFAAMANAA, 1
AAFAAWANAA, 1
AAFAAYANAA, 1
AAFAALARAA, 1
AAFAALAKAA, 1
AAFAALAHAA, 1
AAFAALAEAA, 1
AAFAALADAA, 1
AAFAALAQAA, 1
AAFAALATAA, 1
AAFAALASAA, 1
AAFAALACAA, 1
AAFAALAGAA, 1
AAFAALAVAA, 1
AAFAALALAA, 1
AAFAALAIAA, 1
AAFAALAFAA, 1
AAFAALAMAA, 1
AAFAALAWAA, 1
AAFAALAYAA, 1
AAFAALAPAA, 1
AAFAAMASAA, 1
AALAAIASAA, 1
KAAYAAVAVAA, 1
KLVEALYLVCGERGFFYTPKT, 1
IKIISKIENHEGVRR, 1
VEPDHYVVVGAQRDA, 1
KKVVVYLQKLDTAYD, 1
TKVHTECCHGDLL, 1
VLTDSQKRAAYDQYG, 1
DERAAYDQYGHAAFE, 1
QKRAAVDTYCRHNYG, 1
ENIEFLEDTDMKSLENKS, 1
VHFFANIVTPRTP, 1
VHFFKNAVTPRTP, 1
VHFFKNIATPRTP, 1
AVPVYIYFNTWTTCQSIAFP, 1
PKYVAQNTLKLAT, 1
PKYVKANTLKLAT, 1
PKYVKQATLKLAT, 1
PKYVKQNALKLAT, 1
PKYVKQNTAKLAT, 1
TSATQRLANSLVHSSNNFGA, 1
VYPEVTVYPAKT, 1
KPGKAPKLLIYAASSL, 1
GGVGPIGPPGERGA, 1
DSTPPPGTRFRAMAIYKQS, 1
ENGEWAIQHRPAKMLLDPAAPAQ, 1
WQRQGLVAAALEKLEKGPEL, 1
KGPELGLSQFCGSLKQAAPA, 1
FLMAHYNRVPALPFPGDPRP, 1
YPTQRARYQWYRCNPDSNS, 1
AAPYEKEVPLSALTNILS, 1
MKLGTWTYDGSVV, 1
YTLLQAAPALDKLKLTGDEATGANI, 1
PHHTALRQAILCWGELMTLA, 1
PDYASLRSLVASS, 1
KIYSYFPSVISKV, 1
AKFYRDPTAFGSG, 1
YNLNFHEAQQAAL, 1
DVFAFTSNFNGRF, 1
TKLTYDEAVQAAL, 1
LTLLVAAVLRAQG, 1
KALLIQGSNDVEI, 1
VEIRAEGNSRFTY, 1
FGLQLELTEGMRF, 1
EGMRFDKGYISGY, 1
PYILLVSSKVSTV, 1
KAMLQDMAILTGG, 1
GLFLTTEAVVADK, 1
YILFAHLVNKVHI, 1
FAIINLFNEYSKK, 1
SSFSQDRDSQAQS, 1
KSLYQLENYCN, 1
GFYTTGAVRQIFGDYKTT, 1
IYFRNQKGSHSGLQPTGFL, 1
FRNQKGHSGLQP, 1
QRARYQWVRCNPDSNS, 1
SKYLATASTMDHA, 1
STPTLVEVSRNLGKVG, 1
TLKYPIEHGIVTNWDD, 1
QDFLTKHASHTGSWIG, 1
WVTPVIGSQARKCGL, 1
YDHNFVKAINADQKSW, 1
RYWAIRTRSGGN, 1
YPKFVKQNTLKAA, 1
EGQLVSIHSPEEQDFLTKHA, 1
KKTSICSLYQLE, 1
FREFKLSKVWRDQH, 1
YLLYYTEFTPTEKD, 1
ETYGEMADCCAKQEPE, 1
MLEFVVAFDLPGIKA, 1
MLEFVVEADLPGIKA, 1
MLEFVVEFALPGIKA, 1
GDLLAEIETDKATI, 1
EEFVAEFDLPGIK, 1
EEFVVEFDAPGIK, 1
QNILLSNAPQGPQFP, 1
AEALERMFLSFPTTKT, 1
SDPILYRPVAVALDTKGPE, 1
YLPKPPKPVSKLRLATPLLLQALPL, 1
EIKILNIFGVIKGFVEP, 1
MHHWLLFEMSRHSLE, 1
SGFQGLPGPPGPP, 1
FKGEQGPKGEP, 1
SPSTGAYYVLLN, 1
SPGTGAYYVLSN, 1
GSLFVYNITTNVPVKYKAF, 1
EFWEFDLPGIKA, 1
DPLQYMRADQAAG, 1
MTFLRLLSTEGSQ, 1
KPVSQMRMATPLLMRPM, 1
FDQKIVEWDSRKSKYF, 1
FGRIGRLVTRAAFN, 1
AGFKGEQGP, 1
QYIKANSKFIGITEL, 1
EVWVTPVIGTQA, 1
DGKDYIALNEDLSS, 1
PGQPPRLLIYDASNRATGIPA, 1
GRLLRGHNQFAYDGK, 1
EYKLVVVGARGVGKSALT, 1
GKPPQYIAVHVVPDQTMAFG, 1
GSHSMRYFHTAMSRPGRGE, 1
THYYAVAVVKKDTDFK, 1
RGLSLSRFSWGAE, 1
ANIAVDKANLEIMTKR, 1
TPDFIVPLTDLRIPS, 1
GSTVFDNLPAPE, 1
MLEFVVEFDLAGIKA, 1
HDYNFVKAINAIQKSW, 1
DYSYLQDSDPDSFQD, 1
YGSDTITLPCRIKLQFINMWQE, 1
GSFLYQVSTHEQS, 1
NNETIIIPCRIKQIINMWQE, 1
QNFLLSNAPLGPQFP, 1
WGAEGQRPGFGYGG, 1
KHKVYACEVTHQGLSSPVTKS, 1
DIEKKIAKMEKASSVFNVVNS, 1
GSAVFDNLPNPE, 1
VHFAKNIVTPRTP, 1
VHFFKNIVTARTP, 1
EEFAVEFDLPGIK, 1
DTQFVRVDSDAASQRMEP, 1
LRSWTAADTAAQITQRKWEAA, 1
EEFVVEFDLPAIK, 1
HFFKNIVTPRT, 1
NRDLAQAYNELSGEA, 1
PKYQKQNTLKLAT, 1
PKYVKQNTLALAT, 1
NRDLEQAYNHLSGEA, 1
TQFVRFDSDAAS, 1
YLNGPGKLC, 0
PANLIQAQRDYFGAH, 0
IPLSEAQRKNILDTINS, 0
EMRVYLKSGEVDS, 0
DSDVVNVSL, 0
NFAIDPARV, 0
VRGFVAKLW, 0
VGMGQKDSY, 0
VMGVDGVRF, 0
KHTGFAFDS, 0
QALPAGNLC, 0
NMPKGIKTL, 0
SNMLRMLHT, 0
MPSDRALVF, 0
YAALNLAAL, 0
AERVYMNPR, 0
QDTLWFCGD, 0
PSWLNFYGH, 0
KRWFALGTI, 0
TSIHAGIRY, 0
QEASDACPR, 0
VPDAVSKCR, 0
AIYTFFDPN, 0
GGFDPRGYT, 0
AAFAQFASD, 0
EEWVAVNGG, 0
GAIAVAIIV, 0
SNWEPNFGL, 0
SDGERTAPF, 0
LWQQACADP, 0
RMKWKKIVL, 0
QEEYKKQPA, 0
GKEVKRGCV, 0
EFGMVPGGM, 0
MRIHYLLFA, 0
LLSIEAIQN, 0
FFKKIKKLK, 0
LLLFLKNYL, 0
VKFQVDITY, 0
MLYFDARVC, 0
GAHLLGGAP, 0
LVERPELQT, 0
AVRFRRAGD, 0
SLTGKPKLF, 0
RRLDIFAHN, 0
DPGAIAPFS, 0
KEPQEPQVL, 0
WHAYPEDAE, 0
HSARAQPRP, 0
SEQMFWNAM, 0
CLFCMPFNL, 0
ICYFGINLL, 0
NIVELKEVV, 0
LANEMLFCG, 0
GYRCRTSRG, 0
SVSAVPEPR, 0
LDKSFGAPTITKDG, 0
LEMLGTSKRIT, 0
EKPDDKPAMPPMGGGM, 0
YASSALDKLKGGSDEEQ, 0
FIVTTCRENCYSN, 0
QAEIMDMKEEM, 0
SVLFEHPAAPTQDGL, 0
IGQDEAVDKISKA, 0
SFCGKKEDERRRIVTGHG, 0
ETQHRLEGAVRELTVRQTHT, 0
PEEASLKSKMIYASSKDAIKKRL, 0
QTISVPGPPGPPGPP, 0
YHGTDPRFNKVFNQG, 0
TMDAQEVETIWTVLPAVI, 0
QLSKYGGGSPLLF, 0
PSLECFQYYCEPC, 0
TNADSVCYQNIEG, 0
RLSHVTLTR, 0
LADVVKSKEQ, 0
WAKYIPNSPT, 0
VLDYIKSAQE, 0
LQVLESKRNC, 0
VKDNHVDLY, 0
GYMKYKDPK, 0
EKPCKYHAD, 0
WTATKPVEP, 0
SDIDKIPFH, 0
TINQKPAGS, 0
FDRDGAFDR, 0
NWENINEFC, 0
AYARRHDPK, 0
RDLVCYCRA, 0
TREYVPLLA, 0
SLSDMKYGK, 0
QELNDRFANYIEKVRFLEQQN, 0
TINGMLDILKSCV, 0
IATGGYGRTYFSC, 0
RYLVQHKHVSAIVTTAGGIE, 0
LGGVFTPLIERNTTI, 0
AIDSIAEHAHQRLLR, 0
ESLFADSDLTQE, 0
AMSAYLSRLLSSK, 0
EVFVTIEDNVVAGGA, 0
SCNNTRCFVKE, 0
ITEMVNQFHDAF, 0
QTEARHYAHVDC, 0
ACKTIVAVNKCESTSL, 0
KEYLQTHWEEEECQ, 0
QYLTEQAVKRPWDEDPFA, 0
KQLNLKETDTVYE, 0
LKVTFHVEEGSNP, 0
KKRYLILFSAGVC, 0
STKGDQGGTTDNK, 0
YAKDFDPAINEYL, 0
LVVLCAFQLVAAL, 0
GAAKALSTRNDEP, 0
SYLPKKILTNADL, 0
RVFQILNSKLFEK, 0
VDATKAAKHVLGR, 0
IPKHCWVKDPLRS, 0
TDGAAAVILMTES, 0
ALENAYKAIRNGR, 0
EVVEAGQGYDVQV, 0
RMEQEGFARSSIN, 0
FLCDLKPGSDVKI, 0
PIGLSILEIAHSNDLD, 0
ASTVWTADTGTTSEFIEAGGD, 0
DFDGSATSAQQNMLRG, 0
IAIGKAETSM, 0
KKDTHENEVESTD, 0
QDLLSKLRTFKID, 0
WVKVVEEKAFSPEV, 0
LNSAGYLLGPHAID, 0
FGDQLSEPSDTVFV, 0
INSFITKDFDNALA, 0
TQIRDVIRYEKERQ, 0
IALTLDIASISSIS, 0
REDARTRAEFLQFIEV, 0
SEKILFQKKNGVPSKIVSFA, 0
VGQEFGVSFNPRYDLGMLAV, 0
EDYSQDVIYMMWHAAALGL, 0
PENAGERQMIIID, 0
PPLPYFRAFVDVP, 0
KEINADYVRELFE, 0
HAGWVALAGEGGH, 0
YYEDRRPASNLDA, 0
CNAAKIFSHPDVA, 0
WAVVKCLFENVQC, 0
PRGGLILAKANEE, 0
DLAYTSVLKRAIR, 0
TKGNYFLWTEKFP, 0
QHPYTRKLMSAVP, 0
TCKEGFSSWLPTS, 0
EQKQQLHQFRQDL, 0
ALDNIDAVINLIK, 0
EDTEYDYDTLSQR, 0
TNLCAIHAKRVTI, 0
YKFACTFPGHGAL, 0
PRELHDLVVSTSC, 0
TNLKELRYTLNGK, 0
YFPHFDLHHGSEQ, 0
VANALGNAVKSLD, 0
FAQRLFDDVPQVR, 0
FNGEAIHFEDLFE, 0
LGICLGMQLLGRR, 0
VLLADKLFLPGVGTAQAAMD, 0
KNAQGELVGFDIDLAKELC, 0
ETRDVLTLSGGEQQRVH, 0
KADIEAKYVGKKI, 0
DRSLSRLEAMLAVANK, 0
LNLTERQVKIWFQNRR, 0
LQCDMNDCYSRLRRLVPTIP, 0
GAWRSLCTSTVAQASSR, 0
QHRDRTPVNDFDAIGFQHHALAGIDAADVD, 0
SNAMFRVELENGHEI, 0
MAKKEDTIVLEGRVQEL, 0
KYFIKILPGDKVTVEL, 0
LKDLKKLYRGISSLFPQKSC, 0
KMNGSARAGVIETTFQEETETD, 0
ENQAGKPVLTAMRRREAEHP, 0
MTVSHFPHGPTAYFS, 0
FHTGQCQLRLKAP, 0
RNILHRDIKPENIIIG, 0
GAALGSDVPFCVIGGTALG, 0
RKGLTVVDATCPLVTKV, 0
NQFRKSVSPI, 0
LHALNNLFQGPDM, 0
NPGFSGLNLNIPI, 0
VELIEKNLETPLC, 0
LKERIVSEEGRKQ, 0
KVVAKELSYVYID, 0
LLKEKSSLENELK, 0
IDKRRPRPNVA, 0
TKDFDELCEIENFKN, 0
FAQRRKTLWNNLASK, 0
QYKLVDLIGEGAYGT, 0
AGLVRRLASNGNTPDRIEAET, 0
TDRDSENWKEVHKLVVDSAY, 0
ALRKRRSATRMRRQTSAGVN, 0
RVDVLINGERVDALALITHR, 0
VPQEFLGNVITLCVDKRGVQ, 0
YADAIVPCILVGQIIGRWGN, 0
PQFDPVLISIGPLAVRWYAL, 0
NRTHCWSRHTATYLALGDAC, 0
VFHDLGNTCFTFMSTQKNYN, 0
DYLLKTRVPDMSAYRKLLGE, 0
FTCEEGFMLQGPAQVECTT, 0
NEEMKLAAVRAIAELAHAEQ, 0
SLIEVKLAAAGRVKDEFTAE, 0
ASFKRMNVDKVIPVEKLVKG, 0
RGVALCATEVITNLVFKTSK, 0
ENVHLSQAKKFDERDNPLGQ, 0
LTTAIGSTVGS, 0
SPTSGKFRRGSGSACSLFCC, 0
TLTLKTLPDRLASSGNSLL, 0
AFAAWFIAIVLGIIGY, 0
VVAPVWAATQTVTLSVPGMT, 0
PWGADFPIVAVNDWVHAQAR, 0
SSFRSKKPIVGVIGPGSSS, 0
IYYGSDQYTIESAANHYFGV, 0
IDECQETIRGEELANNERLA, 0
LDTESERAIQAALDELQKNR, 0
CTSCKKSCCSCCPMGCAKCA, 0
QIYDCRMAVKIYVCSITANK, 0
LENNKTLSECKSPICDFSGL, 0
GGLAANCLNGYSGSSKIFVAEADESDGSLKHYTPRAVVITN, 0
GYRRSRFNQADRGRF, 0
EAAVQQAQQVTM, 0
PRGKGPLLIVMGGSQ, 0
SGALTVSEVSAAGVG, 0
KHKASAQDRLNMLK, 0
LGYMGISVKDPDA, 0
RMVLSAFDERRNKYL, 0
QELQDRGEEGSIPPE, 0
LLNYSIDFGICIFCG, 0
AMGACTITAGMFSAD, 0
MFFPNLTAYMSSGPL, 0
ARLQQLSRADAERFY, 0
VEDRSSLLKRYSVRK, 0
RQLQGLEMLSERGIL, 0
IGDMPLEAQTRLLRV, 0
QKLAPLSILYQISPS, 0
SLLGMLIYRSHLMSS, 0
LVQSVSIHPALPIIL, 0
LAKYRIEDIKLTLFK, 0
TSDDPSKYRPADDWS, 0
RSIRTTNEAVGKING, 0
AFSMLAAYMFFLILV, 0
SYIFIIASILHIRST, 0
VNPNTRVMNSRGMWL, 0
PSSVVWDEAENRLHA, 0
TSVSLAFISFTAKGT, 0
MPLNLRTAKAQMGMQ, 0
IDALEKNPSTVVAEN, 0
CKIHDNCYGQAEKMG, 0
KSNSQVASVYEDPNR, 0
KSKNVKEIATKNMKV, 0
RLTVNADVGYYS, 0
ISGNQYVNEVTN, 0
QLIRQFTSLTHV, 0
LGLFVAAYLQYR, 0
AVITFTLVLVGL, 0
VGVLSVFTLSIA, 0
IIEQGGKIVLFS, 0
DVDHYMRLVNYC, 0
PGNTLNSSLPLAPGE, 0
PGLLNDTKVYTVDLGRT, 0
INSDDEPAKAVRRKKQS, 0
ERAHSATWVELYA, 0
SGTSIFNSMINNIII, 0
HNFSNEFLSTKISSKEDNTN, 0
NTGWTGGAYGTG, 0
LSAASEVLHGAA, 0
EPVTVFPATPER, 0
DKLPRYIAGVLA, 0
EALLDRLLLT, 0
LVNYSSDEAR, 0
AEVSPNNAFA, 0
LNEKSFSDVG, 0
SSRPKPKRTG, 0
INLRIPEGKV, 0
RGVEFINKFL, 0
SGKSNSTAAT, 0
PHPERALETL, 0
PLLAMLEEYR, 0
EGTINPGETC, 0
VASKCDVVYQ, 0
QAANRVFVYE, 0
QEEDGVAKEQ, 0
IETSAKAGYN, 0
FYVDGLYGSK, 0
KTPVEKKKPK, 0
VDHAHAGTAV, 0
RPAAIRYRSS, 0
SKGSELVGRG, 0
EGTRQARRNR, 0
ELRHMVLGNH, 0
HLRIGIVQAR, 0
RRRRKVMIIC, 0
CGRGHKGQKS, 0
EEKEALPFWK, 0
EVEVKSVNTL, 0
GIVEKTMPIH, 0
KQVRRDVARV, 0
AVGSLEQTHR, 0
TQLKGRLLEY, 0
HNVEMKPGKG, 0
LIRVEISSDS, 0
QNKKSRSRRD, 0
KVHGFRKRMS, 0
HGKTKKQRRH, 0
GYHHRTSINH, 0
TPALIEKFNY, 0
TVSENQLGQR, 0
PSPDGLAQAF, 0
PGLVAEGVMFD, 0
LFSLLVLVLGCVQPSLVGESK, 0
VTCREKGETILATPD, 0
KSMLIASFDSKNPIF, 0
IDEFRALGDYEYEEI, 0
KILPRRLTGVTAK, 0
MRIHKRLIDVDADER, 0
IDRDLRTRDLTEEQL, 0
NARTRKGPRKTVAGK, 0
KSMIAKNKRPAKFSTQAY, 0
VATLRKFISERGK, 0
QQTVKMFRVAHDK, 0
NYLEFQQVLSDIG, 0
VDGLVLDTLAVIRTLVDNDQ, 0
DWRLVPKHEEEAF, 0
ARQARADEAAAQQ, 0
FTLPIGRIVQSVV, 0
CARFSVLLGKDGQ, 0
QVYCPNPYEFEKE, 0
CFEIADKALSMLKVDPVGFD, 0
FHKYSGKEGDKF, 0
MEGEMRRKSTLLLGQT, 0
FEDQESPVKTKVQQ, 0
VGCLIGLVMFAYYQEYPMS, 0
DNWKCTGILKGNGSPVNGSSQQG, 0
QNISSSNCNRDVINLEPTRD, 0
QYKKVELFPNGRGVGEKIFK, 0
LQHHHGLQDSILNPMSANLV, 0
ADKMGKASTQDSKPPGTSS, 0
KTRAEGKYWERLESVKEI, 0
NDGLDTAIVHRKH, 0
LEGARGGPGGEEIPERFSIPELQWM, 0
TIDIFVANAGVAWTEGPEID, 0
SKSDWSYRDGNKN, 0
VYALRKLAGTLER, 0
ITPLIINLKQIQD, 0
QPAIIVHTAMLAE, 0
MDFEQLMHQALPI, 0
AGEWPAALSGGQK, 0
EDGSVQIADFGVS, 0
IYCGKLPNYHTLK, 0
SDMKLKKFLHIIE, 0
LMGQLHPGLVKSA, 0
SLEYVLKCSHAFN, 0
EKLECVVAKMSKA, 0
WVRGTGLRPVLDA, 0
GKWVVLFSHPGDF, 0
PIESENVHKVHTS, 0
NQIEAEQPSSNDN, 0
RPGSIHDANDEAQ, 0
VMPLASPIGSG, 0
ILRMLPISGTCKAFLEDM, 0
TEEAMHAQMEKDAEKRVKM, 0
KLDDYASAFQGH, 0
LVCEQNNRWYLAGVTS, 0
KTRYHIPQLELAR, 0
KEGMINLVMSYALLPA, 0
EPVWAIGTGKTATSEQ, 0
ADHESEDQTPRESVEA, 0
LRDIKQNQFKDPNKI, 0
DLSQQISDYEKYGANA, 0
ELKPRNVTIYDL, 0
WRDNHGWHGGRRL, 0
IFGKNIANPIAMIWSGALML, 0
LYTILLSFVALF, 0
PAVWTIGSFDSCVH, 0
YETPLERALLAAVK, 0
RTRKQRKQHGTAPECF, 0
INPETVEEADVVALH, 0
MDSTNVRSGMKSRKK, 0
HGPHPTVKDIELSLA, 0
PPDIMVLPTQASSK, 0
GGLASGGISSLLN, 0
GSTRTAMQQQLWT, 0
PGPGPEDEVTVLGAL, 0
KPASDSTNGGNWVNVA, 0
FPQFFERAPFAREGEDPSM, 0
MCDNVPGLVSSQRQLCHRHPDVMRA, 0
KSVITTYEGKHKHQIPT, 0
AIKANIVNLMLSSPE, 0
KSKRPDVLLFAGE, 0
TLHTHLIKSNA, 0
TILILVSYLKKN, 0
EGRPVQGYLGVV, 0
HPEFAQTLTEVVLQFDPGF, 0
YRLEMGTRFTNA, 0
PFGVVYWLKNKHT, 0
YSGNGSWGRSWDY, 0
LLFGLSGIATLLSLMSD, 0
WGEWGPEDVAEKVGED, 0
SGKVKEATGKATDN, 0
NIARLLKGT, 0
LGLSAEWAALCGVLA, 0
EMGTKISIDGSK, 0
LALLTIHGVLHLLG, 0
LEGRSDDQKKALVSEVTDVVS, 0
GQLAWPALLRKLDQQ, 0
LIMASALGMDAFSIALGM, 0
KTLKRGLQNGNPQEVNQMTS, 0
CGASAALAASQAAPSSPEN, 0
LSVPAAQAQTWPSRPI, 0
PLYETTSLLGGEG, 0
VAGVPKSAAKEPPRDS, 0
VDERALEAPLQDSGV, 0
PEDAQAQFEKMV, 0
YWSKDSDLSLMEILQ, 0
GVKIIEEEAYKKISKE, 0
FERGEVRTELLKELE, 0
DGIGQGYKEVQEISPNLRYVID, 0
EAIAMSKLHNMSC, 0
IPQEFSARVNDFNIEYNPNK, 0
HSRVSICFHALFLRP, 0
EFLDNYKVEKAKSI, 0
IYFNTYGGIDNYCNDEHIGAQ, 0
AVCAFLSAYLMLKGWSLMGDA, 0
YGSGFCILNDLA, 0
ERLSHFLLMTNTS, 0
TEEQIIGILREQE, 0
GSCLRFFKQGAIL, 0
LTIYGNYDKKVIKKLPNT, 0
LVCMQAANSIPHDPPEISSLE, 0
WREAAKLIGVDIL, 0
ITIQEELIAKT, 0
NLAHGSQEARAILEK, 0
ANHGLILLQQLNA, 0
DQCKFDHDAEIEK, 0
DHGLMEESQQYCGSS, 0
VSTAEDREGNGV, 0
