# Supplementary material for: On Evaluating MHC-II Binding Peptide Prediction Methods
Source: PLoS One. 2008 Sep 24;3(9):e3268. doi: 10.1371/journal.pone.0003268 (PMC2533399; doi:10.1371/journal.pone.0003268)
Supplement: Dataset S1 — Datasets derived from MHCPEP database (0.36 MB ZIP) [file pone.0003268.s002.zip › MHCPEP/SRDS1/HLA-DR5.arff]

@relation HLA-DR5
@attribute Seq string
@attribute class {0,1}
@data
PKYVRQNTLKLAT, 1
PKYVEQNTLKLAT, 1
PKYVSQNTLKLAT, 1
PKYVAQNTLKLAT, 1
PKYVVQNTLKLAT, 1
PKYVKNNTLKLAT, 1
PKYVKLNTLKLAT, 1
PKYVKTNTLKLAT, 1
PKYVKANTLKLAT, 1
PKYVKENTLKLAT, 1
PKYVKKNTLKLAT, 1
PKYVKQQTLKLAT, 1
PKYVKQTTLKLAT, 1
PKYVKQLTLKLAT, 1
PKYVKQATLKLAT, 1
PKYVKQETLKLAT, 1
PKYVKQKTLKLAT, 1
PKYVKQNSLKLAT, 1
PKYVKQNVLKLAT, 1
PKYVKQNALKLAT, 1
PKYVKQNYLKLAT, 1
PKYVKQNKLKLAT, 1
PKYVKQNQLKLAT, 1
PKYVKQNTIKLAT, 1
PKYVKQNTKKLAT, 1
PKYVKQNTQKLAT, 1
PKYVKQNTAKLAT, 1
GRTQDENPVVHFFKNIVTPRTPPP, 1
DVFKELKVHHANENI, 1
CPKYVRSAKLRM, 1
SVNCAKKIVSDGDGMN, 1
NELGRFKHTDACCRTH, 1
SKPKVYQWFDLRKY, 1
DTVKLMYKGQPMTFRLLLVD, 1
EALVRQGLAKVAYVYKPNNT, 1
VAYWKPNNTHEQHLRKSEA, 1
LGKIWPSYKGRPGNFL, 1
IVWASRELERFAVNPG, 1
ERFAVNPGLLETSEGC, 1
SALSEGATPQDLNTML, 1
HLLVSGAGDGPPLCS, 1
LERGPPGPRRPPRGPPLSSS, 1
IRANELDVLKKLVFG, 1
HIEKYLKKIKNS, 1
SRALHPASVSNGGCRHPVTLASFLIRRNHFAMAKTIAYDEE, 1
RVAQIRTEIENSDSDYDREKLQE, 1
GDGTTTATVLAQALVREGLRNVAA, 1
KSNFLNCYVSGFHPSD, 1
RPVYSNENLLKITGTF, 1
SDEKIRMNRVVRNNLR, 1
EALIHQLKINPYVLS, 1
DNLIVYYYHKA, 1
DPYAPIMAVK, 1
KPGVIFLTKRSRQV, 1
GPLYFKLKGYEQYN, 1
DPTLWVFARKLAIV, 1
DPWAIAKNGDLMEYPY, 1
VDAQGTLSKIFKLGGRDSRS, 1
YTLLQAAPALDKLKLTGDEATGANI, 1
ESWGAVWRIDTPDKLTGPFT, 1
APYHFDLSGHAFGSMAKKGE, 1
PHHTALRQAILCWGELMTLA, 1
YGSDTITLPCRIKLQFINMWQE, 1
YLDPLIRGLLARPAKLQV, 1
QYIKANSFIGITE, 1
KVFGRCELAAAMKRHGLD, 1
IQKTPQIQVYSRHPPE, 1
IQMLKNGKKIPKVEMS, 1
SSYFVGKMYFNLINTK, 1
SFWLRVPKVSASHLE, 1
VLEKKWGAPTITNDGVSIAKEIEL, 1
HPPHIEIQMLKDGKKI, 1
VEMSDMSFSKDWSFYL, 1
IQRTPKIQVYSRHPAE, 1
FNNFTVSFWLRVPK, 1
KPVSQMRMATPLLMRPM, 1
YLPKPPKPVSKLRLATPLLLQALPL, 1
YGGFLRRIRPK, 1
GAAILVAGLSGCSSNKSTTG, 1
FLRRIRPKLK, 1
TGTIKLLNENSYVP, 1
GPDGRLLRGYDQFAYDGK, 1
QYIKAASKFIGITEL, 1
KAERADLIAYLKQATAK, 1
NKALELFRKDIA, 1
EPSDKHIEQYLKKIKNS, 1
RKDIAAKYKELGYGK, 1
ILMQYIKANSKF, 1
YIKANSKFIGITE, 1
DIEKKIAKMEKASSVFNVVNS, 1
PKYLKQNTLKLAT, 1
PKYVKQNTLRLAT, 1
SFLWKTQKSSLWE, 0
EESTRSLSNDCLG, 0
IDLEKLGGKLLLE, 0
LAQSVGHISGAHL, 0
VIKVGGKIVEEEA, 0
IGAYMQNKHITIR, 0
LLTLMKGQPLAYN, 0
GCIIDGCPPGLEL, 0
WPRHRFSLQVNIR, 0
DEDEDMRDNVIKY, 0
SQTKTAKVRVTLF, 0
AKEKPAEGEITSV, 0
RLKNSEVGTGFNA, 0
ETLYFMPTLQNAF, 0
FDSYMIPTSDLKP, 0
VFKIIIEAAFIVG, 0
GMGPDLSVMAKAR, 0
RQIWLATKFNAYH, 0
EALVRISVANNEE, 0
NYTSSRAGPMYGI, 0
YTRLPIGYPKPDS, 0
QHLSQAQLRELAA, 0
YQEQTTSPPQSPA, 0
GVNVKGIVEAVHE, 0
PAVQNWLVEVPTV, 0
SSDLGCTCDPSIV, 0
ASVIEDATQSLPG, 0
QASRISGITPAAISILLIWLKKQG, 0
LGVTYFVVAVLELLF, 0
MPSNPKKRLADT, 0
TAESTRKASIERSTKE, 0
YDLSIQERDRTNDQVT, 0
GEVLENLPNATFRV, 0
AFVKRWQTKLLSEKKDISIA, 0
TGEGTPKPQSHNDGDFEEIP, 0
TLEDEEEQERERRRRHRNL, 0
VTPIGTLKPQPQPVPA, 0
HQWIRKDADKQAANAV, 0
ILCGPTASGKSYLGHE, 0
FPSISEFMMSGPAVIG, 0
ISLLGLLLYRSHMMS, 0
RLLGNFEQNQDRKHRTYVYV, 0
RKRAVDFLFEAEARD, 0
SPMYFFLGNLSL, 0
SFPSIFIYGHTASGKTYVTQTLLKTLELPHAFVNCVECFTS, 0
ELGRKNLTIVSNNAGNGDYGLAK, 0
SGHAVAAMPSAKGLVPETLPRFIG, 0
RDGKWSEQEAAILVPG, 0
LDGHSTVATVIDRLAQ, 0
WQMIVEHKCCVIVMLA, 0
NGSTNGIAGIKSPNG, 0
ASGGLRMMEEA, 0
MYIHTTLLPY, 0
RNQTPEGHSIRPLR, 0
LVSKLDARRRQTQK, 0
TRHHTLVAASSLEP, 0
CKKRVVTLRKSLYTNT, 0
PVVAAAVVFPRWFQPTEALL, 0
AVRNIRREANEELKKLEKNGDITED, 0
LVDELTNIESKSVRNRIAGY, 0
FGKRKEKRKFTQQNPLFKRR, 0
IVAIENPADVSVISSRNTGQ, 0
MLGLYGTAIGAGVLFLPINAGV, 0
KTLGASGRYEGKITRNSE, 0
LITLYIFTILVIS, 0
HEALVHPAMILHGSPRKV, 0
SLFQKPYFQLLHDALR, 0
RYSSNGSWYYEVESPG, 0
ASKRANGTINTKPQER, 0
PVTGKEVPILPAKFV, 0
GDHDLMEGEDVPILDYIIIKFELR, 0
SNVLDELIERGYAKQF, 0
LMALGSVAVTKDDGCY, 0
PHLAQSLEKCEFLQRE, 0
INKCQYTVWAAAVP, 0
AQPKIDVTSMEKGQDWV, 0
SEVELAVAAYEQLSAEGKAVRVVSM, 0
FAGMHVTRLYQ, 0
KGWHAHELPMPGVAMLRSGP, 0
SRGTMIYTPT, 0
PQVPAERDREPSKL, 0
IDNTKHLILKAAHPSPLA, 0
SLVAILDADKEGFLR, 0
DLRIVYRDGNPFAVCKV, 0
ATSASTLRGSTT, 0
MKMPEKHDLLAAILAAK, 0
SDVRDLNALLPAVSS, 0
LSSVDFCLPEHI, 0
FHSLDWTPTGLPG, 0
YGDRLLIDDLSFSIPKGAIVG, 0
SSYVHRDWVTLSA, 0
CNLNYDTIYNFDF, 0
