# Supplementary material for: On Evaluating MHC-II Binding Peptide Prediction Methods
Source: PLoS One. 2008 Sep 24;3(9):e3268. doi: 10.1371/journal.pone.0003268 (PMC2533399; doi:10.1371/journal.pone.0003268)
Supplement: Dataset S1 — Datasets derived from MHCPEP database (0.36 MB ZIP) [file pone.0003268.s002.zip › MHCPEP/SRDS1/HLA-DR51.arff]

@relation HLA-DR51
@attribute Seq string
@attribute class {0,1}
@data
SRYWAIRTRSGGI, 1
NVLDHLTGRSSQV, 1
AIIHVLHSRHPGD, 1
DVGEFRAVTELGRPDAEYV, 1
AILEFRAMAQFSRKTD, 1
ASDYKSAHKGFKGVD, 1
DVGEFAAVTEKRRPDAEYW, 1
PHHTALRQAILCWGELMTLA, 1
QYIKANSFIGITE, 1
DIEKKIAKMEKASSVFNVVNS, 1
MGLLECCARCLVGAPFASLV, 1
GTLSKIFKLGGRDSR, 1
TVLTALGAILKKK, 1
PKYVKQNTLKLAT, 1
KIYSYFPSVISKV, 1
PDYASLRSLVASS, 1
HRVKRGLTVAVAG, 1
KMRMATPLLMQALP, 1
TAADMAAQITKRKWEA, 1
KGFKGVDAQGTLSKI, 1
VHFFANIVTPRTP, 1
VHFFKAIVTPRTP, 1
VHFFKNAVTPRTP, 1
VHFFKNIATPRTP, 1
VHFFKNIVAPRTP, 1
LFCGCGHEALTGTEKLIETY, 1
QAHSLERVCHCLGKWLGHPD, 1
VVWLLVFACSAVPVYIYFNT, 1
WTTCQSIAFPSKTSASIGSL, 1
CADARMYGVLPWNAFPGKVC, 1
MAATYNFAVLKLMGRFTKF, 1
ENPVVHAFKNIVTPR, 1
MQYIKANSKFIGI, 1
TLLQAAPALDKLK, 1
GPLKAEIAQRLED, 1
GFYTTGAVRQIFGDYKTT, 1
FSKNYQDYEYLINVIHAFQY, 1
VIYGTASFFFLYGALLLAEG, 1
GSNLLSICKTAEFQMTFHLF, 1
IAAFVGAAATLVSLLTFMIA, 1
DVGVYRAVTPQGRPDA, 1
EYKLVVVGAVGVGKSALT, 1
DENPVVHFFRNIVTPRTPPY, 1
VHFFKNIVTARTP, 1
ENPVVAFFKNIVTPR, 1
VSVVMQVMELESS, 0
FSQVIGEDVYPIL, 0
IAAAKCRNKKKEK, 0
QPFFVAEVFTGSPGKYVGL, 0
ADTAIRGKEIDEKKAI, 0
YNVTKFLEDHPGGDD, 0
PYDKQINQVLANGKPGGLN, 0
RTGCEISTDTIIKLFRDCEN, 0
PFVVKFSVPSCAT, 0
NRPAFTGAAKPDLASQLYDSF, 0
TEECRVTVESKSESFLRSGL, 0
KVLVPDSAHGTNPAS, 0
IAVIGAGSWGTSL, 0
AVLKGLNKLWGCG, 0
QMAETTGGCPVIF, 0
DTAVSEMCAIFTA, 0
IAEAMARELPKVG, 0
KNLSRIHPVSTMVQ, 0
AKNYNFKYIIVGEPSN, 0
ELREHASGLNAGRWD, 0
GSAKPTSDQLARA, 0
SGAQATILSADCA, 0
LNYSIDFGICIFC, 0
LTHRNAARSVTAM, 0
FVSMIGYSPEQKK, 0
DDFQLIPMISKCRTKEGRRK, 0
TPKLEHRNSTRLMGHYQKTM, 0
PLPTPPGVSLLGEPPKDYRI, 0
KIDTFRSSGPGGQSVNTTDS, 0
ERGINVIREKVKEFARTKPI, 0
GIVNARSLAICVTGLHSAL, 0
DGLSVQPTHLLIDAM, 0
LGYSKRELAKVEK, 0
LKGDQIKQFTHIF, 0
YFLMPGGIGADAT, 0
DKFHGLADQEMKYRQRYV, 0
PFSGEIWIDRADFREEANKQ, 0
TLLGQFSSSKGDPLCLSSPM, 0
AKPVFEEPPNPTNVEASLQQ, 0
TPDAAARLRAAATGRAVAVA, 0
PAPFAPKDRSAFLSAL, 0
PLMASHCRFYPSCSCYAY, 0
ARIYLKKHTVSQVIAGTILG, 0
GSVGCARGKCVLA, 0
LLRAQVMEEETEKEI, 0
