# Supplementary material for: On Evaluating MHC-II Binding Peptide Prediction Methods
Source: PLoS One. 2008 Sep 24;3(9):e3268. doi: 10.1371/journal.pone.0003268 (PMC2533399; doi:10.1371/journal.pone.0003268)
Supplement: Dataset S1 — Datasets derived from MHCPEP database (0.36 MB ZIP) [file pone.0003268.s002.zip › MHCPEP/SRDS1/HLA-DR7.arff]

@relation HLA-DR7
@attribute Seq string
@attribute class {0,1}
@data
PKYVVQNTLKLAT, 1
PKYVKANTLKLAT, 1
PKYVKENTLKLAT, 1
PKYVKQQTLKLAT, 1
PKYVKQETLKLAT, 1
PKYVKQKTLKLAT, 1
PKYVKQNALKLAT, 1
PKYVKQNYLKLAT, 1
PKYVKQNQLKLAT, 1
PKYVKQNTAKLAT, 1
QYIKAASKFIGITE, 1
QYIKALSKFIGITE, 1
QYIKAQSKFIGITE, 1
QYIKANYKFIGITE, 1
QYIKANQKFIGITE, 1
QYIKANAKFIGITE, 1
QYIKANSSFIGITE, 1
QYIKANSEFIGITE, 1
QYIKANSRFIGITE, 1
QYIKANSKEIGITE, 1
QYIKANSKSIGITE, 1
LKKLVFGYRKPLDNI, 1
IDTLKKNENIKEL, 1
SDYEGRLIQNSLTI, 1
TYQRTRAKVTG, 1
PRYVRQNTLRLAT, 1
NSGGEFFYSNS, 1
DTPYLDITYHFVMQRLPL, 1
VDAQGTLSKIFKLGGRDSRS, 1
PHHTALRQAILCWGELMTLA, 1
SCFEIKCTKPESCSGEAVTV, 1
AVLEDPYILLVSSKV, 1
DALESIMTTKSVSFR, 1
KIYSYFPSVISKV, 1
HFFKNIVTPRTPA, 1
PDYASLRSLVASS, 1
EQMFVRHLFNRAGTVG, 1
IRSVKRHMGSDWSIEID, 1
FKGTRGIDLTK, 1
QYIKANSFIGITE, 1
VSKMRMVTPLLMQAL, 1
VSKMRMAAPLLMQAL, 1
VSKMRMATALLMQAL, 1
SAYLAHRNQSLDLAEQELVDCAS, 1
QIYPPNANKIREALAQTHSAIAHYWT, 1
MGSMNRRPILT, 1
MGGMNQRPILT, 1
RNQEERLLADLMQNYDPNLR, 1
YDPNLRPAERDSDVVNVSLK, 1
NVSLKLTLTNLISLNEREEA, 1
EREEALTTNVWIEMQWCDYR, 1
WCDYRLRWDPRDYEGLWVLR, 1
IVLENNVDGVFEVALYCNVL, 1
YCNVLVSPDGCIYWLPPAIF, 1
PPAIFRSACSISVTYFPFDW, 1
FPFDWQNCSLIFQSQTYST, 1
TYSTNEIDLQLSQEDGQTIE, 1
EAGHQKVVFYILIQRKPLFY, 1
KPLFYVINIIAPCVLISSVA, 1
ISSVAILIHFLPAKAGGQKC, 1
GGQKCTVAINVLLAQTVFLF, 1
TVFLFLVAKKV, 1
LAKKVPETSQAVPLISKYLT, 1
SKYLTFLLVVTILIVVNAV, 1
IVVNAVVVLNVSLRSP, 1
NVSLRSPHTHSMARGVRKVF, 1
VRKVFLRLLPQLLRMHVRPL, 1
VRPLAPAAVQDTQSRLQNG, 1
RLQNGSSGWSITTGEEVALC, 1
EVALCLPRSELLFQQWQRQG, 1
WQRQGLVAAALEKLEKGPEL, 1
KGPELGLSQFCGSLKQAAPA, 1
QAAPAIQACVEACNLIACAR, 1
IACARHQQSHFDNGNEEWFL, 1
NGNEEWFLVGRVLDRVCFLA, 1
CFLAMLSLFICGTAGIFLMA, 1
PKYVKTNTLKLAT, 1
PKYVKQCTLKLAT, 1
VELYTDTAFSWSVGA, 1
PKYVRQNTLKLAT, 1
PKYVEQNTLKLAT, 1
PKYVSQNTLKLAT, 1
PKYVAQNTLKLAT, 1
PKYVKNNTLKLAT, 1
PKYVKLNTLKLAT, 1
PKYVKKNTLKLAT, 1
PKYVKQTTLKLAT, 1
PKYVKQLTLKLAT, 1
PKYVKQATLKLAT, 1
PKYVKQNSLKLAT, 1
PKYVKQNELKLAT, 1
PKYVKQNVLKLAT, 1
PKYVKQNKLKLAT, 1
PKYVKQNTIKLAT, 1
PKYVKQNTKKLAT, 1
PKYVKQNTQKLAT, 1
PKYVKQNTEKLAT, 1
RSNYTPITNPPEVTVLTNSPVELREP, 1
GALANIAVDKANLEIMTKRSN, 1
SLQSPITVEWRAQSESAQSKMLSGIGGFVL, 1
TSILCYRKREWIK, 1
PAFRFTREAAQDCEV, 1
GDMYPKTWSGMLVGALCALAGVLTI, 1
FSHDYRGSTSHRL, 1
LPKYFEKKRNTII, 1
APVLISQKLSPIYNLVPVK, 1
APSPLPETTENVVCALGLTV, 1
RYWAIRTRSGGN, 1
PLKAEIAQRLEDV, 1
VLTDSQKRAAYDQYG, 1
DERAAYDQYGHAAFE, 1
QKRAAVDTYCRHNYG, 1
LRAVESYLLA, 1
EYKLVVVGADGVGKSALT, 1
ENGEWAIQHRPAKMLLDPAAPAQ, 1
FLMAHYNRVPALPFPGDPRP, 1
MGGWSSKPRQGMGTNLSVPNPLGFFPDH, 1
PLGFFPDHQLDPAFGANSNNPDWDFNP, 1
SKMAAATPLLMQA, 1
FNNFTVSFWLRVPKVSASHLE, 1
KHKVYACEVTHQGL, 1
VTQYLNATGNRWCSWSL, 1
TPSYVAFTDTERLIG, 1
VPGLYSPCRAFFNK, 1
KVDLTFSKQHALLCS, 1
YLPKPPKPVSKLRLATPLLLQALPL, 1
RETQISKTNTQTYRE, 1
SDWRFLRGYHQYAYDGKDYI, 1
DIEKKIAKMEKASSVFNVVNS, 1
RPAGDGTFQKWASVVV, 1
QYIKKNSKFIGITE, 1
QYIKANSKFKGITE, 1
VSKMRMATPALMQAL, 1
VSKMAMATPLLMQAL, 1
KPVSQMRMATPLLMRPM, 1
PKYLKQNTLKLAT, 1
PKYVKQNTLRLAT, 1
IWHHTFYNELRVA, 0
RGFNPIVNLSGHK, 0
CHVRQVLHSLPGH, 0
YSYISFYNALIHE, 0
GPNNQFRHHPRDY, 0
QAEYVSLHVRQSN, 0
INGLRVTDSETMD, 0
IIAKLIKTRDPII, 0
YHQDKYTIAIDKP, 0
MLQPRIVGEEHYE, 0
SEMASGDNFLTGLG, 0
MKAEHMKAIKEKGE, 0
FGFITYQGSLSTPP, 0
ALSYIDPWFLDQIE, 0
VKGAELLRLEQVSY, 0
GSVSSVALVDKIEK, 0
CKMNNINVVYTPWA, 0
VTLKYKSNYTKEKA, 0
GGSGAGIGKGTSNY, 0
QLNPLNGTLFSWLP, 0
ATWTTNALGCGGTF, 0
SSVAHICRDVNYGWL, 0
LSADFQKACAENR, 0
VLFKELIGTIITKN, 0
SWVKYVKEKLK, 0
SGVLADPVLIRRA, 0
SKIGLAHAGTR, 0
QGLIISANEIFWMSAGIF, 0
GKLTVQLFSALKRTGLDDAH, 0
SLLACCLNAACMALVDAGVP, 0
FPEKNIEARFQEIRESIRAN, 0
AILNYTKGLYFQAFG, 0
LLGKPGYEDLAKELN, 0
TFAIPHGGGGPGM, 0
FVEHFGNFIKKTF, 0
VHPVSPIEVEGVN, 0
ESGNAAVQEKLAWAKE, 0
NSAVYLALLNPGDTVLG, 0
ALALRSPASIE, 0
TEIPYAGFSAYVD, 0
LARDLTSQGAMKEYF, 0
CMVWTLSVAMAFPPV, 0
CQPEERDAKTALVKE, 0
GQGVQVDYLPLYRRRAPDYPAGE, 0
LRVIHQECILNDALNQSLIRDLSGPY, 0
NKVGQVETMPG, 0
QTEDWFGVNCA, 0
LNAWCFEKDFSYNRTKGAAL, 0
AESLVRHHPDCKDLLIEALK, 0
IQTSCCQPISIQTSCCQPTS, 0
KMTEMSSEQLHKLFTKHHSE, 0
GYPPSVREIGEAVGLASSST, 0
SELVMRAQGNVYHLKCFTCS, 0
HQDGKNWKVVYGGYDSKTQP, 0
RAVLGPVPLTRTSRTQTLRD, 0
VAKKLHDGGLDYFEGYSLE, 0
YELSVLCDAEVALIIFSNRG, 0
DTTIPVIPLIGSLSKAKFCT, 0
VRSGSSKIIVLADSGMWKNL, 0
EKLRKVKKLSELWEWFNAIP, 0
RFVKTTQQRQAAMNESPKTD, 0
AGSKPEQDFAA, 0
EIRNYMPPSHKQMLADLTNM, 0
LLAFGENKAQAIKETIKGP, 0
KPATLAPPSNKRTRNP, 0
SEQTLSIIKPDAVQNNYIGE, 0
TSTKARLKTESSFAPRTWED, 0
LKENTTPDGIVRNWIPHDR, 0
ERIEEMPLLVIKKDDKREPF, 0
FLLGIWGIFLNRKNIIVMLM, 0
YIKDFIWCQEEPYNQGAWFY, 0
VSIQVEYMDRGEGGTTNPHI, 0
QLDLMIEVFLFGIVLGLIPI, 0
GGNMYTTRRYAACIRDLDYY, 0
DLTMEDIRRMEDETQKELET, 0
SICTFAYPKLSTELQKKILG, 0
TAHKHQERPVHRR, 0
CLSIFDRYYKPDL, 0
IVRTTGVIEYRERNI, 0
SPVNDLSRGASVS, 0
AISRQSEKKTSTL, 0
LKRLKEYRAQYGA, 0
QVEVDAQQCMLEI, 0
TVWSELLTDLDFY, 0
GKGADCAQVAVEM, 0
QKIRALVSAHRDR, 0
QSTLCSASTVDKE, 0
GYVKFERLGKNKK, 0
KKYCSSIRVIAHT, 0
EAREAGFAELFQD, 0
IATHVLKPGGCFV, 0
ATAGGSGFRGSRK, 0
TGSPEVQIAVLTE, 0
VRNRIAGYITRKK, 0
KSRVKKAIRKARE, 0
DKIKKEELKRSLY, 0
GVMEQITRLAPKR, 0
YGRRRPFIWALSLGILLSLFLIPRAG, 0
STEERKRDFEKIFAYYDVSKT, 0
VYYWSVDKYSTTRTALDVGVDGIMTNFPYV, 0
GGRAYIVLSIPNL, 0
HSLNICVPPPPLYLG, 0
AGPAKEDKLVIQYAEVPADETDPKA, 0
NDDGYFAPGLAAL, 0
PFLARGLTMYTGT, 0
RFMLGNINDFNPDTDSITE, 0
EEYGPVHIINLLGTGSGERS, 0
RSLQIGTIHQYG, 0
RYKEALGEPITIP, 0
FYQFWLNTSDADVYK, 0
RVNFRGSLNTYRFCD, 0
RGLRWSTLPKSSPPR, 0
KFTRFNKNGK, 0
LGTGNNNKINWAMEDKQE, 0
GRPPPPSLNNVFRELARTVDGFQ, 0
DFRNDYNSSYQREYWNESEP, 0
SELLYGASAEIVPLKKNSQAFYLLHRIQ, 0
PVSLCGRGWCESTRWVALVSGDHRGRG, 0
CRARYRRTPGAYL, 0
TACHPDLVLGRACVPEAPERG, 0
HSARVTGVLVIPSP, 0
WLEECGQDFLEIVQSEL, 0
KLTEIQAERNIPPHV, 0
VEQIQELMAKGISS, 0
VGKNNRIVTLDIPGT, 0
GEYTPQVKPSSKGNYHSVSITITAT, 0
NADMVLITQPAQARS, 0
FSYENRMGPFEDCLWYFSFL, 0
QESLDELNVSLREFARAMEIA, 0
QELITADVDKTSGSLS, 0
PLPPSILNWFYEVR, 0
ATEKVGIKGYLAFF, 0
SSIQQARAPQMLLDD, 0
SPYLLQHANNPIDWY, 0
AGLSVFSKEKLGLYVDW, 0
YYHANSQGSHTYV, 0
VSSHNVWTALAVT, 0
