# Supplementary material for: On Evaluating MHC-II Binding Peptide Prediction Methods
Source: PLoS One. 2008 Sep 24;3(9):e3268. doi: 10.1371/journal.pone.0003268 (PMC2533399; doi:10.1371/journal.pone.0003268)
Supplement: Dataset S1 — Datasets derived from MHCPEP database (0.36 MB ZIP) [file pone.0003268.s002.zip › MHCPEP/SRDS1/HLA-DR8.arff]

@relation HLA-DR8
@attribute Seq string
@attribute class {0,1}
@data
QYIKANSKFIGITEL, 1
TYQRTRAKVTG, 1
RYWAIRTRSGGN, 1
PRYVRQNTLRLAT, 1
DIEKKIAKMEKASSVFNVVNS, 1
ILDTAGLEEY, 1
DTAGLEEYSAMRD, 1
GQVKKNNHQEDKIE, 1
YAYVAREQSCR, 1
SKMRMATPLLMQA, 1
SKMAAATPLLMQA, 1
SETVFLPREDHLFRKFHYLPFLP, 1
RHNYELDEAVTLQ, 1
DPVEMRRLNYQTPG, 1
YQLLRSMIGYIEELAPIV, 1
GNHLYKWKQIPDCENVK, 1
LPFFLFRQAYHPNNSSPVCY, 1
RPSMLQHLLR, 1
DDFMGQLLNGRVLFPVNLQLGA, 1
IPRLKIWKNYLSMNKY, 1
EPFLYILGKSRVLEAQ, 1
DRPFLFVVRHNPTGTVLFM, 1
MPHFFRLFRSTVKQVD, 1
TAFQYIIDNKGIDSDAS, 1
DEYYRRLLRVLRAREQIV, 1
HELEKIKKQVEQEKCEIQAAL, 1
AEVYHDVAASEFF, 1
KRSFFALRDQIPDL, 1
RQYRLKKISKEEKTPGC, 1
YKQTVSLDIQPYSLVTTLNS, 1
SNTKYFHKLNIPQLDF, 1
WNFYYSPQSSPDKKL, 1
APSPLPETTENVVCALG, 1
GALYISKVQKEDNSTYI, 1
DPVPKPVIKIEKIED, 1
FTFTISRLEPEDFAV, 1
QAKFFACIKRSDGSCAWYR, 1
QNFTVIFDTGSSNLWV, 1
EIAYDICRRNLDI, 1
KNIFHFKVNQEGLKLS, 1
LPFFKFLPKYFEKKR, 1
IALLLMASQEPQRM, 1
TPEFTILNTLHIPSFT, 1
DVIWELLNHAQEH, 1
IVPEDKREMWAACIKELH, 1
SEEFLIAGKLQDGLL, 1
REMWMACIKE, 1
GTLSGYRWGVSRKAQ, 0
NLLTLALFLVL, 0
IIEVLSAFSICM, 0
LGIAALRCEESVT, 0
DLSLMPQAVSECLRYDGSVQF, 0
VHTFTLINKA, 0
WETLDRYMVKHKS, 0
ASGGSHGEYVSPAE, 0
CTGHHPHGTTS, 0
KAVITVPAYFNDA, 0
MGPKISVDSATMM, 0
IKKLFLLIDSRLGFTPIDQEFYD, 0
CRLASAVPGGIGV, 0
IALEGNGTILALSK, 0
NDPLAPKLNDIEDVERHM, 0
TLSSRCVTAGTSCLISG, 0
LKVIKLEQVETLGTSLTSLI, 0
PVSQNSSQPV, 0
QQPHLCLVLEFARGGALNRALA, 0
LDLDVLVHGEAERNDM, 0
EHPNKIYEKVYHICVT, 0
PRNGYFLFRPRNYKVDEDL, 0
TALIASQVPKEKSGSA, 0
PREEQHTPVSDISALTV, 0
GNTGERPFADIITSIRYW, 0
FARSKQKLTEETKSRISLFTD, 0
LVAEIIDTTEAGG, 0
AELLPLQLINPDSF, 0
AGMVISSIEKKLQWKRP, 0
VFVHEDEEDDPEELKVLADN, 0
KLKTSKAIAKRFKVSS, 0
KAQTIFYQALKQVKT, 0
RALGISEHVTLELNSIG, 0
GPQSKMSASKDSSAIFM, 0
EEALEQAIKISAALF, 0
YMKLKRLQIEESSKP, 0
QIRFSNISAAKAVADAIRT, 0
IGFIVEPTSPRSVKPE, 0
IEESDSTVVIVSR, 0
LVNLMEELESDSKDFK, 0
IDSFISECDKQRYLT, 0
SRVICPICRKEQLT, 0
RQLKRLYEVYQSVEID, 0
LIYVVASRKVRYQ, 0
GDLKAHFIIHAVGPIWKD, 0
AARNGHLLVVEYLIE, 0
GLTSLIGIQE, 0
