# Supplementary material for: On Evaluating MHC-II Binding Peptide Prediction Methods
Source: PLoS One. 2008 Sep 24;3(9):e3268. doi: 10.1371/journal.pone.0003268 (PMC2533399; doi:10.1371/journal.pone.0003268)
Supplement: Dataset S1 — Datasets derived from MHCPEP database (0.36 MB ZIP) [file pone.0003268.s002.zip › MHCPEP/SRDS1/HLA-DR9.arff]

@relation HLA-DR9
@attribute Seq string
@attribute class {0,1}
@data
SDYEGRLIQNSLTI, 1
TYQRTRAKVTG, 1
RYWAIRTRSGGN, 1
TVLTALGAILKKK, 1
HRVKRGLTVAVAG, 1
TLLQAAPALDKLK, 1
PKYVKQNTLKLAT, 1
HFFKNIVTPRTPA, 1
GTLVKTITDDQIE, 1
PDYASLRSLVASS, 1
AIIHVLHSRHPGD, 1
DPANGKFSKSA, 1
KRKWEAAHAAEQQR, 1
GAKFKTSAQHAL, 1
NPGGYVAYSKAATVTG, 1
VEKYYAYAENDVEK, 1
FPKYYIGSQEKILQ, 1
FPKDYAGAALERL, 1
FSYDYRGSRSAELM, 1
SPKYYVLAKAFVYP, 1
KPKAYQLSAINMIQYR, 1
KPQYVFALPGQL, 1
EPKDFVYALNLTQTLNP, 1
ANDGATGWSASMSSAY, 1
ANDGATGWKASMSSAY, 1
ANDGATGWDASMSSAY, 1
ANDGATGLVASMSSAY, 1
ANDGATGFVASMSSAY, 1
GAKFKASAQHAL, 1
NKVSLTFSKQVALG, 1
MGGMNQRPILT, 1
NNAKYAISMARKIGA, 1
NKVDLTFSKQHALL, 1
LPKPPKPVSKMRMATPLLMQ, 1
KWAASAAAAA, 1
FNNFTVSFWLRVPKVSASHLE, 1
QYIKANSKFIGITEL, 1
EYKLVVVGARGVGKSALT, 1
DIEKKIAKMEKASSVFNVVNS, 1
ANDGATSWVASMSSAY, 1
ANDGATGWVSSMSSAY, 1
QWEKIADVIQEKNH, 0
ADYPYTTVPNK, 0
VTALRTLTALPV, 0
GRKPSRVPVWFMR, 0
RREQPQDQARAIS, 0
EAHLQVGGRLNHI, 0
EETNAGFGDCKKA, 0
FADDVLNLRWRHK, 0
TQNARAKCDNDKC, 0
GSLDHGFIEVIVG, 0
HPPPNQANYHQTL, 0
DSGLTGRKIVV, 0
FAGSTTTEPIVSSL, 0
TFNRKLVSYQAN, 0
KELYYRAKSRVYHGTT, 0
MRRARPAADRVGTQ, 0
PGRISSRPINFAVI, 0
EVVAEVSKGLGEA, 0
EVTASLVGADAGKE, 0
PTVFFLGSISAMQF, 0
VSDKTGLLDLAASLAD, 0
LNYKHLLGRAPY, 0
PEIERLVQLLARLPGLG, 0
PKMKTHKGAKKRVKIT, 0
GAVSSSEASTQKMKAL, 0
GIPTICIVDTDCDPDL, 0
GLPLNMDGTEQPLTAR, 0
VRHLPSLPKAESCGSF, 0
GLCFFIELNNTR, 0
EQEERRRRAELDRL, 0
LKDQEGWKKES, 0
LGDTLRAARVAGSRF, 0
GADLIAVVSGVYAA, 0
GTYIRSLARDLGEVLGCGAH, 0
ATRSSAVRLR, 0
VIVLMLILPEPLPNKILGIAS, 0
QPVAKAVGLKGAKDL, 0
LDMGHIVVDIDGVNITEL, 0
WLENWQGLHHAIATGQRIEIE, 0
VYSMGLFADGGLTTTK, 0
CNECGKAYNRFYLLTK, 0
