# Supplementary material for: On Evaluating MHC-II Binding Peptide Prediction Methods
Source: PLoS One. 2008 Sep 24;3(9):e3268. doi: 10.1371/journal.pone.0003268 (PMC2533399; doi:10.1371/journal.pone.0003268)
Supplement: Dataset S1 — Datasets derived from MHCPEP database (0.36 MB ZIP) [file pone.0003268.s002.zip › MHCPEP/SRDS1/I-Ab.arff]

@relation I-Ab
@attribute Seq string
@attribute class {0,1}
@data
VEKYGPEASAFTKKMVENAK, 1
AEGFSYTNANKNKGIT, 1
AEGFSYTEANKNKGIT, 1
AEGFSYTQANKNKGIT, 1
AEGFSYTAANKNKGIT, 1
AEGFSYTVANKNKGIT, 1
AEGFSYTKANKNKGIT, 1
AEGFSYTMANKNKGIT, 1
AEGFSYTDLNKNKGIT, 1
AEGFSYTDPNKNKGIT, 1
RPDAEYWNSQPE, 1
NYNAYNATPATLAVD, 1
VGKAMYAPPISGQIR, 1
CKYKVVKIEPLGVAPT, 1
EQMHEDIISLWDQSL, 1
RAKWNNTLKQIDSKL, 1
DRVIEVVQGAYRAIR, 1
QGAYRAIRHIPRRIR, 1
SALQSSDITATAN, 1
RTLYQNVGTYVSVGTSTLNK, 1
IVETPNSENGICY, 1
EQCCTSICSLY, 1
MEKCSSVFNVVNSSI, 1
QLNPEMGTDNDSE, 1
CNCKAPETALCARRCQQH, 1
EVYDFAFRDL, 1
QYNKPLCDDL, 1
VGEPYLSSDPKISLLPG, 1
QPMLFKTSIPKLCKAEG, 1
WQSQSITCNVAHPASST, 1
NVEVHTAQTQTHREDY, 1
KPTEVSGKLVHANFGT, 1
ISQAVHAAHAEINE, 1
HSLGKWLGHPDKF, 1
NTDGSTDYGILQINSR, 1
IFNANKVALAPQCLPV, 1
FRYYPNVVAKNIGRIR, 1
LIGTGLQVKMPKSHKAIQAD, 1
VDLSYLAPKNPGTGPAFTII, 1
SSKAQVFEHPHIQDAASQL, 1
EEFSPSIAREIYEMY, 1
STNQEQTSLYVQASGRVTVS, 1
YIRADFKMVNEALVRQGLAK, 1
LLVIVELIPSTSSAV, 1
SIGEAIYAYSSNLITQG, 1
LKLGDRVYIYTRSSGWG, 1
SGVYTDAYPLSPDAANG, 1
IRLKITDSGPRVPIGPN, 1
PPAYRPPNAPIL, 1
YLPKPPKPVSKLRLATPLLLQALPL, 1
WGDSHEWKGAWCDGS, 1
AEGFSYTLANKNKGIT, 1
HNEGFYVCPGHHRP, 1
ASFEAQGALANIAVDKA, 1
KPVSQMRMATPLLMR, 1
SALLSSDITASVNCAK, 1
KYALADASLKMADPNRFRGKDLP, 1
DTPYLDITYHFVMQRLPL, 1
VTGSVVCTTAAGNVNIAIGG, 1
AEGFSYSDANKNKGIT, 1
AEGFSYTDADKNKGIT, 1
GFSYTDANKNKG, 1
KNLLFLLITTIILFVIYFFS, 0
RIHKFHRLVSTLRPPE, 0
IIRVKGELVSKPYIDI, 0
ESKVALVYGQMNEPPG, 0
AESATHVDDIDPADIQ, 0
WGPCTGGFRQIGTCGL, 0
NRFSKTQIYLHWITLL, 0
ELSIEEGYKLMRSGVL, 0
LRVGGLVKRDSINRIS, 0
PALTSLDLSDNPGLGE, 0
NRIAQVATISAN, 0
ISVIAKELGGVIIPK, 0
KGKDHDFNAGWGKVI, 0
YAHVDCPGHADYVKNM, 0
ALKKVLSDRGLATGV, 0
ETLMKVMDTLHQAGY, 0
AVISVKHPNPQFEGQ, 0
LRYPRYRWYDRFMIK, 0
FLVAIILFILSSV, 0
EFPGVVKELLPNATFRVELE, 0
MDALIEAIEETIP, 0
ASSRVRLYFFI, 0
YLPLLGQSILAHTLD, 0
SDIYRRARGLFIS, 0
DENGKPVRVDTIVISTQH, 0
KKQLACIFQA, 0
NILPIIAKSF, 0
IIAAALLASDGKNVLSE, 0
EKAHTNKGAWTKEEDDR, 0
SKTRKVELVESTIKANC, 0
LEEHFNKTFVTENNTA, 0
IGAGKMAESIAKGASR, 0
PSEIDIPQLLPITS, 0
AKYFFKMAFYNGW, 0
ILKRIAKRFDYKNNAG, 0
AHSNARLLRWAILAIA, 0
LHAVANAQRNGGIAAF, 0
EATAMYISRLLRPSGIKVTR, 0
GGQNVNKVETAVDLYHKPTG, 0
KSTKLPKDICPSYSSSKVA, 0
ARRRRKGRKVLSAMV, 0
ELQSLGFGPEEGSLQALFQH, 0
IGLQIERNRGYSIKRPNNFQ, 0
PTSDGEVIRIAVPAL, 0
ELTQTHWVTLHNINRLP, 0
AVIVIKGDLKNLKGWIE, 0
EESKNEHEYITNASETI, 0
SGWYSWWEKEGFFKPEY, 0
IADDRGELAEKL, 0
RTSVCDNMDNVSRGQEMKFDMGLCS, 0
GGLLVVAVAHALALA, 0
TTSAIVVAATGTRVAK, 0
QQVVWHRSRDAQAA, 0
VLGREDVMDGVAEMIPE, 0
LFGLVVSFGLIFLAL, 0
QRATFFTFGAKKEAER, 0
IAMIASTKAELDAETAEKFMRLI, 0
LISDGPEEPEEESQPVTS, 0
FEPDCIKLTRENLPDFEWLP, 0
ISRRRYIFSFILINFI, 0
ITTTYREESFDEDEDS, 0
LMAITKNVKYFS, 0
