# Supplementary material for: On Evaluating MHC-II Binding Peptide Prediction Methods
Source: PLoS One. 2008 Sep 24;3(9):e3268. doi: 10.1371/journal.pone.0003268 (PMC2533399; doi:10.1371/journal.pone.0003268)
Supplement: Dataset S1 — Datasets derived from MHCPEP database (0.36 MB ZIP) [file pone.0003268.s002.zip › MHCPEP/SRDS1/I-Ad.arff]

@relation I-Ad
@attribute Seq string
@attribute class {0,1}
@data
NTTKGVTAACSHAG, 1
NTDGSTDYGILQINSR, 1
NLCNIPCSALLSS, 1
SALLSSDITASVNCAK, 1
AEGFSYTNANKNKGIT, 1
AEGFSYTQANKNKGIT, 1
AEGFSYTAANKNKGIT, 1
AEGFSYTKANKNKGIT, 1
AEGFSYTMANKNKGIT, 1
AEGFSYTDLNKNKGIT, 1
AEGFSYTDPNKNKGIT, 1
QADHAAHAEIN, 1
QARHAAHAEIN, 1
QAVHAAHADIN, 1
QAVHAAHAQIN, 1
QAVHAAHARIN, 1
QAVHAAHAIIN, 1
QAVHAAHAYIN, 1
CYVTQFHPPHIEIQML, 1
ASMAEPKTVYWDRDM, 1
GERIEKVEHSDLSFSY, 1
HLCGSHLVEAL, 1
VENAKKIKYGEVEFDK, 1
RTLYQNVGTYVSVGTSTLNK, 1
LTKGILGFVFTLTVPSERG, 1
HIEQYLKKIKNSIS, 1
CNCKAPETALCARRCQQH, 1
ISQAVHAAAAEINEAGR, 1
ISQAVHAACAEINEAGR, 1
ISQAVHAADAEINEAGR, 1
ISQAVHAAFAEINEAGR, 1
ISQAVHAAIAEINEAGR, 1
ISQAVHAAMAEINEAGR, 1
ISQAVHAAPAEINEAGR, 1
ISQAVHAASAEINEAGR, 1
ISQAVHAATAEINEAGR, 1
ISQAVHAAVAEINEAGR, 1
ISQAVHAAWAEINEAGR, 1
ISQAVHAAYAEINEAGR, 1
LSCISSAESLK, 1
SAESLKISQAV, 1
AWVAWRNRCKGTDVQAWIRGCRL, 1
KHGVTVLTALGAILKK, 1
ADHVGSYGITVYQSP, 1
PQGGLQNIAAEKHNLGI, 1
KIAKMEKASSVFNVVNS, 1
IPPSACLSPQAYQQG, 1
PQAYQQGVTDSIGML, 1
QKQEPIDKELYPLTSL, 1
ELYPLTSLRSLFGNDPSSQ, 1
RQILGQLQPSLQTGSE, 1
KAQQAAAAGTGNSSQVSQNY, 1
SPEVIPMFSALSEGAT, 1
DRVYHIPFHLLVYS, 1
YTYTYTYTVHAAH, 1
AHRVQLGPRSLQVLLIP, 1
YFMYSALRVQKST, 1
YFMYSKARVQKST, 1
YFMYSKLKVQKST, 1
YFMYSKLRAQKST, 1
GLHNHLTTKTYSRSLGK, 1
DSFNNSSVQDYNLNDSENSTFLLGQGPQPTSSYKPHRLCPSEIE, 1
TELVQSSSTGKI, 1
EQTSLYVQASGRVTVSTRRSQ, 1
PPVPVSKVVSTDEYVARTNIYYHA, 1
MTKALELFRNDIAAKYKELGFQG, 1
KRHGLDNYRGYSLGNWVCAAKFE, 1
FERFEIFPKE, 1
AHAAHAAHAAHAAHAA, 1
TYTVHAAHAYTY, 1
KMKMVHAAHAKMKM, 1
LYGALLLAYGFYTTGAVRQI, 1
FGDYKTTICGKGLSATVTGG, 1
QKGRGSRGQHQAHSLERVCH, 1
CLGKWLGHPDKFVGITYALT, 1
IAAFVGAAATLVSLVTFMIA, 1
RQAHCNISRAKWNNT, 1
RIQRGPARAFVTIGK, 1
IYEMYEAVSMQKPSLR, 1
EDDIEADHVGFYGTTVY, 1
VDTACRHNYEGPETSTSLRR, 1
SQLIAKFGTAFK, 1
GNSERHFVVQFKGE, 1
TNGVTAACSHE, 1
WANLMEKIQASVATNPI, 1
DAYHSRAIQVVRARKQ, 1
ASFEAQGALANIAVDKA, 1
KAERADLIAYLKQATAK, 1
AEGFSYTEANKNKGIT, 1
AEGFSYTVANKNKGIT, 1
QALHAAHAEIN, 1
QAIHAAHAEIN, 1
QATHAAHAEIN, 1
QAVRAAHAEIN, 1
QAVQAAHAEIN, 1
QAVKAAHAEIN, 1
QAVEAAHAEIN, 1
QAVLAAHAEIN, 1
QAVHGAHAEIN, 1
QAVHSAHAEIN, 1
QAVHVAHAEIN, 1
QAVHYAHAEIN, 1
QAVHAGHAEIN, 1
QAVHASHAEIN, 1
QAVHAVHAEIN, 1
QAVHARHAEIN, 1
QAVHAYHAEIN, 1
QAVHAARAEIN, 1
QAVHAAQAEIN, 1
QAVHAAKAEIN, 1
QAVHAAEAEIN, 1
QAVHAALAEIN, 1
QAVHAAHGEIN, 1
QAVHAAHSEIN, 1
QAVHAAHVEIN, 1
IQKTPQIQVYSRHPPE, 1
IQMLKNGKKIPKVEMS, 1
SFSKDWSFYILAHTEF, 1
IQRTPKIQVYSRHPAE, 1
KSNFLNCYVSGFHPSD, 1
HPSDIEVDLLKNGERI, 1
TEKDEYACRVNHVTLS, 1
TYQRTRALVRTGMDP, 1
APYTSTLLPPELSETP, 1
ATSTKKLHKEPATLIKAIDG, 1
RTDKYGRGLAYIYADGKMVN, 1
EALVRQGLAKVAYVYKPNNT, 1
YPVLNVTMPNNDNFDKLYIWGIH, 1
YLPKPPKPVSKLRLATPLLLQALPL, 1
LFCGCGHEALTGTEKLIETY, 1
FSKNYQDYEYLINVIHAFQY, 1
NTWTTCQSIAFPSK, 1
CADARMYGVLPWNAFPGKVC, 1
AEGFSYTLANKNKGIT, 1
KCSQCHTVEKGGK, 1
KCAQCHTVENGGK, 1
FTKKMVENAKKIEVEFDKGQ, 1
NGVTAASSHEG, 1
IHVLHSRHPGD, 1
AEGRSYTEANKAKGIT, 1
AEGASYTVANKAKGIT, 1
KYLEFISDAIIHVLIISK, 1
ALNNRFQIKGVEL, 1
WSYNAELLVALEN, 1
NHNTNGVTAAS, 1
RIQRGPGRAFVTIGK, 1
NIASHISSSSARTGD, 1
EFISEAIIHVL, 1
KPVSQARMATPLLMRPMSM, 1
KPVSQMRMATALLMRPMSM, 1
LEDARRLKAYEKKK, 1
VPQLNQMVRTAA, 1
TINFESTGNLIAPEYGFKIS, 1
RLQAEIFQAR, 1
SEAIIHVLHSR, 1
YFMYSKLRVAKST, 1
MVRTAAEVAGQL, 1
EEQTQQIRLQA, 1
VTGSVVCTTAAGNVNIAIGG, 1
AEGFSYSDANKNKGIT, 1
KLRVQKSTWERGSLF, 1
ISQAVHAAHCEINEAGR, 1
YSKLRVQKST, 1
QAVHAAHAELN, 1
QGVHAAHAEIN, 1
AEGFSYTDADKNKGIT, 1
EGFSYTDANKNKGIV, 1
ISQAVAAAHAEINEAGR, 1
YKQATVGDVNTERP, 0
QPEKSFTDDLDIDSIS, 0
EYERLASDLLEWI, 0
LDPDARLGRLSIAQRQ, 0
GINAISKKEFSIDVGY, 0
LFGSDDCLSVQCLSAM, 0
IYEAPAATVLLAARTD, 0
GVNDAPALKKAEIGIA, 0
EACSQLQDRVAALEAE, 0
IPANKVIKFESELYPF, 0
LSKQAVAYRQMSLLLR, 0
ESTASELAARM, 0
AQGDSPSHVLY, 0
TITAIGEGKPV, 0
PKRYANFGAQS, 0
GTGKLWGGVTR, 0
FEINRVSIKAI, 0
QEAYVVEPDGE, 0
PEKQRVEGILTNFESE, 0
ETLVGSVRKALPLLD, 0
ESAVAIATGKMLSLAE, 0
DVIQSLQNHGG, 0
VLAVHMFIDRHKQLRA, 0
FYMPADLAKTPVAPETRIRL, 0
GPKGRNVVLDKSFGAPTIT, 0
LQPHRNIKELSCYS, 0
SISKNGLIDKEQFQLVLF, 0
ATLTAAWFNHKLGGHTG, 0
AEFCKSLSALTIPNGAT, 0
GVKVFSWLATLHGSDTK, 0
SRHHHTDGAYFGTGFPH, 0
HYTSDTTTAFSSVAHIC, 0
RFFALHFLLPFIIAGLT, 0
TDHTRERVPIMAFGPGI, 0
DKYGIVGVEMEAAGIYG, 0
GVPGIDILDNIIPYIGG, 0
LGVEKDDDEQKANRLCE, 0
TKDEGGRHTPFMNGYRP, 0
FGGSGPMSMPVPMMNVI, 0
QIGGGLHELKR, 0
EPGSHPSPAPR, 0
PELVEHIISFLPVRDLVALGQTC, 0
PKRPAALNMDVESDGT, 0
LLRIFSFLDVVTLCR, 0
GIAQGVKETIIKAAKHL, 0
FDIHTHLDRSLTHQVRE, 0
YDAFSMQPNSGAQGE, 0
EDGFEISVPDEHAVD, 0
QLGQCVSQPQQQSQQQ, 0
SPRLKDKKMDAHPPRLFAC, 0
VDAISGWWNTGAATEA, 0
STNSYKRLVPGFEAPVMLAY, 0
PVLWSQSRRGYWSCLF, 0
QKKIEIEREDILSF, 0
LGKGSQPPGPVPE, 0
LALAGAGQGCSFGCHPT, 0
STVNVAQKQHDVN, 0
LNAGADKVSMNSS, 0
KGEGRPIQNERAR, 0
KVNKHPDPTTLCL, 0
EIAQLMSLIINTFYSNK, 0
TFSRPQLDTAIAFIRLHPEIMRDIVLFGLCGAVGQVFIFQTLEK, 0
ESSSGNNEEKTS, 0
LVIKCADCQQESVLDERSIVC, 0
GTLKKGDTVVIGSLGEPIQTKVRA, 0
SKKANPTPQAKNHYIEATKPTAT, 0
SRWGRFLLQRGSWTGPRCWPRGF, 0
KMSTLSCENK, 0
QQNQQTSSERELEMST, 0
AFLSQLKQLDEL, 0
EDAESVKSKKSVKE, 0
GDAVKVEWPSFNKVVSNIPY, 0
LFNALLNNKEFQQLDFSSLH, 0
SIKSINTKSWKLQNGKEANV, 0
PNHNKFDSSIIRDSIKSACK, 0
VPTTAERKGGIGAIEDQVSR, 0
SMTVRDLEDLIFYSV, 0
CFVKVSLGGVHDESE, 0
IFPKTTLFPLHGSHRE, 0
GNWTIVSGLEIDEFSRG, 0
STQHQENITQKYLKEAVMDE, 0
DELARVDPVAGA, 0
VLVGNARTEEPDSA, 0
FDWVASHPQPM, 0
GGCAIGTRPVNFILEGL, 0
AMMDQVRESRNPGNAE, 0
AKQADMKNIRNAKTEGL, 0
DGIRERRLDGAQMVAGM, 0
NQTQLRKIMAYSSIAH, 0
YEMYFSMFFLTFCVCE, 0
LGYTLTCYKSL, 0
IEAYEREHNGG, 0
RKADDSYFQSK, 0
PKILALELSRN, 0
DRCLNGLRETY, 0
MSELVGKTGHI, 0
KCQVHFELPTV, 0
PTALTTHEMLY, 0
DKSGFIEEDEL, 0
DKNTSRFGKVE, 0
DDQIAIVFKVF, 0
LGDPFINDEHC, 0
SLFCNVPNNAV, 0
FIGVQFHPELK, 0
IDHIIVRYHDR, 0
LPYSKFEKYWQ, 0
IMAVIWAKDGE, 0
LCGRGFIRAII, 0
KIDNADLEYKQ, 0
QMALTIRHGSG, 0
QPYEGVVIARR, 0
LNKIGDKKVHF, 0
GAKKANRVTKP, 0
PPGIEFQVPAP, 0
VKHLIRIKPLK, 0
LGNRDFTQLMRRMKLK, 0
VLSPYGNLQNDLIHKI, 0
YISILLDMPLRDVEQI, 0
ACEKAGVLSDVRKREF, 0
ELQEKLIAVNRVSKTV, 0
AQAIGLLLELLHSPMT, 0
IEDADIVITATGNKDI, 0
NCAYTCGSNSYCNTE, 0
VVGRPHLYATTDYFLD, 0
VKKEKGRKRFRKRKTYGNQI, 0
PSRRSENRVVVSGLPPSGSW, 0
LSETEQGHRICINTARANQL, 0
WVKWPYNYFNGYSLPERRTEVVT, 0
PHFNPLSKKHGGPKDQERHVGDLGN, 0
HEWARFEAEKARWEAERAEL, 0
YWMHSAFLNIDNKKMSKSLN, 0
LDARKAISVTERQR, 0
IVTMGEEAERYSVKLLNQLR, 0
KDGGELDLSRIGVEPP, 0
GKMVQVVYDYQHK, 0
TLGTPTPPAMSVS, 0
ARNGTCMTSQGRLVVKNAQF, 0
FKEKFLGISTG, 0
AIDKTGIERIQ, 0
ETVNHVADNSWSIWKL, 0
CVGTSLVDLFNRFLFS, 0
TSTKDFRELVNEIAMLMG, 0
RKRGLLTIAFTIL, 0
EALTFNIHGGYLE, 0
KKLATISDDKD, 0
RGVVHFVWWVNDSPI, 0
FVYAKQSVDTGELES, 0
LKPALAINRKQ, 0
EICDVGAYRIQDGNDVISL, 0
REQAYGERWNGGPGGSTSP, 0
ILLLIAKGYSNQEI, 0
PLMKRQLTSFIE, 0
MIRPWNKYSGMDLAKARVEA, 0
LMANHCRFFP, 0
GSRWETPQLAQ, 0
RFRLDDSNKVEIS, 0
AAKRADVVAKVA, 0
NGFLSSVKIFF, 0
YHILCLGYEDFVVSDISSNT, 0
SDKKTKKAKPAKVKKV, 0
TIVPINDSSTWYPQP, 0
AHMLYIAVKIAKNKKIS, 0
LSTVKVVATF, 0
EDLPYTNSLLI, 0
ELHQTEFQGKL, 0
GILVVKGFTFFDKCYN, 0
KPCRRCLKHKKLCKF, 0
GVLLGKGFGWAFIINIL, 0
