# Supplementary material for: On Evaluating MHC-II Binding Peptide Prediction Methods
Source: PLoS One. 2008 Sep 24;3(9):e3268. doi: 10.1371/journal.pone.0003268 (PMC2533399; doi:10.1371/journal.pone.0003268)
Supplement: Dataset S1 — Datasets derived from MHCPEP database (0.36 MB ZIP) [file pone.0003268.s002.zip › MHCPEP/SRDS1/I-Ag7.arff]

@relation I-Ag7
@attribute Seq string
@attribute class {0,1}
@data
KPKATAEALKTVMD, 1
KPKATAAQLKTVMD, 1
WYPWTQRYFDSF, 1
LEDARRLKAIYEKKK, 1
LSQAVHKAVLTIDETG, 1
MVKEALEEAEKAQVAAEKA, 1
FENRKRIEPVLIRK, 1
KNSLINYLEQIHRGVKGFVR, 1
DYEYLIKVIHAFQYV, 1
DYEYLINKIHAFQYV, 1
PFSRWHLYRNGKDQ, 1
PMLLLQVSVGLVFLF, 1
AEGFSYTDANKNKGIT, 1
RHGLDNYKGYSLGN, 1
KAAALAAYA, 1
FVNQHLAGSHLVEAL, 1
IPPLRYLLDNEERMSRLSK, 1
NMYAMMIARFKMFPEVKEKG, 1
DTGHGLRLITIYSYGAGSTEKGDI, 1
DSGKGLRLIYYSITENDLQKGDL, 1
IIIEVLKKRHSG, 1
LTALGTILKK, 1
KVHGSLARAGKVRGQTPKVAKQ, 1
MEVGWYRSPFSRVVHLVRNGK, 1
GHNYVTAIRNQQEG, 1
ETTEESLRNYYEG, 1
VVMRDPASKRSRGFGF, 1
VVMRDPQTKRSRGFGF, 1
SRLSKVAPVIKARMMEYGTT, 1
ISQAVHAAHAEINEAGR, 1
FTKKMVENAKKIEVEFDKG, 1
SHLVEALYLVCGERG, 1
YFSPAVGVDFELESFSERKEEEKEEL, 1
YVLGGGCALLRCIPALDSLTPANED, 1
YTYTVHAAHAYTYT, 1
GQFGVIGPGYPIRAL, 1
EALYLVAGERGFFYT, 1
ERGFFYTPKTRREAE, 1
KTRREAEDLQVGQVE, 1
QVELGGGPGAGSLQP, 1
TSIASLYQLENYAN, 1
MTKALELFRNDIAAKYKELGFQG, 1
YLATASTMDHARHGF, 1
HARHGFLPRHRDTGI, 1
PGYPIRALVGDEQED, 1
AEGRSYTEANKAKGIT, 1
GAGSLQPLALEGSLQ, 1
ALEGSLQKRGIVEQA, 1
RGIVEQAATSIASLY, 1
AAAMKRHCLDITYRGYSLGNW, 1
AKKIVSDGDGMNAWV, 1
ITASVNCAKKIVSDG, 1
KPKATAEQLKAVMD, 1
DYEYLINVIIIAFQYV, 1
KPKAAAEQLKTVMD, 1
RCELAAAMKRHGLDN, 1
NVIHAFQYVIGTASF, 1
HGLDNYRGYSLGN, 1
DKEKLINVIHAFQKV, 1
MKRHGLDNY, 1
RHGLDNYRG, 1
KRHGLDNYR, 1
TAAQWVKEQGISGS, 0
YDDFLASLPDNDCR, 0
AVASGSVLPPRV, 0
PTSTIIMHSHQLQIS, 0
SFPTEDHLPNFSSWTT, 0
LPYPYYAKPGAVRSPAQIL, 0
IVYNDCSCAKMQDL, 0
LPNKVIDEAGAILAALDDVP, 0
VRELLGYNKDISMFI, 0
IDADEISHALTAPGG, 0
IRAKILDAALQHVP, 0
ATVLFSIFAVYLGKI, 0
ITAVSLSKMLKKRSPL, 0
VNRNLRREIRQRMG, 0
TEQRTFLGN, 0
KGGDKDAKAELAVLE, 0
KPGDTLIYDVKVDKVKRNF, 0
EPELMLLDEPFSALDAGLRA, 0
HNEGDDQQGSRYSVIPQIQKVCEV, 0
MFDQSMTSEALTVTTVTAQDQIT, 0
QKASVSFQALTQ, 0
RAKLGIGTDD, 0
LASGMTAEGVRCARAARDRARA, 0
MSAWYKEPNSIILLAAKSDVL, 0
RRQVKINGWEEDAG, 0
DTVSVDVELPGVK, 0
AIEVEATVLEALPSAA, 0
DEIASLLQVPVVAGTI, 0
FSWRDQAVLRQDGVVVTINK, 0
TAHGDDATFIARTVYKT, 0
GCTCASCKKSCCSCCPAEC, 0
SVIGVAGPGDACYDW, 0
VGLEMNMLAFIPVLTKKMNPRSTEAA, 0
EWEVVSLNSSGIVMTFLFDWMSLLF, 0
TTRVGSGPFPTELF, 0
VGGRLKFELHPTVAS, 0
VGEVDITLYRDDLTV, 0
LEFSKVGFVYRENHR, 0
LSPDFDGLAYLRDEC, 0
MGSGRTEVLESVFGV, 0
KAIDSTLDNLKKGN, 0
GVIALGAVIRGATAHFDYVCSGV, 0
GEAANNKQVLEKSMN, 0
NVAYAVKAVAEKNEE, 0
KLNANEGDSFTFDKV, 0
NKVLKSAVANAENNLE, 0
SMMLDRMKDLGFKFS, 0
ALDQSASKIVDTVRR, 0
TSGGQGFKGSRKSTP, 0
SSSGTNLLFSSSATEFSFNVP, 0
SGKCINGKCQCYGRS, 0
QLEKRGLYTDAATHL, 0
SGIQPSGTLTLGNY, 0
GIRAARGRYVRPLLKV, 0
PEVTEAYVKGDKEV, 0
RHGSHNIKKKAWYLI, 0
DDFHCRYQKHLKTYE, 0
HGDRCSRLHNKPT, 0
VGIGSAAVVSWLAID, 0
LLPSDVGQK, 0
KETREARRI, 0
FIQRSHLIG, 0
