# Supplementary material for: On Evaluating MHC-II Binding Peptide Prediction Methods
Source: PLoS One. 2008 Sep 24;3(9):e3268. doi: 10.1371/journal.pone.0003268 (PMC2533399; doi:10.1371/journal.pone.0003268)
Supplement: Dataset S1 — Datasets derived from MHCPEP database (0.36 MB ZIP) [file pone.0003268.s002.zip › MHCPEP/SRDS1/I-Ak.arff]

@relation I-Ak
@attribute Seq string
@attribute class {0,1}
@data
EKDDLSVEAEIAHQIA, 1
DYGIFQINSR, 1
DYGIVQINSR, 1
DYGIIQINSR, 1
HNTNGVTAACSHE, 1
FISEAIIHVLHSR, 1
NLCNIPCSALLSS, 1
SALLSSDITASVNCAK, 1
FESAFNTQATNR, 1
FESNANTQATNR, 1
FESNFATQATNR, 1
FESNFNAQATNR, 1
FESNFNTAATNR, 1
FESNYNTQATNR, 1
FESNFNVQATNR, 1
FESNFNTRATNY, 1
GKKIPKVEMSDMSFSK, 1
ASMAEPKTVYWDRDM, 1
PSDKHIEQYLKKIKNSIS, 1
SDYEGRLIQNSLTI, 1
IASNENMETMESSTL, 1
RTLYQNVGTYVSVGTSTLNK, 1
VYQILAIYATVGSLSLAIMMAG, 1
SAAFEDLRVLSFIRG, 1
FISDAIIHVLHSK, 1
LEFITEGFTWTGVTQNGGSNA, 1
YWERETQKAKGNE, 1
VNTFVHESLADVQA, 1
MQWNSTTFHQTLQ, 1
KYALADASLKMADPNR, 1
TPRRGEVYTCHVEHP, 1
DQIEVTNATELVQSSSTGKICNN, 1
DYASLRSLVASSGTLEFITE, 1
QQTIIPNIGSRPWVRGLSSR, 1
APRGYFKMRTGKSSIMRSDA, 1
PPVPVSKVVSTDEYVARTNIYYHA, 1
VSGLQYRVFRIHLPDP, 1
EQMFVRHLFNRAGTVG, 1
DKGILQINSR, 1
DYGIKQINSR, 1
DYGILQIKSR, 1
EEDFHVDQVTTVKVPM, 1
EEDFHVDQATTVKVPM, 1
FYTTGAVRQIFGDYKTTICG, 1
QKGRGSRGQHQAHSLERVCH, 1
SAFDVLGFTAEEKA, 1
HRGAIEWEGIESG, 1
DGSTDAGILQINSR, 1
DGSTDYGIAQINSR, 1
DPFKGDDENEENPTEPSY, 1
FVAFDSAVGAARAVTELY, 1
EDENLYEGINLDDCSMY, 1
IASNENMDAMESSTL, 1
DYAILQINSR, 1
DYGALQINSR, 1
DYGILAINSR, 1
DYGILQIASR, 1
DYGILQINAR, 1
ISQAVHAAHAEINEAGR, 1
KAERADLIAYLKQATAK, 1
GFSYTDANKNKGIT, 1
KPNILNCYVTQFHPPH, 1
SFSKDWSFYILAHTEF, 1
EYVRFDSFVGEYRAVT, 1
YEDENLYEGLNLDDCSMYE, 1
NSERHFVHQFQPFCYF, 1
IIANDQGNRTTPSY, 1
KVHGSLARAGKVRGQTPKVAKQ, 1
LFCGCGHEALTGTEKLIETY, 1
NTWTTCQSIAFPSK, 1
SKTSASIGSLCADARMYGVL, 1
DLIKYLKQATSS, 1
YIYADGKMVNEALVRQGLAK, 1
AILLDKGNKEFLSAGY, 1
DPFKGDAENEENPTLPSY, 1
FVRFASDVGEERAVTELY, 1
RYLENGKETLQRTDAPLEDARRLKAIYEKKK, 1
TGKICNNPHRILDGRACTLIDALLGDPHCDVFQNETWDL, 1
EYILYNKGIMGEDSYPY, 1
RSYLDAWVCEQLAT, 1
NPHRILDGI, 1
EPLVPLDNHIPENAQPG, 1
DGNGMNAWVAWRNRCK, 1
KPVSQARMATPLLMRPMSM, 1
AVVKKGTDFQLNQLE, 1
DSAFDVLSFTAEEKAGVYK, 1
KPVSQMRMATALLMRPMSM, 1
KGTAFQLNQLEGKKGY, 1
NFNTQATNR, 1
FESNFNTQAANR, 1
KGTDVQAWIRGCRL, 1
FVRFDSDAGEFRAVTELY, 1
FVRFDSDVGAFRAVTELY, 1
EENLRFDSDVGEFRAV, 1
DGSTDYGILQANSR, 1
DGSTAYGILQINSR, 1
DLEKVKESITKKTKLI, 0
KFARDQGLDY, 0
SEITPLTALK, 0
SFLAGRWAGK, 0
HLQNLTLDSHIGY, 0
VNEFLMEHLDEVK, 0
GKIPDFLSRYHML, 0
RDQLRRATVALHRAIN, 0
EAAVPDPREPGE, 0
GVVFLALSAQLL, 0
IFLVALVLMAAF, 0
QQLEGELEKLPR, 0
QRLVKNQVPKNL, 0
YPDADYFHLHQA, 0
KVIVASVLNGQA, 0
GEGAGISTKTPR, 0
CCSGACVGVCADLVKP, 0
DVNYGWLIRYLHANG, 0
DYRCIWCQKTVHDECMKN, 0
TLRSQRMKLPSSVG, 0
EHLQYLNFLKQNIIN, 0
HVAIAKVKLYGSDKSCRMLL, 0
VVSHRSGETSDTIIADLAVATC, 0
SLFCSIYKDSPERRL, 0
TNITIYNNGSVVV, 0
PKPSLFVREQKSPSASVTVNL, 0
SLGEDPQRQGLLK, 0
VDWTDAERSAIVGL, 0
NIVGEHLLATLDE, 0
DFFNGKELCKSINPDE, 0
HGKDKSPIVVYPWMK, 0
DQHNLRNSHELAEVLAPFTNVKA, 0
EYRPVCGSDNITYGNKCNFC, 0
HPRLKGLVISLAVDDPYWAA, 0
YECKKRPLVRASAYNVTRLL, 0
IKLMISDIKLFDPEVLKDTLTKIL, 0
GWLVIDRDGLQCFDLV, 0
AGEARKADALYILGDL, 0
RGTPASPEPD, 0
QAGSAAPAPK, 0
AQELILSGAQ, 0
VLFRREPLLLDCGRAL, 0
VKKLEDQLQGGQLEEV, 0
FYPVPPPYSVATSLPTYDEA, 0
LYFYKEKNANNIVVILLLVA, 0
ERAGNTNVIHMHGE, 0
PSVEDGKWYGVRS, 0
GVSRMSDPAMIKGI, 0
SCCSRLGRCCHVGK, 0
LREVPDADWVRLTQSQFG, 0
AAWPVVGIWFTALGISTM, 0
VVIFFVSLFVFGFLSND, 0
NRTSLYWGLLLIFVL, 0
VAGRFPCQVP, 0
YMDGVHLICT, 0
AAKVLEDFEV, 0
PEYETKDTDI, 0
GPQVLKQKLL, 0
ESAVEFKVIKNSILRRA, 0
IADVPEEVAREALRLAS, 0
IIRGVHISAQKTRL, 0
AKAQHYDVIRKPIITE, 0
ALKSNSPVPAWVIIKT, 0
VAKVTRDRLMCALAQD, 0
LGETFALPVEVDKFNWYQV, 0
IPEDALGLSARILIEH, 0
NEPFDVALRRFKRS, 0
LGEQNRQIIRNVKGPVREGDIL, 0
EYAIRLEEKQKLRLNYGITE, 0
AILEGISKTIAEKD, 0
SNIKPQVDRYLLGNGRNIIL, 0
AALMGEKERKKE, 0
HLLIKEMGRAEGPGRPILYG, 0
PENDGELGFHEGDVIT, 0
YVTVTTGDARSSHISRLL, 0
SKTLIINDIIQGKVKFET, 0
VSGMEKSNSSAKRLINDKGCKINDIIILDVN, 0
SNICNFTMELYVAEANVVNVAFLFSFGILPPLTMFIATA, 0
RVTGPVVFSGLREIQNI, 0
SIFGAFPGLRYVDL, 0
SKLAVVLTT, 0
KIFAIDLTGHNEREIIT, 0
LPKIGELVAQDAESYR, 0
QLAAILAVVWEYRVRLRHV, 0
LNAGRRTLRLNVSNS, 0
IQYTRNDVELGRGRFRVRG, 0
LVHTPSIDKTIKDAYIRED, 0
LQQLLFIHFRIGCHHS, 0
EAATADLDD, 0
GLERQLTEMLES, 0
DGVRSFLSSRAIEI, 0
GFYANVNPQVDHPRWSQA, 0
PAVFKAIGEAQERIILET, 0
RRTHDKLAMHLKRHDL, 0
STTIEFSSRGCCMM, 0
IRIGILIAGLLLVA, 0
