# Supplementary material for: On Evaluating MHC-II Binding Peptide Prediction Methods
Source: PLoS One. 2008 Sep 24;3(9):e3268. doi: 10.1371/journal.pone.0003268 (PMC2533399; doi:10.1371/journal.pone.0003268)
Supplement: Dataset S1 — Datasets derived from MHCPEP database (0.36 MB ZIP) [file pone.0003268.s002.zip › MHCPEP/SRDS1/I-Ed.arff]

@relation I-Ed
@attribute Seq string
@attribute class {0,1}
@data
CPKYVRSAKLRM, 1
NTDGSTDYGILQINSR, 1
SLKMADPNRFRGKDLP, 1
AAVAWRNRCK, 1
AFVAWRNRCK, 1
AQVAWRNRCK, 1
AWAAWRNRCK, 1
AWLAWRNRCK, 1
AWEAWRNRCK, 1
AWVSWRNRCK, 1
AWVEWRNRCK, 1
AWVVWRNRCK, 1
AWVAQRNRCK, 1
AWVAARNRCK, 1
AWVAFRNRCK, 1
AWVAWENRCK, 1
AWVAWKNRCK, 1
AWVAWANRCK, 1
AWVAWRQRCK, 1
AWVAWRVRCK, 1
AWVAWRARCK, 1
AWVAWRNECK, 1
AWVAWRNKCK, 1
AWVAWRNACK, 1
AWVAWRNRQK, 1
AWVAWRNREK, 1
AWVAWRNRKK, 1
KSNFLNCYVSGFHPSD, 1
HPSDIEVDLLKNGERI, 1
IIHVLHSRHP, 1
EPSDKHIEQYLKKIKNS, 1
IVWASRELERFAVNPG, 1
YGGFLRRIRPKLK, 1
VEKYGPEASAFTKKMVENAK, 1
DSFNNSSVQDYNLNDSENSTFLLGQGPQPTSSYKPHRLCPSEIE, 1
PPVPVSKVVSTDEYVARTNIYYHA, 1
VSGLQYRVFRIHLPDP, 1
EQMFVRHLFNRAGTVG, 1
EALNNRFQIKGVELKS, 1
AELLVALEN, 1
ARRLKARRLKARRLK, 1
AQFMWIIRKRIQLP, 1
GQFYFLIRKRIHLR, 1
LVVDNGSGMCKAGF, 1
KAVKQNTLKL, 1
KCVKQNTLKL, 1
KDVKQNTLKL, 1
KEVKQNTLKL, 1
KFVKQNTLKL, 1
KGVKQNTLKL, 1
KHVKQNTLKL, 1
KIVKQNTLKL, 1
KKVKQNTLKL, 1
KLVKQNTLKL, 1
KMVKQNTLKL, 1
KNVKQNTLKL, 1
KPVKQNTLKL, 1
KQVKQNTLKL, 1
KRVKQNTLKL, 1
KSVKQNTLKL, 1
KTVKQNTLKL, 1
KVVKQNTLKL, 1
KWVKQNTLKL, 1
KYAKQNTLKL, 1
KYCKQNTLKL, 1
KYDKQNTLKL, 1
KYEKQNTLKL, 1
KYFKQNTLKL, 1
KYGKQNTLKL, 1
KYHKQNTLKL, 1
KYIKQNTLKL, 1
KYKKQNTLKL, 1
KYLKQNTLKL, 1
KYMKQNTLKL, 1
KYNKQNTLKL, 1
KYPKQNTLKL, 1
KYQKQNTLKL, 1
KYRKQNTLKL, 1
KYSKQNTLKL, 1
KYTKQNTLKL, 1
KYWKQNTLKL, 1
KYYKQNTLKL, 1
KYVAQNTLKL, 1
KYVCQNTLKL, 1
KYVDQNTLKL, 1
KYVEQNTLKL, 1
KYVFQNTLKL, 1
KYVGQNTLKL, 1
KYVHQNTLKL, 1
KYVIQNTLKL, 1
KYVLQNTLKL, 1
KYVMQNTLKL, 1
KYVNQNTLKL, 1
KYVPQNTLKL, 1
KYVQQNTLKL, 1
KYVRQNTLKL, 1
KYVSQNTLKL, 1
KYVTQNTLKL, 1
KYVVQNTLKL, 1
KYVWQNTLKL, 1
KYVYQNTLKL, 1
KYVKANTLKL, 1
KYVKCNTLKL, 1
KYVKDNTLKL, 1
KYVKENTLKL, 1
KYVKFNTLKL, 1
KYVKGNTLKL, 1
KYVKHNTLKL, 1
KYVKINTLKL, 1
KYVKKNTLKL, 1
KYVKLNTLKL, 1
KYVKMNTLKL, 1
KYVKNNTLKL, 1
KYVKPNTLKL, 1
KYVKRNTLKL, 1
KYVKSNTLKL, 1
KYVKTNTLKL, 1
KYVKVNTLKL, 1
KYVKWNTLKL, 1
KYVKYNTLKL, 1
KYVKQGTLKL, 1
KYVKQHTLKL, 1
KYVKQKTLKL, 1
KYVKQPTLKL, 1
KYVKQQTLKL, 1
KYVKQRTLKL, 1
KYVKQTTLKL, 1
KYVKQNPLKL, 1
KYVKQNSLKL, 1
KYVKQNTIKL, 1
KYVKQNTPKL, 1
KYVKQNTTKL, 1
KYVKQNTVKL, 1
KYVKQNTYKL, 1
KYVKQNTLLL, 1
KYVKQNTLML, 1
KYVKQNTLRL, 1
KYVKQNTLYL, 1
KALELYRKDIAAKY, 1
KALELFEKDIAAKY, 1
KALELARKDIAAKY, 1
KALELIRKDIAAKY, 1
KALELFKKDIAAKY, 1
KALELFRRDIAAKY, 1
KALELFRKKIAAKY, 1
LTALGGILK, 1
ITAFNEGLK, 1
KVFGRCELAAAMKRHGLD, 1
SALLSSDITASVNCAK, 1
RTDKYGRGLAYIYADGKMVN, 1
LEDARRLKAIYEKKK, 1
IQKTPQIQVYSRHPPE, 1
HPPHIEIQMLKDGKKI, 1
IQMLKNGKKIPKVEMS, 1
ASMAEPKTVYWDRDM, 1
IQRTPKIQVYSRHPAE, 1
VDLLKDGERIEKVEHS, 1
SFSNDWSFYLLYYTEF, 1
ACRVNHVTLSQPKIVK, 1
DTVKLMYKGQPMTFRLLLVD, 1
ALWYSTHFVFGGGTKVTV, 1
KHGVTVLTALGAILKK, 1
SEAIIHVLHSR, 1
GGELDKWEKIRLRPGG, 1
KIRLRPGGKKKYKLKH, 1
KPVSQMRMATPLLMRPM, 1
SQLELRWKSRHIKER, 1
ERAEAWRQKLHGRL, 1
SLDEHYHIRVHLVK, 1
KALELFRNDIAAKY, 1
SQLIAKFGTAFK, 1
HPPENGKPNILNCYVT, 1
VEMSDMSFSKDWSFYL, 1
SFYILAHTEFTPTETD, 1
TETDTYACRVKHDSMA, 1
EALVRQGLAKVAYVYKPNNT, 1
HEQHLRKSEAQAKKEKLNIW, 1
KAERADLIAYLKQATAK, 1
FERFEIFPK, 1
KGTDVQAWIRGCRL, 1
IVSDGNGMNAWVAWRNRC, 1
EWVAWRNRCK, 1
KYVKQNTLKA, 1
KALEAFRKDIAAKY, 1
ELFRKDIAA, 1
LFRKDIAAK, 1
KALELFRKDAAAKY, 1
AYVKQNTLKL, 1
LQLIKDYREKVE, 0
GRIYVEARSRILKQTP, 0
GFSSDLRDIVEATKEG, 0
IDLQEISAVK, 0
LTERGYSFVT, 0
NDVNLANLME, 0
FITHSIPFSE, 0
LLLESSPILS, 0
EKLKKSLKEF, 0
ENWCVRAVTL, 0
LLERNQRHYL, 0
TAICETLDAD, 0
SVLVLHGPNL, 0
IEKPTYATKW, 0
LAIAGLQAYV, 0
NDSSPLSTEK, 0
ISVTTPDGEM, 0
SLSDTLVAEV, 0
PTVAVQREAQ, 0
NILQNGNCGV, 0
VYLAKLAEQA, 0
VPGLSPFRVV, 0
EYDTDNSGYI, 0
LAMDINRENY, 0
GDKDIFQIEN, 0
TPERDALGRR, 0
RASSVYTRST, 0
PGPTPGCQLPRPNCPV, 0
KAKNVVIERKFGSPDV, 0
DTAAGSKKQF, 0
KKWQERKEALESVEVLI, 0
LDIIFPSDYPFKPPKL, 0
LSHLNEDNNTRVL, 0
LLSAIPYIGTTLVEWIWGGF, 0
LLKPGILYLGRTLESTETHNLVPMLEGRSSIGRLGMLVHVTAGF, 0
DIAAIMETSSGDGSQNDFGSEAKK, 0
IRKDVLKLAQEKHALA, 0
TVFKESESLEGKCDKI, 0
GIIAASHASGRDVKIN, 0
LEAPGYELQ, 0
GEVVKAPCRAGTEDE, 0
GLGDIAVSSPSSSE, 0
SLNIVNILYDLTPP, 0
SEEGLPKYNTALSP, 0
FSSHSSYWSS, 0
NISLVINYDL, 0
EAREASDSNG, 0
RGKEDLLVTK, 0
SETAPADALI, 0
QRQEILSSNI, 0
TDLSKKQGPW, 0
SKMNGLSRPL, 0
RAHLEEDAGK, 0
ETKIVTFPDK, 0
PARSKKTMLV, 0
EQFEATSVEQ, 0
IHAEGITKED, 0
IEKKLNSAVF, 0
SDEDRKGFTK, 0
AEGFETNQIS, 0
FYSQPEFDVE, 0
YINAQCGIIM, 0
WSKFIDDKIV, 0
DAWVRVSLVG, 0
ERLFITYPQT, 0
VSNWATLGTL, 0
MIELISGQGP, 0
QDRNTELSYQ, 0
AISSTCTVFA, 0
THQVPFLAAV, 0
QAGFNELNIK, 0
MRPSPTATTT, 0
LDQGILLNWT, 0
HGFWSRNCGF, 0
HDKVIGHYLN, 0
DTLKVAYDSF, 0
LEQRLRLRNT, 0
ATNPVDILTQ, 0
DGVFSGEREG, 0
KLHLASGGSC, 0
PDKDTDGNMQ, 0
HNVEIGEHTA, 0
KKSNSQPEGE, 0
LLVASRPAAY, 0
MEALTAVSVA, 0
TIDLNFVKQI, 0
GLRGTGVSCP, 0
GTEQAMLAVA, 0
YLYNKHLILG, 0
MDYIYEDELN, 0
LQIQDVDVTD, 0
ESKKADVPEA, 0
QAADFVPTSE, 0
TDLKSLIAYS, 0
LLAAAGKSAQ, 0
VIYLSVIAII, 0
TAETIIPGEP, 0
KGKEVKKMKF, 0
KGVKDSDVIY, 0
GQTVTTLPEG, 0
HLVTKVVAED, 0
RSGLMDIVSL, 0
QQYRKQRMEE, 0
ALRDHQPAPY, 0
LQLQSQSQPV, 0
WSKRFVSTMA, 0
ERTLLAWLPS, 0
YWGLLLIFVL, 0
ASTACFLHHH, 0
AELKAAFKPT, 0
EAEQTLGLPI, 0
PITAADDPAA, 0
DGADVTKIKP, 0
KSSASIMCFH, 0
VDEIEAQQMR, 0
FLEGALESRI, 0
RSFRGRVRDG, 0
EEERRLAYVG, 0
KTWELSLYEL, 0
IADFKVGNKV, 0
AALKALSLGK, 0
LMDGVKILGN, 0
STYKFFEVIL, 0
IAKIEVLRRG, 0
GKVVELLHDP, 0
MINAVSFMVK, 0
LKTLRSSLGK, 0
KVQASVKKIC, 0
THATKTRGMV, 0
KVKNRSEVRG, 0
NTNLILANLI, 0
REKKEEDLQQ, 0
DIVKRRDWEK, 0
TVRLCEQLST, 0
LSEHLKVHKK, 0
KSSAARVFIK, 0
TTGVLRVKKI, 0
KSDTLGNLVF, 0
VAGHPLAQNERCLH, 0
QDSSSSESSSEENF, 0
DSSEEKFLRRLRRF, 0
FRALIAASVEATGV, 0
AMETDVELGGTDQK, 0
FLLLCAIYFLSIMI, 0
TEADVRRVLLQAFD, 0
LYEKDPNNG, 0
RYASQVWQV, 0
QISETDQIKQFKEFLGTY, 0
QRFVIPPFTAARQVKE, 0
PVFPEEKDEIEANAKRAGVS, 0
IVIDIKANAFVHHMV, 0
VAVLRCSGCCTDESLK, 0
GSGHYTAYCYNSEGGF, 0
KDNFGRRNFDAIIIGL, 0
SFKIVDGGVPTPTSF, 0
EIIQAVSNYREHVVFI, 0
PVKTSSSLATVKKQLN, 0
DVISTDGTQVFGVLEG, 0
QLFDISGKAALRQFSG, 0
GISKSLASMIFNVLNRKISL, 0
PVKDGPLSTNVEAKLNDK, 0
ECPWTILTTHSTVTVQ, 0
DAEDETAVTQP, 0
FDKNGDGTIDFREFIC, 0
SICNNPNRFCLRDGDS, 0
AFTVAKATRMDVLTTIR, 0
KLKTGEAVAVKVQRP, 0
IPLLERIGPDIIGV, 0
GMILPSSQENYEKP, 0
LETFAQVDLIAAED, 0
GSKSIGATNVLR, 0
NNIELIEIDHDVLIGL, 0
ILETLQVINKRLDRLE, 0
LSRKSGDIIAEALRHP, 0
LKNLSTQEIFISAPIK, 0
ECVGHYDTPTCQKVCPITNC, 0
LLLKEYGVTGAAFLAGSVGE, 0
VPGLYFPAWGIALLIYG, 0
DSLLSVLST, 0
SRTISANDLENARS, 0
NEQEAQETLNALMAMGEV, 0
KFRGANKRAL, 0
NFIVIKDKFP, 0
IGKIDLGDTVPSLG, 0
FDTKAFPTE, 0
KFNNNPKDS, 0
KIDKTISDKYKPCE, 0
IIELGIDYRP, 0
