# Supplementary material for: On Evaluating MHC-II Binding Peptide Prediction Methods
Source: PLoS One. 2008 Sep 24;3(9):e3268. doi: 10.1371/journal.pone.0003268 (PMC2533399; doi:10.1371/journal.pone.0003268)
Supplement: Dataset S1 — Datasets derived from MHCPEP database (0.36 MB ZIP) [file pone.0003268.s002.zip › MHCPEP/SRDS1/I-Ek.arff]

@relation I-Ek
@attribute Seq string
@attribute class {0,1}
@data
GTKMIFAGLKKPNERGDLIAYLK, 1
FISEAIIHVLHSR, 1
FERFEIFPKESS, 1
DLIAYLQATK, 1
GLAYTYADGK, 1
EALVRQGCAK, 1
KRLKRLKRLKRLKRL, 1
AWRNRAKAWRNRAKGTD, 1
LSTLPETTVVRRRGRS, 1
GRTQDENPVVHFFKNIVTPRTPPP, 1
YTYTVHAAHAYTYT, 1
YGGFLRRIRPKLK, 1
EFVAAKAAQK, 1
SRRSVASIVGTLVRM, 1
DTPYLDITYHFVMQRLPL, 1
YYVRAVRAYLTT, 1
EQNVRSAGELELQFRRVKCK, 1
RTLYQNVGTYVSVGTSTLNK, 1
AFVAWRNRCK, 1
AAVAWRNRCK, 1
AQVAWRNRCK, 1
AWLAWRNRCK, 1
AWAAWRNRCK, 1
AWVSWRNRCK, 1
AWVVWRNRCK, 1
AWVAFRNRCK, 1
AWVAARNRCK, 1
AWVAWKNRCK, 1
AWVAWRQRCK, 1
AWVAWRARCK, 1
AWVAWRNKCK, 1
AWVAWRNACK, 1
AWVAWRNRVK, 1
AWVAWRNRQK, 1
AWVAWRNREK, 1
AWVAWRNRKK, 1
QDILIRLFKSHPETL, 1
VEKYGPEASAFTKKMVENAK, 1
KQIINMWQEVGKAMYA, 1
RISIYWTIVKPGDVLVINSNG, 1
GKKVLTAFNEGLK, 1
GKKVITSFNEGLK, 1
PPVPVSKVVSTDEYVARTNIYYHA, 1
VSGLQYRVFRIHLPDP, 1
EQMFVRHLFNRAGTVG, 1
GFPTIYFSPANKKL, 1
IPLIMLINKARNKAE, 1
YDRNTKSPLFVGKV, 1
FAEFGTLKKAAVHYDRSG, 1
LHLGYLPNQLFR, 1
IPGGPVRLCPGRIR, 1
LTALGGILK, 1
LTALGTILK, 1
IAKFGTAFK, 1
DLVAYLKQATK, 1
DLLAYLKQATK, 1
DLFAYLKQATK, 1
DLWAYLKQATK, 1
DLTAYLKQATK, 1
DLIGYLKQATK, 1
DLIVYLKQATK, 1
DLILYLKQATK, 1
DLIIYLKQATK, 1
DLIMYLKQATK, 1
DLIFYLKQATK, 1
DLIWYLKQATK, 1
DLIYYLKQATK, 1
DLIHYLKQATK, 1
DLIRYLKQATK, 1
DLIKYLKQATK, 1
DLIDYLKQATK, 1
DLIEYLKQATK, 1
DLINYLKQATK, 1
DLIQYLKQATK, 1
DLICYLKQATK, 1
DLISYLKQATK, 1
DLITYLKQATK, 1
DLIAPLKQATK, 1
DLIAGLKQATK, 1
DLIAALKQATK, 1
DLIAVLKQATK, 1
DLIALLKQATK, 1
DLIAILKQATK, 1
DLIAMLKQATK, 1
DLIAFLKQATK, 1
DLIAWLKQATK, 1
DLIAHLKQATK, 1
DLIARLKQATK, 1
DLIAKLKQATK, 1
DLIAELKQATK, 1
DLIANLKQATK, 1
DLIAQLKQATK, 1
DLIACLKQATK, 1
DLIASLKQATK, 1
DLIATLKQATK, 1
DLIAYGKQATK, 1
DLIAYVKQATK, 1
DLIAYIKQATK, 1
DLIAYMKQATK, 1
DLIAYFKQATK, 1
DLIAYWKQATK, 1
DLIAYYKQATK, 1
DLIAYHKQATK, 1
DLIAYRKQATK, 1
DLIAYKKQATK, 1
DLIAYDKQATK, 1
DLIAYEKQATK, 1
DLIAYQKQATK, 1
DLIAYCKQATK, 1
DLIAYSKQATK, 1
DLIAYTKQATK, 1
DLIAYLPQATK, 1
DLIAYLGQATK, 1
DLIAYLAQATK, 1
DLIAYLVQATK, 1
DLIAYLLQATK, 1
DLIAYLIQATK, 1
DLIAYLMQATK, 1
DLIAYLFQATK, 1
DLIAYLWQATK, 1
DLIAYLYQATK, 1
DLIAYLHQATK, 1
DLIAYLDQATK, 1
DLIAYLEQATK, 1
DLIAYLNQATK, 1
DLIAYLQQATK, 1
DLIAYLCQATK, 1
DLIAYLSQATK, 1
DLIAYLTQATK, 1
DLIAYLKPATK, 1
DLIAYLKGATK, 1
DLIAYLKAATK, 1
DLIAYLKVATK, 1
DLIAYLKMATK, 1
DLIAYLKRATK, 1
DLIAYLKEATK, 1
DLIAYLKNATK, 1
DLIAYLKSATK, 1
DLIAYLKTATK, 1
DLIAYLKQPTK, 1
DLIAYLKQGTK, 1
DLIAYLKQVTK, 1
DLIAYLKQLTK, 1
DLIAYLKQITK, 1
DLIAYLKQMTK, 1
DLIAYLKQFTK, 1
DLIAYLKQWTK, 1
DLIAYLKQYTK, 1
DLIAYLKQHTK, 1
DLIAYLKQRTK, 1
DLIAYLKQKTK, 1
DLIAYLKQDTK, 1
DLIAYLKQETK, 1
DLIAYLKQNTK, 1
DLIAYLKQQTK, 1
DLIAYLKQCTK, 1
DLIAYLKQTTK, 1
LESIINFEKL, 1
WYAWRNRCK, 1
VRQGLAKVA, 1
VAYLKSATS, 1
IAYLKKATNE, 1
LGNWVCAAKFESNFNTQAT, 1
KMKMVHAAHAKMKM, 1
KVFGRCELMAMKRHGLD, 1
LRRDFNHINVELSLLGKKKKRLRVD, 1
GTKMIFAGIKKKGERQDLVAYLK, 1
TALGAILKK, 1
ELIAYNKQATK, 1
ELIAYAKQATK, 1
ELIAYLKQSTK, 1
ISQAVHAAHAEINEAGR, 1
NTDGSTDYGILQINSR, 1
SLKMADPNRFRGKDLP, 1
ELFRKDIAAK, 1
KVFGRCELAAAMKRHGLD, 1
YVNKEIQNAVQGVK, 1
FDNRMVNHFIAEFKRK, 1
STPTLVEAARNLGRVG, 1
GKKVITAFNEGLK, 1
DLIAYLRQATK, 1
LTALGAILK, 1
FRKDIAAKY, 1
MTKALELFRNDIAAKYKELGFQG, 1
KPVSQMRMATPLLMRPM, 1
RTDKYGRGLAYIYADGKMVN, 1
DARRLKAIYEK, 1
HPPHIEIQMLKNGK, 1
VAYVYKPNNTHEQHLRKSEA, 1
LEDARRLKAITEKKK, 1
IAYLKQATSS, 1
RLKAIYEKKK, 1
HEHQLRKSEAQAKKEKLNIW, 1
CAKKIVSDGNGMNAWVA, 1
RNRCKGTDVQAWIRGALR, 1
AWVAWRNRCR, 1
LSSDITASV, 1
GTKMVFAGLKKANERADLIAYLK, 1
ITASVNCAK, 1
IAYLKQATAK, 1
SWVAWRNRCK, 1
DLIAYLKQAPK, 1
IAYLKQATK, 1
ELIAYLKQATR, 1
ASRLLHQCDLRPRDCARRSSERG, 0
ANTAAAVLLLIVC, 0
TEQELAIFESFP, 0
TPAKETILTP, 0
NELIAHCQAR, 0
HDLATIDVCA, 0
HDLRGCIGTFSDLRL, 0
GARTCSGGGTGPGTGQT, 0
NFLMTHAGISPDWDLA, 0
SQHLYGAETLRQVTQHAEHVVNAL, 0
KKIALSIANSPLVK, 0
IIATAVNLGGSQL, 0
HISFEGGVLE, 0
KLSLDELHRKYGTDL, 0
SLPKCDHTFHLVCVDKWL, 0
RGYDHRRFGEVS, 0
TEMGSLQERITSTKEGSITS, 0
TGIEILETGIKVIDLLAPYI, 0
LAMLAAQELI, 0
QSRGGYYTEG, 0
LSLSNFQNNP, 0
VLLKKIAFLW, 0
AASGKGRRTR, 0
FAMFRFGQAV, 0
KVNSITVDNC, 0
KSVRLDFWDD, 0
FGNQEELDKA, 0
TALSSLLFSL, 0
VVVVKDRETQ, 0
QACSMGAFLL, 0
TTTNGTRALK, 0
FCSKGLLQDI, 0
EIEQVGSQAG, 0
CSDPRCNSSH, 0
PDLLGDPDNY, 0
ETLAPVYETC, 0
GCLSVPGARALVPRA, 0
VNSYNDLSRCLMVERAFDKK, 0
LKKLGTMALHAGKAAL, 0
TEKEMKVLVYDLGGGTFDVSV, 0
NEAVREFAKEIDV, 0
LPGVFVLYELSPM, 0
DGILRMDKAEMLESAVVFMRQQKT, 0
IVLLLAFNTLANPILP, 0
KTMNISEIQELLPHRY, 0
PLGLLADADQERFE, 0
EDYKFNGLAWLFLGV, 0
DGAEENGIELPFSC, 0
PMTDPGVGVIVTIVALIC, 0
VVAVENEDLWGG, 0
TSDATTGTTTYAVA, 0
SNLNTDMGN, 0
KKSKRSLWI, 0
DAVIRLIDP, 0
ADLHVGATPSP, 0
DANEISFVENG, 0
TLIVIPNDRLL, 0
SNVNIIKLTLK, 0
VDLYEMRPVKK, 0
AYGEKIEGLLS, 0
PMTTSGIRVGT, 0
LCPEDSLETAI, 0
ECGFTDQHYRA, 0
SFVEDARAEIS, 0
SSGTNIDPKTG, 0
ETEIGANAVSV, 0
IRRAGADVILT, 0
HVVKTATQGEV, 0
NAATPKRYAYL, 0
IGAQGIVQGTY, 0
DVGETCHSACL, 0
GKETMYIYSME, 0
IGARNLLKSIA, 0
KMSLDSCDKYM, 0
HETGGILATPV, 0
QVIKTVPESEI, 0
LNKINFNTRFV, 0
IHKDNRGVLIV, 0
SEKEFCQMIDD, 0
AFKLESLEAKN, 0
IFHLLNNAGII, 0
VCRGGTQRPCY, 0
LANIRNFSIIA, 0
IAGKNIANPIA, 0
QPRSPVRTNIV, 0
LRKHKLHSVCE, 0
GDIIFYGHIVD, 0
KNLPSSENYMS, 0
SDAEPHYLPQL, 0
LAQLAKQLGFF, 0
FHSLEDRMVKQ, 0
YEIGRFNELSR, 0
NNQWLEKEALG, 0
SAFIEFTQRLP, 0
YKINVIGFNGN, 0
IERILEELSLK, 0
PRKSDSEDSVR, 0
LDVVLFTRQIC, 0
VRRSPSSCPGP, 0
YVKVGSCFSKR, 0
MDIEVPEEVFG, 0
VVGNSQVAFEK, 0
VFLFFVFYSLV, 0
HGITEYPHFLW, 0
VRAYTNGFQLF, 0
WSGWRVTPARF, 0
FDRRLNVSNPD, 0
QLNYNENLLRF, 0
ILLRKAVLKNL, 0
NLPIHVPERER, 0
VPCPWLDGKHV, 0
EEVKIVKARVV, 0
EIDTFNMMWTK, 0
SISASTVLRPV, 0
TCIGCTQCVRA, 0
FSAMHGSLVTS, 0
TGYALYTAFGK, 0
GRLAIQQIQRL, 0
IEQSKLPTFIG, 0
KYNVKTAEYAV, 0
GSSGLIPFGRT, 0
AIKAVTPTGFT, 0
PIVLCGNKVDV, 0
VNLPQGIFFEQ, 0
YHLTLSKYHVL, 0
TGSLALDIATG, 0
AEGVAEVFAYA, 0
IAWCHEHGYLD, 0
IHDEMTITEAF, 0
NLEAVLGGELE, 0
CFTDWQQVQDD, 0
IRADRVSSESR, 0
KRDFRRMWITR, 0
VRLLGRGELTA, 0
MSNLLKEFNEQ, 0
GAKAEEAKAAG, 0
DVARAALPEDV, 0
KEAPMHASNVA, 0
LLKLRVESRMG, 0
YDPNRSANIAL, 0
IHPEYHEITVT, 0
VRRRQKARKPE, 0
KSGQNVIKARR, 0
KRGDSGLLRVC, 0
KKEFEVAVCVL, 0
KAVCSQKKVTC, 0
VQGKDEVILTL, 0
TKLGPEEITRD, 0
IKLQAYNHTLL, 0
VRIASTNITEN, 0
RNVRRDANDKV, 0
ASAQKIVEAAR, 0
GEFAGRKLLLK, 0
CTRVYTSTPKK, 0
CRICLRKLSSK, 0
KSVDKDSERIS, 0
IESALRRFKRQ, 0
ESVWNSRPRT, 0
TKKEALIRT, 0
RQFTFTALT, 0
SFANQALCV, 0
PVTTRITRQE, 0
PLFLAFGDKLILRSGDTKT, 0
FPSNYVCPYNSNKS, 0
PDVGNLSAWGNDVPAEL, 0
VPDWRQFCELHAQVAAVDFAHKFCR, 0
PSVSPMPLQQSTGKTEVAKRAQF, 0
YQQPPFTQN, 0
VANLRIATSES, 0
RIIMEYLDERF, 0
HPARDMQDTFY, 0
APFAPFMSEVTYKNLAQ, 0
APILSFTTDEAWRMFR, 0
IFTGKYCTNPFNGDRV, 0
MDYFSNEINS, 0
SHNASCLAHLLIQVEIYP, 0
GHPLGCTGARQVAT, 0
MLLNHPDKGGSPYIAA, 0
FVKQNDFIQNQLMSWL, 0
GRINADMIAEYGA, 0
REMDQVVPDGP, 0
KELLADDKE, 0
ASKIDDLLD, 0
GLDDLDAALNNLEVKLKGSAPSD, 0
EVAEHKTSTEQGFQRKL, 0
TATPQQGILSSPEHQTNQST, 0
EEEREQLLSEV, 0
SATTTPAVLDITPA, 0
NAPEQTEDAGPAEPVSAGKC, 0
DLTVVRAVELLNGDF, 0
EKIDFLHSRR, 0
CTAVATRTLH, 0
DIASLAPLVNKFSTEIKAIV, 0
GLSYADATTGTINALYS, 0
VIGPGSLYTSILPNLLLE, 0
AHKRGVVTST, 0
SILEKRAME, 0
VSEVSLKRSELTPAGPIYTDMEV, 0
TLDSAPDLD, 0
YFDPNGFHIE, 0
VEALEIIVTA, 0
VFIITGPLFNL, 0
SHHQLHPSH, 0
ETKEDGILVSH, 0
