# Supplementary material for: On Evaluating MHC-II Binding Peptide Prediction Methods
Source: PLoS One. 2008 Sep 24;3(9):e3268. doi: 10.1371/journal.pone.0003268 (PMC2533399; doi:10.1371/journal.pone.0003268)
Supplement: Dataset S1 — Datasets derived from MHCPEP database (0.36 MB ZIP) [file pone.0003268.s002.zip › MHCPEP/SRDS2/HLA-DQ2.arff]

@relation HLA-DQ2
@attribute Seq string
@attribute class {0,1}
@data
LIYFQGTGAADDSGL, 1
IGQYYEEEERQRGNF, 1
PPSQGKGRGLSLSRFSWG, 1
SGPLKAEIAQRLEY, 1
RGNFPDRFSARQFPEFISEAIIHVLHSRHPGC, 1
KTIAYDEEARR, 1
FESTGNLIAPEYGFKISY, 1
SDYEGRLIQNSLTIY, 1
AAEYWNSQKEVLER, 1
VVEFDLPGIKADS, 1
LDPLIRGLLARPAKLQV, 1
IPELNKVARAAA, 1
DVEVYRAVTPLGPEVAGQF, 1
GIVEQCCTSICSLY, 1
HLVEALYLVCGERGFF, 1
AAAAAVAAEAY, 1
DILDTAGLEEYSAM, 1
NNQVVSLKPEIIVDQY, 1
IASNENMDAMESSTLY, 1
LRLDGEEVDMTPADA, 1
IDVWLGGLAENFLPY, 1
KPLLIIAEDVEGEY, 1
DAWREGEEFVVEF, 1
FPGQQQPFPPQQPYPQPQPF, 1
EWTSSNVME, 1
LPKPPKPVSKMRMATPLLMQ, 1
RAPWIEQEGPE, 1
TPLLMQALPMGALPQG, 1
IEQEGPEYWDQ, 1
YLTFLPSDDEIYDCKV, 1
WTASNVMEERY, 1
WIAQEGPEYW, 1
PRTAGNLTRVQRAWI, 0
SKMRKTQDRMAASRP, 0
MYGVSGNYASALYLAAVK, 0
AAQLSEERAGSRKK, 0
QTLSQEDIDTLEDYTIKLAKGLNIVGLINIQF, 0
NDLPLAVEALR, 0
SLHHSSFMPGILLGARRV, 0
APKNQYNSFGKYKYR, 0
GPGQKARLMAEALK, 0
IYRKTSAVKEIVK, 0
LRQAGCTELACSGRAVG, 0
DIIIIVLAAHYP, 0
QALGMAGFPYSELEHLITV, 0
GMVCSKGQCVDVQT, 0
NVPVSIQYIADANGYQ, 0
AFAIIAWATNY, 0
QLLDLGWKFLLPVS, 0
LRILGIWAMSIAWTVF, 0
GSYQGRCVICGGPGVS, 0
IRIWSVPNTSCVQVV, 0
LVERFNIPFHLVSHE, 0
QGISQEGELLDMAV, 0
KKIKRVGRGQGSG, 0
KKTAEKLMVDLKQKLPTLMP, 0
AVTDPLKII, 0
YDRLPTSLPKDDGTAGELTA, 0
GWAGDGYVCGK, 0
RKGEVFGNPAIVFALY, 0
LCSKLERILSK, 0
PLVFYSIVLPEIRAII, 0
FGKAFGGYKMI, 0
LEDVKPLLMK, 0
