# Supplementary material for: On Evaluating MHC-II Binding Peptide Prediction Methods
Source: PLoS One. 2008 Sep 24;3(9):e3268. doi: 10.1371/journal.pone.0003268 (PMC2533399; doi:10.1371/journal.pone.0003268)
Supplement: Dataset S1 — Datasets derived from MHCPEP database (0.36 MB ZIP) [file pone.0003268.s002.zip › MHCPEP/SRDS2/HLA-DQ4.arff]

@relation HLA-DQ4
@attribute Seq string
@attribute class {0,1}
@data
FTAFGFSEQRTFAER, 1
SISPGSGLFSPGYTR, 1
LDGIWSGRVLHTATF, 1
HRVASDINLTISFRY, 1
GRSALVRVTYVSPFL, 1
LRCSSFRRDSLLLYY, 1
QDVDYFRHPPEVSLL, 1
RTPGFCYLSLSSALR, 1
PIFPVVSSSGSSSSP, 1
WPMCSDYPSVSLCPW, 1
PSWKRSALVRWALLQ, 1
PLYFRSRTCPSCSPR, 1
FEGVYDPSINVSKLV, 1
VASFFFMDPFSLHYR, 1
PGHSLGKLSVLHSFF, 1
PVRYGFSGPRLAELW, 1
GCSALVGFLILLCCM, 1
PAVASTSSLIIDGPF, 1
LVLLLFIALGFMYGA, 1
IVSVVIRGNEGAFWS, 1
PLSGHSSVLAALSMP, 1
GRFRHYSMLRHHSIR, 1
RSSHHPSFAVSLEPL, 1
LGYVPVWAPSRNGWR, 1
PFWNFGCRHRSFLPV, 1
GAGVLTPFTWRRFHM, 1
TRLYVTWSGNTVHDG, 1
DYEGTRVRLLGVGRS, 1
PFPRKHVCWNQVRRV, 1
PFVVPTASSWALDLP, 1
PPFRIVRCCGWGLGC, 1
PVIAIPPSFANMFLF, 1
IFYLVSCFTFMVLFA, 1
PWTPFQTRVGRPVGA, 1
IPPILPAYTLLGHPR, 1
GPLSVRSRGVMLPFF, 1
PIYSDGGGAFFPRHF, 1
LSSSFDRDSSPPCCW, 1
SFGVSRFIGGNGYWI, 1
RRSSVAPVANFGVMD, 1
LWGCPGSGRSPCAIR, 1
AANLLFYPDLGWFAV, 1
LFFSNTHRINRILYL, 1
GPVWSSGLYRLFYAS, 1
TRWGESDSFAISPPG, 1
AWNLNFKVAPGHGSV, 1
THRGLRLYRPHSYIR, 1
SISHASRLFSPCYTR, 1
VSSRYNALWNCVTCY, 1
AVPTSKPHRGPFFPS, 1
CHRCFHFRRHPVAVF, 1
HRISHFAHRYLARLH, 1
PVRDFPYDAFIYVWN, 1
PWTPPIPLNVGRNRA, 1
PFVVSDIAFMGLFYD, 1
ARLLMISLLALFFCG, 1
PISSVFLSSSVVFPS, 1
GTGRFSNAAGFTVSK, 1
WVGGSSFRLLPGFWG, 1
HGSRLQRYFLYTIHR, 1
STAFSFSASGSVLYW, 1
VGFLGLKRGPPGVDA, 1
GICGGCGVFPGVSVR, 1
RTGPAGAAGARGND, 1
ARGPEGAQGPRGEPGT, 1
PPGLQGMPGERGAA, 1
PPGPAGERGEQ, 1
TPGLPGVKGHRGYPGL, 1
IAGAPGFPGPRGPPDPQGA, 1
GEPGKAGEKGLPGA, 1
SPGAQGLQGPRGLPGT, 1
EKAGGAQLGVMQGPMGPMGPR, 1
FGRGPVSITAPMFLN, 1
KEPGVSGPMGPRGPPGK, 1
PRGERGFPGERGSPGA, 1
RPGPPGPQGARGQPGV, 1
EAKPGKAGERGPPGPQG, 1
PKTFQYGGRTVGGLW, 1
VEGPVYAAVVNMLRR, 1
QNFVEQEEGESKAFE, 0
MYFYRIKKYIGAYAA, 0
QNGEKKTVEDADMEL, 0
ATSGDGLYEGLDWLS, 0
RQRMQDCQRELQNLL, 0
GFLHEHSRSDRDKYV, 0
HISIISFLKPGIIKI, 0
KSKEQKALRLNINAR, 0
LNEVGYKILATSGTA, 0
GVVFKCRNKSSGQVV, 0
PYQLKEQLNSYNQIL, 0
SVSAASAAVATPLVA, 0
AIPRLVQLLVRAHQD, 0
CDYRCIWCQKTVHDE, 0
VIPVGTDGPSVSKYI, 0
IAVALAQLLRRLRGD, 0
DFPVHKKAEVAIAGR, 0
LLASGGHCQFVAVLG, 0
QRFFQSFGDLSSADA, 0
RCSNCLLYSNPDAKD, 0
VHSYYVSGIEEEALL, 0
GFSLPMDECLAQCAL, 0
ILRDKPDAQIEVIPV, 0
PLYLSTKNTILKKYD, 0
IDVQQVSLVINYDLP, 0
LSESTIKERLAQLPP, 0
APTVDLNQVLNETRS, 0
LPSPRTGDVNKPLKA, 0
ALSALVRQAGLSALI, 0
DPVVEIPARAANVGE, 0
RTSSLSSTGGKVDKL, 0
WADLLDFDIIDRFGR, 0
SIISLDSIEDLGVKE, 0
LSGLEFACGIPGSIG, 0
LFLVHLLRSVGMSAC, 0
RTKGKEGNFGDDKMN, 0
STQEVLKFYITSMYN, 0
MKCPFCGHSNTQVLD, 0
CKIKLAYVGDARNNI, 0
DCSYFNSNAVPLKLS, 0
GSVAALAACSSSNND, 0
VGAGNTGSATAKCLE, 0
KGERVEIDLLSENRG, 0
FKDQAAAGIRGSTPR, 0
SLVGYVLFDLIDGGD, 0
IRAIADLDDPVGTVI, 0
VVLNAAKATETPDLQ, 0
GRGLEVIIAGAGGAA, 0
IDSYVAAKEKMVAGA, 0
MGRIHTSTATVTVMP, 0
RLKGKYVTVEVVSKE, 0
RSDIPEFRAGDTVRV, 0
EINRKMLADMAVNDQ, 0
QIFQEDGKAQPVTLV, 0
GVIKLIREITGLGLM, 0
GKSILNSRGKEVLSL, 0
LDGRDFLGEERPGRI, 0
RVEAGEDPEKVLDDL, 0
LMRLDLAAGVDVQIS, 0
NIPKGIAHIHSTFNN, 0
HQASLYLMPETDQLN, 0
QSLGSDVPFTMLAAS, 0
EVVEIQIDRPATGTG, 0
VLACTEQLKMNETI, 0
NLLGSPSSAEQFLNNL, 0
LDHTFCVEHNAFGR, 0
HLKKLAEIKQR, 0
LGMKKEDYERDFGFFL, 0
TAEVAEGIEKIQNASNLEE, 0
YGRENIKDIVALGF, 0
DNYMQMKRKQIEESSK, 0
RRMQLSATGCRDPSTEAHVRA, 0
DELPEYLRDVLRSPV, 0
TKCHKGTYLVSDCPSPG, 0
GKREEDEDEDYDEVQK, 0
PRLILASSSRYRRELL, 0
LIVYNSQSVKMEGQGWF, 0
TYFGLPEKPGVLGAK, 0
NISVCNQKKLSEVRR, 0
