# Supplementary material for: On Evaluating MHC-II Binding Peptide Prediction Methods
Source: PLoS One. 2008 Sep 24;3(9):e3268. doi: 10.1371/journal.pone.0003268 (PMC2533399; doi:10.1371/journal.pone.0003268)
Supplement: Dataset S1 — Datasets derived from MHCPEP database (0.36 MB ZIP) [file pone.0003268.s002.zip › MHCPEP/SRDS2/HLA-DQ7.arff]

@relation HLA-DQ7
@attribute Seq string
@attribute class {0,1}
@data
IPELNKVARAAAEVAGQF, 1
DVEVYRAVTPLGP, 1
INSWVESQTNGIIRNVLQPSS, 1
YYVRAVRAYLTT, 1
VHHANENIFYCPIAIMSALA, 1
ISQAVHAAAEIN, 1
YGAVDSILGGVATYGAA, 1
LLPLLEKVIGAGKPL, 1
HNTNGVTAASSH, 1
YTYTVHAAHAYTYT, 1
GARASVLSGGELDKWE, 1
YQFVRANARSIGITK, 1
LVHSSNNFGAILSSTNVGSNTY, 1
QFVIANASSVAKTD, 1
YPDDTKPTFHVEKGSNPNYL, 1
EQNQEQRRAAQRAAG, 1
IVSDGNGMNAWVAWRNRC, 1
YIVMSDWTGGA, 1
FRPSQQNPQAQGSVQPQQLP, 1
AKSTWYGKPTGAGPKDNGGA, 1
RTLYQNVGTYVSVGTSTLNK, 1
ERFAVNPGLLETSEGC, 1
AWRNRAKAWRNRAKAWRNRAK, 1
KAQQAAAAAGTGNSSQVSQNY, 1
QKRAAYDQYGHAAFEC, 1
RILAGALATYQ, 1
AAWSERAGEAMVLV, 1
SALLSSDITASVNCAK, 1
RVRGLYFPAGGSSSGTVN, 1
RASGVPDRFSGSGSGTDFT, 1
NPVLTTASPLSSIFSRI, 1
TISCSGSSSNIGSNTVN, 1
KVSCKASGYTFTGYYMH, 1
LLGWSPQAQGILQTL, 1
KPLLIIAEDVEGEY, 1
NTDGSTDYGILQINSR, 1
SKAAAATPAAAQA, 1
GFKAAAAAAA, 1
TPLLMQALPMGALPQ, 1
AHAAHAAHAAHAAHAA, 1
SSSANLSGISSAESLKISQA, 1
KIAKMEKASSVFNVVNS, 1
YEHRVKRGLTVAVAGA, 1
ESWGAVWRIDTPDKLTGPFT, 1
YIDVWLGGLAENFLP, 1
MDIDPYKEFGATVELLSFLP, 1
PHHTALRQAILCWGELMTLA, 1
LGKIWPSYKGRPGNFL, 1
DDDDPHGPVQLSYYD, 1
ACRVKHDSMAEPKTVY, 1
VLVPGCHGSEPCIIHR, 1
MGDDGVLACAIATHAKIRD, 1
SKMAAATPLLMQA, 1
IARAKMFPAVAEK, 1
DMTPADALDAFDL, 1
EALVRQGLARVAYVYKPNNT, 1
HGAITSSNTAA, 1
ITSSNTAATNA, 1
KPPKPVSKMRMATPLLMQA, 1
MTEYKLVVVGARGVGKSALTIQLIQ, 1
LSGHAFGSMAKKGE, 1
APYHFDLSGHAFSGMA, 1
VHAAHAVHAAHAEIN, 1
LEDARRLKAIYAK, 1
ISQAVHAARAEINEAGR, 1
EPMNAEDPLFILYTSGST, 0
TRLAADVGKAGAE, 0
GRGQRELIIGDRQTGKTAVAT, 0
TIYDAEGSVDVS, 0
KKFGKKLEGVGKRVFKASEK, 0
DRILFGKWSGTE, 0
ALWEAFYNDKTLGGACG, 0
FPFVAFGKGIIKKCR, 0
HPYYTIKDILGA, 0
FLYENPKANGRYIA, 0
TEHSVSVVTDYQNLKS, 0
ETHQGAFDLSYLRCI, 0
LLEWNESVNFIEATVAPSNKPS, 0
VEREFVNPGKGAAF, 0
EEEEDDEELSSGDDDLDDLV, 0
FKCRVCNESPHGDAK, 0
GPLSQLLLRLDFNCWFSA, 0
NLEPDIKDGPG, 0
RFRRKRRHHKSPMLNLFQED, 0
ALMTRGLAEISRLGVAMGAN, 0
QVGAACHTGKRSCFLEGGPL, 0
QQSFTRYGCSYVPMDE, 0
HLRLEPDWPSILLICDEINQK, 0
HMASTLAQGERIEIRGFGSFS, 0
KEDGFDVFPVAEAVKQ, 0
HRVYSFGGYCS, 0
VLPGDGIGPEIMRE, 0
TILFEKTNRFFLFAPL, 0
PCSALLSSDITATVNCAK, 0
QPDLVSILREEIMAVIAKH, 0
AVSMIGTLVGTRWFIHW, 0
LEKAKSRLQSEVEVLIV, 0
KSVGGGRISSYLFFYFS, 0
SYGLAIIILTIIIKT, 0
VATIRNARGGIHPD, 0
IEATKMAIEKLELPGE, 0
VQMGGVEAIGMAR, 0
GVKVMDFGIA, 0
TITSTQVYIALLTAL, 0
RVINTWADIINRANLG, 0
EQKTKPTQNSVRELRGLGLS, 0
RPVWSCCWCLDEANYIY, 0
LIGLAAVTTDGEPLGR, 0
YEFDALIALGAVIRGETYHF, 0
KKVIKVVKLQIPAGK, 0
KGRIGKHRKHPGGRGMAGGE, 0
ANFQNLNSLLAWTHATIIDN, 0
QEITIEELNVTVTAHE, 0
EEVVRFEGETGPYVQ, 0
FRPDNFVFGQSGAGNN, 0
WTNGTHVTYRKDTRYK, 0
GEGDALVRAKTEAAHGADL, 0
LKIIDTLIEAGAD, 0
RAVLVGESLVKQP, 0
GVVEPLTSSTTQQ, 0
WDPRRDLDEEEVPCLTALQL, 0
EGTRLEKPPII, 0
ARHILVKTEDE, 0
YTNFGHYNYLWCKTTPVNI, 0
IKTKDKYLLEISSSGIEKQIRSQEE, 0
GSGNLKDSSVGYKN, 0
KEKKVPLWIINNPENP, 0
NKTRKLMRAVLDVNV, 0
FPIYSSYLRHERT, 0
DTGECAICLEELQQGDT, 0
