# Supplementary material for: On Evaluating MHC-II Binding Peptide Prediction Methods
Source: PLoS One. 2008 Sep 24;3(9):e3268. doi: 10.1371/journal.pone.0003268 (PMC2533399; doi:10.1371/journal.pone.0003268)
Supplement: Dataset S1 — Datasets derived from MHCPEP database (0.36 MB ZIP) [file pone.0003268.s002.zip › MHCPEP/SRDS2/HLA-DR1.arff]

@relation HLA-DR1
@attribute Seq string
@attribute class {0,1}
@data
CPTNQQVVLEGTNKTD, 1
SKYLKQNIAKLLE, 1
AGPLKAETLQRAT, 1
NALYKMNAVAAAA, 1
SGPDKEQIADEIN, 1
MFQRMAVDA, 1
WQMAMSRLH, 1
NYQMMGTMR, 1
FTMLMNQVM, 1
FMRLGGGHL, 1
SIMMMGAVR, 1
VYRAQGPQM, 1
DRSMEWRMM, 1
IWHMQNARV, 1
QVGKYLGLG, 1
QRYNAMRAA, 1
KKIMSYHAL, 1
WFGQLQAAQ, 1
WYTLLKSRL, 1
YLRMLQILK, 1
MMSRMLGQT, 1
MYGLMLAQR, 1
YIMQMNRVV, 1
SSGRYARLG, 1
LWQSFMQMA, 1
RVFQNLRAS, 1
LTLMQAKRL, 1
MFHRMSGLQ, 1
MPRQYTQMI, 1
TFYRMGTQM, 1
NYLGMKPRV, 1
WRQMYRAQL, 1
GQRSYSSMQ, 1
FHKVYRGLL, 1
FMAMRAVRL, 1
WIGQMYAAK, 1
RGFRHMMAA, 1
YRGMQRRTL, 1
RSYSLAPGR, 1
YYGKMPALV, 1
APYTSTLLPPELSETP, 1
YTYTVHAAHAYTYT, 1
RTLYQNVGTYVSVGTSTLNK, 1
DVFKELKVHHANENI, 1
CPKYVRSAKLRM, 1
KVFGRCELAAAMKRHGLD, 1
DNYRGYSLGNWVCAAKFESNFTQ, 1
RNRCKGTDVQAWIRGCRL, 1
NELGRFKHTDACCRTH, 1
SKPKVYQWFDLRKY, 1
VAYWKPNNTHEQHLRKSEA, 1
QKQEPIDKELYPLTSL, 1
GARASVLSGGELDKWE, 1
ERFAVNPGLLETSEGC, 1
PIVQNLQGQMVHQAIS, 1
SALSEGATPQDLNTML, 1
INEEAAEWDRVHPVHA, 1
NSNEGRHHLLVSGAG, 1
LKKLVFGYRKPLDNI, 1
KHIEQYLKKIKNS, 1
YKLNFYFDLLRAKL, 1
IDTLKKNENIKEL, 1
NENIKELLDKIN, 1
HRIEDAVRNA, 1
EATGANIVKVALEAPLKQIAFNSGMEPGVVAEKVRNLSVGH, 1
YEKIGAELVKEVAKKTDDVAG, 1
TRANPNPYTSRRSVASIVGTLVRMA, 1
YMMQKSVRA, 1
ACRVNHVTLSQPKIVK, 1
SDYEGRLIQNSLTI, 1
TYQRTRAKVTG, 1
QQRASAGQISVQPAFS, 1
DEGDYFSELRVSGANPM, 1
NSGGEFFYSNS, 1
DTPYLDITYHFVMQRLPL, 1
VDAQGTLSKIFKLGGRDSRS, 1
AVLEDPYILLVSSKV, 1
DALESIMTTKSVSFR, 1
YLDPLIRGLLARPAKLQV, 1
PDYASLRSLVASS, 1
KIYSYFPSVISKV, 1
TVLTALGAILKKK, 1
KHKVYACEVTHQGLS, 1
IPDNLFLKSDGRIKYTLNK, 1
SSYSSSKSSSSSS, 1
RRFAAAAAAAAAR, 1
TSLYNLRRGTALA, 1
GRETVILYLVSEGVW, 1
YYVRAVRAYLTT, 1
YAHAAHAAHAAHAAHAA, 1
DNPEYSPDPSIYAYDN, 1
SGPYRAEIAQRLE, 1
YAALAAAAL, 1
IKWTKLTSDYLKE, 1
LGYDRADAGWLAD, 1
PLYKKMEAVKLRD, 1
NAFRNVDGSGLVS, 1
SKYFQDPALLLMH, 1
TIYQYLYAQKSPT, 1
IYYRRLYNGLKFI, 1
VNYAFLHATDLLP, 1
QKFTGGIGNKLAA, 1
LDMVGLAADWLTS, 1
GAFDPLLAVADIA, 1
STPEFTILNTFHIPSFTI, 1
HPNQPFYILKPQMPWELW, 1
LATWTIQGAANALSGDVW, 1
LDHKFDLMYAKRAFVHWY, 1
YIPHVMAYAACIGANRDH, 1
DLNPLIKLSGAYLVDDSD, 1
SPNIVIALSGKADLANK, 1
LPNIPVQTISRAAAEKLF, 1
IFVKTLTGKTITLEVEPS, 1
DSTPPPGTRFRAMAIYKQS, 1
YDPNLRPAERDSDVVNVSLK, 1
NVSLKLTLTNLISLNEREEA, 1
EREEALTTNVWIEMQWCDYR, 1
IVLENNVDGVFEVALYCNVL, 1
YCNVLVSPDGCIYWLPPAIF, 1
FPFDWQNCSLIFQSQTYST, 1
TYSTNEIDLQLSQEDGQTIE, 1
EAGHQKVVFYILIQRKPLFY, 1
KPLFYVINIIAPCVLISSVA, 1
ISSVAILIHFLPAKAGGQKC, 1
TVFLFLVAKKV, 1
SKYLTFLLVVTILIVVNAV, 1
IVVNAVVVLNVSLRSP, 1
NVSLRSPHTHSMARGVRKVF, 1
VRKVFLRLLPQLLRMHVRPL, 1
VRPLAPAAVQDTQSRLQNG, 1
RLQNGSSGWSITTGEEVALC, 1
QAAPAIQACVEACNLIACAR, 1
CFLAMLSLFICGTAGIFLMA, 1
EIKKVLVPGCHGSE, 1
PKSENVVVTVKVMG, 1
DAISMRMGYYGDFVFDRVLK, 1
DQSVVELYTDTAFSWSVGA, 1
FMAVLLTLQTPTGQI, 1
ATAAQITAGIALHQS, 1
MILAVQGVQDYINNE, 1
YINNELIPSMNQLSC, 1
TEILSLFGPSLRDPI, 1
LLGILESRGIKARIT, 1
PKYVATQGYLISNFD, 1
ESSCTFMPEGTVCSQ, 1
NALYPMSPLLQECLR, 1
GTIINQDPDKILTYI, 1
AIAKLEDAKELLESS, 1
DQILRSMKGLSSTSI, 1
YRMQSNHVS, 1
YQQMGARLM, 1
TWNSLRGRL, 1
PWQAMRGWL, 1
YRQMSAPTL, 1
FERARSRLL, 1
SWRHIQTRV, 1
FSAIRNRIL, 1
YKLLRATQM, 1
TYRGMAGFR, 1
YRGMSAFRA, 1
YRHAQAYGV, 1
YKPMLASVG, 1
NWRALRGAL, 1
YRAMQTTLS, 1
YQALRAYWQ, 1
YAAMRGGQI, 1
YRQMWVNRA, 1
YKPLWGQMT, 1
WKGLQGALS, 1
EVWREEAYHAADIKD, 1
FNNFTVSFWLRVPKVSASHLE, 1
IQWSRHPPENGKPNI, 1
SFYILAHTEFTPTETD, 1
SSYFVGKMYFNLINTK, 1
ATSTKKLHKEPATLIKAIDG, 1
PMTFRLLLVDTPETKHPKKG, 1
RTDKYGRGLAYIYADGKMVN, 1
GDTRPRFLWQLKFECHFFNG, 1
TERVRLLERCIYNQEESVRFDS, 1
DLLEQRRAAVDTYCRHNYGVGESFT, 1
DVGEYRAVTELGRPDAEYWN, 1
EALVRQGLAKVA, 1
VEMSDMSFSKDWSFYL, 1
IQRTPKIQVYSRHPAE, 1
KSNFLNCYVSGFHPSD, 1
RYWAIRTRSGGN, 1
PHHTALRQAILCWGELMTLA, 1
ENGEWAIQHRPAKMLLDPAAPAQ, 1
LVAAALEKLEKGPELGLSQF, 1
FLMAHYNRVPALPFPGDPRP, 1
NNCTRVEIAEYRRLL, 1
YRRLLRTVLEPIRDA, 1
LRDPISAEISIQALS, 1
HVDTESYFIVLSIAY, 1
IKGVIVHRLEGVSYN, 1
GNRFILSQGNLIANC, 1
VYILIAVCLGGLIGI, 1
TLLQAAPALDKY, 1
CYVTQFHPPHIEIQML, 1
AKLAKLAGGVAVIK, 1
GNNDNVLDHLTGR, 1
LAFHHMARELH, 1
EPEASPSLWEIEFAKQLASV, 1
EYKLVVVGARGVGKSALT, 1
LSIAYPTLSEIKGVI, 1
RYKRGLTVAVAG, 1
RVEYHFLSPYVSPKESP, 1
AILEFRAMAQFSRKDT, 1
LIGFRKEIGRMLNI, 1
KAERADLIAYLKQATAK, 1
IPADLRIISANGCKVDNS, 1
VHFFKNIVT, 1
YKHTLNQIDSVKVWPRRP, 1
FKNIVTPRTPA, 1
ILMQYIKANSK, 1
SDWRFLRGYHQYA, 1
PLKAEIAQRL, 1
YLPKPPKPVSKLRLATPLLLQALPL, 1
KPVSQMRMATPLLMRPM, 1
YRSMGAAAA, 1
YRSMAGAAA, 1
YRSMAAGAA, 1
GFKAAAAAAA, 1
YGKLRGGTL, 1
RFTQMMAVA, 1
AAFAAAATLKAAA, 1
AKFAKANTLKAAA, 1
SKMAAATPLLMQA, 1
EKKIAKMEGASSVFNVV, 1
MRSMAAAAA, 1
YRSMLAAAA, 1
YRSMAALAA, 1
EEFVAEFDLPGIK, 1
PLKAEIGQRLEDV, 1
IRSMAAAAA, 1
VSKMRMVTPLLMQAL, 1
PKYRKQNTLKA, 1
QYIKAASKFIGITE, 1
PKYVKQNTAKLLT, 1
PKYVKQNKKKLAT, 1
HQSLVIELMPNITLL, 1
PKYVSQNTLKLAT, 1
PRDKWCRLNLGPAWGG, 0
LREEDLAKGPDLH, 0
NLFPMLRAVSDQE, 0
SVIGLDPSPVFCA, 0
NKKSIPDAPEDSH, 0
AIDAITKDK, 0
ESQIQNYEQ, 0
MGILPNHIN, 0
THPGDTVTY, 0
REKLAALIT, 0
ESSQGRRRR, 0
PCIRSYLIE, 0
AKHCTRDAC, 0
NLIQELANT, 0
KFPLEEELF, 0
FMSQLQFTL, 0
QTIVMQFIL, 0
SPHAAPALG, 0
NEGTIIAVG, 0
QWRQWHYDG, 0
RRKKHLHRS, 0
GVGCVVWDA, 0
PNQQPTWHD, 0
NGLHHRADR, 0
YYLADPITR, 0
IGWKVRLCL, 0
DGNTTENIN, 0
AIFMGCYLR, 0
KPDHIRLFE, 0
NAAMSRALK, 0
SKSGGYHFK, 0
ANGASMFFI, 0
IRYLHANGA, 0
TGSNNPSGI, 0
ANLLILTWI, 0
KDASILIGS, 0
EGVIVEKGS, 0
SKRRTRSLA, 0
VLTSDIHVG, 0
DQEDFGAHF, 0
IGEAKAFYLYRLATNS, 0
EMHNYAIQLAEFLD, 0
KISVDSATMMNKGLEVIEAH, 0
LFTDVEEMNQLELEA, 0
TWHCIVGRNFGS, 0
NWTGQVVENCLTVLTKEQ, 0
HGAPQTITELCSEYRNTQIYTIN, 0
GNAETITAHYLFALGSYR, 0
YAHPAETLSLGFGTVG, 0
DAPALPTLPLAVET, 0
KGEVIKGWDIGIAGMAVGG, 0
DNNLPNDINPPDLQKN, 0
FGTPQFAVPTLQQLLD, 0
GRGGGGGYNRSSGGYE, 0
SPSNCRHLEALDGYFN, 0
DPAHHQILLSNCFAQG, 0
PVFLDRFTESLHYYST, 0
VLPMALELMTVLVGS, 0
WHTHQFNFIRDHAFR, 0
ETTIDYRYMPDPE, 0
VSASRDRTIKLWNT, 0
KPQVLHCHDWHTG, 0
GMVDYDHMEKMA, 0
GYPLFGMIAE, 0
MDCCPVVEPYGDGSCAQRASEAGAPFKGFNVFSDAARCIDG, 0
NARDWLIAQTMLQGGKRSSEV, 0
VDIFQEKVKRSPIRTWFPNYPGKLG, 0
ELAEQSEQL, 0
MGFILPKIEFLKGLRE, 0
VSHGCVSKILNRFQ, 0
KRYNLYKNIAK, 0
KNGIPFQTRTVDILKG, 0
FSNRLVNYQISVKCSNQ, 0
EALSVSQERAG, 0
EFTPAVHASLDKFLASVS, 0
LIVYPWTQRHFTTFGNVSTN, 0
VARDARKLTDLPRGA, 0
VDKDYYKDWQPLKKH, 0
CLVASKKARTAGDEATLR, 0
CFFQRYLADGSWE, 0
TVVIHFLDKELTG, 0
GAGKSTLLRQLTG, 0
EGVPVKVEFICASSY, 0
SPEQSVLTLLRSEELDDLI, 0
NDAQRQATKDAGT, 0
RYVRSWLEPIPGT, 0
SSYQAVPGYLDMS, 0
LIAISCVFWIYCLVV, 0
PKCAPSPWWTVL, 0
NLGAVNFIVDDWDEEII, 0
APWDFQPNKCDIVYRY, 0
HTPKHAIQRISKE, 0
FTGREEGIA, 0
PGNCRVRHEVMLC, 0
SSFLTTAKLSHHQ, 0
ETKSPIRWLAVCS, 0
NEDAESVKSKKSV, 0
RAQEALSMGNATF, 0
TTTGWAEFASELH, 0
VEAQSVANCYTAI, 0
HPAIDSSNQRYAM, 0
TQNQAIKGINLNR, 0
ITVHPKEIRTFFI, 0
SPLALLLAFLCST, 0
SSLHLLRFFLHEYFNWNS, 0
FEVQDAANLPPDWASVPY, 0
ATLKNTLQAAALSTILEQ, 0
ALTRLHEASVSLIWRDSD, 0
LAAFYPLRDKKELSYFDG, 0
RFTEVFKPLDGFVSARIK, 0
NVAFDLTPPSPSQREAL, 0
PFTTSQLLALERKFRQKQ, 0
HVLYPVASMRHLELWVGY, 0
PVVGDVELFAQARSAHAKV, 0
AALSGLESTGKLYLLVGGVG, 0
ACSYAINRRLDIVEFFVNNK, 0
LAQTHATKHKIPVKYLEFIS, 0
LEARVRELENELEAEQKRNA, 0
EFLIDVIHGFQYFIYGTAAF, 0
PYFNRKNIHIPNGDADDMN, 0
NCSQHGLCTETGCRCDAGWT, 0
GDDATAGLTHMMIWHSNLND, 0
SELADFQASSRELEAELEKE, 0
SDSVKSAEKEISLRFKPEEL, 0
TTPDKLFTLIE, 0
QSYFSILKRMPNSALLEPV, 0
CTHAFFKAMLFLCSGS, 0
SEVDGAYFHEILHGVPRQKS, 0
GDTNCYNKRWRDHRGTIIER, 0
KTVEEFNIDLMSGRVDAVF, 0
DTYIDLAADEEGLWAVYATR, 0
DAVGGTGREMSWMDPARGRP, 0
LKKPKARPEDVVNLDLKSTL, 0
VSSLLVLTLLLYTA, 0
NLKKFAQVQSLPLI, 0
IVTKRIDSGYDWKRWKWRTS, 0
FQRCLQVLPERYSSLETSR, 0
EAWLRLAEAVGLERE, 0
STYLMGWLRDYLWLN, 0
TGRFDPLEQLDEFSR, 0
TLIAIFISCSLVSFT, 0
VKQVQKLLQKAKAAM, 0
VETAQERNEPIFPAL, 0
ELILKLKDRYSIVIV, 0
ITAPNGLHTRPAAQF, 0
PYFNLIEVQDGKVVK, 0
TDAEPAKAYIREEGA, 0
GFGALFEVPKKFREP, 0
LRLPQELIQTVYKKY, 0
RTGSSGLIP, 0
GIRSLGSNI, 0
ELGLTAQTL, 0
FISTIGVDF, 0
DKRKMAESG, 0
SQAETGEIK, 0
LQSFIINNF, 0
KHWMTKDIA, 0
WYSYNGDKI, 0
LERNEEVLA, 0
GFENPEGSL, 0
VPTVFENFS, 0
KNLWKKGGY, 0
NTPNRLILK, 0
GHRQWFTEV, 0
GVKVEKVNI, 0
EVTLDGNLI, 0
SEEEDDDMG, 0
DDLHNLNKR, 0
TFQVVVRIR, 0
TIVCEPSLVIFANKI, 0
EPKQSPDGQNLALIGSDEVGN, 0
TAGVVQDIGSDPTLP, 0
LDVAYNAIFAMGLVGA, 0
KQVTEIQQQYDEGLIT, 0
QQAQKKGLRSRAWFKLDEIQ, 0
VETAKRTGAQVRGPIPLPTR, 0
IVLIRGGKVKDLPGIRYHIV, 0
QQMLVAKYAEIRKQLKVNHD, 0
MPPKDSKQKKDAGKSKKDKDPV, 0
DFLTRIRNANQAKHEVLEVPASNIK, 0
VKLPSSKIKVAIAQVLKDEG, 0
NPKVAAGLYATA, 0
RQEKLEVTSMKLQDSP, 0
HSLPDGLMRATDVMIA, 0
LADNMQNLSLNRPPPM, 0
GLHLVQTAPGVS, 0
IMLLCLVFTLCAALWWRKKG, 0
RLRRVNTEGRMRAIASITLDGEF, 0
AEVAPMDEELAIQEELQRLQ, 0
RGKGAQYFKAFDALDTDKSG, 0
EAVLRRLREAEEDLR, 0
PAADFDSFDDDIPFM, 0
LILHEEIEFVEFERH, 0
QTTQTDLGQSLVIGI, 0
GGIVRCDMIAEAIVA, 0
RIGSSLEAKIRLHVE, 0
RLVAQAPFRFLVTLV, 0
MEETLALREAVR, 0
AEGPGLGPARLQSNPL, 0
YAGPEDPGVISVTK, 0
SVDDKVKTETHAE, 0
GAAFITSLTNM, 0
MTSPAHVTGINRPRDFDFSK, 0
DGVLINSAIALAKNPLKM, 0
DKVALVDFWAAWCGP, 0
TLESPQGVLLVS, 0
ESNEGPENEMVSSLALQ, 0
SVEVDLPDATESQAVS, 0
VIFSIFMSLLLVSL, 0
NPYFIFLNPSGKTFNQK, 0
ASPTTSEQRLDMLCSTAQ, 0
CLLTKRMGK, 0
AQADLVIDAQALSLEQVK, 0
GQCGVEALSTL, 0
TIAREEGIRGL, 0
GPRPPQNYGGTPP, 0
TAGGIDTHIH, 0
VILLEGLAGQMQNFCETTLVSVGKT, 0
VPNVYFNPVFIEPTFKH, 0
PPAPDINKL, 0
NVSFSKDSV, 0
ANLLILQLS, 0
RLTVVSPSGS, 0
EDVKKLMKQ, 0
TDKAEIMEI, 0
RVRMRALEQAELQ, 0
ALVVALGGCGGGG, 0
YNVNIVDISQTIM, 0
GFIVEEQHKEEIPFEDW, 0
TKYYAQFVK, 0
RRRVSNLKR, 0
LEDFKTSYL, 0
CLGLSGKYDELLK, 0
QHALTLMSEADNS, 0
GEIDHAPML, 0
LFLLICSIGPMRRYN, 0
YLLDIDTDNEF, 0
NNGGGENSAPVGAA, 0
VIDAIEHYRNGKD, 0
TGCKKVKRTAFIR, 0
KISTTMDVYMEAERE, 0
FAKMLGHQHDYKI, 0
