# Supplementary material for: On Evaluating MHC-II Binding Peptide Prediction Methods
Source: PLoS One. 2008 Sep 24;3(9):e3268. doi: 10.1371/journal.pone.0003268 (PMC2533399; doi:10.1371/journal.pone.0003268)
Supplement: Dataset S1 — Datasets derived from MHCPEP database (0.36 MB ZIP) [file pone.0003268.s002.zip › MHCPEP/SRDS2/HLA-DR11.arff]

@relation HLA-DR11
@attribute Seq string
@attribute class {0,1}
@data
DVGEYRAVTELGRPDAEYWN, 1
VWGEGYGGE, 1
MRQMQRAVA, 1
GLVQVDRES, 1
TWGGLGRLL, 1
LWAQVSRAI, 1
VVTWWMGRG, 1
WRWMSRVSS, 1
KYWQAMERG, 1
RWKLMQKQL, 1
TWRTLWRQV, 1
GERLGGSRS, 1
FWSLGRWTQ, 1
GWQLTAKRT, 1
GNQWGNYVR, 1
VLQMSHRMM, 1
WVSLGRLAA, 1
YTFNRVMRL, 1
WWAGVGRAR, 1
FMFWSARSD, 1
WWHIGRMRG, 1
WYQMVARGR, 1
LHLMQRNWG, 1
MWEMLWRPR, 1
WLGSMRKQV, 1
WGWYGMSRW, 1
GWRLLSRWG, 1
WGDEEWAWW, 1
KAPMFQMRE, 1
EWVSLFRMQ, 1
WAQMFRGAQ, 1
WGWVTRAAP, 1
RNWWANWDR, 1
WWRMPRPLQ, 1
WWWQMKDWR, 1
LWHWTQRHL, 1
GMLMNMMRR, 1
MIWWGMGRW, 1
GLGWWQKWE, 1
DWEGVKKRR, 1
LWMLQGKGQ, 1
MWQELVRIQ, 1
GGFGWMSRM, 1
YAAISRGAQ, 1
YTQMMRSFH, 1
VWRFLTKVR, 1
WWRSSPRLS, 1
WWHLMGHRV, 1
VWGQVFKQV, 1
RWTEALRRP, 1
EWWGLGRWR, 1
TIWGMQRWQ, 1
WKAMRKWTS, 1
TYQRTRAKVTG, 1
QQRASAGQISVQPAFS, 1
RYWAIRTRSGGN, 1
NSGGEFFYSNS, 1
YAALARAAL, 1
KVKILPKDRWTQHTTTGG, 1
YRSMRAAAA, 1
YRSMARAAA, 1
YRSMAARAA, 1
KGQQYDIKYTWNVPKIAPK, 1
HGSEPCIIHRGKPFQLEAV, 1
KPGQPPRLLIYDASNRATGIPA, 1
MHHWLLFEMSRHSLE, 1
YAYVAREQSCR, 1
IGRYYTVFDRDNNRVGFA, 1
TTYKKVVFRKYLDSTFTK, 1
VGSDWRFLRGYHQYAYDG, 1
VPYRYLQRRKKKGKADGG, 1
DLHSYVVMNHGRSYTAIS, 1
SGRFFTVKLPVALDPGAK, 1
LPFFIVALVLPFCESSCH, 1
ERPTYTNLNRLIGQIVSS, 1
SPLALIKGMTRPLSTLIS, 1
TPKIQVYSRHPAENGKSN, 1
GPVDEVRELQKAIGAVPL, 1
NPTNTVFDAKRLIGRRFD, 1
DPGSLLSLFRRLSDQRSK, 1
KPGVIFLTKRSRQVCADP, 1
IPELNKVARAAAEVAGQF, 1
EPEITILNVKLQPA, 1
SKMAAATPLLMQA, 1
MRYFHTSVSRPGRGEP, 1
KHKVYACEVTHQGLS, 1
LPKPPKPVSKMRMATPLLMQALP, 1
HIDYNFVKAINAIQKSWT, 1
LANIAVDKANLEIMTRR, 1
TPTLVEVSRSLGKVGTRC, 1
GDTRPRFLWQLKFECHFFNG, 1
IDFYTSITRARFEE, 1
CPAGYTCNVKARSCEK, 1
VNHFIAEFKRKHKKD, 1
KANSKFIGI, 1
PRYVRQNTLRLAT, 1
EKKIAKMGKASSVFNVV, 1
TVSFWLRAPKVSSHLE, 1
QYIKALSKFIGITE, 1
KAVKQNTLKL, 1
LIKKFTDKVNPLSHTSHKEA, 0
NNITKLMKQ, 0
CYDGNVYER, 0
CDYNTCKLK, 0
FDRARAEAE, 0
SIESILGLE, 0
ALYEAGERR, 0
EKKKITREL, 0
EAVKKGVKV, 0
RGALVQIGP, 0
QSNKLVSTG, 0
VGNYRFVFQ, 0
FEDPKFEVI, 0
ASRRAIAGV, 0
IKYEPQLLA, 0
SLGGWSLML, 0
HHISVVKGD, 0
ENSKQHNIT, 0
TPQSSASSA, 0
IKKAIEAFK, 0
ICGANHSFM, 0
NRTKSREHG, 0
ANQRSMMFR, 0
KNSLCLNNV, 0
QINFEHKNL, 0
CRNRSIRCP, 0
NFREAMRIG, 0
LIKSLEAAR, 0
VAVAAAGDL, 0
LKREAEGLD, 0
LKTGGGLTA, 0
VVFNIQLND, 0
ARSIALPKE, 0
IVAINDLTD, 0
SPAGLSQGP, 0
PTYGRVSRY, 0
TVAGWGRLA, 0
DAYMVASGL, 0
HRGTLERYR, 0
REEKLVGED, 0
MHPGLLLVN, 0
LVTSMDADG, 0
LADVGQPGA, 0
GRARMRRGH, 0
YPWMRSSGT, 0
QNGHEVLAH, 0
AASSIVLSL, 0
GSSWKKAEA, 0
DRPKFCYLP, 0
CQLMLTQQL, 0
ALNCDNTVE, 0
NIRSIGQSR, 0
EGNPLRTIR, 0
DAWLASMEDVL, 0
SFHSLRDSVPSLQGEK, 0
DTLFKKTSRQFN, 0
LELVGLADKHD, 0
YLRYYVGHK, 0
VFSGPSRADRAMPKLADW, 0
AHFNPAVTV, 0
NPALVWEWY, 0
EVTEEVFES, 0
ALDYVKQHADTVEKQALVK, 0
TMMNLSGEAVAPIMDYYNV, 0
SFVYTIKEEGLVLQETTFCSVT, 0
TTSVDGIDHKTLNEA, 0
NIELLVEELSI, 0
FNSLLKHRYSIVNLSTIQ, 0
NQSPLPISVEEKELRLRI, 0
KRAVKPNLQKVTVLIDGK, 0
SIKIRLNSTADTGFYVMA, 0
NDGYRAIQVTTGAKKANR, 0
SNAQVVLKHLPHEKLSNV, 0
MTQVVLGEHEGIDSALRR, 0
LIRKYGLNCCRQCFRSNA, 0
KGVPHVVYARIWRWPKVS, 0
NEESTKTGNAGSRLACGV, 0
TRSIERINKALAFIAERE, 0
ATVSSQSFRRLGRALLQS, 0
NTELIGLSIDQVFSHIKW, 0
SLSEMRQISDQGVVFRSP, 0
AAVSLRSHGFSGTITLVG, 0
IRIENPLTICYTND, 0
PISGWLILDKPLD, 0
GHYTAYAKNRLNGKWY, 0
MSKVQAAEHTLRSIN, 0
YVCENPLRLALVSSPDGIHQLHQ, 0
KIRNTAEKASGKVKEATG, 0
CEEFNVYFRQLTRKQIE, 0
MNREITFFGRFEADILAD, 0
LSKGLDSGTAFEILSIDIAD, 0
ASLDTVKKDFGLQN, 0
EFRFRFRASNGEIMFS, 0
FRRSRSEDCYVEADL, 0
TLVVHWISP, 0
SSHVKQEERADDS, 0
NIISSNSTTLEKAINNF, 0
EMALAKLKKDMMRGGD, 0
RKESLPFQFAHHLL, 0
RNRGRLLCML, 0
