# Supplementary material for: On Evaluating MHC-II Binding Peptide Prediction Methods
Source: PLoS One. 2008 Sep 24;3(9):e3268. doi: 10.1371/journal.pone.0003268 (PMC2533399; doi:10.1371/journal.pone.0003268)
Supplement: Dataset S1 — Datasets derived from MHCPEP database (0.36 MB ZIP) [file pone.0003268.s002.zip › MHCPEP/SRDS2/HLA-DR13.arff]

@relation HLA-DR13
@attribute Seq string
@attribute class {0,1}
@data
RILAVERYLKDQQLLGIWGCS, 1
IRIQRGPGRAFVTIGK, 1
YKGILGFVFTLTV, 1
SAAFEDLRVLSFIRGY, 1
KRWIILGLNKIVRMY, 1
MENRWQVMIVWQVDR, 1
VKHHMYVSGKARGWFY, 1
GDARLVITTYWGL, 1
ARRNRRRRWRERQR, 1
AGVEAIIRILQQLL, 1
LFIHFRIGCRHSR, 1
MQRGNFRNQRKIVK, 1
RHIPRRIRQGLERIL, 1
NSGGEFFYSNS, 1
KRGRVDNYCRHNY, 1
RIGRLVTRAAFNSGK, 1
AGAVVAAVRWRRKSSDRK, 1
RYFYTAMSRPGRGEPRFI, 1
TTAYFLYQQQGRLDKLTV, 1
MPYFITAMK, 1
IDSVKVWPRRPTGEVYDI, 1
FYPGQIKVRWFRNDQEET, 1
CPEKWINFQRKCYYFGKG, 1
DAVLRFNGAPTANFQQDV, 1
SPEFILYAR, 1
GVRYPLTFGWCYKLVP, 1
TPKIQVYSRHPAENGKSN, 1
DVGEFRAVTELGRPDEEY, 1
TERVRLVTRHIYNREEYV, 1
LYTDTAFSWSVGADA, 1
QYIKAASKFIGITE, 1
PRYVRQNTLRLAT, 1
VHFFANIVTPRTP, 1
YIAANSKFIG, 1
LEKFLIPNRSQPESKVFYLKM, 0
LVDGIDLSKYDKVKVF, 0
YKIGDIISKRTKS, 0
TAGKNLCYKMFMMSDL, 0
DTAHYPLLLVVDGTP, 0
GDLNRRRGKILGQES, 0
TFQNFNSNEENPSGAI, 0
PQLRLLDFLQKRK, 0
DWTMFNQEVFNHIR, 0
GKKKPVVAKPAPSA, 0
VYNPETDSYIKAQ, 0
QTAIQPRSVILAVA, 0
WFKAVSEGLHPDAKY, 0
AAQTPQGFTVE, 0
GGRAVFMSYQSLE, 0
NLSLAFTTALLGVLM, 0
VREYIRKFNLQLNEFSQE, 0
MMMTACDLSAITKPWEVQ, 0
IATKLSEQASDDYFASRP, 0
ETVGDDIAW, 0
LGKFQFVVNDVDDEEWAT, 0
KTRSGKMLRRTIQAICEG, 0
GINIMGFTKEFNARTADQ, 0
MTPKKPNSALRKIARVRL, 0
FNKDGSAIK, 0
NPGEWFALPQSPQLFK, 0
EMWKKLVDVTMIQNQRNY, 0
PASYTGEDSVEFHVHGGR, 0
CSGSLRWLQESDAAPLPL, 0
GAVEGVTEFLPVSST, 0
RILSGFYGILKPFD, 0
LESGESSMTLRDI, 0
LIKGKEKRRKIVR, 0
LVEPVENFIS, 0
