# Supplementary material for: On Evaluating MHC-II Binding Peptide Prediction Methods
Source: PLoS One. 2008 Sep 24;3(9):e3268. doi: 10.1371/journal.pone.0003268 (PMC2533399; doi:10.1371/journal.pone.0003268)
Supplement: Dataset S1 — Datasets derived from MHCPEP database (0.36 MB ZIP) [file pone.0003268.s002.zip › MHCPEP/SRDS2/HLA-DR15.arff]

@relation HLA-DR15
@attribute Seq string
@attribute class {0,1}
@data
QYIKANSKFIGITEL, 1
TYQRTRAKVTG, 1
RYWAIRTRSGGN, 1
PRYVRQNTLRLAT, 1
LEEFGRFASFEAQG, 1
DVGVYRAVTPQGRPDA, 1
AILEFRAMAQFSRKTD, 1
GTLSKIFKLGGRDSRSG, 1
DRFSAERLKGVDSTL, 1
DNPEYSPDPSIYAYDN, 1
FSKNYQDYEYLINVIHAFQY, 1
PGRDWRTEEENLRK, 1
ASDYKSAHKGFKGVD, 1
KGFKGVDAQGTLSKI, 1
DEQNCSMKLGTWTYDGSWAINPESDQPDL, 1
PNWVRKVFIDTIPNIMFFSTMKRPSREKQDKKIFTE, 1
YQAQYDLFIYNKQLEEA, 1
EEEVGFPVRPQ, 1
EAEQLRAYLDGTGVE, 1
LRAVESYLLA, 1
KPVSQMRMATPLLMRPM, 1
YLPKPPKPVSKLRLATPLLLQALPL, 1
KGLSATVTGGQKGRGYRGQH, 1
QAHSLERVCHCLGKWLGHPD, 1
WTTCQSIAFPSKTSASIGSL, 1
GSNLLSICKTAEFQMTFHLF, 1
IAAFVGAAATLVSLLTFMIA, 1
MAATYNFAVLKLMGRFTKF, 1
DSTPPPGTRFRAMAIYKQS, 1
GFYTTGAVRQIFGDYKTT, 1
CADARMYGVLPWNAFPGKVC, 1
EYKLVVVGADGVGKSALT, 1
SHGRTQDENPVVHFFK, 1
MGSMNRRPILT, 1
ENPVVHYFKNIVTPR, 1
VHFFANIVTPRTP, 1
LPVNGPREMSAQAYL, 0
KNQVILTGNNI, 0
ACAIPESPPLWN, 0
LETWNIGVILLFT, 0
AAAMFDAGAVRIGA, 0
IKHTLMQRPEDGFTSM, 0
PIKELLKRTEEHIKGM, 0
PYCLREYSFVIPKYIEL, 0
FFETWVPEETLEIYQ, 0
VPVIVVGNITVGGTGK, 0
NHLNGDSVEIIDISPMGCRT, 0
RPSESNGQPEVTGE, 0
EYGDANRYKIQEVIG, 0
ENLDIFNWELTDEER, 0
VTDRHGLKEPKKVEELQSQIINCLKEHIP, 0
LFVMMTMIILNTHLTLASMIPIILLVFAACEAALGL, 0
LLKEKAVDIPGTILGLS, 0
FNEKYLNDADA, 0
CVEEDEVEEVLKELS, 0
LFVEKCVEFI, 0
KGIKRNNGMILRFDDNA, 0
MPKIKTNRAAAKRFRKTASGKYKCG, 0
ILLDKVANLGSLGDQVNVKA, 0
VQALNDSAKKTVIKTWSRRS, 0
TLNTLGGIAPALAKKGLRVR, 0
HLREAQKALAENVTKFIHGE, 0
NYNDDPIEFGGLEDIKSYPE, 0
LEVDVDDCQDVASECEVKC, 0
DAISFLHSLQEKDYPDIIY, 0
GFPKKLAAEVALYTVRKW, 0
AHFIIHAVGPIWKDGEHQEA, 0
LGIVMLLSVGLLLAGCSG, 0
PCKKYFYLLNSYNIKR, 0
YDAEMLTVSFS, 0
WLNALLGRLFLSLQQ, 0
FRFTNVSLYFKLY, 0
