# Supplementary material for: On Evaluating MHC-II Binding Peptide Prediction Methods
Source: PLoS One. 2008 Sep 24;3(9):e3268. doi: 10.1371/journal.pone.0003268 (PMC2533399; doi:10.1371/journal.pone.0003268)
Supplement: Dataset S1 — Datasets derived from MHCPEP database (0.36 MB ZIP) [file pone.0003268.s002.zip › MHCPEP/SRDS2/HLA-DR17.arff]

@relation HLA-DR17
@attribute Seq string
@attribute class {0,1}
@data
PRYVRQNTLRLAT, 1
AVNEIISDYHQQFT, 1
SKLIEYDETARH, 1
KNPLFLDEQLI, 1
VVTVRAERPG, 1
YPDFIMDPKEKDKV, 1
NIQLINDQEVARFD, 1
VDDTQFVRFDSDAASQ, 1
VFLLLLADKVPETSLS, 1
LNKILLDEQAQWK, 1
GKFAIRPDKKSNPIIRTV, 1
YANILLDRRVPQTDMTF, 1
VTTLNSDLKYNALDLTN, 1
GIVEQCCTSICSLY, 1
HLVEALYLVCGERGFF, 1
QYIKANSFIGITE, 1
FYYTTGAVRQIFGDYKTTICG, 1
DSTPPPGTRFRAMAIYKQS, 1
PGRDWRTEEENLRK, 1
TDTAFSWSVGAD, 1
KPRAIVVDPVHGFMY, 1
LLSFVRDLNQYRADI, 1
KQTISPDYRNMI, 1
NWVRKVFIDTIPNI, 1
NGQIGNDPNRDIL, 1
ATKYGNMTEDHVMHLLQNA, 1
EYKLVVVGADGVGKSALT, 1
GPPKLDIRKEEKQIMIDIF, 1
LTLDSNIKYF, 1
ISNQLTLDSNTKYFHKLN, 1
IPDNLFLKSDGRVKYTLN, 1
YLPKPPKPVSKLRLATPLLLQALPL, 1
KPVSQMRMATPLLMRPM, 1
VGSDWRFDRGYHQYA, 1
AKTIAYDEE, 1
DFTGTIKLLNENSYVPR, 1
MGSMNRRPILT, 1
VDTFLEAAKNLYHSEA, 1
VSKMRMVTPLLMQAL, 1
TLAYDEEARR, 1
LKKGTVEAARERV, 0
MKRGESQAPDAIFG, 0
SATFNSNTNITT, 0
LLEGDPYLKQR, 0
NSSRKNDIPE, 0
EDLLIMKESDILGI, 0
MKTLLLTLVVVTIV, 0
ILTGLFLAMHYTSDTA, 0
DLRTILLVGGDSLEEQ, 0
IGEISLYDDVFKF, 0
GKVFHHIQWQQKLARSVQ, 0
LLLRSTGDMHKAKSPTI, 0
RDAKEGVIATSGDENKI, 0
IINGGEHADNNVDI, 0
NGQWSEPPKCLDPCVI, 0
VSGVVDADGNILI, 0
PEDLDYSKIDSLATEAREKLS, 0
LLIFDEVMTGFRVALGGAQ, 0
IPDNERFYFVHSYF, 0
LEGNLIVGKLKE, 0
GYEIAKRCAQQQKLD, 0
DAKVIAVPRNKTDPS, 0
KLDIKVETVNRE, 0
PLLCVLLWVFCAPG, 0
NKATPYNYPVPVR, 0
VIGSYKKWCRSILRRTSLI, 0
LLGLKLTGRYLFTKKVTV, 0
DYMFQQAVKMDYKLLLDNK, 0
HHVCSVERIK, 0
GLTLLAKKLRDMGKKVFI, 0
EDFFGDLDSHVPMDVLEL, 0
ATLVADKNEQVVFEVARDANKAEVK, 0
GFSPSRAGARQLVSHGH, 0
SGLEVEEAETAAPAF, 0
LLNHPFYAE, 0
VGTGKFASSDLMEAAVL, 0
DVHRPQLLINI, 0
LTNGCLAAIVLLDAFS, 0
LAAVISAVSYFFIVM, 0
NLCDVLIQKG, 0
