# Supplementary material for: On Evaluating MHC-II Binding Peptide Prediction Methods
Source: PLoS One. 2008 Sep 24;3(9):e3268. doi: 10.1371/journal.pone.0003268 (PMC2533399; doi:10.1371/journal.pone.0003268)
Supplement: Dataset S1 — Datasets derived from MHCPEP database (0.36 MB ZIP) [file pone.0003268.s002.zip › MHCPEP/SRDS2/HLA-DR2.arff]

@relation HLA-DR2
@attribute Seq string
@attribute class {0,1}
@data
KAERADLIAYLKQATAK, 1
YTYTVHAAHAYTYT, 1
DVFKELKVHHANENI, 1
SLKMADPNRFKGKDLP, 1
CPKYVRSAKLRM, 1
AWVAWRNRCK, 1
RNRCKGTDVQAWIRGCRL, 1
NELGRFKHTDACCRTH, 1
HYTVDKSKPKWQWFD, 1
SKPKVYQWFDLRKY, 1
ATSTKKLHKEPATLIKAIDG, 1
DTVKLMYKGQPMTFRLLLVD, 1
RTDKYGRGLAYIYADGKMVN, 1
EALVRQGLAKVAYVYKPNNT, 1
GGELDKWEKIRLRPGG, 1
SALSEGATPQDLNTML, 1
DDNGPQDPDNTDDNG, 1
GKMEDYIKKNKKTIE, 1
YQAQYDLFIYNKQLEEA, 1
IDTLKKNENIKEL, 1
AGGVAVIKAG, 1
LSPIHIALNFSLDPQAPVDSHGLRPALHYQ, 1
IQNLIKEEAFLGITDEKTEG, 1
EHHIFLGATNYIYVLNEEDLQKV, 1
QELKNKYYQVPRKGIQA, 1
LWDYGMSSSPHVLRNR, 1
APSPLPETTENVVCALG, 1
KSNFLNCYVSGFHPSD, 1
GERIEKVEHSDLSFSY, 1
SFSNDWSFYLLYYTEF, 1
ACRVNHVTLSQPKIVK, 1
RILAVERYLKDQQLLGIWGCS, 1
FINMWQEVGKAMYAPPIS, 1
IRIQRGPGRAFVTIGK, 1
YKGILGFVFTLTV, 1
SAAFEDLRVLSFIRGY, 1
EQARAAVDTY, 1
ALVLNSVRGALKVCA, 1
DNLIVYYYHKA, 1
DPYAPIMAVK, 1
KPGVIFLTKRSRQV, 1
GPLYFKLKGYEQYN, 1
DPTLWVFARKLAIV, 1
DPWAIAKNGDLMEYPY, 1
LLPLLEKVIGAGKPL, 1
PHHTALRQAILCWGELMTLA, 1
ALPMGALPQGPMQNATKY, 1
PMQNATKYGNMTEDHVMH, 1
YAYVAREQSCR, 1
YDPNLRPAERDSDVVNVSLK, 1
NVSLKLTLTNLISLNEREEA, 1
EREEALTTNVWIEMQWCDYR, 1
WCDYRLRWDPRDYEGLWVLR, 1
LWVLRVPSTMVWRPDIVLEN, 1
IVLENNVDGVFEVALYCNVL, 1
EAGHQKVVFYILIQRKPLFY, 1
ISSVAILIHFLPAKAGGQKC, 1
TVFLFLVAKKV, 1
SKYLTFLLVVTILIVVNAV, 1
IVVNAVVVLNVSLRSP, 1
NVSLRSPHTHSMARGVRKVF, 1
VRKVFLRLLPQLLRMHVRPL, 1
QAAPAIQACVEACNLIACAR, 1
IACARHQQSHFDNGNEEWFL, 1
CFLAMLSLFICGTAGIFLMA, 1
FLMAHYNRVPALPFPGDPRP, 1
MTEYKLVVVGARGVGKSALTIQLIQ, 1
WVTPVIGSQARKCGL, 1
YLEDARRLKAIYEKKK, 1
KVFGRCELAAAMKRHGLD, 1
DNYRGYSLGNWVCAAKFESNFTQ, 1
IQMLKNGKKIPKVEMS, 1
SSYFVGKMYFNLINTK, 1
VEKYGPEASAFTKKMVENAK, 1
VAYWKPNNTHEQHLRKSEA, 1
IYKRWIILGLNKIVRM, 1
NIVIKRSNSTAATNEV, 1
RVQPKVTVYPSKTQP, 1
DGILYYYQSGGRLRRPV, 1
FPKSLHTYANILLDRRVPQ, 1
HPPHIEIQMLKDGKKI, 1
ACRVKHDSMAEPKTVY, 1
IQRTPKIQVYSRHPAE, 1
LQAAPALDKL, 1
GFYTTGAVRQIFGDYKTT, 1
TGTEKLIETYFSKNYQDYEYL, 1
PVYIYFNTWTTCQSIAFPS, 1
VKRGLTVAVAGAAILVAGLS, 1
ENGEWAIQHRPAKMLLDPAAPAQ, 1
WQRQGLVAAALEKLEKGPEL, 1
KGPELGLSQFCGSLKQAAPA, 1
DVGVYRAVTPQGRPD, 1
YGGFLRRIRPKLK, 1
GRTQDENPVVHFFKNIVTPRTPPP, 1
SVQIQVYQGERE, 1
NKALELFRKDIAAKYKELGYGK, 1
ILMQYIKANSK, 1
VGSDWRFLRGYHQYAYDG, 1
DIEKKIAKMEKASSVFNVVNS, 1
TPLLMQALPMGALP, 1
SKMAAATPLLMQA, 1
VSKMRMVTPLLMQAL, 1
QYIKAASKFIGITE, 1
PKYVRQNTLKLAT, 1
GFHGTSHKYVTQRAAEL, 0
NKFVKKILSFNEKK, 0
DSGSLWLCGGGARNH, 0
SALLSKTTGDPPFPGQ, 0
DSAALAQLLPTL, 0
YKTFPPDKAP, 0
VDTNLIELDTNDDDIVFE, 0
FSLLSLSLNPLKGKLQ, 0
PMKLFNPSVIVEYKC, 0
ADILRRLPGVDIAR, 0
RHLMQDLRMLMPHSKADTKM, 0
DNKLSDLLAPISEQIKEVIT, 0
TFTYDTKLNNILNSNNMLYK, 0
VGNFGEGRITMRRTVKSAPQ, 0
FGKYKGAEIKLDSKEF, 0
YVEIRLKNTCTIDGFL, 0
GPAGISVPGKPGPQG, 0
WRLFVITGFMGGLTT, 0
AWLLTMNAQLLEDEGLG, 0
MQQRQSAEDQAKM, 0
EKMEKLGILG, 0
SVGKSGDSVVEEARQEPWECEEERPDYDLP, 0
EFAALDDENAAKQLAEKLKS, 0
ALEKYNIEKDIAAHIKKEFDKKY, 0
IPAEELEKERQIYIQAA, 0
NLVEKYPALISIEDGF, 0
FDCASSEFFEDGVYNYA, 0
GKSTMSIGLADALNKI, 0
LPGLSEPETVRHYVRL, 0
GWRRQYCGIKKTVLNG, 0
HGISSRNVAAFLVEQG, 0
KDLQKADKLLLPGVGSFKEAM, 0
MGSSLLGEFQIIPFLREL, 0
ERLEAKLEQYPGQLTR, 0
CLVGDTFDMTPAL, 0
GTPYRQLFDAGLDALA, 0
KQKQKQVQIK, 0
VYYDQDVKTDALQGK, 0
YSLGGIALAGF, 0
IESIPNVYFS, 0
RQQEGESRLNLVQR, 0
YIDRLYCHEVTSPQ, 0
YHVITDYELYFSEG, 0
LYKFISSSFTWPLMVG, 0
YVSYQKIASLASKGT, 0
DTVTPKFQTLIAIIPMIGSL, 0
TLQAEKYARLTRFGRIEQ, 0
GASNAVNLTDGLDGLAIL, 0
GITLRGLVSSL, 0
VKLGMASQDHQAVYPVWQPI, 0
GINNDLMIASLKNFQGTCRR, 0
ENRYRFLREIIDSVNEVWDG, 0
DLIGYGRFVEFNKDISLEQI, 0
LRKIMAYSSIAHMGWMTAII, 0
SWEMVFVLSLSFMMKFPVYF, 0
GTLITAGYSLYMFLMSQRGP, 0
ENRMHTIKAVMAATLGNLFI, 0
STDCLDYKDQT, 0
DSEVDKDSVYEREYVQGVL, 0
EAQSAASLNHPAIVAV, 0
SSPEPAPPSEAMDTDRPGTP, 0
TAFFLHGELVEANSTEKLFT, 0
AGAWYVEELARICGVSLVPD, 0
ALILAHNHPSGVAEPSQADR, 0
DLEDQRVVKEEDARGLAEKY, 0
RCIGFSALDLELVRGEPALR, 0
QERDHEDIVLEENEFYYSDIIGCTV, 0
LALLFYADGEKRYIL, 0
GIVDEGESKILEFIKE, 0
SFRCKPQENISIRDRARS, 0
RTARSRLRIPGHLAMKQNTALIT, 0
EGDARLLTSASGVGRR, 0
GLGFGSLIAFASYNEP, 0
LGPALKIYEYHVKPLQTKHL, 0
RAIKITPKGAVALTLILII, 0
QPTTNKLRFTITLVIL, 0
LAACLLLLAASSFVDA, 0
YWESPFGKGRPGWHL, 0
YAIDFMTSKGYVLVLPP, 0
KKELQELKGEETGKDLSSG, 0
SSKGGEYEQKIVILIE, 0
TQYSNNIRQLLHNFPP, 0
HSSESKITHKNEEIEC, 0
PEIRNPLRRN, 0
RGRILGSRTANRDNNSPQ, 0
GVETMIRILQQLLFIHFRIGC, 0
SFNYISVEFNLYPVNDTSC, 0
ISEALSITKLHLQNLEFIKI, 0
IALIAAVLGFGGIAAGAAGIAKI, 0
QDTWLYDGTIAENIAYGRPE, 0
QPQSLKTTTPVFGTSSGNIG, 0
FTAKKGDKHYFDLFL, 0
KEGEHRLCHACRN, 0
NSESPFYGIYYGGSLIARMSLYMK, 0
GRFVWPSAEGGA, 0
ALSKKGGVVVSTFEIATYAEKH, 0
WDKKQTHQSLK, 0
ANERLPRSRRDDPYWTDL, 0
ERENIAPGFSQKMTANLQPGE, 0
GNDLEDPKPKIVVF, 0
TQMGNSTLLHFSL, 0
GLTEGVLAEIEQALE, 0
TEREVQQALRQKTG, 0
DSAVPPPGGAPHF, 0
