# Supplementary material for: On Evaluating MHC-II Binding Peptide Prediction Methods
Source: PLoS One. 2008 Sep 24;3(9):e3268. doi: 10.1371/journal.pone.0003268 (PMC2533399; doi:10.1371/journal.pone.0003268)
Supplement: Dataset S1 — Datasets derived from MHCPEP database (0.36 MB ZIP) [file pone.0003268.s002.zip › MHCPEP/SRDS2/HLA-DR3.arff]

@relation HLA-DR3
@attribute Seq string
@attribute class {0,1}
@data
PGRDGETQPAS, 1
VDDTQFVRFDSDAASQ, 1
ATKYGNMTEDHVMHLLQNA, 1
VFLLLLADKVPETSLS, 1
TFDEIASGFRQGGASQ, 1
YGYTSYDTFSWAFL, 1
GQVKKNNHQEQDKIE, 1
LNKILLDEQAQWK, 1
TGHGARTSTEPTTDY, 1
KELKRQYEKKLRQ, 1
GKFAIRPDKKSNPIIRTV, 1
YANILLDRRVPQTDMTF, 1
VTTLNSDLKYNALDLTN, 1
VGSDWRFLRGYHQYA, 1
KKWGAPTITNDGVSI, 1
DDVAGDGTTTATVLA, 1
ATVLAQALVREGLRN, 1
GVITVEESNTFGLQL, 1
FGLQLELTEGMRFDK, 1
MRFDKGYISGYFVTD, 1
YFVTDPERQEAVLED, 1
AVLEDPYILLVSSKV, 1
VVNKIRGTFKSVAVK, 1
DRRKAMLQDMAILTG, 1
AILTGGQVISEEVGL, 1
VVVTKDETTIVEGAG, 1
VEGAGDTDAIAGRVA, 1
KHRIEDAVRNAKAAV, 1
KVALEAPLKQIAFNS, 1
VYEDLLAAGVADPVK, 1
ADPVKVTRSALQNAA, 1
LQNAASIAGLFLTTE, 1
FLTTEAVVADKPEKE, 1
DTPYLDITYHFVMQRLPL, 1
VDAQGTLSKIFKLGGRDSRS, 1
NGQIGNDPNRDIL, 1
YTLLQAAPALDKLKLTGDEATGANI, 1
ESWGAVWRIDTPDKLTGPFT, 1
VSGLQYRVFRIHLPDP, 1
LLHFVKESKQDESGM, 1
SGPLKAEIAQRLEY, 1
IEKKIAKMEKASSVFNVY, 1
EHPSLQSPITVEWRLLH, 1
SRALEEKKGNYVVTHG, 1
TERVRLVTRYIYNREE, 1
NNQVVSLKPEIIVDQY, 1
RYLKNGKETLQRAY, 1
FESTGNLIAPEYGFKISY, 1
SDKNPLFLDEQLI, 1
DEQNCSMKLGTWTYDGSWAINPESDQPDL, 1
QASLALSYRLNMFTP, 1
PPEVTVLTNSPVELREPN, 1
GPPKLDIRKEEKQIMIDIFH, 1
SPLQALDFFGNGPPVNYKTG, 1
ISNQLTLDSNTKYFHK, 1
AGKPLLIIAEDVEGE, 1
EFWEFDLPGIKA, 1
PNWVRKVFIDTIPNIMFFSTMKRPSREKQDKKIFTE, 1
SKMRMATKLLMQALPM, 1
ISNQLTLASNIKYFHKLN, 1
MAKTIAYDEEARRG, 1
NLFLKSDGRIKYTLN, 1
KPPKPVSKMRNATPLLMQ, 1
LPKPPKPVSKNRYATPLLMQALP, 1
YLTFLPSADEIYDCKV, 1
SKMAAATPLLMQA, 1
GDVVAVVDIKEKRKDKWIELK, 1
NKALELFKKDIAAKYKEGY, 1
QYIKAASKFIGITE, 1
QVTGETTLLYK, 0
TGNNVYFRSGTSDDIL, 0
ARLLQEHPNARKYKGANKK, 0
YSFNAHLVAGLTPIEA, 0
IDLQEPVAEGTRRDPI, 0
IGNSVSCLRNKGVC, 0
HRGRAGADEDDKGPR, 0
ELDSKLHLQEVQL, 0
RKHVRSQICDNCSKE, 0
FSGLDPHALAGRI, 0
SLMDDDVEQAQNWLTQAL, 0
YFHDILYNGKNAANATS, 0
WVVYLEVVGEWKFSRIH, 0
KNVTANEPHFTGHFP, 0
ANRLREEAIERVRVL, 0
LKVAGASFGQWEISV, 0
KPLSPLVNAGAIATT, 0
HMLDLFTKHGHFNLT, 0
EVGTQWSVDCTMDGV, 0
DKVTVEMTPYDLSRA, 0
AMDEKPDVTGSETRF, 0
PDLPPFLPHRPHLKQ, 0
PDNAPSDGPCMIRLD, 0
STMEILLDFVYTETV, 0
TWKLSGLPKHRVIGS, 0
VGLSSGEIDQFSMSV, 0
RDDLAFKNGRIVADY, 0
GLDVLVHGEPERNDM, 0
VQETGDPLMAGVFVV, 0
EIRQRMIDDESWRDR, 0
IILPRAMAAVPQDVV, 0
EGEASDGDDGEASDG, 0
RSFKDVSELESLLQQ, 0
KLKNQVEFEGAGSLRKDA, 0
RAISDYTQTLSKRPDIPTFE, 0
GKHSVKGLGKTTP, 0
GLSFFQAIQQVDFIGVSAKAANALD, 0
KGVKIHLPVDFLCGDSLEAN, 0
PETPGSNASPEDWASY, 0
DSPKCYKLTDTTVIG, 0
IIKYKYSYGHSGHN, 0
FYSYKTSEGINDTNNFLL, 0
STGDVREIISLKNKLNL, 0
RRLRKHKNIPKLYSDL, 0
KTESVEKGLPIPVVIT, 0
QMQTILDVADNSGARR, 0
VNVEALVKGGVLRR, 0
TLAFGQFGLKAMEPERIT, 0
GKPYLENVKVTAK, 0
FQPSVLKRNRSHGFRARMATKNGRQVLAR, 0
NIFRATLLAMQRAIN, 0
NNRPLKSLSDIIEGKQGR, 0
GKGGAIRKKEETHKMAEANR, 0
WVFFFVILTLSNSSHCSPPP, 0
KERGQLQIAACPNQDP, 0
AATGRFGSGWAWLVV, 0
AILGLFEDDIFW, 0
WRTMVNYIDEEIRSYIFQEEQPDRTKMVDNRVHCCL, 0
QGEREADFINIIVFKK, 0
AVTGMLDHLPDMVVSGVN, 0
EAQGAFTGEVSPPM, 0
AGNAVEVREAVQFLT, 0
TLDICTEGGQCKTYSARG, 0
YGGGHQQLIEIAKALNKRAKLLI, 0
EFTLYLLFIFGALIIG, 0
AAEARGELSFGAG, 0
SQPHSEVAAVAITMDRIAEGE, 0
RRKNRHKKKNKMRKNIKDK, 0
LNTIVCIFYVYKIA, 0
