# Supplementary material for: On Evaluating MHC-II Binding Peptide Prediction Methods
Source: PLoS One. 2008 Sep 24;3(9):e3268. doi: 10.1371/journal.pone.0003268 (PMC2533399; doi:10.1371/journal.pone.0003268)
Supplement: Dataset S1 — Datasets derived from MHCPEP database (0.36 MB ZIP) [file pone.0003268.s002.zip › MHCPEP/SRDS2/HLA-DR4.arff]

@relation HLA-DR4
@attribute Seq string
@attribute class {0,1}
@data
ELDVLKKLV, 1
LKKLVFGYRKPLDNI, 1
KKTIENINELIEESKKT, 1
IDTLKKNENIKEL, 1
APQQLLHQM, 1
AYWQVMTNM, 1
FRPIQTVLS, 1
GWGMMRTLR, 1
KAWSRMGSM, 1
NWRGVLSQM, 1
SYARGRTLH, 1
TMQQGFREA, 1
WNYISSVQS, 1
WRIAQTNHA, 1
WSTARTLWQ, 1
YHAHRTLLQ, 1
YRHAVGQLG, 1
AWAHMTTLR, 1
FGWVSTLLQ, 1
FRYMQVLTS, 1
GWLGLRTLR, 1
LYSWLPTQM, 1
PWRTMKNQI, 1
SYGAQLSMR, 1
TWRMAITQL, 1
WQNMVTTLQ, 1
WRIWGTQRA, 1
WWASVANAR, 1
YRAFATTWQ, 1
YRTGHVLQA, 1
AWHVVATLH, 1
FMRMQTMTQ, 1
FSRAGSMWS, 1
GYQQVRTLL, 1
MLAMRTLLQ, 1
RIQTIRTLL, 1
SYYAAKAIQ, 1
TYRVGATLR, 1
WQTAFTQRQ, 1
WRSWMTSTQ, 1
WWRAQTLLQ, 1
YRGFGNNPG, 1
YSAIQTMRA, 1
AWRTAGNML, 1
FRFVYTAMQ, 1
GALGGWWWT, 1
IRYWSTLAQ, 1
MWRGLNTVR, 1
RWSAMQSNL, 1
TFARWKMKG, 1
WMPLRTLAE, 1
WRAISVRLQ, 1
WRTWGTARQ, 1
WYEGFGNNR, 1
YRGGVTLRQ, 1
YYSQAVTQI, 1
SDYEGRLIQNSLTI, 1
TYQRTRAKVTG, 1
QQRASAGQISVQPAFS, 1
DEGDYFSELRVSGANPM, 1
NSGGEFFYSNS, 1
EHRVKRGLTVAVAGA, 1
DTPYLDITYHFVMQRLPL, 1
APYHFDLSGHAFGSMAKKGE, 1
FNNFTVSFWLRVPKVSASHLEQY, 1
EVWREEAYHAADIKD, 1
DALESIMTTKSVSFR, 1
YLDPLIRGLLARPAKLQV, 1
AIIHVLHSRHPGD, 1
NVLDHLTGRSSQV, 1
TVLTALGAILKKK, 1
YAALATAAL, 1
YASATAAAA, 1
YASAATAAA, 1
YASAAATAA, 1
SSYSSSKSSSSSS, 1
RRFAAAAAAAAAR, 1
GCSSNKSTTGSGETTTAAGT, 1
DVAFVKDQTVIQNTD, 1
DGPFRIITVPAALDY, 1
TGNYRIESVLSS, 1
GERAMTKDNNLLG, 1
IIKGVRKSNAAERRG, 1
YVRFDSDVGEY, 1
CNEIINWLDKNQ, 1
QPDLRYLFLNGN, 1
YDNSLKIISNASCTTN, 1
KELKIDIIPNPQER, 1
CAIHAKRVTIMPKDIQLA, 1
APNTFKTLDSWRD, 1
VADKIQLINNMLD, 1
TGILDSIGRFFGG, 1
RFFGGDRGAPKRG, 1
KGFKGVDAQGTLS, 1
GEYKFQNALLVRY, 1
KRYKAAFTESSQA, 1
VKLVNEVTEFAKT, 1
LLLRLAKTYETTL, 1
FTFHADICTLSEK, 1
KKYLYEIARRHPY, 1
LCVLHEKTPVSDR, 1
SVVLNQLCVLHEK, 1
SALEVDETYVPKE, 1
PEVDVMCTAFHDN, 1
AQYLQQCPFEDHV, 1
FPPSSEELQANKATLV, 1
SIARVLTVINQTQKENLRKFY, 1
LDHHWHLWKKTYGKQY, 1
NLQTVNVDEN, 1
EQSLITVEGDKASM, 1
GIVEQCCTSICSLY, 1
DNPEYSPDPSIYAYDN, 1
ATGLCFFGVALFCGCGHEAL, 1
QKGRGSRGQHQAHSLERVCH, 1
MAATYNFAVLKLMGRGTKF, 1
LMAMGITDVFSSSANLSGIS, 1
YQAGFFLLTRILTIPQSLD, 1
VGAGAFGLGFTPPHGGL, 1
LLVIVELIPSTSS, 1
SFYILAHTEFTPTETD, 1
NPVLTTASPLSSIFSR, 1
VHHANENIFYCPIAIMSALA, 1
MGQNLSTSNPLGFFPDH, 1
YKKSIQFHWKNSNQIKILGNQGSFLTKGPS, 1
DVFKELKVHHANENI, 1
EDVIPEGWKADTSYSAK, 1
SALLSSDITASVNCAK, 1
VAYVYKPNNTHEQHLRKSEA, 1
AGIVEQSSTSISSLYQLENYSN, 1
YKSAHKGFKGAYDAQGTLSK, 1
YKMKMVHAAHAKMKM, 1
SHSMRYGHTAMSR, 1
MGQKDSYVGDEAQSKR, 1
VAPEEHPVLLTEAPLNPKA, 1
AVFPSIVGRPRHQGVMV, 1
FAAEFDAAAA, 1
PGVKGHRGYPGLD, 1
PGPKGARGPPGPT, 1
QGFQGNPGEPGEP, 1
PGVKGESGSPGEN, 1
QGARGQPGVMGFP, 1
PGIAGAPGFPGAR, 1
MGGMNQRPILT, 1
AKKQVEKDLANLTAELDKVKE, 1
RNQEERLLADLMQNYDPNLR, 1
YDPNLRPAERDSDVVNVSLK, 1
NVSLKLTLTNLISLNEREEA, 1
EREEALTTNVWIEMQWCDYR, 1
WCDYRLRWDPRDYEGLWVLR, 1
LWVLRVPSTMVWRPDIVLEN, 1
IVLENNVDGVFEVALYCNVL, 1
YCNVLVSPDGCIYWLPPAIF, 1
PPAIFRSACSISVTYFPFDW, 1
FPFDWQNCSLIFQSQTYST, 1
TYSTNEIDLQLSQEDGQTIE, 1
EAGHQKVVFYILIQRKPLFY, 1
KPLFYVINIIAPCVLISSVA, 1
ISSVAILIHFLPAKAGGQKC, 1
GGQKCTVAINVLLAQTVFLF, 1
TVFLFLVAKKV, 1
LAKKVPETSQAVPLISKYLT, 1
SKYLTFLLVVTILIVVNAV, 1
IVVNAVVVLNVSLRSP, 1
NVSLRSPHTHSMARGVRKVF, 1
VRKVFLRLLPQLLRMHVRPL, 1
VRPLAPAAVQDTQSRLQNG, 1
RLQNGSSGWSITTGEEVALC, 1
EVALCLPRSELLFQQWQRQG, 1
QAAPAIQACVEACNLIACAR, 1
IACARHQQSHFDNGNEEWFL, 1
NGNEEWFLVGRVLDRVCFLA, 1
CFLAMLSLFICGTAGIFLMA, 1
VKKIHIPSERIWRPDLVLYNNADGDFAIVKFTKVLLQYTGH, 1
LNSKIAFKIVSQEPA, 1
MRYFYTAVSRPC, 1
SGTDFTLTISRLEPE, 1
GPTTYKVTSSLQIKE, 1
LPSYEEALSLPSKT, 1
SKMAAATPLLMQA, 1
SPEDFVYQFKGMCYF, 1
GVYFYLQWGRSTLVSVS, 1
APSPLPETTENVVCALG, 1
GTLVKTITDDQIE, 1
VPIQRAVYQNVVVNN, 1
GPKPLFRRMSSLVGPTQSFF, 1
KLVEALYLVCGERGFFYTPKT, 1
IKIISKIENHEGVRR, 1
VEPDHYVVVGAQRDA, 1
KKVVVYLQKLDTAYD, 1
TKVHTECCHGDLL, 1
VLTDSQKRAAYDQYG, 1
DERAAYDQYGHAAFE, 1
QKRAAVDTYCRHNYG, 1
ENIEFLEDTDMKSLENKS, 1
AVPVYIYFNTWTTCQSIAFP, 1
TSATQRLANSLVHSSNNFGA, 1
VYPEVTVYPAKT, 1
KPGKAPKLLIYAASSL, 1
GGVGPIGPPGERGA, 1
DSTPPPGTRFRAMAIYKQS, 1
ENGEWAIQHRPAKMLLDPAAPAQ, 1
WQRQGLVAAALEKLEKGPEL, 1
KGPELGLSQFCGSLKQAAPA, 1
FLMAHYNRVPALPFPGDPRP, 1
YPTQRARYQWYRCNPDSNS, 1
AAPYEKEVPLSALTNILS, 1
YTLLQAAPALDKLKLTGDEATGANI, 1
PHHTALRQAILCWGELMTLA, 1
PDYASLRSLVASS, 1
KIYSYFPSVISKV, 1
AKFYRDPTAFGSG, 1
YNLNFHEAQQAAL, 1
DVFAFTSNFNGRF, 1
TKLTYDEAVQAAL, 1
LTLLVAAVLRAQG, 1
KALLIQGSNDVEI, 1
VEIRAEGNSRFTY, 1
FGLQLELTEGMRF, 1
EGMRFDKGYISGY, 1
PYILLVSSKVSTV, 1
KAMLQDMAILTGG, 1
GLFLTTEAVVADK, 1
YILFAHLVNKVHI, 1
FAIINLFNEYSKK, 1
SSFSQDRDSQAQS, 1
KSLYQLENYCN, 1
GFYTTGAVRQIFGDYKTT, 1
IYFRNQKGSHSGLQPTGFL, 1
FRNQKGHSGLQP, 1
QRARYQWVRCNPDSNS, 1
SKYLATASTMDHA, 1
STPTLVEVSRNLGKVG, 1
TLKYPIEHGIVTNWDD, 1
QDFLTKHASHTGSWIG, 1
WVTPVIGSQARKCGL, 1
RYWAIRTRSGGN, 1
YPKFVKQNTLKAA, 1
EGQLVSIHSPEEQDFLTKHA, 1
KKTSICSLYQLE, 1
FREFKLSKVWRDQH, 1
YLLYYTEFTPTEKD, 1
ETYGEMADCCAKQEPE, 1
AEALERMFLSFPTTKT, 1
SDPILYRPVAVALDTKGPE, 1
YLPKPPKPVSKLRLATPLLLQALPL, 1
EIKILNIFGVIKGFVEP, 1
MHHWLLFEMSRHSLE, 1
SGFQGLPGPPGPP, 1
FKGEQGPKGEP, 1
GSLFVYNITTNVPVKYKAF, 1
EFWEFDLPGIKA, 1
DPLQYMRADQAAG, 1
MTFLRLLSTEGSQ, 1
KPVSQMRMATPLLMRPM, 1
FDQKIVEWDSRKSKYF, 1
FGRIGRLVTRAAFN, 1
AGFKGEQGP, 1
QYIKANSKFIGITEL, 1
EVWVTPVIGTQA, 1
DGKDYIALNEDLSS, 1
PGQPPRLLIYDASNRATGIPA, 1
GRLLRGHNQFAYDGK, 1
EYKLVVVGARGVGKSALT, 1
GKPPQYIAVHVVPDQTMAFG, 1
GSHSMRYFHTAMSRPGRGE, 1
THYYAVAVVKKDTDFK, 1
RGLSLSRFSWGAE, 1
ANIAVDKANLEIMTKR, 1
TPDFIVPLTDLRIPS, 1
DYSYLQDSDPDSFQD, 1
YGSDTITLPCRIKLQFINMWQE, 1
GSFLYQVSTHEQS, 1
NNETIIIPCRIKQIINMWQE, 1
WGAEGQRPGFGYGG, 1
KHKVYACEVTHQGLSSPVTKS, 1
DIEKKIAKMEKASSVFNVVNS, 1
DTQFVRVDSDAASQRMEP, 1
LRSWTAADTAAQITQRKWEAA, 1
HFFKNIVTPRT, 1
TQFVRFDSDAAS, 1
MKLGIWTYDGSVV, 1
YDHNFVKAINADQKSW, 1
TGTEKLIETYFSKNYQDYEYL, 1
YRSMRAAAA, 1
YRSMAARAA, 1
MLEFVVAFDLPGIKA, 1
EEFVAEFDLPGIK, 1
MRSMAAAAA, 1
GDLIAEVETDKATV, 1
QNILLSNVPLGPQFP, 1
IRSMAAAAA, 1
GSTSFDNLPNPE, 1
VHFFKAIVTPRTP, 1
SPGAGAYYVLLN, 1
KAAYAAVAVAA, 1
NRDLEQTYNELSGEA, 1
PRYVRQNTLRLAT, 1
AAFAARANAA, 1
TAHGHPLLQ, 0
DLSPQEIKAVHSFLM, 0
RHGDRFAQKILGPKELA, 0
HTTAGYLVYASMT, 0
NGSGLVKAG, 0
YNELRVAPE, 0
IRSVGLLTV, 0
LQGVIKTLR, 0
WFILIDIVT, 0
VVGDFRRRD, 0
SRLLHGQIP, 0
RANCSLEAP, 0
DLNGGFDII, 0
ASPSVTTFE, 0
VVSATASEP, 0
ITSVQAVYV, 0
YVPADDLTD, 0
PMSAPARSM, 0
DLLWVDAGA, 0
TKIIVDRAG, 0
RHLANILAY, 0
QVSLQYEKD, 0
FAAPAFSVS, 0
NMKVDEEEY, 0
KSSEMNVLV, 0
HEKELIEAL, 0
KQIWVKRIL, 0
AISLGQSEA, 0
LSEARARLL, 0
MQEKQIEVK, 0
QALENANTN, 0
KAMEKVGNE, 0
ADADLEERL, 0
LDVTQLTTV, 0
DLAENNKGA, 0
DTTPNTVEY, 0
DDNSNTLTE, 0
VATICTGMA, 0
VPYRIPGDE, 0
FLLAIGETS, 0
TLGIMHALK, 0
FQVQSIRRI, 0
TVTVLGVKG, 0
RMAALKVQE, 0
IDAARAAGL, 0
CALTAQRNG, 0
LATKTGGYH, 0
ILLLALMAT, 0
RYLHANGAS, 0
AHICRDVNY, 0
PNKLGGVLA, 0
DLMQGRTPE, 0
PQLYDSILQ, 0
RTADFLWMM, 0
RQCVGSDIG, 0
AAELTKRVH, 0
TSEDLLDLAESRVF, 0
LTLALNFEVTW, 0
PGLKCTFYEVVKANVN, 0
AAEDFCTKIHKNLIKEF, 0
YVNINPPMPSD, 0
KAQVSIEGQIQGKIN, 0
YDDIEVVIQRESIIHSMV, 0
LLGISQSNATAANWVTRNVA, 0
IEEEAVSDVRLVTAVDENGRIVG, 0
LRLRRCSCSSWLDKE, 0
SIQVPEYISPGEKIR, 0
HALQSLQKCLGGVDGINL, 0
LRHANSLLNMGIL, 0
LVVADRGLELLSA, 0
MSASSQHLRGHAG, 0
WVDLAVAEL, 0
RKSSGTPTM, 0
SWSAPLAVK, 0
ITVEVIEVL, 0
QMVFIVRNDQQHL, 0
ISDTRTNLASLPE, 0
FYPPDIYVEWQMNGQPQENY, 0
DLHISAYGEGNERRL, 0
KGTPKMPQCGFSARA, 0
QRQNRDAQSAIQ, 0
MIQSMLVIIRVMK, 0
RPFNVSVLGFPCNQF, 0
VTRRDVQKARD, 0
VGGMFGIFFTDA, 0
EIKMAELVSELV, 0
NHPAVREAVEQSIRNG, 0
LEMTEDIRLEPDLY, 0
YRDLHYKTFELPDCPLGV, 0
LPGKLADCQEKDP, 0
YHSTELLIHKLPF, 0
TGRGKGGKGLGKG, 0
YECFKTVELNKPE, 0
RHLQRPSLIARCL, 0
ALSRLGSEFAEKH, 0
HFTTATHQGATFV, 0
DWSLDVANPAMRA, 0
GAFGQVEAVFHEG, 0
RRRRRCCRRRRRR, 0
ANANTPKAPPAPP, 0
LSKKTAKQFIDIG, 0
PRAPVVTVMGHVD, 0
VIEARLDKGKGAV, 0
LRVVDSDGSQLGV, 0
IERRYFKTDKVKM, 0
GKFIKLENSHRNKDEN, 0
GAGINASFAVHQDVDGRAADV, 0
MNYSISNNAEFGEYET, 0
YVSKSEWSSM, 0
LYSLVVIMMPTTRE, 0
LSSGYGGRSNIGYG, 0
AKGFAVTELTVGEAVR, 0
HIDIAGEGSETLPRDERHLL, 0
QPSAALPSSVPATNGPPTTD, 0
QGHHKHEPFPMHSSKLNFI, 0
VGSKTYGRLSVIMQYHCHTD, 0
DLVYSLHTTLMPSLMPDIT, 0
SPASLAVSLGQRATISC, 0
ATILITGDNFGCG, 0
SRKIKELELPVPGPPI, 0
IVFNHPAIDKTSTSVT, 0
KDKDGSADTKPTQVDTSRSY, 0
AVEDPVQRRALETMIKT, 0
KAFELSVLCDAEVALIVFSPRGKLYEFASA, 0
NDDSVFLESSSDKYF, 0
LGINLKVMEQVGAGIKK, 0
LPWFLLGIIGLITLAG, 0
PQCLHMLELLQYEHFRKELV, 0
NTMAIDPHKMGQAPVPAGGFLA, 0
YEDKYLDGKNIKEKETVIIP, 0
ADGSAGDWVSAKDAD, 0
FGRGGHSRAVLAR, 0
PTVISRPESEFTAIYR, 0
AAALPDVWVLELSSFQLDT, 0
EAPDAKSADANIAFCMA, 0
QVPRVILNGS, 0
VITREDGVFCGKR, 0
EQFALDELRLLPN, 0
GRTSDMRAEIIRM, 0
WLFRIGLNKMRDL, 0
NMTQMDGSASDLL, 0
TFVKALTTDDKQA, 0
YAQPTNPSSLQ, 0
TIKLSKSKDFYPGTTERVCLI, 0
ERQVQELGEREIRTAVIGEA, 0
YMQLRKGPIVVGPYGLLQPI, 0
LWALQMEATGYSVAPMLLLA, 0
TVAQSLDQGWLELLGPQGVH, 0
GAMVDPESLPYRPCVGLMVL, 0
SYIYILITILKMRSTEGRHK, 0
PSKQVDSKVPALDYVDIPHT, 0
ANSSLNPVLYAFLDENFKRC, 0
LIITGFPVNFLTLFVTIQNK, 0
LKSGLVFTPVSGTAIDIDK, 0
NSLISMLKCPNSATSLSQDN, 0
VPLLLNQLVFAEPVAVKSFL, 0
TGADLHYEGSITIDSELMKQ, 0
VLITKAGNYHKFESNQLLKS, 0
YLEENNTCPTCRIVIHQSHP, 0
PSDSIPADQEG, 0
PQFKQVFEIPSGEGFLDMID, 0
DPDKYRIVLFDQRGAGRSM, 0
RSGYLLKPEFMRRPDK, 0
FPHVYDTLEELQNRNISLGI, 0
RILKENNILIQETDWFDKKS, 0
CKNFQVLCTGKAGFSQRGI, 0
DQLRVIFAGKELPNHLTVQN, 0
NDTLAAMFSIAWDADFLVLF, 0
PFTYTISLNNDSGAQRFGYV, 0
STNLTAVAVKGADAAVIAVQ, 0
QGLSAQRRGLEVGMAHGYFL, 0
QRIDLYHDNHERKMSAQSCA, 0
PSVTRNETGPYQCEIRDRYGGIRSDPVTLNVLYGPDLPRIY, 0
YFEWKAVAIGSGRNT, 0
RLQGAAVKSSSR, 0
AHDELDLPPGVAKFK, 0
AKALAAHDVELVSTG, 0
RRASGITDLSINSI, 0
GDSIILVGETVPE, 0
IHVHTHDTSGAGVAA, 0
TISVISQYVDAIVIRHP, 0
EAMTAGATQLVIGRPIT, 0
AGRSGDDQLVEII, 0
PAGRALTVLRILGIS, 0
YSYSGEPGYEDRETLSQLVK, 0
QTDRNEVPRCFQCREHINIRD, 0
PVPGEKDQYICYAAY, 0
AAESSTGTWTTVWTD, 0
TKLHVGNISPTCTNQ, 0
WRLFSPFFKSTSQ, 0
EFGIRAKVKVAKNKV, 0
GNKIADLAHLLPMQL, 0
LAESGETLTSRRMRY, 0
IYRVGQCFGAHYVIAVLR, 0
GGEVKEIILAVNATVEGQTT, 0
SGYGYDVPYLIEVFSNILNT, 0
FRELILSVRGDS, 0
LALFDDKDNYIMDVEV, 0
VIAKGEKLTEAISA, 0
RVANQQVMKALRYSYVGRK, 0
RVNNKKKKKSAGIYRYLTQKNPK, 0
GKGKGSTEMWVCKVQPGRIL, 0
IGAPFVAGASVKAEVVDQTR, 0
VKVESVNILNVKGKARRFGR, 0
TKRTVKPNLQKVRVLIDGK, 0
GGGHKQHYRLVDFRRNKD, 0
LKNHKLCLQGLGLRRIGHTVEVQDT, 0
RAMSGTLRSLVFNMVTGVSQ, 0
EAGGILKEGVSKD, 0
KESSAMKFERQHM, 0
EGSPYVPVHFDAS, 0
RAGRSTVVLHFYA, 0
VGQTVLAKACKAI, 0
ELAGCDWIHVDVM, 0
PTLHRLGIQAFEP, 0
EQFEMRTHKRLVD, 0
LVNNPRKRSVVKS, 0
DSRSPRDGRFIEK, 0
RPFHRRRKTCPFS, 0
FVDDAMVGHKLGE, 0
VKRHAKKLARENA, 0
QNDAGEFVDLYVP, 0
HYVLMNVEAPQEV, 0
PALEVRSRRVGGA, 0
IKVNGVGPKLAMT, 0
FVTLRADGERE, 0
LKTAIINDIYDDKTKNAQ, 0
KYFLAELLSEPNQTENDAL, 0
KNSQVVSCYSEN, 0
QTDIRHIVMNLADLSF, 0
DIVEPDEMLVEVC, 0
RHHGWNPKDCSENIDV, 0
PDTEEALKEFDFLVTA, 0
PCGPCSEIYYDFKPEL, 0
EKWEKKTKQKGRNQK, 0
KWLEVLGCGMVH, 0
VTEILERLGFDVS, 0
IAGVMGGEHSGVNTEKTRDL, 0
RWYTDLRRFGTA, 0
SSAVTGPDAQRRAS, 0
LVSVCKPQESEGEH, 0
QWGNITSGIDLTRRIT, 0
RRALLEQKIEEEMLAL, 0
NPCTTTPIKTTSSSSPRPR, 0
QGGHLGGHQGGQPGGHLGGHQGGIG, 0
ELKLIFNTGHNMPFYTV, 0
QERQLEKLKEVVHFQ, 0
LKAAGEKLVVVDF, 0
VDAEFNNIWQQ, 0
RYGMQPPRDISKEALQELV, 0
QIPPWVRDRVPL, 0
TGLSCYHPDGIGI, 0
GSWETLWAELKAG, 0
KSLSEVRVNSPEESVKV, 0
VCYCHTPWGTNCRCDR, 0
SEREKLKSLLAAKE, 0
KMKEITGIQ, 0
PVPRQMQLFMEAAEA, 0
ATFPDGTKLVTV, 0
LGPCTGNVSKEEYG, 0
KSNIKDAGFFDLTHPRRSARF, 0
DTALRLVRYFGGDAQ, 0
KSMFTMSLISVLKGKVLS, 0
NEDILKVLIRCYLCHKPLCE, 0
KTTQIDLSLDDFHERVARG, 0
HSERTELLQQLRADYG, 0
IILTVFACLSFVG, 0
DCLKENRKIIKKAEGN, 0
TTALREDWRKQLKKC, 0
QLMEAEQRMSMLIAD, 0
LEPVFTLILSILLLKISVNWLS, 0
KDASSEEVKDIIF, 0
AIANGSGPKHAILALGYAGW, 0
APEFDCVAHPLADG, 0
VGSAVVPAAVAGPLFVGRVSA, 0
AMEQLEREILAELGIDDPYAG, 0
KNIGKSSYEIQTNYKNYI, 0
RLAQDKARAGVAVAPQDLPVL, 0
LQDMTFRAVAT, 0
PITGHLIASGTA, 0
QGVFARSVILLCE, 0
LLVPIFISIAQSLGMP, 0
VRDMPTHDDRKLLEKRERMRL, 0
WVPTPVGRS, 0
GKPADAELE, 0
GDRYVWINPPAIPLS, 0
ILENERFLSFYDI, 0
DMEDENMDA, 0
LAFSKEDVVYLPIK, 0
GMSEQVADPCNHCPK, 0
ESQYRIPGD, 0
QPATKITDTPSI, 0
DIDSVILFLQKAL, 0
NTFTEQGMSLGL, 0
VMILPTITSIS, 0
SKFDCVYGLNRNTII, 0
EVGGVVLDDQRRM, 0
PKQIPFTILS, 0
