# Supplementary material for: On Evaluating MHC-II Binding Peptide Prediction Methods
Source: PLoS One. 2008 Sep 24;3(9):e3268. doi: 10.1371/journal.pone.0003268 (PMC2533399; doi:10.1371/journal.pone.0003268)
Supplement: Dataset S1 — Datasets derived from MHCPEP database (0.36 MB ZIP) [file pone.0003268.s002.zip › MHCPEP/SRDS2/HLA-DR5.arff]

@relation HLA-DR5
@attribute Seq string
@attribute class {0,1}
@data
GRTQDENPVVHFFKNIVTPRTPPP, 1
DVFKELKVHHANENI, 1
CPKYVRSAKLRM, 1
SVNCAKKIVSDGDGMN, 1
NELGRFKHTDACCRTH, 1
SKPKVYQWFDLRKY, 1
DTVKLMYKGQPMTFRLLLVD, 1
EALVRQGLAKVAYVYKPNNT, 1
VAYWKPNNTHEQHLRKSEA, 1
LGKIWPSYKGRPGNFL, 1
IVWASRELERFAVNPG, 1
ERFAVNPGLLETSEGC, 1
SALSEGATPQDLNTML, 1
HLLVSGAGDGPPLCS, 1
LERGPPGPRRPPRGPPLSSS, 1
IRANELDVLKKLVFG, 1
HIEKYLKKIKNS, 1
SRALHPASVSNGGCRHPVTLASFLIRRNHFAMAKTIAYDEE, 1
RVAQIRTEIENSDSDYDREKLQE, 1
GDGTTTATVLAQALVREGLRNVAA, 1
KSNFLNCYVSGFHPSD, 1
RPVYSNENLLKITGTF, 1
SDEKIRMNRVVRNNLR, 1
EALIHQLKINPYVLS, 1
DNLIVYYYHKA, 1
DPYAPIMAVK, 1
KPGVIFLTKRSRQV, 1
GPLYFKLKGYEQYN, 1
DPTLWVFARKLAIV, 1
DPWAIAKNGDLMEYPY, 1
VDAQGTLSKIFKLGGRDSRS, 1
YTLLQAAPALDKLKLTGDEATGANI, 1
ESWGAVWRIDTPDKLTGPFT, 1
APYHFDLSGHAFGSMAKKGE, 1
PHHTALRQAILCWGELMTLA, 1
YGSDTITLPCRIKLQFINMWQE, 1
YLDPLIRGLLARPAKLQV, 1
KVFGRCELAAAMKRHGLD, 1
IQMLKNGKKIPKVEMS, 1
SSYFVGKMYFNLINTK, 1
SFWLRVPKVSASHLE, 1
VLEKKWGAPTITNDGVSIAKEIEL, 1
HPPHIEIQMLKDGKKI, 1
VEMSDMSFSKDWSFYL, 1
FNNFTVSFWLRVPK, 1
KPVSQMRMATPLLMRPM, 1
YLPKPPKPVSKLRLATPLLLQALPL, 1
YGGFLRRIRPK, 1
GAAILVAGLSGCSSNKSTTG, 1
FLRRIRPKLK, 1
TGTIKLLNENSYVP, 1
GPDGRLLRGYDQFAYDGK, 1
KAERADLIAYLKQATAK, 1
NKALELFRKDIA, 1
EPSDKHIEQYLKKIKNS, 1
RKDIAAKYKELGYGK, 1
ILMQYIKANSKF, 1
DIEKKIAKMEKASSVFNVVNS, 1
IQKTPQIQVYSRHPPE, 1
QYIKANSFIGITE, 1
PKYVRQNTLKLAT, 1
LARKLLLQVNELGVPTATEFLDMV, 0
DGNGNIDFPEFLTMM, 0
GCSGGLMENAYQ, 0
TFGVITSVVTWVVAVF, 0
YVPENLPHREEKIKEL, 0
AQDPLVARDLIKKF, 0
HMDILDDNPSDVKSWALSKY, 0
MEWYPEAAANAERWAYRCIE, 0
DKKKLVKAFKKKFACNGTV, 0
GSALIDTPGIKGFGTL, 0
HRLEAHVGDLRSRLAA, 0
PAGQLREPRGSDIAGT, 0
FTLLEVLVALAIFATA, 0
VVYPWTQRFFESFGD, 0
QVLMMGYMNQDALAKTGETG, 0
GTGKGKFRSGVHFLD, 0
ALTRRENAPLPP, 0
DNKEQAMHQPPMDNKMLVPVSNVPVSSGNSGFHQPPATQYLPEMM, 0
LKKNLEVGIRKKIEHDVVMKASS, 0
NTFSLSDYWGNNGAWCTLTHECMA, 0
TAAAHAFVNQKFVEEL, 0
QQGYGYGQPTHAHGVQ, 0
MDGIEATKQICRELSD, 0
TEEIGADNVPVLLEI, 0
MFHGLGTYTFP, 0
HFTVSNCLFT, 0
RIKDKEGNMFREFK, 0
AGGAERWLQVSFGL, 0
YVDRKLDVTNHNKD, 0
TIGIAHTRWATHGAPT, 0
CGFDPMSSARLPFSMKFFLI, 0
DEQIATNVRENDARLDAQYTALFRE, 0
VTHDDIKRMMAEIDTDGDGY, 0
ADTGIHARPATLLVQTASKF, 0
KDRINIPIINAGDGCGHHPT, 0
QEARMLKHDLGTSFKLVTPGIR, 0
NFHLPESTLMMMVSAFAG, 0
IKSIEYDPNRTSFISLVV, 0
AIADKKLLDNAAADLT, 0
IKTRGSTGKVLMQLLE, 0
FEYAARLVKQTVVGI, 0
IGVAVGQAITGQARELCTLKAQNG, 0
ASPAVGEKLKKTEPAA, 0
QSERRRRLLELQKSKR, 0
SSTNEIFLRPETAQ, 0
DDLEMSSDASDASGEEG, 0
FSALDPVLRDEMLSLVKQLAQERAI, 0
KRKLDNVLLVI, 0
KIELGGLIVKAGLRYEKRVL, 0
CTAAEDLADA, 0
ALYKLEIEFLKALN, 0
SPLYNTMVMLSYGGDTDL, 0
EVVIQLGSILAVVVMFW, 0
FKDCVFNEWEEL, 0
VVLMRGDITEVEADAIV, 0
ALLGDKLFRQRVEKK, 0
GMKVEEKLALGY, 0
MKQEILPNGGGITRDYETEVY, 0
NCPRQYHLCENELAQI, 0
SASNFTLPVGLNA, 0
AEVSMIPSTKADM, 0
