# Supplementary material for: On Evaluating MHC-II Binding Peptide Prediction Methods
Source: PLoS One. 2008 Sep 24;3(9):e3268. doi: 10.1371/journal.pone.0003268 (PMC2533399; doi:10.1371/journal.pone.0003268)
Supplement: Dataset S1 — Datasets derived from MHCPEP database (0.36 MB ZIP) [file pone.0003268.s002.zip › MHCPEP/SRDS2/HLA-DR51.arff]

@relation HLA-DR51
@attribute Seq string
@attribute class {0,1}
@data
SRYWAIRTRSGGI, 1
NVLDHLTGRSSQV, 1
AIIHVLHSRHPGD, 1
DVGEFRAVTELGRPDAEYV, 1
AILEFRAMAQFSRKTD, 1
ASDYKSAHKGFKGVD, 1
DVGEFAAVTEKRRPDAEYW, 1
PHHTALRQAILCWGELMTLA, 1
QYIKANSFIGITE, 1
DIEKKIAKMEKASSVFNVVNS, 1
MGLLECCARCLVGAPFASLV, 1
GTLSKIFKLGGRDSR, 1
TVLTALGAILKKK, 1
PKYVKQNTLKLAT, 1
KIYSYFPSVISKV, 1
PDYASLRSLVASS, 1
HRVKRGLTVAVAG, 1
KMRMATPLLMQALP, 1
TAADMAAQITKRKWEA, 1
KGFKGVDAQGTLSKI, 1
LFCGCGHEALTGTEKLIETY, 1
QAHSLERVCHCLGKWLGHPD, 1
VVWLLVFACSAVPVYIYFNT, 1
WTTCQSIAFPSKTSASIGSL, 1
CADARMYGVLPWNAFPGKVC, 1
MAATYNFAVLKLMGRFTKF, 1
MQYIKANSKFIGI, 1
TLLQAAPALDKLK, 1
GPLKAEIAQRLED, 1
GFYTTGAVRQIFGDYKTT, 1
FSKNYQDYEYLINVIHAFQY, 1
VIYGTASFFFLYGALLLAEG, 1
GSNLLSICKTAEFQMTFHLF, 1
IAAFVGAAATLVSLLTFMIA, 1
DVGVYRAVTPQGRPDA, 1
EYKLVVVGAVGVGKSALT, 1
DENPVVHFFRNIVTPRTPPY, 1
ENPVVHAFKNIVTPR, 1
VHFFANIVTPRTP, 1
VMLWIFGGGFYSG, 0
LRLWGEALKLAEK, 0
FYMVGTIDEAFEK, 0
LKMPEVLRLFEELDRFSDF, 0
SLKPISVSYNPATAKE, 0
GYEVVLVNSNPATIM, 0
DLGEPGSTTPAMYDDESAI, 0
DGYSDPESIIGGYAEFLYQI, 0
GKVAKTQLVEMVA, 0
ATSETREGISSELSSFLNGNI, 0
NSGDLAVLLINTKLAFNKYG, 0
PVAGEERVITWIGNG, 0
QVVSINDLGQFES, 0
TYFHHFDLSPGSS, 0
RTVQIWFQNQRQK, 0
LVRAKISLARAKG, 0
ELAIVMGNRFENA, 0
VVVVAGYGLAFYFL, 0
RAGTSGVSISFAGEDD, 0
LKVKEYQLRDRNFSA, 0
EDLAAEIKAGNLNFDVVIAS, 0
AIKPSEKNPNGGFINKEMPM, 0
SKVHGFRARMSTRNGRKVLA, 0
PNDISSWYALVEEYGSKGKH, 0
MNVVMNDGGGFIELQGTAEG, 0
LETDKFMVYAEKLDHTIFC, 0
RSKSPALQKCPQR, 0
ETVGTYNPLVTEE, 0
KNLVYLTIGTGIG, 0
GVANVGIVGGLLALGGLG, 0
KSLNSIKTEILVLNSIKIQL, 0
RTGTGTRSVFGWQMRFDLND, 0
SGQNLSNCYKFSIPELKVGT, 0
TGMSGAGKTVAMQSFEDLGY, 0
QQEGLNPLPAPANQLA, 0
PIEKGVELMISGFCQEVF, 0
AYAFAEIKQHNRNTFMPSRL, 0
HKNINRIIHILQRGK, 0
IILPSEEGYRFCS, 0
