# Supplementary material for: On Evaluating MHC-II Binding Peptide Prediction Methods
Source: PLoS One. 2008 Sep 24;3(9):e3268. doi: 10.1371/journal.pone.0003268 (PMC2533399; doi:10.1371/journal.pone.0003268)
Supplement: Dataset S1 — Datasets derived from MHCPEP database (0.36 MB ZIP) [file pone.0003268.s002.zip › MHCPEP/SRDS2/HLA-DR7.arff]

@relation HLA-DR7
@attribute Seq string
@attribute class {0,1}
@data
LKKLVFGYRKPLDNI, 1
IDTLKKNENIKEL, 1
SDYEGRLIQNSLTI, 1
TYQRTRAKVTG, 1
NSGGEFFYSNS, 1
DTPYLDITYHFVMQRLPL, 1
VDAQGTLSKIFKLGGRDSRS, 1
PHHTALRQAILCWGELMTLA, 1
SCFEIKCTKPESCSGEAVTV, 1
AVLEDPYILLVSSKV, 1
DALESIMTTKSVSFR, 1
KIYSYFPSVISKV, 1
HFFKNIVTPRTPA, 1
PDYASLRSLVASS, 1
EQMFVRHLFNRAGTVG, 1
IRSVKRHMGSDWSIEID, 1
FKGTRGIDLTK, 1
SAYLAHRNQSLDLAEQELVDCAS, 1
QIYPPNANKIREALAQTHSAIAHYWT, 1
RNQEERLLADLMQNYDPNLR, 1
YDPNLRPAERDSDVVNVSLK, 1
NVSLKLTLTNLISLNEREEA, 1
EREEALTTNVWIEMQWCDYR, 1
WCDYRLRWDPRDYEGLWVLR, 1
IVLENNVDGVFEVALYCNVL, 1
YCNVLVSPDGCIYWLPPAIF, 1
PPAIFRSACSISVTYFPFDW, 1
FPFDWQNCSLIFQSQTYST, 1
TYSTNEIDLQLSQEDGQTIE, 1
EAGHQKVVFYILIQRKPLFY, 1
KPLFYVINIIAPCVLISSVA, 1
ISSVAILIHFLPAKAGGQKC, 1
GGQKCTVAINVLLAQTVFLF, 1
TVFLFLVAKKV, 1
LAKKVPETSQAVPLISKYLT, 1
SKYLTFLLVVTILIVVNAV, 1
IVVNAVVVLNVSLRSP, 1
NVSLRSPHTHSMARGVRKVF, 1
VRKVFLRLLPQLLRMHVRPL, 1
VRPLAPAAVQDTQSRLQNG, 1
RLQNGSSGWSITTGEEVALC, 1
EVALCLPRSELLFQQWQRQG, 1
WQRQGLVAAALEKLEKGPEL, 1
KGPELGLSQFCGSLKQAAPA, 1
QAAPAIQACVEACNLIACAR, 1
IACARHQQSHFDNGNEEWFL, 1
NGNEEWFLVGRVLDRVCFLA, 1
CFLAMLSLFICGTAGIFLMA, 1
VELYTDTAFSWSVGA, 1
RSNYTPITNPPEVTVLTNSPVELREP, 1
GALANIAVDKANLEIMTKRSN, 1
SLQSPITVEWRAQSESAQSKMLSGIGGFVL, 1
TSILCYRKREWIK, 1
PAFRFTREAAQDCEV, 1
GDMYPKTWSGMLVGALCALAGVLTI, 1
FSHDYRGSTSHRL, 1
LPKYFEKKRNTII, 1
APVLISQKLSPIYNLVPVK, 1
APSPLPETTENVVCALGLTV, 1
RYWAIRTRSGGN, 1
PLKAEIAQRLEDV, 1
VLTDSQKRAAYDQYG, 1
DERAAYDQYGHAAFE, 1
QKRAAVDTYCRHNYG, 1
LRAVESYLLA, 1
EYKLVVVGADGVGKSALT, 1
ENGEWAIQHRPAKMLLDPAAPAQ, 1
FLMAHYNRVPALPFPGDPRP, 1
MGGWSSKPRQGMGTNLSVPNPLGFFPDH, 1
PLGFFPDHQLDPAFGANSNNPDWDFNP, 1
FNNFTVSFWLRVPKVSASHLE, 1
KHKVYACEVTHQGL, 1
VTQYLNATGNRWCSWSL, 1
TPSYVAFTDTERLIG, 1
VPGLYSPCRAFFNK, 1
KVDLTFSKQHALLCS, 1
YLPKPPKPVSKLRLATPLLLQALPL, 1
RETQISKTNTQTYRE, 1
SDWRFLRGYHQYAYDGKDYI, 1
DIEKKIAKMEKASSVFNVVNS, 1
RPAGDGTFQKWASVVV, 1
KPVSQMRMATPLLMRPM, 1
MGSMNRRPILT, 1
SKMAAATPLLMQA, 1
VSKMRMVTPLLMQAL, 1
QYIKAASKFIGITE, 1
PKYVVQNTLKLAT, 1
RWSMSREARKLGVHG, 0
KQYMENVALKINV, 0
VRMVLGNHDLHLLA, 0
ALGTLNSCLNT, 0
ILSGYLVDAIQ, 0
WLVIGVLAAAALAVTLIV, 0
SEFDQNPPTFLEKYNPEQTA, 0
PRVLELSLEEARVLENLGAD, 0
IIERSTDRFDEIHVCVLKNS, 0
FGGGNTAWEEKTLSK, 0
GQTASVLYFLIILIF, 0
FFGLIFILSILYQ, 0
SVPTPIQRKAIPL, 0
SPQKIDGFKRLDC, 0
GVLGNVHASGTQIIKD, 0
RFPMPIDVTGKDDIAVG, 0
MHTLCLLDIKV, 0
RGDVPLEESIRIYERGEALKKHC, 0
RLDGARARLDAALAEEADPEDGASGA, 0
IEDHFPYFKHIAKPGWKNSI, 0
DQRVVAGLGNIYVCEALFRA, 0
IQLRYGPSRVGKFGLLQLVA, 0
RCLDVNDRCLRKVVTGLGGK, 0
GEAIKLCAESAGAEVVYAAT, 0
SELHCDKLHVDPENFRLLGN, 0
VDELARSRAVLPQSPGLGFD, 0
DNTIKAAGGFIIQVMPGAKD, 0
APDHPSSAASKQPIVYPWM, 0
LNESEKKEPKKEEKLKQEVK, 0
YCTRESNPHCGSDGQTYGNK, 0
EKVGAVIVAAGQSRRMEGQD, 0
SIIGCVVNGPGEAEVSHLGL, 0
WQDDRIYLDNQDISEEIRTP, 0
EGYDLILEIDW, 0
ISGLDKNFKGEPFGPIAKLF, 0
TSVGSYFRDDDDDEKVHPN, 0
AYQGYGRNLDMNLIHQ, 0
PHLFINALKSYLETFSYSNA, 0
AEVTVDLEAREVRAEGITAA, 0
LKGHTDSVQDISFDHSGKL, 0
IELDPNRYGKWTTTQYTEAK, 0
TICLLGIIGNSTVIFAVVKK, 0
KYDVNVIGLTLSRNHYERSK, 0
WVGEEYFFFASTLSILYMDD, 0
NAYQFMLTDRDNQSILITGE, 0
SKKLNPTSFQSLWLQDSQVH, 0
KSAHPARFSPDDKYSRQRVT, 0
AGKRGSGVICLNGAAARLVQ, 0
MRDLIWEHGLAQNAV, 0
ILSLRLGTQLYKMELTTTQIFVELIL, 0
VQLLGFEIVAFAGDARSKFLE, 0
EHESVAVLMPHPERASLPDIGPTDGQGVLE, 0
FVGEDSVKAVQDV, 0
FDAITKAYYRGAQAC, 0
NNDITSITSNGGRVNCMQVWPPIGK, 0
ELMPYRGCYPIFK, 0
KKIIGFIKLQIPA, 0
VRLSIDNQPARLFVKVTEK, 0
IEYDPYRNCRIALIAYKDGE, 0
DITKDELYQMLS, 0
AGSAVYGADDPAA, 0
ASKSTAPALKECPQK, 0
IHRLEDWGRRQLAYP, 0
AARTVRIDLQPFTLV, 0
MMNCIIKQYN, 0
ILQDEKDTITRIRLILVL, 0
KAKADAECYTAMKIAEANKLKLT, 0
DLRYTPNGVAVATFTLAVNR, 0
IGSGMDPRTENSPYLGFIYTSFQERATF, 0
PLELVDVADQLKEVDFKVFSGPANDPK, 0
AQLKAFVAPKGLKPAVLIHPI, 0
MRQVRLPMADVPTV, 0
LSFRDEDRWILSRINSV, 0
GSEREDDLQKLENRI, 0
NSGTPIALHEFLYP, 0
ALLGSASVGLSLLLN, 0
FVDWCPTGFKVGINYQAPITVEGGD, 0
VDIICALLDIPVYNN, 0
KPFDAFTDLKNGSLFAFRGQ, 0
KLYNLNSDIYAKVVIMEETNI, 0
TSVYHQALILALVPVH, 0
EFTPRECVEDILQGGNG, 0
GLYARHVLYMD, 0
PHGTGDRCACDWR, 0
NNNVVDNKTLLRNKL, 0
FNNNPCPCVNQTEL, 0
VVKYLVSQGANIR, 0
