# Supplementary material for: On Evaluating MHC-II Binding Peptide Prediction Methods
Source: PLoS One. 2008 Sep 24;3(9):e3268. doi: 10.1371/journal.pone.0003268 (PMC2533399; doi:10.1371/journal.pone.0003268)
Supplement: Dataset S1 — Datasets derived from MHCPEP database (0.36 MB ZIP) [file pone.0003268.s002.zip › MHCPEP/SRDS2/HLA-DR8.arff]

@relation HLA-DR8
@attribute Seq string
@attribute class {0,1}
@data
QYIKANSKFIGITEL, 1
TYQRTRAKVTG, 1
RYWAIRTRSGGN, 1
PRYVRQNTLRLAT, 1
DIEKKIAKMEKASSVFNVVNS, 1
ILDTAGLEEY, 1
DTAGLEEYSAMRD, 1
GQVKKNNHQEDKIE, 1
YAYVAREQSCR, 1
SETVFLPREDHLFRKFHYLPFLP, 1
RHNYELDEAVTLQ, 1
DPVEMRRLNYQTPG, 1
YQLLRSMIGYIEELAPIV, 1
GNHLYKWKQIPDCENVK, 1
LPFFLFRQAYHPNNSSPVCY, 1
RPSMLQHLLR, 1
DDFMGQLLNGRVLFPVNLQLGA, 1
IPRLKIWKNYLSMNKY, 1
EPFLYILGKSRVLEAQ, 1
DRPFLFVVRHNPTGTVLFM, 1
MPHFFRLFRSTVKQVD, 1
TAFQYIIDNKGIDSDAS, 1
DEYYRRLLRVLRAREQIV, 1
HELEKIKKQVEQEKCEIQAAL, 1
AEVYHDVAASEFF, 1
KRSFFALRDQIPDL, 1
RQYRLKKISKEEKTPGC, 1
YKQTVSLDIQPYSLVTTLNS, 1
SNTKYFHKLNIPQLDF, 1
WNFYYSPQSSPDKKL, 1
APSPLPETTENVVCALG, 1
GALYISKVQKEDNSTYI, 1
DPVPKPVIKIEKIED, 1
FTFTISRLEPEDFAV, 1
QAKFFACIKRSDGSCAWYR, 1
QNFTVIFDTGSSNLWV, 1
EIAYDICRRNLDI, 1
KNIFHFKVNQEGLKLS, 1
LPFFKFLPKYFEKKR, 1
IALLLMASQEPQRM, 1
TPEFTILNTLHIPSFT, 1
DVIWELLNHAQEH, 1
IVPEDKREMWAACIKELH, 1
SEEFLIAGKLQDGLL, 1
REMWMACIKE, 1
SKMRMATPLLMQA, 1
KRFPCLLSTKQLQDL, 0
EIVEQRRTELE, 0
YGDEALKQVNAN, 0
SVAQQSLVLFAAE, 0
VIDLLAPYQRGGKIGLFGGAG, 0
VLFGLLLVLA, 0
RVSEILSADSNIQ, 0
KKQRQSSLTTSTAS, 0
YAMVRLVKCEA, 0
GYVLPWGQMSFWGATVITNLLSA, 0
LVFVFIFVLVVLS, 0
TVITNLVSAIPWIG, 0
AQKAAEEARLAEEAAAQK, 0
TETTIVITWTPAPRIGF, 0
PLSDEFTAQYLFDKSRNKRT, 0
ADIGVPTTSK, 0
SAGDKPFAGLRIGVAKEYFSKG, 0
EAVYQLLEALGEDPNR, 0
IPDAENLKVTLERAMP, 0
FTIKTVVAQNGTELPESIL, 0
LVGGLYGVNLGYAFFG, 0
FSGIWELQVLHAGLFLL, 0
KEQLAKQAEELAKLRAEK, 0
SFSFGGFTFKRTSGSSVKREE, 0
NNVDDAVQAAREL, 0
MGYAEVYVTVMGRE, 0
RKGEILGVAGLMGAGRT, 0
LQYVRAAISICGPNMQTMRP, 0
EVPRPINPSNVMITKL, 0
ANNYIPDYLTFNPEK, 0
ADTEQSLIMKSKDEKGD, 0
TDEQLNDAEWLKKEIVK, 0
AVLSIPGHNENDWNF, 0
VNEWVEKIRHQVSPF, 0
ACSCLDAPGTHKAGYAICR, 0
ISSDSNNLKLNNVRLP, 0
EGQTPLDLVSADD, 0
AVTRSPKVYAGGIPFQ, 0
RISEETHHALTELST, 0
EVFIKKPRVLPRVI, 0
ERCDIRTELTKDLELD, 0
APARTMPLMEPLR, 0
VSCGSLVGWKYEIAYDKS, 0
FQMSMFGGLPAMQKA, 0
SKFSLGMKQR, 0
SSEKPYECSKCGK, 0
