# Supplementary material for: On Evaluating MHC-II Binding Peptide Prediction Methods
Source: PLoS One. 2008 Sep 24;3(9):e3268. doi: 10.1371/journal.pone.0003268 (PMC2533399; doi:10.1371/journal.pone.0003268)
Supplement: Dataset S1 — Datasets derived from MHCPEP database (0.36 MB ZIP) [file pone.0003268.s002.zip › MHCPEP/SRDS2/HLA-DR9.arff]

@relation HLA-DR9
@attribute Seq string
@attribute class {0,1}
@data
SDYEGRLIQNSLTI, 1
TYQRTRAKVTG, 1
RYWAIRTRSGGN, 1
TVLTALGAILKKK, 1
HRVKRGLTVAVAG, 1
TLLQAAPALDKLK, 1
PKYVKQNTLKLAT, 1
HFFKNIVTPRTPA, 1
GTLVKTITDDQIE, 1
PDYASLRSLVASS, 1
AIIHVLHSRHPGD, 1
DPANGKFSKSA, 1
KRKWEAAHAAEQQR, 1
NPGGYVAYSKAATVTG, 1
VEKYYAYAENDVEK, 1
FPKYYIGSQEKILQ, 1
FPKDYAGAALERL, 1
FSYDYRGSRSAELM, 1
SPKYYVLAKAFVYP, 1
KPKAYQLSAINMIQYR, 1
KPQYVFALPGQL, 1
EPKDFVYALNLTQTLNP, 1
KWAASAAAAA, 1
FNNFTVSFWLRVPKVSASHLE, 1
QYIKANSKFIGITEL, 1
EYKLVVVGARGVGKSALT, 1
DIEKKIAKMEKASSVFNVVNS, 1
GAKFKTSAQHAL, 1
NKVSLTFSKQVALG, 1
MGGMNQRPILT, 1
NNAKYAISMARKIGA, 1
NKVDLTFSKQHALL, 1
LPKPPKPVSKMRMATPLLMQ, 1
ANDGATGLVASMSSAY, 1
VLPENPQDEFLKAR, 0
KSLYGTSYKYG, 0
EVLKRVKDKTQI, 0
LKSTLLDQKIIAG, 0
LTRDRLLPTLGPY, 0
KLPNKKWLDGAWM, 0
GVVVGENEILTNK, 0
ATVYGCATHAIFS, 0
GLSHRITHRPSAL, 0
NTCQIFCTKLFSE, 0
VIVRTSPNHKYIF, 0
AFSWSHLTIIL, 0
LYREKGVELRVDAD, 0
DKSQRNGIRIRDLLNE, 0
NSTDLKKNGFMRAA, 0
FALGGPQLVEKLIT, 0
WVALKAFSLAKSL, 0
GTKWHPAVNVGRGK, 0
DDLKAHLIELRKEQ, 0
NDMVEKQLGKFGIICV, 0
YKAFLDEKMNKV, 0
KIEQAPGQHGARKPRLS, 0
GAGSLGPVGL, 0
LGIFRVHQFEKIEQFCITGPN, 0
APNYRLKSLVKKGPN, 0
PGMPKRVKNAKIAVLKAA, 0
PQCSTDGQWRQVQCNGPPEQV, 0
RPEKAWAFGTNA, 0
MLSSEDVMMALGEL, 0
EKINKKDYKLV, 0
LKDVIVGKIYFLLVR, 0
VEGMNLIGNENYHP, 0
DIPRVLGDIIICTDVAKEQS, 0
CLSQRAEHIWEGVSSA, 0
