# Supplementary material for: On Evaluating MHC-II Binding Peptide Prediction Methods
Source: PLoS One. 2008 Sep 24;3(9):e3268. doi: 10.1371/journal.pone.0003268 (PMC2533399; doi:10.1371/journal.pone.0003268)
Supplement: Dataset S1 — Datasets derived from MHCPEP database (0.36 MB ZIP) [file pone.0003268.s002.zip › MHCPEP/SRDS2/I-Ab.arff]

@relation I-Ab
@attribute Seq string
@attribute class {0,1}
@data
VEKYGPEASAFTKKMVENAK, 1
RPDAEYWNSQPE, 1
NYNAYNATPATLAVD, 1
VGKAMYAPPISGQIR, 1
CKYKVVKIEPLGVAPT, 1
EQMHEDIISLWDQSL, 1
RAKWNNTLKQIDSKL, 1
DRVIEVVQGAYRAIR, 1
QGAYRAIRHIPRRIR, 1
SALQSSDITATAN, 1
RTLYQNVGTYVSVGTSTLNK, 1
IVETPNSENGICY, 1
EQCCTSICSLY, 1
MEKCSSVFNVVNSSI, 1
QLNPEMGTDNDSE, 1
CNCKAPETALCARRCQQH, 1
EVYDFAFRDL, 1
QYNKPLCDDL, 1
VGEPYLSSDPKISLLPG, 1
QPMLFKTSIPKLCKAEG, 1
WQSQSITCNVAHPASST, 1
NVEVHTAQTQTHREDY, 1
KPTEVSGKLVHANFGT, 1
ISQAVHAAHAEINE, 1
HSLGKWLGHPDKF, 1
NTDGSTDYGILQINSR, 1
IFNANKVALAPQCLPV, 1
FRYYPNVVAKNIGRIR, 1
LIGTGLQVKMPKSHKAIQAD, 1
VDLSYLAPKNPGTGPAFTII, 1
SSKAQVFEHPHIQDAASQL, 1
EEFSPSIAREIYEMY, 1
STNQEQTSLYVQASGRVTVS, 1
YIRADFKMVNEALVRQGLAK, 1
LLVIVELIPSTSSAV, 1
SIGEAIYAYSSNLITQG, 1
LKLGDRVYIYTRSSGWG, 1
SGVYTDAYPLSPDAANG, 1
IRLKITDSGPRVPIGPN, 1
PPAYRPPNAPIL, 1
YLPKPPKPVSKLRLATPLLLQALPL, 1
WGDSHEWKGAWCDGS, 1
HNEGFYVCPGHHRP, 1
ASFEAQGALANIAVDKA, 1
KPVSQMRMATPLLMR, 1
SALLSSDITASVNCAK, 1
KYALADASLKMADPNRFRGKDLP, 1
DTPYLDITYHFVMQRLPL, 1
VTGSVVCTTAAGNVNIAIGG, 1
GFSYTDANKNKG, 1
AEGFSYTNANKNKGIT, 1
LKIAVMPKSKQDVFTLMNAT, 0
EKLIEYCKSKGI, 0
SHKGKLFEYSTDSCM, 0
ELIKQRIAQFNVVSE, 0
KIVRLNYPSFNDFLSE, 0
YVFQNPSSQIIGATV, 0
DEIAKELANLKEKQN, 0
IIIGQMASALYFLTL, 0
LDVIFGSPLMPGLLG, 0
FLFEGKEEKPEQF, 0
MEVDQLKKEVTLERMLVSKC, 0
EDETLIVGGQAVA, 0
YAWGGGIDSTW, 0
SPKKIAKSPVNKVTK, 0
DKLKISSNIQQGN, 0
TAEYGDVTRGPRVITPAV, 0
NSGIKKRVGI, 0
DLALMSQGSS, 0
HQFQLDITVKMGRDKVR, 0
TIQKRSNYKFVGMPNET, 0
DSYTCTCPVGFNGIHCE, 0
REHLDTFFDPPLPAEK, 0
NKISKRATRNDDIIFQ, 0
AVINTIKKFSIYLT, 0
LGGLWTFVALHGA, 0
KLNDFLEKGIEEILPW, 0
LKVMDATAISLCRENK, 0
FPQIPYLNVIKEHLLG, 0
YTGAQTRIVETGRVEKFRAR, 0
KGPTTSASTKSSSTGGTSGS, 0
RSFQGGEGPLTVYGPQGIK, 0
LRVMGMVIAYRRIQT, 0
SDIGEALEARFVLEDKLILL, 0
EFGSPKVVNDGVTIARAIEL, 0
KTLKYGAERDECIKE, 0
NNEYCNNLCTKDGAKIG, 0
VWPVSYTRRDECKWAGK, 0
IKTPVVGKHVYGELYGV, 0
EIYYFKDKAGRDLGLRF, 0
DDIFEGIIKHAE, 0
EIILPRGLEYTVEECTCEDCIKSKP, 0
ILKNLGTSAFKNIII, 0
LLKDFGNDIKIHRK, 0
LLFDATIQHNITSIKFF, 0
IDNGIVQDIEDEASN, 0
VGGDRNTGRIHRDAVR, 0
RRAGKDVHYVFMDTGCEHPMTYR, 0
RHFPGTVLRCRPYVPFLV, 0
TSEQLLTYRKNNLGYVYQRY, 0
TVYVPNSTVSLP, 0
VLLVFNDFQLLSKNTA, 0
