# Supplementary material for: On Evaluating MHC-II Binding Peptide Prediction Methods
Source: PLoS One. 2008 Sep 24;3(9):e3268. doi: 10.1371/journal.pone.0003268 (PMC2533399; doi:10.1371/journal.pone.0003268)
Supplement: Dataset S1 — Datasets derived from MHCPEP database (0.36 MB ZIP) [file pone.0003268.s002.zip › MHCPEP/SRDS2/I-Ad.arff]

@relation I-Ad
@attribute Seq string
@attribute class {0,1}
@data
NTTKGVTAACSHAG, 1
NTDGSTDYGILQINSR, 1
NLCNIPCSALLSS, 1
SALLSSDITASVNCAK, 1
CYVTQFHPPHIEIQML, 1
ASMAEPKTVYWDRDM, 1
GERIEKVEHSDLSFSY, 1
HLCGSHLVEAL, 1
VENAKKIKYGEVEFDK, 1
RTLYQNVGTYVSVGTSTLNK, 1
LTKGILGFVFTLTVPSERG, 1
HIEQYLKKIKNSIS, 1
CNCKAPETALCARRCQQH, 1
LSCISSAESLK, 1
SAESLKISQAV, 1
AWVAWRNRCKGTDVQAWIRGCRL, 1
KHGVTVLTALGAILKK, 1
ADHVGSYGITVYQSP, 1
PQGGLQNIAAEKHNLGI, 1
KIAKMEKASSVFNVVNS, 1
IPPSACLSPQAYQQG, 1
PQAYQQGVTDSIGML, 1
QKQEPIDKELYPLTSL, 1
ELYPLTSLRSLFGNDPSSQ, 1
RQILGQLQPSLQTGSE, 1
KAQQAAAAGTGNSSQVSQNY, 1
SPEVIPMFSALSEGAT, 1
DRVYHIPFHLLVYS, 1
YTYTYTYTVHAAH, 1
AHRVQLGPRSLQVLLIP, 1
GLHNHLTTKTYSRSLGK, 1
DSFNNSSVQDYNLNDSENSTFLLGQGPQPTSSYKPHRLCPSEIE, 1
TELVQSSSTGKI, 1
EQTSLYVQASGRVTVSTRRSQ, 1
PPVPVSKVVSTDEYVARTNIYYHA, 1
MTKALELFRNDIAAKYKELGFQG, 1
KRHGLDNYRGYSLGNWVCAAKFE, 1
FERFEIFPKE, 1
AHAAHAAHAAHAAHAA, 1
TYTVHAAHAYTY, 1
KMKMVHAAHAKMKM, 1
LYGALLLAYGFYTTGAVRQI, 1
FGDYKTTICGKGLSATVTGG, 1
QKGRGSRGQHQAHSLERVCH, 1
CLGKWLGHPDKFVGITYALT, 1
IAAFVGAAATLVSLVTFMIA, 1
RQAHCNISRAKWNNT, 1
IYEMYEAVSMQKPSLR, 1
EDDIEADHVGFYGTTVY, 1
VDTACRHNYEGPETSTSLRR, 1
SQLIAKFGTAFK, 1
GNSERHFVVQFKGE, 1
TNGVTAACSHE, 1
WANLMEKIQASVATNPI, 1
DAYHSRAIQVVRARKQ, 1
ASFEAQGALANIAVDKA, 1
KAERADLIAYLKQATAK, 1
IQMLKNGKKIPKVEMS, 1
SFSKDWSFYILAHTEF, 1
KSNFLNCYVSGFHPSD, 1
HPSDIEVDLLKNGERI, 1
TEKDEYACRVNHVTLS, 1
TYQRTRALVRTGMDP, 1
APYTSTLLPPELSETP, 1
ATSTKKLHKEPATLIKAIDG, 1
RTDKYGRGLAYIYADGKMVN, 1
EALVRQGLAKVAYVYKPNNT, 1
YPVLNVTMPNNDNFDKLYIWGIH, 1
YLPKPPKPVSKLRLATPLLLQALPL, 1
LFCGCGHEALTGTEKLIETY, 1
FSKNYQDYEYLINVIHAFQY, 1
NTWTTCQSIAFPSK, 1
CADARMYGVLPWNAFPGKVC, 1
FTKKMVENAKKIEVEFDKGQ, 1
NGVTAASSHEG, 1
IHVLHSRHPGD, 1
KYLEFISDAIIHVLIISK, 1
ALNNRFQIKGVEL, 1
WSYNAELLVALEN, 1
NHNTNGVTAAS, 1
NIASHISSSSARTGD, 1
EFISEAIIHVL, 1
LEDARRLKAYEKKK, 1
VPQLNQMVRTAA, 1
TINFESTGNLIAPEYGFKIS, 1
RLQAEIFQAR, 1
SEAIIHVLHSR, 1
MVRTAAEVAGQL, 1
EEQTQQIRLQA, 1
VTGSVVCTTAAGNVNIAIGG, 1
KLRVQKSTWERGSLF, 1
YSKLRVQKST, 1
RIQRGPARAFVTIGK, 1
IQKTPQIQVYSRHPPE, 1
KCSQCHTVEKGGK, 1
KPVSQARMATPLLMRPMSM, 1
YFMYSALRVQKST, 1
AEGASYTVANKAKGIT, 1
EGFSYTDANKNKGIV, 1
ISQAVHAAAAEINEAGR, 1
QADHAAHAEIN, 1
MVSRIYQTATHLPK, 0
SAKIYNAIDPNLIYAD, 0
DDTIFITPITEST, 0
HIGTQEELKHQLELEK, 0
FATPRKESDKAQVLSG, 0
ALKRAGLDDSRPLLQ, 0
GTIQVMLLTISELKPT, 0
IRQHYKSIKDR, 0
SGASNWGPTNAKLQGA, 0
LRLLGNTFVALSDLRCNLAC, 0
ADALLYLGRAKRTPEKLPP, 0
DADIFLLSFLNQFP, 0
KARVVLLEYLTSLLDEYT, 0
TARRVDAGAQD, 0
QSLACTFGDMC, 0
VKCNTDLVLIRILASLGCGFDCA, 0
EAVEALGNSHLSQNSH, 0
SAGKRGGFNTFRDRE, 0
RAYNPLFIWGESGLGKT, 0
SEKKQPVDLGLLEEDDE, 0
EHTLEREIASVIKKE, 0
GRTQLINLFEVEPNC, 0
ENAIYPGIKAFVFNSD, 0
ITDITTLLPHRYPFLLIDR, 0
SPRDPKHRAFLETELQ, 0
LGQRIFAHIGKTAWQAWLAH, 0
GYNGARTTKGDGKAAQ, 0
TSFGAPTLLENELA, 0
ILGKVIGGGLPMA, 0
KSAPATGGIKKPHRMAR, 0
SFGNLYNAAAIMGNPNV, 0
AHGKKVLGAFSDGLAHLDNLKGTFAQLSELHCDKLHVDPENFKL, 0
QVSGGARNLADV, 0
VLAMTSYPVPDASGFVKLDAM, 0
CLILRIFILIKEGVISMAQDIIST, 0
ELDLGRYIAEDRNARTGFFRMVP, 0
CSLSCHGDASKFYGYEALPRQSL, 0
NHLCLDSLTG, 0
ALLDLQQTFAAREPGS, 0
IDDRYHKEKVVS, 0
RFSGSGSRTDFTLE, 0
GPGQLVAYLMLDVRRLGFGV, 0
STLFVLLALAIYTGVTVSFL, 0
QSSWEWNFGQAPAFSHLLDE, 0
VNDIRLMVRCMDCIELSKNL, 0
VIFFRDPLTAQPHEPDVNAL, 0
DPVGPLGTQGSMSSG, 0
ETARFYKAYDIAKDLL, 0
KIALDNSLSGLEFIYGL, 0
AEEATLPIFDQIFTRIGAAD, 0
TDNNADTNFLKV, 0
RFEKKGLKIVGMKM, 0
IFIYYIIKTER, 0
YDEAERTKAEATIPLVP, 0
LVFLRRSQQVAEAPGL, 0
KRAACLCFRSEQEDEVL, 0
GYTRTCLISPSSTPQTC, 0
RMVIIMVIGFLTSWLP, 0
LVNLAVADLAETIIAS, 0
IIFRSPKGWTGPREVD, 0
DGPISEATDKDFEAIY, 0
GLENVKKNKRALWVFP, 0
SKQKLNLIHPQDYNY, 0
VIYESRPNVTVDAFAL, 0
AAKAKGWEVKVETQGSIGLE, 0
HSVITERGSDIIIVGRGIIK, 0
PQGFVADATINTPNGVLVAS, 0
KTAGRGHKGQKSRSGGFHKVGFE, 0
PHFSKTSKPIGVRMGSGKGSPEKWY, 0
KLFNELGPRFAARQGGYTRI, 0
RRTSKTRKRKRRTHYKLAVP, 0
PSLRQLAQKYNCDK, 0
AAAQAAQTAAEAAERAQGNA, 0
KKLAGVYAAGFVEDGMVVGL, 0
HLISTLQRVDE, 0
RLTSHLELHKR, 0
IRIRLKAYDHRILDQSAE, 0
TEKRKKQKISAKK, 0
TLEKRFAIESPQI, 0
QEGQDGLVEKL, 0
SPEDLGAQFLIRTGS, 0
DNDYCLRECKQ, 0
VAGQDGSVVQFKIK, 0
IAQMVAQDLAYP, 0
GVINPALDYLKDKINSLLNA, 0
IAEDIANSLS, 0
WQILYHIKFRD, 0
WLRDLIYWYMPT, 0
DDSSDDPYPAM, 0
IGVGFMFAPIHHPVMQVVSP, 0
LASRAYAAPAPGQAL, 0
SGPVVSAENM, 0
VGLTGERRGAASASS, 0
IWMIWFWGPALLSILP, 0
PDAQGKMVTIDGA, 0
ARHAQAIADIKKCYNLQML, 0
LQINAAFDGGNIH, 0
MIIQTPSRIHMGLIDL, 0
RQCFVKVGAKIGVEG, 0
RAKQAQVPKHVIDKAID, 0
LDPDALRYLRF, 0
