# Supplementary material for: On Evaluating MHC-II Binding Peptide Prediction Methods
Source: PLoS One. 2008 Sep 24;3(9):e3268. doi: 10.1371/journal.pone.0003268 (PMC2533399; doi:10.1371/journal.pone.0003268)
Supplement: Dataset S1 — Datasets derived from MHCPEP database (0.36 MB ZIP) [file pone.0003268.s002.zip › MHCPEP/SRDS2/I-Ag7.arff]

@relation I-Ag7
@attribute Seq string
@attribute class {0,1}
@data
WYPWTQRYFDSF, 1
LEDARRLKAIYEKKK, 1
LSQAVHKAVLTIDETG, 1
MVKEALEEAEKAQVAAEKA, 1
FENRKRIEPVLIRK, 1
KNSLINYLEQIHRGVKGFVR, 1
PFSRWHLYRNGKDQ, 1
PMLLLQVSVGLVFLF, 1
KAAALAAYA, 1
FVNQHLAGSHLVEAL, 1
IPPLRYLLDNEERMSRLSK, 1
NMYAMMIARFKMFPEVKEKG, 1
DTGHGLRLITIYSYGAGSTEKGDI, 1
DSGKGLRLIYYSITENDLQKGDL, 1
IIIEVLKKRHSG, 1
LTALGTILKK, 1
KVHGSLARAGKVRGQTPKVAKQ, 1
MEVGWYRSPFSRVVHLVRNGK, 1
GHNYVTAIRNQQEG, 1
ETTEESLRNYYEG, 1
SRLSKVAPVIKARMMEYGTT, 1
ISQAVHAAHAEINEAGR, 1
FTKKMVENAKKIEVEFDKG, 1
SHLVEALYLVCGERG, 1
YFSPAVGVDFELESFSERKEEEKEEL, 1
YVLGGGCALLRCIPALDSLTPANED, 1
YTYTVHAAHAYTYT, 1
GQFGVIGPGYPIRAL, 1
EALYLVAGERGFFYT, 1
ERGFFYTPKTRREAE, 1
KTRREAEDLQVGQVE, 1
QVELGGGPGAGSLQP, 1
TSIASLYQLENYAN, 1
MTKALELFRNDIAAKYKELGFQG, 1
YLATASTMDHARHGF, 1
HARHGFLPRHRDTGI, 1
PGYPIRALVGDEQED, 1
GAGSLQPLALEGSLQ, 1
ALEGSLQKRGIVEQA, 1
RGIVEQAATSIASLY, 1
AAAMKRHCLDITYRGYSLGNW, 1
AKKIVSDGDGMNAWV, 1
ITASVNCAKKIVSDG, 1
RCELAAAMKRHGLDN, 1
NVIHAFQYVIGTASF, 1
DKEKLINVIHAFQKV, 1
AEGFSYTDANKNKGIT, 1
RHGLDNYKGYSLGN, 1
VVMRDPASKRSRGFGF, 1
MKRHGLDNY, 1
RHGLDNYRG, 1
DYEYLIKVIHAFQYV, 1
KPKATAEALKTVMD, 1
RPIKVNLLIPVA, 0
SGQNSHSSTESSLNS, 0
SMTANIEITGLLREIK, 0
FLLPIITIGKFYSENNKIY, 0
GLLAMKRAGARTMA, 0
TCPAGKNLCYKMFMVATPKV, 0
TLPCTSMSYWGLTV, 0
QRVGTTGEKPDLALL, 0
YREKWTDMD, 0
SVVRLEPKNPPPPVN, 0
FNNYNVNQPRHFCKGCHRY, 0
DPMERLAQLVIVPVQQVAFN, 0
AKHLAHLLKYDSVHGIFKGSVEAK, 0
PDAAMEDGDALIFMNFRADRARE, 0
GTLSVDKNPHIQ, 0
ELMAIAEFVD, 0
GIESEDDPNYDVNMDIQSFNIF, 0
AASIKNVGDTRVGDTITHAKR, 0
IGIRVTRGVTMHGV, 0
DINHEPMVGAITV, 0
NQQYRAFGSIWQVKDQLPDL, 0
TYLSDDDMAEKFGRTRR, 0
AIICSISAVDGLDYEAAEA, 0
TLPEMNALLRDMEIT, 0
EMVTELLGGDMVNQSFICDPDDETFI, 0
KGENISLLHPICQHGMEDEDREVLV, 0
YTDRCPITSNFIVI, 0
TLSFVKRLSLYLADN, 0
YQFQHFSEALTSHVD, 0
VATIRQARQTVMEPD, 0
PLNIVPNTTKEIKVK, 0
FGLALKSGNVALLRG, 0
TPKQSHYTAIIFES, 0
IQGSIPGHKNSYLLVKDAIKKAS, 0
HSVVSVRGGRVKDLP, 0
LMEGLPVLRLEDVVS, 0
PIVLQYLCPVYISFF, 0
EENEGKHFLEQINPN, 0
VAIIAIFTFVEPVGK, 0
ISGAGILRLVEALPY, 0
AEFAERSVAKLEKTIDDLEDE, 0
RNNSACVGDGQRCAS, 0
HNVQGLFDTIAPNYD, 0
PQLLTYQQQKGQLPP, 0
IRKIRKRKKTPCPLC, 0
MSDVVTKFLKNPSKS, 0
TDTVTLLSEMVAEFVK, 0
SGAIVPYVPPPYNF, 0
ESGFQSVDMVIVNEVK, 0
WYSAVRIMK, 0
VLDTTTKSI, 0
FREPKQVVELDRDGD, 0
DKGYNLVIEGTGRT, 0
