# Supplementary material for: On Evaluating MHC-II Binding Peptide Prediction Methods
Source: PLoS One. 2008 Sep 24;3(9):e3268. doi: 10.1371/journal.pone.0003268 (PMC2533399; doi:10.1371/journal.pone.0003268)
Supplement: Dataset S1 — Datasets derived from MHCPEP database (0.36 MB ZIP) [file pone.0003268.s002.zip › MHCPEP/SRDS2/I-Ak.arff]

@relation I-Ak
@attribute Seq string
@attribute class {0,1}
@data
EKDDLSVEAEIAHQIA, 1
HNTNGVTAACSHE, 1
NLCNIPCSALLSS, 1
SALLSSDITASVNCAK, 1
GKKIPKVEMSDMSFSK, 1
ASMAEPKTVYWDRDM, 1
PSDKHIEQYLKKIKNSIS, 1
SDYEGRLIQNSLTI, 1
RTLYQNVGTYVSVGTSTLNK, 1
VYQILAIYATVGSLSLAIMMAG, 1
SAAFEDLRVLSFIRG, 1
LEFITEGFTWTGVTQNGGSNA, 1
YWERETQKAKGNE, 1
VNTFVHESLADVQA, 1
MQWNSTTFHQTLQ, 1
KYALADASLKMADPNR, 1
TPRRGEVYTCHVEHP, 1
DQIEVTNATELVQSSSTGKICNN, 1
DYASLRSLVASSGTLEFITE, 1
QQTIIPNIGSRPWVRGLSSR, 1
APRGYFKMRTGKSSIMRSDA, 1
PPVPVSKVVSTDEYVARTNIYYHA, 1
VSGLQYRVFRIHLPDP, 1
EQMFVRHLFNRAGTVG, 1
FYTTGAVRQIFGDYKTTICG, 1
QKGRGSRGQHQAHSLERVCH, 1
SAFDVLGFTAEEKA, 1
HRGAIEWEGIESG, 1
ISQAVHAAHAEINEAGR, 1
KAERADLIAYLKQATAK, 1
GFSYTDANKNKGIT, 1
KPNILNCYVTQFHPPH, 1
SFSKDWSFYILAHTEF, 1
EYVRFDSFVGEYRAVT, 1
NSERHFVHQFQPFCYF, 1
IIANDQGNRTTPSY, 1
KVHGSLARAGKVRGQTPKVAKQ, 1
LFCGCGHEALTGTEKLIETY, 1
NTWTTCQSIAFPSK, 1
SKTSASIGSLCADARMYGVL, 1
DLIKYLKQATSS, 1
YIYADGKMVNEALVRQGLAK, 1
AILLDKGNKEFLSAGY, 1
RYLENGKETLQRTDAPLEDARRLKAIYEKKK, 1
TGKICNNPHRILDGRACTLIDALLGDPHCDVFQNETWDL, 1
EYILYNKGIMGEDSYPY, 1
RSYLDAWVCEQLAT, 1
NPHRILDGI, 1
EPLVPLDNHIPENAQPG, 1
DGNGMNAWVAWRNRCK, 1
AVVKKGTDFQLNQLE, 1
DSAFDVLSFTAEEKAGVYK, 1
KGTAFQLNQLEGKKGY, 1
NFNTQATNR, 1
KGTDVQAWIRGCRL, 1
EENLRFDSDVGEFRAV, 1
FISEAIIHVLHSR, 1
IASNENMETMESSTL, 1
EEDFHVDQVTTVKVPM, 1
DPFKGDDENEENPTEPSY, 1
FVAFDSAVGAARAVTELY, 1
EDENLYEGINLDDCSMY, 1
KPVSQARMATPLLMRPMSM, 1
FVRFASDVGEERAVTELY, 1
DGSTDAGILQINSR, 1
FESAFNTQATNR, 1
DYGIFQINSR, 1
RSQIDTDYALRRSPIK, 0
AVDWWGLGVVMYE, 0
AAVATRLEVGVLA, 0
GQMNEPPGARMRVGLT, 0
LMRDFTPSGIAGAFQR, 0
KQSRDCFGCLREWCD, 0
QLPEESKSASNKSPLVLE, 0
YHYSRLYAADFSHE, 0
KLFKIACEKHQHLYRLAMTG, 0
KNIVVHREEIYHQIKALADNIP, 0
HFTRTRILNKPMNMQ, 0
IDMVINIGALKDGRFDDVQQD, 0
LELFGDARAAAQR, 0
LLSKRIAIQKSGEV, 0
VRAEKKIRVAING, 0
RENIKQIVKLLASVRA, 0
LVYVVVIRLFNVDGW, 0
LIQGLEKLEYRGYDSAGIFVLDG, 0
IIYTLASCPYCIKAKALLDK, 0
TKNVLVTRTFSKIYGLAAER, 0
REPGCGCCLTCALREGQACG, 0
PPRLGRNPKTGESVALPGKHVPHF, 0
ELLAATLKGKVLGFRY, 0
DRPHAPKGAQWDAAMR, 0
PGSRKSEIAKMFPLFVKAAQ, 0
SINNVQDPQKPEPRDKMESF, 0
HLFLKGYMDRMDDT, 0
QPSSSSSINDVSS, 0
WELIPLCHPLLLSKIEI, 0
SIPFRPFSVECNSKDGE, 0
SKMQLGSSSEDLNG, 0
ERADEDEGIEIVNTDF, 0
SRLFIGRPRWKLLFDE, 0
LYTVCFITKTLLLTSL, 0
MDEWNTRTHGASGLTQ, 0
MVKSANVMLVGYEK, 0
QNLTLRSQKLGVLSSSQNGSPK, 0
QGGRIVLSGLLDEQAEELGG, 0
MIPWDGCKAKQIAS, 0
IKPKLGLSAKNYGRAVYECL, 0
RLMNNKNYIVKF, 0
KTTRFRQVRGRRKNWKKAYV, 0
YVSGFRNADRLVYSSD, 0
KNYITEAGKIVPSRITGTSAKYQRQLARAIK, 0
MPSVRLKENEPFDVAIRRFKRTCEKAGVLSEVRRREFYE, 0
ISRDLRTAFLEHDRTML, 0
MAQVEYKGTGRRKN, 0
PARTLRILA, 0
AVVCGYGDVGKGSSASL, 0
HDKRDDLQKKDAQQEI, 0
PEYGREAIHPITDTI, 0
HKEGRFKSQDADYHRVMYA, 0
PAISAVLAEGISVNVT, 0
IRGLGKAER, 0
PTIVALLFSRNGNT, 0
CDEQLLITVAFNQPVK, 0
QTICEFMHRTSGF, 0
ELEPRLFSFNNPAGA, 0
PIDYVVVLLHQFDEQS, 0
DACTQSMFEDRKVKLSEI, 0
DAWVFVEVRFRRNDLFGG, 0
LLITGGIISQRLLDIAY, 0
IPRTSLIIYLKHMKHERQI, 0
VTVVATSKFNIVKNRIKA, 0
RVYAAYGGVYVCTA, 0
KWMEPSLPLLRL, 0
EIYVAAKEGG, 0
