# Supplementary material for: On Evaluating MHC-II Binding Peptide Prediction Methods
Source: PLoS One. 2008 Sep 24;3(9):e3268. doi: 10.1371/journal.pone.0003268 (PMC2533399; doi:10.1371/journal.pone.0003268)
Supplement: Dataset S1 — Datasets derived from MHCPEP database (0.36 MB ZIP) [file pone.0003268.s002.zip › MHCPEP/SRDS2/I-Ed.arff]

@relation I-Ed
@attribute Seq string
@attribute class {0,1}
@data
CPKYVRSAKLRM, 1
NTDGSTDYGILQINSR, 1
SLKMADPNRFRGKDLP, 1
KSNFLNCYVSGFHPSD, 1
IIHVLHSRHP, 1
EPSDKHIEQYLKKIKNS, 1
IVWASRELERFAVNPG, 1
YGGFLRRIRPKLK, 1
VEKYGPEASAFTKKMVENAK, 1
DSFNNSSVQDYNLNDSENSTFLLGQGPQPTSSYKPHRLCPSEIE, 1
PPVPVSKVVSTDEYVARTNIYYHA, 1
VSGLQYRVFRIHLPDP, 1
EQMFVRHLFNRAGTVG, 1
EALNNRFQIKGVELKS, 1
AELLVALEN, 1
ARRLKARRLKARRLK, 1
AQFMWIIRKRIQLP, 1
GQFYFLIRKRIHLR, 1
LVVDNGSGMCKAGF, 1
LTALGGILK, 1
ITAFNEGLK, 1
KVFGRCELAAAMKRHGLD, 1
SALLSSDITASVNCAK, 1
RTDKYGRGLAYIYADGKMVN, 1
LEDARRLKAIYEKKK, 1
ASMAEPKTVYWDRDM, 1
SFSNDWSFYLLYYTEF, 1
ACRVNHVTLSQPKIVK, 1
DTVKLMYKGQPMTFRLLLVD, 1
ALWYSTHFVFGGGTKVTV, 1
KHGVTVLTALGAILKK, 1
SEAIIHVLHSR, 1
GGELDKWEKIRLRPGG, 1
KIRLRPGGKKKYKLKH, 1
KPVSQMRMATPLLMRPM, 1
SQLELRWKSRHIKER, 1
ERAEAWRQKLHGRL, 1
SLDEHYHIRVHLVK, 1
SQLIAKFGTAFK, 1
HPPENGKPNILNCYVT, 1
VEMSDMSFSKDWSFYL, 1
SFYILAHTEFTPTETD, 1
TETDTYACRVKHDSMA, 1
EALVRQGLAKVAYVYKPNNT, 1
HEQHLRKSEAQAKKEKLNIW, 1
KAERADLIAYLKQATAK, 1
FERFEIFPK, 1
KGTDVQAWIRGCRL, 1
IVSDGNGMNAWVAWRNRC, 1
HPSDIEVDLLKNGERI, 1
IQKTPQIQVYSRHPPE, 1
IQMLKNGKKIPKVEMS, 1
ELFRKDIAA, 1
KALELYRKDIAAKY, 1
AFVAWRNRCK, 1
KAVKQNTLKL, 1
GVLGNILVILSV, 0
MDGADGVLVRLDGPRP, 0
WTDPGNEVIDGLISNQ, 0
GEFRTLGQDNILIFPV, 0
EALPRRNDFI, 0
IATARGFRELVFVPGNI, 0
EEVADLSHRENDIKNA, 0
NTGERSLSLLNCE, 0
LEGAGKRVFNAAEKALPVVA, 0
SVSEGLVAMITMCLAYLILRLFRTEIPEGLLQLPGPKPLPIIGN, 0
LPSVIGGKPSERTLSGATRRGDRR, 0
KELKSAFRKLAMQFHP, 0
SGDPFAELFDDLGPFS, 0
LNEIHIHTIEQLAKGD, 0
DAAGEIITA, 0
SHPLLDQRQPHYSAF, 0
WEGQFANKVKDVLL, 0
PVEFDCPDDVYILD, 0
KAGSGLLTFGNPTS, 0
TNISFPVDS, 0
EIRKFQKST, 0
VALTGDLWLNANESAWPN, 0
GVQPKCLLCPKRGGAL, 0
ILLVGFGIACLIKNLHLQLL, 0
AVIHRKIVAGIIAVA, 0
AWKAHCQNKDVSQYI, 0
KAGMIGFSKSLAQEIA, 0
VTPFYFVGGVLSVFFF, 0
DSVIHLGCKPYLDSQRAACW, 0
QAVMKAWKAACASQGPST, 0
LPLLDGYLKNSATTVE, 0
DNTQIFIALLT, 0
TFMNLSGKSVAALANF, 0
TNENGTEIEEDTDHKY, 0
GALFLWIFWPSFNSALL, 0
PVDDLELTVRSANCL, 0
GGLPRVAELFEARR, 0
IAFRAKQRRFDDFD, 0
RKVYTGRVVSDK, 0
KEDLRVLMEKEFPGFL, 0
PQRARLPIIFWQDAYF, 0
EEAQRLQAVHREKYPD, 0
VLVDKSYPFTYRDSCS, 0
KCFKSRRLLFTGGLVGGLFT, 0
KINAHGIPVYLCEACGNPIP, 0
NTEECAAGQKICFKNWK, 0
KAHILPPGH, 0
EAIRIFGLLVIATI, 0
GTGLHLLAPSMGTFLRTH, 0
WLWFRNRPAAQVASNW, 0
IWKDNLPVMGGYVTKD, 0
SAIAQAEGGRIAHVKP, 0
VNQLLDILR, 0
LKMEKQLALIEDET, 0
VPLLIDKAVD, 0
PISAPGPAAA, 0
