# Supplementary material for: On Evaluating MHC-II Binding Peptide Prediction Methods
Source: PLoS One. 2008 Sep 24;3(9):e3268. doi: 10.1371/journal.pone.0003268 (PMC2533399; doi:10.1371/journal.pone.0003268)
Supplement: Dataset S1 — Datasets derived from MHCPEP database (0.36 MB ZIP) [file pone.0003268.s002.zip › MHCPEP/SRDS2/I-Ek.arff]

@relation I-Ek
@attribute Seq string
@attribute class {0,1}
@data
FISEAIIHVLHSR, 1
FERFEIFPKESS, 1
GLAYTYADGK, 1
EALVRQGCAK, 1
KRLKRLKRLKRLKRL, 1
AWRNRAKAWRNRAKGTD, 1
LSTLPETTVVRRRGRS, 1
GRTQDENPVVHFFKNIVTPRTPPP, 1
YTYTVHAAHAYTYT, 1
YGGFLRRIRPKLK, 1
EFVAAKAAQK, 1
SRRSVASIVGTLVRM, 1
DTPYLDITYHFVMQRLPL, 1
YYVRAVRAYLTT, 1
EQNVRSAGELELQFRRVKCK, 1
RTLYQNVGTYVSVGTSTLNK, 1
KMKMVHAAHAKMKM, 1
LRRDFNHINVELSLLGKKKKRLRVD, 1
ISQAVHAAHAEINEAGR, 1
NTDGSTDYGILQINSR, 1
SLKMADPNRFRGKDLP, 1
ELFRKDIAAK, 1
YVNKEIQNAVQGVK, 1
FDNRMVNHFIAEFKRK, 1
STPTLVEAARNLGRVG, 1
FRKDIAAKY, 1
MTKALELFRNDIAAKYKELGFQG, 1
KPVSQMRMATPLLMRPM, 1
RTDKYGRGLAYIYADGKMVN, 1
DARRLKAIYEK, 1
HPPHIEIQMLKNGK, 1
VAYVYKPNNTHEQHLRKSEA, 1
LEDARRLKAITEKKK, 1
RLKAIYEKKK, 1
HEHQLRKSEAQAKKEKLNIW, 1
CAKKIVSDGNGMNAWVA, 1
RNRCKGTDVQAWIRGALR, 1
KVFGRCELMAMKRHGLD, 1
TALGAILKK, 1
GTKMIFAGLKKPNERGDLIAYLK, 1
GKKVITAFNEGLK, 1
VRQGLAKVA, 1
LGNWVCAAKFESNFNTQAT, 1
IAYLKQATSS, 1
QDILIRLFKSHPETL, 1
VEKYGPEASAFTKKMVENAK, 1
KQIINMWQEVGKAMYA, 1
RISIYWTIVKPGDVLVINSNG, 1
PPVPVSKVVSTDEYVARTNIYYHA, 1
VSGLQYRVFRIHLPDP, 1
EQMFVRHLFNRAGTVG, 1
GFPTIYFSPANKKL, 1
IPLIMLINKARNKAE, 1
YDRNTKSPLFVGKV, 1
FAEFGTLKKAAVHYDRSG, 1
LHLGYLPNQLFR, 1
IPGGPVRLCPGRIR, 1
IAKFGTAFK, 1
LESIINFEKL, 1
LTALGGILK, 1
LSSDITASV, 1
ITASVNCAK, 1
AQVAWRNRCK, 1
DLIAYLQATK, 1
EEKEVNAEAAEEL, 0
LEAEFGVEIADD, 0
QLPERDCRYA, 0
APRAVFPSIV, 0
LMITHFRQAIEETLP, 0
KRGKLPGPTVCASYALE, 0
GGSNYGNSNPELKKRV, 0
GTGNQGQLQVPSANLWWPYLMHEH, 0
ADAIEKVGREGVIS, 0
DYRDDMGGVGSFM, 0
WYFLPFYAIL, 0
ELAAVIDRRYDGQNL, 0
TILSRANQAIATLERYKT, 0
PEGILGFENIKK, 0
QTHCAHCHKLLDRITLVRRG, 0
RMLATGECTPEDLCFSLQET, 0
VVVLARHFGKEFTP, 0
GSVMDRIDIITGTLGKSYGAVGGYI, 0
RRYGHAYVPLDEALSRV, 0
YFNVYGPHEQHKGRMA, 0
PMNAAKHLLLGEHWQA, 0
AHTAGKMRKN, 0
VVTFRPGQKLKQRV, 0
KTYGNKCNFCNAVVDS, 0
ELANAGSELVRITVNT, 0
LLNANWVLT, 0
VERICAKPSTKAYGRLSVICSLI, 0
LIYKASTLASGVPSRFK, 0
QYMDDLPKSANEISESAVIS, 0
SRTRDRRRSRS, 0
AKKDEWGLVAPISP, 0
VSDQFSVEFEVESLDSEDYS, 0
SLTLTPMMCGWMLKS, 0
FRDYGLYDHA, 0
DKELSPIDGQCVSLHNHDLP, 0
EDLMSSKDDVGKNVHEL, 0
SQSLFVEIPDGLLADGSK, 0
DDRLVTMQIWDTAGQER, 0
DLLQEEFDE, 0
DSIDEVEQFKGAKLFLPKEELPE, 0
DFEAGGDGGDPSE, 0
ANLRSGNHA, 0
WNQGYGNYWNQGYGYQQGY, 0
LSAIEEGKYV, 0
GRPRANYRDFGLSGH, 0
KNYKVEGELRREVALNIKRL, 0
IAGRFTPGTFTNQIQA, 0
SLWPYKGRPATKSFLYEIVSN, 0
TKKQKPTFEDIGSSIVDFETSDND, 0
LPWGYDISQVTISFVY, 0
AEGSPKQVFPSLKELI, 0
SVNMFFTFLVAQLF, 0
MEPAAIKAAIKAVQK, 0
QLNQLNLAELKQLE, 0
ALGMLKSMGVKVNSISLD, 0
PSSSEVVSSSVA, 0
ISLPKKYAPLLEKN, 0
MGPADSPYA, 0
VGGDLIHREL, 0
SKAIASCDF, 0
ENLLSDAWA, 0
LAEGDDVHR, 0
DMQELSGETP, 0
WPEHSIKDSF, 0
