# Supplementary material for: On Evaluating MHC-II Binding Peptide Prediction Methods
Source: PLoS One. 2008 Sep 24;3(9):e3268. doi: 10.1371/journal.pone.0003268 (PMC2533399; doi:10.1371/journal.pone.0003268)
Supplement: Dataset S1 — Datasets derived from MHCPEP database (0.36 MB ZIP) [file pone.0003268.s002.zip › MHCPEP/SRDS3/HLA-DQ2.arff]

@relation HLA-DQ2
@attribute Seq string
@attribute class {0,1}
@data
LIYFQGTGAADDSGL, 1
IGQYYEEEERQRGNF, 1
PPSQGKGRGLSLSRFSWG, 1
SGPLKAEIAQRLEY, 1
RGNFPDRFSARQFPEFISEAIIHVLHSRHPGC, 1
KTIAYDEEARR, 1
FESTGNLIAPEYGFKISY, 1
SDYEGRLIQNSLTIY, 1
AAEYWNSQKEVLER, 1
VVEFDLPGIKADS, 1
LRLDGEEVDMTPADA, 1
EEVDMTPADALDDFD, 1
LDPLIRGLLARPAKLQV, 1
IPELNKVARAAA, 1
DVEVYRAVTPLGPEVAGQF, 1
GIVEQCCTSICSLY, 1
HLVEALYLVCGERGFF, 1
AAAAAVAAEAY, 1
DILDTAGLEEYSAM, 1
NNQVVSLKPEIIVDQY, 1
IASNENMDAMESSTLY, 1
TPLLMQALPMGALPQG, 1
KPPKPVSKMRMATPLLMQA, 1
LPKPPKPVSKMRMATPLLMQ, 1
LGQQQPFPPQQPYPQPQPF, 1
QFLGQQQPFPPQQPYPQPQ, 1
IDVWLGGLAENFLPY, 1
YLTFLPSADEIYDCKV, 1
KPLLIIAEDVEGEY, 1
DAWREGEEFVVEF, 1
IEQEGPEYWDQ, 1
RAPWIEQEGPE, 1
APWIEQEGPEY, 1
EWTSSNVMEE, 1
MATPLLMQALPMGALPQ, 1
RMATPLLMQALPMGALP, 1
WTSSNVMEERY, 1
WIEQEGPEYWD, 1
PWIEQEGPEYW, 1
HIGTDIIEISRIRKA, 0
AQSKRGILTLKYPIE, 0
KLHTGRSRNDQVATDMHL, 0
MEFEALMSPQSPKR, 0
IWYGPDRPKYLGPFSEQTPSYLTGEFPGDYGW, 0
VGEGSVVRGTG, 0
FGSAVVVVCERDIAETKA, 0
PDDEDLDLIPPKPMA, 0
GKTTVANLFAEEGI, 0
DRKTGRTSTIEVS, 0
KDALKGGGFGSSSSG, 0
KEKILKVYENFSRRI, 0
RAKWNKTLEQVATKLRE, 0
ACESECPVSPIS, 0
ECFQHRNHTCLVFEMLEQN, 0
ELHEIFGTKTVSIR, 0
TKIDVIKLATEVERRT, 0
VNGHGADTDII, 0
CRGKFIALNAHKRK, 0
NKKENRLYSLNEEHLI, 0
ASVCTVNYQPVNPPIV, 0
SKKHGSLYWLLDETKT, 0
KLIIADEPVASLDALNGNQ, 0
SSVASEAHGEDLIVTPFAQV, 0
DMLAIAAKESIVLAGGPSW, 0
IIGGVTSNTDAAHLAEKFA, 0
LSPGMMMGMFNMLST, 0
DLTNPSSCGAEKQKGA, 0
LALWDTAGQEDYDR, 0
ECPFCGSTGTVRR, 0
RLYYGRFILSP, 0
ELHESIIESLL, 0
PLSLRPREKAP, 0
VLAKIQERFD, 0
TDCVYLGVNALMRPRPD, 0
NKEVSSDESPKEVQLTT, 0
LDTLFGELVWR, 0
RGYLKDFVIIY, 0
TDQQVRIVSLG, 0
