# Supplementary material for: On Evaluating MHC-II Binding Peptide Prediction Methods
Source: PLoS One. 2008 Sep 24;3(9):e3268. doi: 10.1371/journal.pone.0003268 (PMC2533399; doi:10.1371/journal.pone.0003268)
Supplement: Dataset S1 — Datasets derived from MHCPEP database (0.36 MB ZIP) [file pone.0003268.s002.zip › MHCPEP/SRDS3/HLA-DQ4.arff]

@relation HLA-DQ4
@attribute Seq string
@attribute class {0,1}
@data
FTAFGFSEQRTFAER, 1
SISPGSGLFSPGYTR, 1
LDGIWSGRVLHTATF, 1
HRVASDINLTISFRY, 1
GRSALVRVTYVSPFL, 1
LRCSSFRRDSLLLYY, 1
QDVDYFRHPPEVSLL, 1
RTPGFCYLSLSSALR, 1
PIFPVVSSSGSSSSP, 1
WPMCSDYPSVSLCPW, 1
PSWKRSALVRWALLQ, 1
PLYFRSRTCPSCSPR, 1
FEGVYDPSINVSKLV, 1
VASFFFMDPFSLHYR, 1
PGHSLGKLSVLHSFF, 1
PVRYGFSGPRLAELW, 1
GCSALVGFLILLCCM, 1
PAVASTSSLIIDGPF, 1
LVLLLFIALGFMYGA, 1
IVSVVIRGNEGAFWS, 1
PLSGHSSVLAALSMP, 1
GRFRHYSMLRHHSIR, 1
RSSHHPSFAVSLEPL, 1
LGYVPVWAPSRNGWR, 1
PFWNFGCRHRSFLPV, 1
GAGVLTPFTWRRFHM, 1
TRLYVTWSGNTVHDG, 1
DYEGTRVRLLGVGRS, 1
PFPRKHVCWNQVRRV, 1
PFVVPTASSWALDLP, 1
PPFRIVRCCGWGLGC, 1
PVIAIPPSFANMFLF, 1
IFYLVSCFTFMVLFA, 1
PWTPFQTRVGRPVGA, 1
IPPILPAYTLLGHPR, 1
GPLSVRSRGVMLPFF, 1
PIYSDGGGAFFPRHF, 1
LSSSFDRDSSPPCCW, 1
SFGVSRFIGGNGYWI, 1
RRSSVAPVANFGVMD, 1
LWGCPGSGRSPCAIR, 1
AANLLFYPDLGWFAV, 1
LFFSNTHRINRILYL, 1
GPVWSSGLYRLFYAS, 1
TRWGESDSFAISPPG, 1
AWNLNFKVAPGHGSV, 1
THRGLRLYRPHSYIR, 1
SISHASRLFSPCYTR, 1
VSSRYNALWNCVTCY, 1
AVPTSKPHRGPFFPS, 1
CHRCFHFRRHPVAVF, 1
HRISHFAHRYLARLH, 1
PVRDFPYDAFIYVWN, 1
PWTPPIPLNVGRNRA, 1
PFVVSDIAFMGLFYD, 1
ARLLMISLLALFFCG, 1
PISSVFLSSSVVFPS, 1
GTGRFSNAAGFTVSK, 1
WVGGSSFRLLPGFWG, 1
HGSRLQRYFLYTIHR, 1
STAFSFSASGSVLYW, 1
VGFLGLKRGPPGVDA, 1
GICGGCGVFPGVSVR, 1
KEPGVSGPMGPRGPPGK, 1
RTGPAGAAGARGND, 1
ARGPEGAQGPRGEPGT, 1
PRGERGFPGERGSPGA, 1
EAGAPGLVGPRGERGFPGE, 1
PPGLQGMPGERGAA, 1
PPGPAGERGEQ, 1
TPGLPGVKGHRGYPGL, 1
RPGPPGPQGARGQPGV, 1
ERGPPGPQGARGFPGT, 1
IAGAPGFPGPRGPPDPQGA, 1
GEPGKAGEKGLPGA, 1
SPGAQGLQGPRGLPGT, 1
GNPGEPGEPGVSGPMG, 1
EKAGGAQLGVMQGPMGPMGPR, 1
EAKPGKAGERGPPGPQG, 1
FGRGPVSITAPMFLN, 1
PKTFQYGGRTVGGLW, 1
VEGPVYDAVVNMLRR, 1
TKMISANLFSNPHRQ, 0
IINDINDIVGTGHRV, 0
LKSLDLFNCEVTNLN, 0
SKGETGVLPLLIEGG, 0
LSFLDGFVAEGLSQG, 0
AALASRYENEVFLEV, 0
GNPLASAVSIAAIDV, 0
TEKGDRALLNLGHTF, 0
DDARPVLERASARET, 0
AEAEDPRKVLEELAQ, 0
GGSSGGSTGGGSGSG, 0
CKVARILDVTPEVER, 0
NLVFFFSPTQVANNE, 0
KAVEAVTAELVGNAK, 0
GISAGDQTIGDLIAE, 0
SLTASDGIALPEIRR, 0
IPFSAGPRNCIGQAF, 0
KVEQLFQEFGNRKSN, 0
NTARGFGEDIKHLGN, 0
LEPVSWDEALNYVAE, 0
TCTLFQTQPVIPQPQ, 0
GPAVRATRAQADRVL, 0
IGPREVPRLWDRHIL, 0
QFAYGMEGLLQQRHR, 0
NKLLGKVTIAQGGVL, 0
LKGWASVQSIPRTVL, 0
TQTTLSVDDTSDVID, 0
MVSHPQNPLTQCYRN, 0
AIQSRLNRAKEELLA, 0
CCISSCCRPSCCESS, 0
AIGLSVADLTESILK, 0
IPKQFLKSIKRTGFG, 0
DNYRGYSLGNWVCAA, 0
HKITVQASPTLDKRK, 0
SGKSTLMNILGCLDH, 0
YILRLSCARTLARKH, 0
PLHPVPTFPVGPAIG, 0
QQYQQDQQDQQAQQY, 0
ELLALNGAYKQLHKM, 0
QIGNAFPPPVAEAVG, 0
YNNFVNRNPLFEKPR, 0
RSGAMHWSLVPTQEI, 0
RMLQDLTKQKTVPFG, 0
SRNFVTTLPKPLATS, 0
KPVRYDTVYYIGESD, 0
AKRANANRVVICYFG, 0
LVVGDSQLHNPMYCF, 0
MVFTPKMLMSFILEK, 0
SNKDLINYNKFVQSC, 0
FSTDGYSIGDGSSSS, 0
GWGTTPFMGVAMALF, 0
ASVGFKAGVKDYKLT, 0
LLAGNKINDILFDVQ, 0
YICLIHYGDGEKRYI, 0
IRASVRKICEKCRLI, 0
LAGKDKNKRGKVTKV, 0
SVEHVGGLDNWLLKT, 0
VFPGSSIELGAAAKR, 0
IEKSNEKARPTSSGK, 0
LYQDMRLPIEHFAPR, 0
CPQKQGVCPRVSTRT, 0
FDKGGASSSDKTSVS, 0
LSGAHVLNVSTKEFD, 0
HNTYLIAPLRERSATSM, 0
GQDNEDSDNLFGET, 0
IKTDPTWRQTTCPDCG, 0
YQILKSKDLTSPTQRY, 0
GADAVLVNTAIAVADDPVN, 0
VEASGAEIVTVAVR, 0
DTTADVLTIAG, 0
ANTELEEKEKLLTATE, 0
QTNDLHNSIKNLDNEM, 0
SLVEVQRVMGLVDMDC, 0
TNMSSLKSEVSTCVNNGKL, 0
ERWINQFNHSGING, 0
SSAETSLETIKIIHGI, 0
QLPALQGVLGNVSHLS, 0
LDIHAIYEEQQGSRNSKPNYR, 0
NTISGRHVMGRKGIGIL, 0
HLNENEPLKCAISNG, 0
DTLGEGAKVVALGDA, 0
WVAGLSGIFIIGALL, 0
