# Supplementary material for: On Evaluating MHC-II Binding Peptide Prediction Methods
Source: PLoS One. 2008 Sep 24;3(9):e3268. doi: 10.1371/journal.pone.0003268 (PMC2533399; doi:10.1371/journal.pone.0003268)
Supplement: Dataset S1 — Datasets derived from MHCPEP database (0.36 MB ZIP) [file pone.0003268.s002.zip › MHCPEP/SRDS3/HLA-DQ7.arff]

@relation HLA-DQ7
@attribute Seq string
@attribute class {0,1}
@data
LPKPPKPVSKMRMATPLLM, 1
IPELNKVARAAAEVAGQF, 1
DVEVYRAVTPLGP, 1
VHAAHAVHAAHAEIN, 1
INSWVESQTNGIIRNVLQPSS, 1
SSSANLSGISSAESLKISQA, 1
YYVRAVRAYLTT, 1
VHHANENIFYCPIAIMSALA, 1
YGAVDSILGGVATYGAA, 1
LMAMGITDVFSSSANLSGIS, 1
ESWGAVWRIDTPDKLTGPFT, 1
LLPLLEKVIGAGKPL, 1
KGKDKWIELKESWGAVWRID, 1
HNTNGVTAASSH, 1
YTYTVHAAHAYTYT, 1
GARASVLSGGELDKWE, 1
YQFVRANARSIGITK, 1
LVHSSNNFGAILSSTNVGSNTY, 1
QFVIANASSVAKTD, 1
YPDDTKPTFHVEKGSNPNYL, 1
EQNQEQRRAAQRAAG, 1
IVSDGNGMNAWVAWRNRC, 1
YIVMSDWTGGA, 1
FRPSQQNPQAQGSVQPQQLP, 1
AKSTWYGKPTGAGPKDNGGA, 1
RTLYQNVGTYVSVGTSTLNK, 1
ERFAVNPGLLETSEGC, 1
AWRNRAKAWRNRAKAWRNRAK, 1
KAQQAAAAAGTGNSSQVSQNY, 1
QKRAAYDQYGHAAFEC, 1
RILAGALATYQ, 1
AAWSERAGEAMVLV, 1
SALLSSDITASVNCAK, 1
RVRGLYFPAGGSSSGTVN, 1
RASGVPDRFSGSGSGTDFT, 1
NPVLTTASPLSSIFSRI, 1
TISCSGSSSNIGSNTVN, 1
KVSCKASGYTFTGYYMH, 1
LLGWSPQAQGILQTL, 1
HGAITSSNTAA, 1
GAITSSNTAAT, 1
AITSSNTAATN, 1
ITSSNTAATNA, 1
KPLLIIAEDVEGEY, 1
NTDGSTDYGILQINSR, 1
VLVPGCHGSEPCIIHR, 1
HGSEPCIIHRGKPFQLEAV, 1
SKAAAATPAAAQA, 1
GFKAAAAAAA, 1
TPLLMQALPMGALPQ, 1
AHAAHAAHAAHAAHAA, 1
ISQAVHAAAEIN, 1
APYHFDLSGLIAFGSMAKKGE, 1
KIAKMEKASSVFNVVNS, 1
YEHRVKRGLTVAVAGA, 1
YIDVWLGGLAENFLP, 1
MDIDPYKEFGATVELLSFLP, 1
PHHTALRQAILCWGELMTLA, 1
LGKIWPSYKGRPGNFL, 1
DDDDPHGPVQLSYYD, 1
ACRVKHDSMAEPKTVY, 1
MGDDGVLACAIATHAKIRD, 1
SKAAAATPLLMQA, 1
IARAKMFPAVAEK, 1
DMTPADALDAFDL, 1
KPPKPVSKMRMATPLLMQA, 1
EALVRQGLARVAYVYKPNNT, 1
VVGARGVGKSALT, 1
VGARGVGKSALTI, 1
LEDARRAKALYAK, 1
VSKMRMATPLLMQAL, 1
YHFDLSGHAFGSMAKKGE, 1
APYHFDLSGHAFGSMARRG, 1
SQAVHAAHAEINEAGR, 1
ISQAVHAAHAEINEA, 1
TETWAGSHSMRYFYTSVSR, 0
HATLGELLRHVMDPGTFT, 0
VESILIANNLQKG, 0
MEYALCCAVLMVHMS, 0
NFMKSRGTTVFIDIPFEVFLE, 0
PGIIDTPLNEKSFLENNEGT, 0
YVQGQDTAFDSA, 0
PTDIINAALQSSYSDAVPSN, 0
ILMHQPLGGVTGSAADI, 0
PTSPSLSPFLMRSPFFRMPS, 0
DVSLASFHDNAQRTLQRLLN, 0
NYPGQMWYELNKNYS, 0
QPGRSDQEVVIEEPELHEDD, 0
AKDDRRLQELES, 0
QMLDWFRQTKKPVH, 0
GFVLTCVAFPKGDVTI, 0
GLIKSPSPELETEGV, 0
GSELLGTRGSGGPFQGRDLRSG, 0
YVLPFAVNRFVFLT, 0
TNLIKNVKDAFNSVLSYAPT, 0
LRGHLAKIYAMHWAT, 0
FKQSFPEGYSWERTMTFE, 0
QARLQTEKQLL, 0
PLAKITDDQAIALEQKLNEL, 0
AAGTDQYEYRQQLLKVRREL, 0
VDIKEDDDKYTVAADLPGVK, 0
GVPTAQALRQARKTLP, 0
AGQIIYSLKKEGVTKTIEKLE, 0
ENMLQLSEGSPVLHYGQACFE, 0
DRHIRKVRVSQLLDLQ, 0
CVMLSGETAKG, 0
TAFTVVMWTWRRGT, 0
ERHSSYSCQVTHEGHT, 0
ALAMTDPRVAGAAPYIES, 0
IDLFLRRCRNLSHYYNGSS, 0
WGAERLFWNLPGIYSTA, 0
AYSEVYMIQAKAMYPDA, 0
GDGGVRHASGGVHLEPR, 0
AKFAHLINLEFFDDL, 0
YFNIFLAFIVS, 0
SLDYGRNYGVM, 0
KAFATYVQAKR, 0
LACLRIAAYEE, 0
ALLGKKCFALRIAS, 0
EASDLSGKSVKEVEDL, 0
RPLENMEGPVGLIMTP, 0
LKSYSQEAAIEQPVAPRPT, 0
QGIVWSGAGLWSA, 0
AGVKDKKVLD, 0
ILIGLSFTAIYFFVF, 0
RLNGPTDIALTKLDVM, 0
GRDGIGGASVLA, 0
DVAIDLKWVNAAEVTEDNIKE, 0
RAPDDRDASDYQTMFAT, 0
LAAHKLPVKCKFVKRE, 0
IDGKVQRVYVSARAL, 0
AKTIKITQTRSAIGRLPKHK, 0
GRRRGGRIPTMGCLDPPGED, 0
KANRTCPICRADASEV, 0
DKGIIHKNKAARHKS, 0
GQHGSKRQRLSDYGVQ, 0
CVYHCFPGSSGCDTLCKEK, 0
ALKGDSVAMLGLC, 0
PAFRRRKLIYVIA, 0
MIDEVDEDGSGTV, 0
PRPVDSYVMLHSNARITTS, 0
SVAQITLSILAMIISTSLII, 0
KKEDHERQEEEAM, 0
QSLTLADVLEQLR, 0
IETSHGLLVAALR, 0
DKGAAMSVLNLAAGL, 0
KTFQAYLPHCHRTYSCIH, 0
ARLEQILGQHRYLTGNQLT, 0
VSEQTQDLDACDKLSA, 0
ASADTDGVVRFAVGL, 0
