# Supplementary material for: On Evaluating MHC-II Binding Peptide Prediction Methods
Source: PLoS One. 2008 Sep 24;3(9):e3268. doi: 10.1371/journal.pone.0003268 (PMC2533399; doi:10.1371/journal.pone.0003268)
Supplement: Dataset S1 — Datasets derived from MHCPEP database (0.36 MB ZIP) [file pone.0003268.s002.zip › MHCPEP/SRDS3/HLA-DR1.arff]

@relation HLA-DR1
@attribute Seq string
@attribute class {0,1}
@data
CPTNQQVVLEGTNKTD, 1
SKYLKQNIAKLLE, 1
AGPLKAETLQRAT, 1
NALYKMNAVAAAA, 1
SGPDKEQIADEIN, 1
MFQRMAVDA, 1
WQMAMSRLH, 1
NYQMMGTMR, 1
FTMLMNQVM, 1
FMRLGGGHL, 1
SIMMMGAVR, 1
VYRAQGPQM, 1
DRSMEWRMM, 1
IWHMQNARV, 1
QVGKYLGLG, 1
QRYNAMRAA, 1
KKIMSYHAL, 1
WFGQLQAAQ, 1
WYTLLKSRL, 1
YLRMLQILK, 1
MMSRMLGQT, 1
MYGLMLAQR, 1
YIMQMNRVV, 1
SSGRYARLG, 1
LWQSFMQMA, 1
RVFQNLRAS, 1
LTLMQAKRL, 1
MFHRMSGLQ, 1
MPRQYTQMI, 1
TFYRMGTQM, 1
NYLGMKPRV, 1
WRQMYRAQL, 1
GQRSYSSMQ, 1
FHKVYRGLL, 1
FMAMRAVRL, 1
WIGQMYAAK, 1
RGFRHMMAA, 1
YRGMQRRTL, 1
RSYSLAPGR, 1
YYGKMPALV, 1
APYTSTLLPPELSETP, 1
YTYTVHAAHAYTYT, 1
RTLYQNVGTYVSVGTSTLNK, 1
DVFKELKVHHANENI, 1
CPKYVRSAKLRM, 1
KVFGRCELAAAMKRHGLD, 1
DNYRGYSLGNWVCAAKFESNFTQ, 1
RNRCKGTDVQAWIRGCRL, 1
CYVTQFHPPHIEIQML, 1
SFYILAHTEFTPTETD, 1
NELGRFKHTDACCRTH, 1
SSYFVGKMYFNLINTK, 1
KMYFNLINTKCYKLEH, 1
SKPKVYQWFDLRKY, 1
ATSTKKLHKEPATLIKAIDG, 1
PATLIKAIDGDTVKLMYKGQ, 1
DTVKLMYKGQPMTFRLLLVD, 1
PMTFRLLLVDTPETKHPKKG, 1
RTDKYGRGLAYIYADGKMVN, 1
YIYADGKMVNEALVRQGLAK, 1
VAYWKPNNTHEQHLRKSEA, 1
QKQEPIDKELYPLTSL, 1
GARASVLSGGELDKWE, 1
ERFAVNPGLLETSEGC, 1
PIVQNLQGQMVHQAIS, 1
SALSEGATPQDLNTML, 1
INEEAAEWDRVHPVHA, 1
NSNEGRHHLLVSGAG, 1
LKKLVFGYRKPLDNI, 1
KHIEQYLKKIKNS, 1
YKLNFYFDLLRAKL, 1
IDTLKKNENIKEL, 1
EALVRQGLAKVA, 1
NENIKELLDKIN, 1
HRIEDAVRNA, 1
EATGANIVKVALEAPLKQIAFNSGMEPGVVAEKVRNLSVGH, 1
YEKIGAELVKEVAKKTDDVAG, 1
GNNDNVLDHLTGR, 1
TRANPNPYTSRRSVASIVGTLVRMA, 1
YMMQKSVRA, 1
VEMSDMSFSKDWSFYL, 1
SFSKDWSFYILAHTEF, 1
IQRTPKIQVYSRHPAE, 1
HPAENGKSNFLNCYVS, 1
KSNFLNCYVSGFHPSD, 1
ACRVNHVTLSQPKIVK, 1
SDYEGRLIQNSLTI, 1
TYQRTRAKVTG, 1
QQRASAGQISVQPAFS, 1
DEGDYFSELRVSGANPM, 1
NSGGEFFYSNS, 1
LAFHHMARELH, 1
AFHHMARELHP, 1
FHHMARELHPE, 1
DTPYLDITYHFVMQRLPL, 1
VDAQGTLSKIFKLGGRDSRS, 1
AVLEDPYILLVSSKV, 1
DALESIMTTKSVSFR, 1
YLDPLIRGLLARPAKLQV, 1
DNVLDHLTGRSC, 1
PDYASLRSLVASS, 1
KIYSYFPSVISKV, 1
NVLDHLTGRSSQV, 1
TVLTALGAILKKK, 1
KHKVYACEVTHQGLS, 1
IPDNLFLKSDGRIKYTLNK, 1
SSYSSSKSSSSSS, 1
TSLYNLRRGTALA, 1
GRETVILYLVSEGVW, 1
YYVRAVRAYLTT, 1
YAHAAHAAHAAHAAHAA, 1
DNPEYSPDPSIYAYDN, 1
IKWTKLTSDYLKE, 1
LGYDRADAGWLAD, 1
PLYKKMEAVKLRD, 1
NAFRNVDGSGLVS, 1
SKYFQDPALLLMH, 1
TIYQYLYAQKSPT, 1
IYYRRLYNGLKFI, 1
VNYAFLHATDLLP, 1
QKFTGGIGNKLAA, 1
LDMVGLAADWLTS, 1
GAFDPLLAVADIA, 1
QYIKANSFIGITE, 1
STPEFTILNTFHIPSFTI, 1
HPNQPFYILKPQMPWELW, 1
LATWTIQGAANALSGDVW, 1
LDHKFDLMYAKRAFVHWY, 1
YIPHVMAYAACIGANRDH, 1
DLNPLIKLSGAYLVDDSD, 1
SPNIVIALSGKADLANK, 1
LPNIPVQTISRAAAEKLF, 1
IFVKTLTGKTITLEVEPS, 1
DSTPPPGTRFRAMAIYKQS, 1
YDPNLRPAERDSDVVNVSLK, 1
NVSLKLTLTNLISLNEREEA, 1
EREEALTTNVWIEMQWCDYR, 1
IVLENNVDGVFEVALYCNVL, 1
YCNVLVSPDGCIYWLPPAIF, 1
FPFDWQNCSLIFQSQTYST, 1
TYSTNEIDLQLSQEDGQTIE, 1
ENGEWAIQHRPAKMLLDPAAPAQ, 1
PAKMLLDPAAPAQEAGHQKV, 1
EAGHQKVVFYILIQRKPLFY, 1
KPLFYVINIIAPCVLISSVA, 1
ISSVAILIHFLPAKAGGQKC, 1
TVFLFLVAKKV, 1
SKYLTFLLVVTILIVVNAV, 1
IVVNAVVVLNVSLRSP, 1
NVSLRSPHTHSMARGVRKVF, 1
VRKVFLRLLPQLLRMHVRPL, 1
VRPLAPAAVQDTQSRLQNG, 1
RLQNGSSGWSITTGEEVALC, 1
LVAAALEKLEKGPELGLSQF, 1
KGPELGLSQFCGSLKQAAPA, 1
QAAPAIQACVEACNLIACAR, 1
CFLAMLSLFICGTAGIFLMA, 1
FLMAHYNRVPALPFPGDPRP, 1
NRVPALPFPGDPRPYLPSPD, 1
EIKKVLVPGCHGSE, 1
PKSENVVVTVKVMG, 1
DAISMRMGYYGDFVFDRVLK, 1
DQSVVELYTDTAFSWSVGA, 1
FMAVLLTLQTPTGQI, 1
IKLMPNITLLNNCTR, 1
NNCTRVEIAEYRRLL, 1
VEIAEYRRLLRTVLE, 1
YRRLLRTVLEPIRDA, 1
ATAAQITAGIALHQS, 1
MILAVQGVQDYINNE, 1
YINNELIPSMNQLSC, 1
TEILSLFGPSLRDPI, 1
LRDPISAEISIQALS, 1
SAEISIQALSYALGG, 1
LLGILESRGIKARIT, 1
HVDTESYFIVLSIAY, 1
SYFIVLSIAYPTLSE, 1
LSIAYPTLSEIKGVI, 1
PTLSEIKGVIVHRLE, 1
IKGVIVHRLEGVSYN, 1
PKYVATQGYLISNFD, 1
ESSCTFMPEGTVCSQ, 1
NALYPMSPLLQECLR, 1
GNRFILSQGNLIANC, 1
LSQGNLIANCASILC, 1
GTIINQDPDKILTYI, 1
AIAKLEDAKELLESS, 1
DQILRSMKGLSSTSI, 1
VYILIAVCLGGLIGI, 1
AVCLGGLIGIPALIC, 1
IGFRKEIGRMLNIL, 1
YRMQSNHVS, 1
YQQMGARLM, 1
YGKLRGGTL, 1
TWNSLRGRL, 1
PWQAMRGWL, 1
YRQMSAPTL, 1
FERARSRLL, 1
SWRHIQTRV, 1
FSAIRNRIL, 1
YKLLRATQM, 1
TYRGMAGFR, 1
YRGMSAFRA, 1
YRHAQAYGV, 1
YKPMLASVG, 1
NWRALRGAL, 1
YRAMQTTLS, 1
YQALRAYWQ, 1
YAAMRGGQI, 1
YRQMWVNRA, 1
RFTQMMAVA, 1
FHQLRGGSL, 1
RFTQMGALA, 1
YKPLWGQMT, 1
WKGLQGALS, 1
EVWREEAYHAADIKD, 1
FNNFTVSFWLRVPKVSASHLE, 1
IQWSRHPPENGKPNI, 1
HPPHIEIQMLKNGKKI, 1
GDTRPRFLWQLKFECHFFNG, 1
TERVRLLERCIYNQEESVRFDS, 1
DLLEQRRAAVDTYCRHNYGVGESFT, 1
DVGEYRAVTELGRPDAEYWN, 1
IQVYSRHPAENGKSNF, 1
RYWAIRTRSGGN, 1
PHHTALRQAILCWGELMTLA, 1
RRFAAAAAAAAAR, 1
YRSMAGAAA, 1
LWEIEFAKQL, 1
WEIEFAKQLA, 1
SGPYRREIAQRLE, 1
TLLQAAPALDKY, 1
AKLAKLAGGVAVIK, 1
RVEYHFLSPYVSP, 1
YAALAAAAL, 1
EYKLVVVGARGVGKSALT, 1
AAFAAAATLKAAA, 1
SKAAAATPLLMQA, 1
IPADLRIISANGCK, 1
MQYIKANSKFIGI, 1
ADLRIISANGCKV, 1
VEYHFLSPYVSPK, 1
YRSMGAAAA, 1
YRSMAAGAA, 1
EEFVAEFDLPGIK, 1
AKFVKANTLKAAA, 1
LIGFRKEIGRMLNI, 1
RYKRGLTVAVAG, 1
AILEFRAMAQFSRKDT, 1
PRYVRQNTLRLAT, 1
HFFKNIVTPRTPA, 1
KPVSQMRMATPLLMRPM, 1
KMRMATPLLMQALPMGALP, 1
KIAKMEKASSVFNVVNS, 1
KAERADLIAYLKQATAK, 1
VHFFKNIVTPRTP, 1
KYVKQNTLKLATGMRNV, 1
ILMQYIKANSKFIG, 1
YKHTLNQIDSVKVWPRRP, 1
GPLKAEIAQRLED, 1
VRSMAAAAA, 1
SGPLKAEIAQRLE, 1
DIEKKIAKMEKASSV, 1
VGSDWRFLRGYHQY, 1
SDWRFLRGYHQYA, 1
LKAEIAQRLEDV, 1
KPPKPVSKMRMATPL, 1
PPKPVSKMRMATPLL, 1
PKPVSKMRMATPLLM, 1
PKYVKQNKKKLAT, 1
SKMRMATPLLMQALP, 1
PKYVKQNTAKLLT, 1
VAKMRMATPLLMQAL, 1
HQSLVIKLMPNITLL, 1
GACPKYVKQNTLKL, 1
QYIKANSKFIGITELKK, 1
EKKIAKMEKASSVFNVV, 1
PKFVKQNTLKLAT, 1
AVLGGQIGASMDEQDR, 0
YLAKKFNKSEQYI, 0
ITLCISVLLSLTV, 0
ALGLRRVAHAGEE, 0
VWSDFAEFIQCYD, 0
GFKNKNASM, 0
DKDGNHDNQ, 0
GTDGSQIVT, 0
HVQIASIGP, 0
ATVGAALLY, 0
DLLISYHIR, 0
FGQTIQSFT, 0
KGSSVTIVT, 0
NPLIALAAD, 0
LLGDHCVRA, 0
QFPQGLVRA, 0
SILAESAEF, 0
GFNANIVRS, 0
IRGTLLLSL, 0
VEKYGKCGW, 0
AEVANTPGI, 0
NAAIRGFLR, 0
MPPEVAEAM, 0
CVAHPPDVV, 0
IKLFLGLPG, 0
LKLGRKVPE, 0
SDRRLTLRV, 0
KGPPKFKQR, 0
IEDICAVAL, 0
KMIFASSKE, 0
TAWRRPLQG, 0
YISREFHRR, 0
PHVDEEIAF, 0
QVSAVVPTK, 0
EATEALQPQ, 0
MFIKTCACH, 0
GYTLKCNKL, 0
YGLGMSTQY, 0
GYSLPWDQV, 0
REAMLLLLD, 0
RINVHFVKVLNPNEIR, 0
VHWSPGQARLQDQG, 0
NTTSNAAPALHAQNGQLLNA, 0
GGGGKSSRGGRGGYS, 0
PSMEKYVEEIEQ, 0
KLMKSVVKDNALVKAAGG, 0
LRTGWHVDQAIVTETKRLVVIRF, 0
RQRLLLEIARRQMKENTR, 0
CSHCHGSGRIRRQQGF, 0
YAQMLENLGAKISSSV, 0
ANCPLYVTKVMSKGAA, 0
KCTTEHEKLLIRHKNK, 0
LNNELDKSDSTNLQTN, 0
AAGEHTTCGCGEHC, 0
NKPATLSTGLVIQVPEYLSP, 0
FLYEDGEGFHFMEPESYDQV, 0
QYDLAVPMILENLWTDNEDF, 0
KAAFTAGRMKAEVFADVVPA, 0
SVMSHRSGETEDSTIADLAV, 0
ENKLSFEEAISQLEHLVSKL, 0
CSYPKSGTTWLKALAYAIV, 0
RHLNASVKESQNDGES, 0
KYMEDRSKTTNTWVLH, 0
PFSMSNIPEEYKEFIP, 0
WPEYPMIRDTVYVKPH, 0
PVSYSSTYFENNNKQI, 0
AREWMLLLGRKTAREK, 0
YYRRKFPAWQNSIRH, 0
MQFKITVFAGGGMLG, 0
ENYVNDADSEVKN, 0
KKLVKQNSLEQISD, 0
AAELLAFCETHAK, 0
KELGFTHIELMP, 0
QEVKKYRADLGF, 0
VVENLARDRA, 0
LAEMTRIGVAMVARERTFMGLSGMGDLVLTCTGDLSRNRSV, 0
TVPVPVIVTKKGVTLREGGRL, 0
KKLSYLWTLGLCL, 0
TLMKPEEEKQKITKEILNGKVPVLL, 0
SAYPLLTAY, 0
MSKVMEMFQPSAVVLQ, 0
ATGMRNVPQKKKRGLF, 0
GGEACMWGEYVDSTNL, 0
GDMQRYPDGSAYYLTE, 0
AIPVQVAERDRVTDID, 0
LEDIYFVTELQGTDLH, 0
EPGYDLNLFCIPNH, 0
FLIPYRGFGLL, 0
LFFEIAENKEDYNKFY, 0
SLVNSVPYEPQSPPPFS, 0
GCGCCMTCALA, 0
DVPEGTLPDKQ, 0
GDKVTVHISPY, 0
LREAFENDMLA, 0
AGYTPEVAYFECLHELKL, 0
VKAGDVVIIRYEGPKGGPGM, 0
SAEETIERFYNRQGI, 0
SGGLLLLLGLLTLWA, 0
YDRVNNNKEGLGFGRGGG, 0
FQSEDILESYEN, 0
CPCCRQRQRRPHT, 0
LKQINNWFINQRK, 0
QQILVLHLEQRRA, 0
IYLHNKNDVLDER, 0
GRTHLVDKVGVFTPK, 0
QNLGVEFVKKPDDGKMKGI, 0
SSANSLFILYYTA, 0
NYSTITGVTRDDL, 0
RDTNTPDEIWLVQHP, 0
CLAGLQALEHLR, 0
SGGQQQRVSIARALMNG, 0
IFEKPALPEPNFESKD, 0
LQRYLKMDRSRER, 0
GPLEMFIANMGSL, 0
KEIARGALREFEA, 0
EHMKHEPHYNTYY, 0
IFVIIGALISALA, 0
RVEVKVKIPEELK, 0
RRLLASLSSAPPA, 0
MRQGNDVGTTYRS, 0
EVNADMIGLSALM, 0
CDIVEKPARNAAL, 0
TLWLNIGDSYTSG, 0
NNNSIYITFESSW, 0
TNGKSSVVSYIAQAYSLL, 0
IPSSEYQMGTSKVFIKNP, 0
KRAIKGKETLFNICTIEL, 0
EHFGVTSHELAHALGIFH, 0
HELNYNQIALGRLPMSII, 0
VFAMVWEGADATRQVRSM, 0
NRPAILTYHDVGLNHKL, 0
CYIQNCPLGMAGSSLACC, 0
VLSIIGLLAIEFILPAAT, 0
LLLDALVARGVLTGPEYEA, 0
ADVSPSHQKAKNFGYMSAII, 0
WGEDQVFAEEDKGPHPSQYA, 0
WVRASFPRIRFDQLMSVCWT, 0
ECGFDPMSPARVPFSMKFFL, 0
FSMSLVGLLMYRSHLMSALL, 0
VWMKFLGVLLMSMGCFVIF, 0
RRVMKEFAATVMPVQEVAPP, 0
MLADALTMREHSDKPLNQIAFAY, 0
VKLVYIGDGNNMTHSLMLGA, 0
SVLTSYDALSARIFDEAGVD, 0
AYHIHGNNWIYGEALCNVLI, 0
ASNKLITDFTRKLEATSYLT, 0
ITWGKPSSPHI, 0
QSLKFENGQWIAETGVSGG, 0
DLTLDDGQLAFLERIS, 0
LTKESNVQEVRCPVTVCGDV, 0
SLCVMAQELLMNESNVTHVD, 0
EWLDGKHVVFGKVKEGMNI, 0
KEIIRVIDREALFDQTHLAC, 0
AVFLMFGGHVYRSRFGIGHS, 0
PWPWARRAFVWSGEAYLSYS, 0
QIIDDTPKTKGRRSGIGNIL, 0
SHSVIYSTQNLDLWYGENHA, 0
RVNVGWAEGLHARPASIFVR, 0
NPGDNYARTRHNVGFMVADL, 0
ETSLGDLDLVVLPG, 0
TWQKASNGSKQNMA, 0
REFIAERQKGLQNYLNVIMA, 0
YEVNNNLLPQLVEAGLVVS, 0
VVSSIGKGIVAASLG, 0
TRVIPARLFGRKASG, 0
LKQETEVELYNEFPE, 0
IRLVRDDGGKYNSMN, 0
KTAYPNGFIRIIGFD, 0
LLWSMIPETKAFCPR, 0
EPSSVIVEILNDDGT, 0
CRYIEFVADRLLENL, 0
AMCIKVLGGSRRRYA, 0
LAARRNILSKIKDKK, 0
KKFVFDRGPYKYTGI, 0
AVMKAGQYAYRDRRT, 0
KRRTHVKLQLPGMNE, 0
RFGSRYGRKIRVRLR, 0
VDEAPKPIKSNVKKA, 0
ETAAEKKQRLVAEAE, 0
AEAKRVKEQLEKEEN, 0
DKIGNLGSLGDTVNV, 0
SSEGVKNLVWTDSDQ, 0
STPDVSLDDAAQQSA, 0
CPICLYPPTAAKITR, 0
GIFQLIDIQKEALGD, 0
HKFSLAIVKEAQEQA, 0
KGQADTIGIAMRRVL, 0
CGFKGTRRGTPFAAQ, 0
RVRYKELINQLDIRE, 0
NLIREGAQPTETVYD, 0
AVQNEWEGLVIYGA, 0
EIRTHKRLI, 0
EIAELLKRE, 0
LGKREIIAE, 0
ENFGDELNA, 0
NLKDSKHVV, 0
KYVCTVCGY, 0
IEQIFMHNN, 0
LIQSEFPSL, 0
TEGTLPEKL, 0
HLPRVMLPG, 0
CGGKGKGKC, 0
DPTFHSIPQ, 0
LRGLFGGNT, 0
VDEPESHVT, 0
THHTRMEHY, 0
ESWVCKWQK, 0
VELLPHYKP, 0
LKLGQGCFG, 0
WNPWDNGFM, 0
LAVTLMMPA, 0
GQAIGHLGK, 0
EPMIRAIFS, 0
MSMKAPRGT, 0
LGFDWSGEI, 0
LNTAWNLNNKIWNIA, 0
NPDGMVALLDYREDGVTPYMI, 0
MSKLQALYLKEKGYQ, 0
LSYPELKPVQSINAHP, 0
AARSLRLALGLLLLATLLRP, 0
AFPVHAAFEKDFLVQLVVVDLN, 0
EAMQKELREAFRLYDKQGNGYIPTS, 0
FSVALLHLAMVALLWQAHKL, 0
SAPEEQRTAKEKFFGA, 0
LERHSITESKSL, 0
EGRIRKVARQARGFVYYVSV, 0
VKTHSGFINQFVR, 0
IEQKNSKEK, 0
TLHRSPWLTD, 0
PYRKGEDDMG, 0
IPGWINRLARVGS, 0
NTLMCVTNHNPF, 0
DCKLTENTTEKTSP, 0
THVHFINPEQAEV, 0
MGFCKGIEN, 0
KEIVISMLEHGADVNLCN, 0
SDAVIYVGCGERG, 0
EPPTVFIFKVTRF, 0
VNSAGIASALIQHE, 0
LKVKEEKRFNMIF, 0
ALITPKKTKPPLP, 0
GSSDEGGAAHLQL, 0
KKQIHDETH, 0
PQELGKILQ, 0
FTCVKEFVRAYPE, 0
YKRFKEIVPAKAE, 0
KFGNRLIYYPADMD, 0
APSAGNLQARDF, 0
GFCSGYRMPGFMNRSV, 0
LGIKVARHRVIPG, 0
EPFKKEREKAKAD, 0
EFIDKLKDDDDVQDVYH, 0
CSNIGLRGITKKGLILVVL, 0
QQQAADQMGISRQTFGN, 0
KNYPTNILAFPCIMPNN, 0
EWIDSQAFEALIE, 0
CMVIVDCLTDNNNRTFM, 0
EQGFKVISFDGDMG, 0
IHEYFGVNYRIIWETILK, 0
GKIEEISSGFGNG, 0
GALLEEIAH, 0
QIHMTKATARTLW, 0
IVLVGPAVIILLSLK, 0
LMILDALEKEGSFA, 0
TSALKKYMPLGTE, 0
IMPYSTADGGNK, 0
FQGKHTKFENDELAE, 0
LPESNEPMTQELIMV, 0
PRAELSDIENVFNKE, 0
TTYSNLTDSAKFT, 0
KWLQQFAAHHEDPKI, 0
NVPQGFNPWSPND, 0
FVLMDVGTTLFGYHS, 0
LKVEEVAKLIHSFKG, 0
QGELSELSKVYREK, 0
EVGDAEDLDGVRTIMMN, 0
ILLSLFSTPHGAKSIIQ, 0
HELAHLRMKLIEL, 0
