# Supplementary material for: On Evaluating MHC-II Binding Peptide Prediction Methods
Source: PLoS One. 2008 Sep 24;3(9):e3268. doi: 10.1371/journal.pone.0003268 (PMC2533399; doi:10.1371/journal.pone.0003268)
Supplement: Dataset S1 — Datasets derived from MHCPEP database (0.36 MB ZIP) [file pone.0003268.s002.zip › MHCPEP/SRDS3/HLA-DR11.arff]

@relation HLA-DR11
@attribute Seq string
@attribute class {0,1}
@data
DVGEYRAVTELGRPDAEYWN, 1
VWGEGYGGE, 1
MRQMQRAVA, 1
GLVQVDRES, 1
TWGGLGRLL, 1
LWAQVSRAI, 1
VVTWWMGRG, 1
WRWMSRVSS, 1
KYWQAMERG, 1
RWKLMQKQL, 1
TWRTLWRQV, 1
GERLGGSRS, 1
FWSLGRWTQ, 1
GWQLTAKRT, 1
GNQWGNYVR, 1
VLQMSHRMM, 1
WVSLGRLAA, 1
YTFNRVMRL, 1
WWAGVGRAR, 1
FMFWSARSD, 1
WWHIGRMRG, 1
WYQMVARGR, 1
LHLMQRNWG, 1
MWEMLWRPR, 1
WLGSMRKQV, 1
WGWYGMSRW, 1
GWRLLSRWG, 1
WGDEEWAWW, 1
KAPMFQMRE, 1
EWVSLFRMQ, 1
WAQMFRGAQ, 1
WGWVTRAAP, 1
RNWWANWDR, 1
WWRMPRPLQ, 1
WWWQMKDWR, 1
LWHWTQRHL, 1
GMLMNMMRR, 1
MIWWGMGRW, 1
GLGWWQKWE, 1
DWEGVKKRR, 1
LWMLQGKGQ, 1
MWQELVRIQ, 1
GGFGWMSRM, 1
YAAISRGAQ, 1
YTQMMRSFH, 1
VWRFLTKVR, 1
WWRSSPRLS, 1
WWHLMGHRV, 1
VWGQVFKQV, 1
RWTEALRRP, 1
EWWGLGRWR, 1
TIWGMQRWQ, 1
WKAMRKWTS, 1
TYQRTRAKVTG, 1
QQRASAGQISVQPAFS, 1
RYWAIRTRSGGN, 1
NSGGEFFYSNS, 1
YAALARAAL, 1
KVKILPKDRWTQHTTTGG, 1
YRSMRAAAA, 1
YRSMARAAA, 1
YRSMAARAA, 1
KGQQYDIKYTWNVPKIAPK, 1
HGSEPCIIHRGKPFQLEAV, 1
KPGQPPRLLIYDASNRATGIPA, 1
MHHWLLFEMSRHSLE, 1
YAYVAREQSCR, 1
IGRYYTVFDRDNNRVGFA, 1
TTYKKVVFRKYLDSTFTK, 1
VGSDWRFLRGYHQYAYDG, 1
VPYRYLQRRKKKGKADGG, 1
DLHSYVVMNHGRSYTAIS, 1
SGRFFTVKLPVALDPGAK, 1
LPFFIVALVLPFCESSCH, 1
ERPTYTNLNRLIGQIVSS, 1
SPLALIKGMTRPLSTLIS, 1
TPKIQVYSRHPAENGKSN, 1
GPVDEVRELQKAIGAVPL, 1
NPTNTVFDAKRLIGRRFD, 1
DPGSLLSLFRRLSDQRSK, 1
KPGVIFLTKRSRQVCADP, 1
IPELNKVARAAAEVAGQF, 1
EPEITILNVKLQPA, 1
GDTRPRFLWQLKFECHFFNG, 1
LKFECHFFNGTERVRLLERC, 1
MRYFHTSVSRPGRGEP, 1
KHKVYACEVTHQGLS, 1
HIDYNFVKAINAIQKSWT, 1
LANIAVDKANLEIMTRR, 1
TPTLVEVSRSLGKVGTRC, 1
LPKPPKPVSKMRMATPLLMQALP, 1
VNHFIAEFKRKHK, 1
IDFYTSITRARFEE, 1
NHFIAEFKRKHKK, 1
CPAGYTCNVKARSCEK, 1
FNNFTVSFWLRVPKVSASHLE, 1
IKANSKFIGITELK, 1
DIEKKIAKMEKASSVFNV, 1
PRYVRQNTLRLAT, 1
AVSFWLRVPKVSSHLE, 1
IEKKIAKMEKASSVFNVVNS, 1
QYIKANSKFIGITEL, 1
PKYVKQNTLKLAT, 1
DFIDQLSINTFGKFLADNIV, 0
SIGSFFAPC, 0
PSSTVPHNV, 0
NGVPFSIDI, 0
DSISSLKDY, 0
TMWSEYRGN, 0
QQQQPQPLQ, 0
WEDVNAAAC, 0
TSNVMSQIG, 0
GASFTGEAE, 0
SPKPGLVDR, 0
SQKERILGI, 0
KISDDHVSE, 0
YYTTKDFLG, 0
NIPNLQKMG, 0
SGVRDTIRY, 0
EYLHGGNWR, 0
LNEFERGVQ, 0
AAAITPVPR, 0
KCSDISHCD, 0
TEALIVRLA, 0
ELGASEREA, 0
LQKAWDQFS, 0
QQQPPFSQQ, 0
SLNIPTSIP, 0
INGKKNGFP, 0
TRDRLYLDA, 0
VARHGYTPV, 0
FIDRDGTLV, 0
LDVSHPLTI, 0
DTGGRTVDA, 0
TLELSVYDL, 0
VDADGTQLG, 0
QPVGLTNTP, 0
IVMKRLREE, 0
MMTALEEIA, 0
DLEWLIDLN, 0
YFLSRDTVV, 0
LASIQEMRE, 0
IGVRDYVCK, 0
KIPELNEYQ, 0
MIYCGNNST, 0
DAFTVNPLL, 0
MSQVYGAPH, 0
NYLQLTYIP, 0
TNEKLHVRQ, 0
KTPEQVTEK, 0
QYENSQSYQ, 0
FASAQAEAR, 0
DGRWYPEFF, 0
TGGARCVST, 0
DVRNNSVWN, 0
YGVDGESDS, 0
LAEGDNVLLIK, 0
RMAQLKNKPQASAPGS, 0
QSGGVRPFGVSL, 0
MPVIPLFFFLL, 0
PQEQVIYLA, 0
ANAFIQAGIFQEFKVQEE, 0
RAVELAHEY, 0
WWLQKGGER, 0
SDKRVSVLK, 0
WYVVDAENQTLGRLATEVA, 0
VKIIDKAIEKDGKEKLTER, 0
LIVSAQANYANLLGRDDDLFVS, 0
SGVQGGIVEKEAPLH, 0
KPTSPGRRHVV, 0
MATVKVTLIKSMTGRIPN, 0
AKKSFIIKQKLAKAKNQN, 0
ASSCGAALRGQHGRIIDG, 0
RTLYCVLRSPMKHKDSRE, 0
DTVKLAKHKELAPYDENW, 0
CGKHSCTVDWGTAIGNIG, 0
TKEKMNNISILLSDLEFS, 0
LKGDRGVPGDRGIKGESG, 0
EKGTVVTETADDDLFTTY, 0
EIVSNRKAFHHYEVLETL, 0
LISGHYRSQLNYSQENLD, 0
EKGLNPKSFEFYLKAFEY, 0
PGVMYSKLVSIPDTLMWR, 0
LNDAPDDTPSEDAIPLVF, 0
VGSCDVKFQIALRTLVDS, 0
ALQEDLALLDEVVV, 0
PQNEYIELHRKRYGYRLDYH, 0
YPQVAQLANVRAKDDMKEAH, 0
NGFLYKQIRNMVGTLL, 0
YDLIIIGGGSGGLAA, 0
LISSLRVVGVVIAVGIFL, 0
LLILPLNALTKELSVVA, 0
KKKIARLNSQNGQVIAMK, 0
LQANQLKTLNHQSGHTIQWYIMI, 0
ELIFQVWQRSWAY, 0
VIVANSFIAIPREA, 0
QDETGIRPTWSPE, 0
RRGMLELDVLFQPFVD, 0
EEIIRNRYPELSITSVQDSKF, 0
IYDHFMRPAINTYE, 0
LGVEVVKRVPAQVRGTAL, 0
RRKTREELDQEAR, 0
SMMKRKIVQDDILKLL, 0
WCFGLILVVLILIVTGYMFV, 0
GISPLETRIYIANLI, 0
CHMVERLCESRRG, 0
