# Supplementary material for: On Evaluating MHC-II Binding Peptide Prediction Methods
Source: PLoS One. 2008 Sep 24;3(9):e3268. doi: 10.1371/journal.pone.0003268 (PMC2533399; doi:10.1371/journal.pone.0003268)
Supplement: Dataset S1 — Datasets derived from MHCPEP database (0.36 MB ZIP) [file pone.0003268.s002.zip › MHCPEP/SRDS3/HLA-DR13.arff]

@relation HLA-DR13
@attribute Seq string
@attribute class {0,1}
@data
RILAVERYLKDQQLLGIWGCS, 1
IRIQRGPGRAFVTIGK, 1
YKGILGFVFTLTV, 1
SAAFEDLRVLSFIRGY, 1
KRWIILGLNKIVRMY, 1
MENRWQVMIVWQVDR, 1
VKHHMYVSGKARGWFY, 1
GDARLVITTYWGL, 1
ARRNRRRRWRERQR, 1
AGVEAIIRILQQLL, 1
LFIHFRIGCRHSR, 1
MQRGNFRNQRKIVK, 1
RHIPRRIRQGLERIL, 1
PRYVRQNTLRLAT, 1
NSGGEFFYSNS, 1
KRGRVDNYCRHNY, 1
RIGRLVTRAAFNSGK, 1
AGAVVAAVRWRRKSSDRK, 1
RYFYTAMSRPGRGEPRFI, 1
TTAYFLYQQQGRLDKLTV, 1
MPYFITAMK, 1
IDSVKVWPRRPTGEVYDI, 1
FYPGQIKVRWFRNDQEET, 1
CPEKWINFQRKCYYFGKG, 1
DAVLRFNGAPTANFQQDV, 1
SPEFILYAR, 1
LYTDTAFSWSVGADA, 1
TDTAFSWSVGADASID, 1
ELYTDTAFSWSVGAD, 1
GVRYPLTFGWCYKLVP, 1
TPKIQVYSRHPAENGKSN, 1
DVGEFRAVTELGRPDEEY, 1
TERVRLVTRHIYNREEYV, 1
VHFFKNIVTPRTP, 1
CPKYVKQNTLKLATGMRNVPEKQTR, 1
QYIKANSKFIGITEL, 1
GEDVTCVAGNTTIATFNTQSE, 0
KTNSKWTPIIVLGGFA, 0
QRKNANTIVTGHA, 0
STFPPSHHQQHQPQQQ, 0
CAGAYLAGKKTAILM, 0
SQQVALLRRSDSSFW, 0
RGRLLLTYMASIFFKS, 0
FLLPFSIMGLTIV, 0
HPYIDKDIFFREQW, 0
REHALLAFTLGVKQ, 0
TCIGAGRGRISCT, 0
MGDIADGAPVLGRL, 0
LVTRGLTEMVRIGNC, 0
AVRNENHEEIVSE, 0
VAFKNIKKFHS, 0
YFAGPNHVLPTMG, 0
RVIDKRKSADSDWSE, 0
SGPALVKATHTLTLTCTF, 0
LALAGFRQEDLEIQLEGT, 0
GGGAYGFRSGAGGFGSRS, 0
LNQPRYEGA, 0
SSEEKVEFLRKLVEIYSP, 0
GATPRLVVYGVKADRVTL, 0
VNSLRLTFLSFLGIVSTS, 0
NDILKRENYIPENISETG, 0
ALLKSAKSY, 0
AGVDIRVRVKGGGHV, 0
RQLNKIFLQDFCNSDY, 0
LQLKQVQVDITELVK, 0
EEQLRVLHQTIRKVTE, 0
MVMSFLFLFIVHFFSLQV, 0
IVRAYEECSFGFKQEIVS, 0
ELFGTVKDDLSLAGYQKH, 0
ELALDKYYLESLR, 0
RDVAPQAPVHILVIPKQPIANLLEA, 0
VNQHVLAILAADQQA, 0
