# Supplementary material for: On Evaluating MHC-II Binding Peptide Prediction Methods
Source: PLoS One. 2008 Sep 24;3(9):e3268. doi: 10.1371/journal.pone.0003268 (PMC2533399; doi:10.1371/journal.pone.0003268)
Supplement: Dataset S1 — Datasets derived from MHCPEP database (0.36 MB ZIP) [file pone.0003268.s002.zip › MHCPEP/SRDS3/HLA-DR15.arff]

@relation HLA-DR15
@attribute Seq string
@attribute class {0,1}
@data
QYIKANSKFIGITEL, 1
TYQRTRAKVTG, 1
RYWAIRTRSGGN, 1
PRYVRQNTLRLAT, 1
EEEVGFPVRPQ, 1
EEVGFPVRPQV, 1
GFYTTGAVRQIFGDYKTT, 1
LEEFGRFASFEAQG, 1
DVGVYRAVTPQGRPDA, 1
AILEFRAMAQFSRKTD, 1
GTLSKIFKLGGRDSRSG, 1
DRFSAERLKGVDSTL, 1
KPVSQMRMATPLLMRPM, 1
LPKPPKPVSKMRMATPLLMGALPM, 1
YLPKPPKPVSKLRLATPLLLQALPL, 1
DNPEYSPDPSIYAYDN, 1
FSKNYQDYEYLINVIHAFQY, 1
LYGALLLAEGFYTTGAVRQI, 1
FYTTGAVRQIFGDYKTTICG, 1
FGDYKTTICGKGLSATVTGG, 1
KGLSATVTGGQKGRGYRGQH, 1
QAHSLERVCHCLGKWLGHPD, 1
CLGKWLGHPDKFVGITYALT, 1
WTTCQSIAFPSKTSASIGSL, 1
SKTSASIGSLCADARMYGVL, 1
CADARMYGVLPWNAFPGKVC, 1
PWNAFPGKVCGSNLLSICKT, 1
GSNLLSICKTAEFQMTFHLF, 1
IAAFVGAAATLVSLLTFMIA, 1
LVSLLTFMIAATYNFAVLKL, 1
MAATYNFAVLKLMGRFTKF, 1
PGRDWRTEEENLRK, 1
ASDYKSAHKGFKGVD, 1
KGFKGVDAQGTLSKI, 1
SHGRTQDENPVVHFFK, 1
DEQNCSMKLGTWTYDGSWAINPESDQPDL, 1
PNWVRKVFIDTIPNIMFFSTMKRPSREKQDKKIFTE, 1
YQAQYDLFIYNKQLEEA, 1
EAEQLRAYLDGTGVE, 1
LRAVESYLLA, 1
DSTPPPGTRFRAMAIYKQS, 1
EYKLVVVGADGVGKSALT, 1
MGSMNRRPILT, 1
HFFKNIVTPRTPPY, 1
DENPVVHFFKNIV, 1
VVHFFKNIVTPRT, 1
VHAFKNIVTPRTP, 1
ENPVVHFFKNIVTA, 1
NPVVHFFKNIVTPR, 1
ESTFFLRHLPTSNIS, 0
AAGGPGNAGSL, 0
AVVRYRQWKRAC, 0
LLGWGVAGFRIDA, 0
EDGIKFGDAAI, 0
HNQQSSQAPTT, 0
NILFIVGGAFDGIEEIVK, 0
LTVSDHIKRGEKLS, 0
NILGHFWIIKALLPSM, 0
AYFNDAERQATKDAGK, 0
HKAEQCEEEEAMTPRPT, 0
FTYYTTWVILLPFID, 0
NLQASEEGAINIGGLQQ, 0
TPRFKPCTPHGVQKLLAHQGVDPD, 0
PCSRALILGVLALNTMLSLCGGEDD, 0
DNKHVILCHIAGRMRM, 0
QLHTSLLGLSQLLQPEDHHW, 0
QHIPYREDKNLTGTARYASI, 0
RHQADACHAYQIIHRNGIPD, 0
KTAQTPQQDAESPETPTYEN, 0
EYIKQTCNFKLQMCISSMAF, 0
EDGTHCEEASSLAEHKLKDV, 0
FGPPGTVADISYFDVNSEPQ, 0
CELEMKHLGSPITTVPKLSQ, 0
WEQNRQPLLLDDRVIKLPSG, 0
RILRDVEYPLLSAALAATRG, 0
HGDLNKFLRAHGPDAVLMAE, 0
NLILDLGGQMTKILDKGSIE, 0
GTEGWILGACALLGAAITAY, 0
SSLAALDYRDSDDRSFASLK, 0
AIDDDINWEELARSTDEYN, 0
FPIKYPDIWQKYKE, 0
RLIRRKRKILVICVN, 0
RRLAFARTRDAEVVG, 0
PRVKGGTVTRKRRKKI, 0
LFAKMEEDGDFVGWALDVLSPNLISTSML, 0
LEAYGASNVLQEILTYKSDDVTGRLKAYEAITKGKP, 0
GIKYSTLQARRQHLVDA, 0
KYPVSKTEECSGIVP, 0
ADSRSVYGIR, 0
ISPDLIEKLAADTGKLERK, 0
AQSDFISAFHEDTRFIDH, 0
SLPLGAEIYCD, 0
EFDYKHLQLIWTEE, 0
ANPPHLVLAPTFA, 0
RVEDYMPTQEELL, 0
EIQQNAQKLQDEL, 0
LGANAVIGIRFDYS, 0
LHAGNHEIILTSER, 0
