# Supplementary material for: On Evaluating MHC-II Binding Peptide Prediction Methods
Source: PLoS One. 2008 Sep 24;3(9):e3268. doi: 10.1371/journal.pone.0003268 (PMC2533399; doi:10.1371/journal.pone.0003268)
Supplement: Dataset S1 — Datasets derived from MHCPEP database (0.36 MB ZIP) [file pone.0003268.s002.zip › MHCPEP/SRDS3/HLA-DR2.arff]

@relation HLA-DR2
@attribute Seq string
@attribute class {0,1}
@data
KAERADLIAYLKQATAK, 1
YTYTVHAAHAYTYT, 1
DVFKELKVHHANENI, 1
SLKMADPNRFKGKDLP, 1
CPKYVRSAKLRM, 1
KVFGRCELAAAMKRHGLD, 1
LAAAMKRHGLDNYRGYSLGNWV, 1
DNYRGYSLGNWVCAAKFESNFTQ, 1
AWVAWRNRCK, 1
RNRCKGTDVQAWIRGCRL, 1
IQMLKNGKKIPKVEMS, 1
NELGRFKHTDACCRTH, 1
SSYFVGKMYFNLINTK, 1
KMYFNLINTKCYKLEH, 1
HYTVDKSKPKWQWFD, 1
SKPKVYQWFDLRKY, 1
ATSTKKLHKEPATLIKAIDG, 1
DTVKLMYKGQPMTFRLLLVD, 1
VEKYGPEASAFTKKMVENAK, 1
FTKKMVENAKKIEVEFDKGQ, 1
RTDKYGRGLAYIYADGKMVN, 1
EALVRQGLAKVAYVYKPNNT, 1
VAYWKPNNTHEQHLRKSEA, 1
HEQHLRKSEAQAKKEKLNIW, 1
GGELDKWEKIRLRPGG, 1
SALSEGATPQDLNTML, 1
IYKRWIILGLNKIVRM, 1
DDNGPQDPDNTDDNG, 1
GKMEDYIKKNKKTIE, 1
YQAQYDLFIYNKQLEEA, 1
IDTLKKNENIKEL, 1
AGGVAVIKAG, 1
LSPIHIALNFSLDPQAPVDSHGLRPALHYQ, 1
IQNLIKEEAFLGITDEKTEG, 1
EHHIFLGATNYIYVLNEEDLQKV, 1
QELKNKYYQVPRKGIQA, 1
LWDYGMSSSPHVLRNR, 1
APSPLPETTENVVCALG, 1
ACRVKHDSMAEPKTVY, 1
ASMAEPKTVYWDRDM, 1
IQRTPKIQVYSRHPAE, 1
IQVYSRHPAENGKSNF, 1
KSNFLNCYVSGFHPSD, 1
GERIEKVEHSDLSFSY, 1
SFSNDWSFYLLYYTEF, 1
ACRVNHVTLSQPKIVK, 1
RILAVERYLKDQQLLGIWGCS, 1
FINMWQEVGKAMYAPPIS, 1
IRIQRGPGRAFVTIGK, 1
YKGILGFVFTLTV, 1
SAAFEDLRVLSFIRGY, 1
KRWIILGLNKIVRMY, 1
EQARAAVDTY, 1
ALVLNSVRGALKVCA, 1
DNLIVYYYHKA, 1
DPYAPIMAVK, 1
KPGVIFLTKRSRQV, 1
GPLYFKLKGYEQYN, 1
DPTLWVFARKLAIV, 1
DPWAIAKNGDLMEYPY, 1
LLPLLEKVIGAGKPL, 1
GFYTTGAVRQIFGDYKTT, 1
TGTEKLIETYFSKNYQDYEYL, 1
PVYIYFNTWTTCQSIAFPS, 1
TTCQSIAFPSKTSASIGSCL, 1
FCGCGHEALTGTEKLIETYF, 1
VKRGLTVAVAGAAILVAGLS, 1
GAAILVAGLSGCSSNKSTTG, 1
PHHTALRQAILCWGELMTLA, 1
ALPMGALPQGPMQNATKY, 1
PMQNATKYGNMTEDHVMH, 1
AVRQIFGDYKTTICGKGLSATV, 1
YAYVAREQSCR, 1
YDPNLRPAERDSDVVNVSLK, 1
NVSLKLTLTNLISLNEREEA, 1
EREEALTTNVWIEMQWCDYR, 1
WCDYRLRWDPRDYEGLWVLR, 1
LWVLRVPSTMVWRPDIVLEN, 1
IVLENNVDGVFEVALYCNVL, 1
ENGEWAIQHRPAKMLLDPAAPAQ, 1
PAKMLLDPAAPAQEAGHQKV, 1
EAGHQKVVFYILIQRKPLFY, 1
ISSVAILIHFLPAKAGGQKC, 1
TVFLFLVAKKV, 1
SKYLTFLLVVTILIVVNAV, 1
IVVNAVVVLNVSLRSP, 1
NVSLRSPHTHSMARGVRKVF, 1
VRKVFLRLLPQLLRMHVRPL, 1
WQRQGLVAAALEKLEKGPEL, 1
LVAAALEKLEKGPELGLSQF, 1
KGPELGLSQFCGSLKQAAPA, 1
QAAPAIQACVEACNLIACAR, 1
IACARHQQSHFDNGNEEWFL, 1
CFLAMLSLFICGTAGIFLMA, 1
FLMAHYNRVPALPFPGDPRP, 1
MTEYKLVVVGARGVGKSALTIQLIQ, 1
WVTPVIGSQARKCGL, 1
YLEDARRLKAIYEKKK, 1
HPPHIEIQMLKNGKKI, 1
NIVIKRSNSTAATNEV, 1
RVQPKVTVYPSKTQP, 1
DGILYYYQSGGRLRRPV, 1
FPKSLHTYANILLDRRVPQ, 1
LQAAPALDKL, 1
SVQIQVYQGERE, 1
VQIQVYQGEREI, 1
QIQVYQGEREIA, 1
IQVYQGEREIAS, 1
TPLLMQALPMGALP, 1
PVVHFFKNIVTPRTPPPSQGK, 1
NKALELFRKDIAAKYK, 1
DVGVYRAVTPQGRPD, 1
YGGFLRRIRPKLK, 1
IKANSKFIGITELKK, 1
GRTQDENPVVHFFKNIVTPRTPPP, 1
VGSDWRFLRGYHQY, 1
SKAAAATPLLMQA, 1
ALELFRKDIAAKYKELGYGK, 1
GACPKYVKQNTLKLA, 1
KYVKQNTLKLATGMR, 1
GSDWRFLRGYHQYAYD, 1
DIEKKIAKMEKASSVFNVVN, 1
ILMQYIKANSKFIGI, 1
KMRMATPLLMQALPM, 1
PPKPVSKMRMATPLL, 1
PKPVSKMRMATPLLM, 1
IEKKIAKMEKASSVFNVVNS, 1
KPVSKMRMATPLLMQ, 1
PVSKMRMATPLLMQA, 1
SKMRMATPLLMQALP, 1
VAKMRMATPLLMQAL, 1
YIKANSKFIGITE, 1
QYIKANSKFIGIT, 1
PKYVKQNTLKLAT, 1
TSCGSPNYAAPEVISGR, 0
TLPVKSGENVFVSI, 0
PGNPTGQVQSRKCIE, 0
DYLAEMYDNTPDQWQD, 0
MDVAAAYNESFN, 0
KAKLLIENIVDPSIIGGL, 0
GKYSKNELMGKTIKNQVGVDTN, 0
RSAAPWQGLRRRQAPAGTERVLL, 0
PSSGQDHKSE, 0
KWMIERSRNLCLYPNVYL, 0
KEMMYKIAAMQSVDID, 0
SVGEGWSECLVWLRPE, 0
KKYSCLQIGIHWLVLL, 0
IRVGGTNHSHATKDLY, 0
GCPVQMIFCLKEKNQ, 0
RSTPRSRPLSQVPK, 0
GIFSARRRERMLEIMRDSRL, 0
FYGQCSEICGSNHSFMPIVL, 0
RLSHSESPQNQVLTPTESVV, 0
AFTTFSTFSTELDGLLLRGQ, 0
SSNVGGSRKKTCPFYKKIPG, 0
PSKTFKGICTRDSNCDTSCR, 0
IAWPSGTELPKEIRSDVLS, 0
PSQEQKNPEIKPVKVTFKVD, 0
IHKVHDEACRWEHVMS, 0
INVTSGDKQTVSYTIK, 0
DGWKLLTEKLGNKLQL, 0
TPMSMQAPGSIYNPG, 0
AVAEGVNRTFGPDVA, 0
AAVRNVLYRKGYITEIL, 0
AEAAGTPVTILGQ, 0
GPFAHLRPAA, 0
RADRIGGLMMYGVPNMKTDKVDIVQRRVNL, 0
QANSAVYMALLNPGDTVLGM, 0
RAMEQEVVRQEEHIELIASENYT, 0
AVPAILSGPSFADDVAR, 0
LYEIGDRPADEYERRK, 0
KEGFTPELHEAAYKFFL, 0
IAERLSVRFPELPLYF, 0
CSDLFRSTLQPVEKA, 0
KCQKCPFITEYKHHLE, 0
DLGGTNLRVVLVKLGG, 0
REALAMAEGQDVDLVE, 0
KASKKYVSKELAKEIR, 0
VALALVLLANSAPTSS, 0
VRNLGQQHQHTVSCIM, 0
PGPRGPGPMGPGGPYPQMPFP, 0
ELKHLSSGDLLRQNMLQG, 0
LESLDSTLQTCAHYVE, 0
RLCRPSLGMEKCH, 0
VARVLEVAMHKAHALH, 0
EHVELVKRTMAGVSL, 0
DIEEITRQTV, 0
MECNMKKLFNNPTGL, 0
KAFLKPSGQII, 0
DAGNDAAPEP, 0
IRLFNEAAVEVRQP, 0
DFEAADAFVLWGSN, 0
GVNADVKYVIYNIE, 0
ALQKRPVAEECIEMAL, 0
VQYDINLVETSSTSA, 0
GKHRKLMPTSLERCIWGQ, 0
GIKYGLFYLVSYLNLLVSSLF, 0
PGGRVQKDETLEAAFERLT, 0
KGVINDAGIPFTGHTEFFEE, 0
FKQAKSKVVFSAENYIYPDR, 0
SGASLYYIDYIATLHKVDKG, 0
TVTGIPVIGSMGIFFYGSYS, 0
GQQQRLCIARTVAVQPEVIL, 0
DENGTLTLMDEVLTPDSS, 0
DFSGSELQKMLTGEISGK, 0
NDKNPNGSIDSIAGICNKERNV, 0
TLLTNPVFIEG, 0
DTRVIAAQLTGRRIGRGLEP, 0
NVKAFFSRVAALAFEQSVLQ, 0
IVREALRHHAAALILTHNHP, 0
RDARLGSLDLARGAERARDA, 0
KTTYWWDGLQSSDDFALIVN, 0
IVLKSRDYQETDQLLTILTR, 0
LGELLSDPDVVSDTKRFMELSRE, 0
ISMSADKARRVIDQIRGRSY, 0
IAGHGDKKRFTVRKMSGTVG, 0
LQLPPGVKPLAREDVTLVTI, 0
RIINKKGLDAA, 0
NLLMIRGAVPGPNGGFVSI, 0
QIPCVNLGEPVARGEI, 0
QKVDLSTFSDDEVLRLAENL, 0
GNLVLNLWDCGGQDTFMENY, 0
KVTDDAVKHIDDMTANKEKE, 0
RSVHINKKSREQFESRTHKR, 0
PNNKRVVISLTYIYGIGKSL, 0
EVGMAIKRLMDLNCYRGLRH, 0
ARPQKFKVRAYNRCKLCGRP, 0
FDLNGRSLEDYFPNKVHQQL, 0
VIIKLKGDREFRGVLKSFDL, 0
QVIVCNIGHFDNEIQVDALNALTGV, 0
SAVVHEYIFCFVLGF, 0
HFEEIGHPDSGDIRAR, 0
EEMEKESGPGQKRPNK, 0
MQPGIPKYTPSAIQLA, 0
YDSDWNPAMDKQCQD, 0
GLFGQLKTVDSADRPRI, 0
KETMNSYRLSLVEYLNKYK, 0
QRIEGTLKNV, 0
HLDEFGYEEVLP, 0
VVQGVASVAEKT, 0
NVTLIFTVSQGL, 0
KVRFNMCKQAAE, 0
RRKGRNKQEVPAFP, 0
SLKATLQKRPDLLENKKLTLE, 0
TAKVGEAVRHIKKSTD, 0
MTTDDKRIKDIVSYA, 0
IRFFINGIRDNTI, 0
FTVERITMRRDAIYH, 0
GQYREELELVEDAARFVGGMSNLI, 0
KGSPLSNRQSPQTL, 0
VSPCHRTCRSLSI, 0
FTASTPADLGEAGRLRKKAD, 0
KTMSVADVNRLLGLA, 0
IITAGRRTAVLAFYL, 0
LFSTAWLFKTATHRML, 0
NAQTGAVKLSAISERQNISL, 0
GDIATDFRLTEQQEN, 0
LAEVLAINIEMGGGP, 0
KLNFMMKNDRTFGNE, 0
KERFKKIKKEDKNGD, 0
PKTLVPSLLCACGLRIWWTY, 0
LAGGGVGAELRKGAK, 0
TTMVYTCKLNVHFKS, 0
EVVRMKKQKLQLKDE, 0
IRRGKTVVVEGCEEK, 0
RKPRLPNNKNTLI, 0
VISIGAAFLYFLL, 0
LLERELPKLLVSD, 0
