# Supplementary material for: On Evaluating MHC-II Binding Peptide Prediction Methods
Source: PLoS One. 2008 Sep 24;3(9):e3268. doi: 10.1371/journal.pone.0003268 (PMC2533399; doi:10.1371/journal.pone.0003268)
Supplement: Dataset S1 — Datasets derived from MHCPEP database (0.36 MB ZIP) [file pone.0003268.s002.zip › MHCPEP/SRDS3/HLA-DR3.arff]

@relation HLA-DR3
@attribute Seq string
@attribute class {0,1}
@data
PGRDGETQPAS, 1
VDDTQFVRFDSDAASQ, 1
ATKYGNMTEDHVMHLLQNA, 1
VFLLLLADKVPETSLS, 1
TFDEIASGFRQGGASQ, 1
YGYTSYDTFSWAFL, 1
GQVKKNNHQEQDKIE, 1
LNKILLDEQAQWK, 1
TGHGARTSTEPTTDY, 1
KELKRQYEKKLRQ, 1
GKFAIRPDKKSNPIIRTV, 1
YANILLDRRVPQTDMTF, 1
VTTLNSDLKYNALDLTN, 1
VGSDWRFLRGYHQYA, 1
KKWGAPTITNDGVSI, 1
DDVAGDGTTTATVLA, 1
ATVLAQALVREGLRN, 1
GVITVEESNTFGLQL, 1
FGLQLELTEGMRFDK, 1
MRFDKGYISGYFVTD, 1
YFVTDPERQEAVLED, 1
AVLEDPYILLVSSKV, 1
AGKPLLIIAEDVEGE, 1
VVNKIRGTFKSVAVK, 1
DRRKAMLQDMAILTG, 1
AILTGGQVISEEVGL, 1
VVVTKDETTIVEGAG, 1
VEGAGDTDAIAGRVA, 1
KHRIEDAVRNAKAAV, 1
KVALEAPLKQIAFNS, 1
VYEDLLAAGVADPVK, 1
ADPVKVTRSALQNAA, 1
LQNAASIAGLFLTTE, 1
FLTTEAVVADKPEKE, 1
DTPYLDITYHFVMQRLPL, 1
EFWEFDLPGIKA, 1
VDAQGTLSKIFKLGGRDSRS, 1
NGQIGNDPNRDIL, 1
YTLLQAAPALDKLKLTGDEATGANI, 1
ESWGAVWRIDTPDKLTGPFT, 1
VSGLQYRVFRIHLPDP, 1
LLHFVKESKQDESGM, 1
SGPLKAEIAQRLEY, 1
IEKKIAKMEKASSVFNVY, 1
EHPSLQSPITVEWRLLH, 1
SRALEEKKGNYVVTHG, 1
TERVRLVTRYIYNREE, 1
NNQVVSLKPEIIVDQY, 1
KPLLIIAEDVEGEY, 1
RYLKNGKETLQRAY, 1
FESTGNLIAPEYGFKISY, 1
VVEFDLPGIKADS, 1
SDKNPLFLDEQLI, 1
DEQNCSMKLGTWTYDGSWAINPESDQPDL, 1
QASLALSYRLNMFTP, 1
PPEVTVLTNSPVELREPN, 1
GPPKLDIRKEEKQIMIDIFH, 1
SPLQALDFFGNGPPVNYKTG, 1
YLTFLPSADEIYDCKV, 1
PNWVRKVFIDTIPNIMFFSTMKRPSREKQDKKIFTE, 1
ISNQLTLDSNTKYFHK, 1
IPDNLFLKSDGRIKYTL, 1
NLFLKSDGRIKYTLNK, 1
MAKTIAYDEEARRG, 1
LPKPPKPVSKMRMATPL, 1
SKMRMATKLLMQALPM, 1
SKMAAATPLLMQA, 1
KPPKPVSKNRMATPLLMQALP, 1
NKALELFRKDIAAKYK, 1
GDVVAVVDIKEKGKDKWIELK, 1
ALELFRKDIAAKYKEGY, 1
YIKANSKFIGITE, 1
QYIKANSKFIGIT, 1
YAGCTMGEYFR, 0
TVEVRVMDTPLTLSHA, 0
NHGYAVDPDTVRDFHVRER, 0
TVIFAEGYGTKTEKID, 0
TIRALASIEDFNDAFG, 0
GPAAGIAFVLASCF, 0
LASAVRDLERAMTTL, 0
LLTDEEKVRACEI, 0
GCRGEGGYLLNKHGE, 0
NSSSSSSLHKPQE, 0
SMAAIPLSPESAEEEEAE, 0
HAVTFAAGLAAAGYKPF, 0
QDNANQNSNNQQATQGQ, 0
TVAEIKGAIRKLTIS, 0
ETEPSFKGDTVSGGG, 0
GVTKAVANVNDTIAP, 0
KGIHFEQSITELEEI, 0
WAKNIRKIVVNEEVG, 0
DLFLTGTPDEYVEQV, 0
QEDNFLYKQYKNKNQ, 0
VESAKIRAKYPDRVP, 0
TARPITSPVGSTVTA, 0
EEDVQCIILGSGDSE, 0
RVGRDTEQAGKGYFE, 0
EKYGAEQVANWRWNF, 0
TFIHAEDFARRRKRS, 0
AGLNVLRIVNEPTAA, 0
KTAAELSIEEKNRIS, 0
GVFFSPTRNMPNDNR, 0
TIEEGKEYVVEITEV, 0
RGLILQLQGQDLYAI, 0
FEKGLLGHSDADALL, 0
VPVGQRRAWCWCMCF, 0
YHFIDVKCTTSKECW, 0
VAGLDILIVRELTGGLYF, 0
GAEIVGLLKTGS, 0
DFLIIAFSIFLFIKLITKLT, 0
QVIEKASYLRMLA, 0
NVIATARKMMGATNPADAEPGTIRG, 0
GDIFLILAIFFIYKNFGTLN, 0
ISSMLQDIRALRHTEI, 0
QKLQFTRTNITRITD, 0
AKSISDENLEALCM, 0
QLSDEHITFIRKLTSNIT, 0
LLVSFTGYALYTAFGQP, 0
AWSGPTDIFITPGYRF, 0
GLHARRQAYAQLRDEV, 0
RKHSKVHGFRKRMSTK, 0
EEAKVFSERLELHA, 0
DLKIPPKKKILLLE, 0
RCGLRDTVIFADKLMQSG, 0
VGIALEEIVNDQL, 0
RQRNRCSITGRPR, 0
KEHLKRSPKDQNSRLALLKLVGQRRKLLE, 0
DGQITAAVADAALAM, 0
VSYGTRNRSTMSVNFETP, 0
FISILLFIIPAKNTEKHRRI, 0
RIYVRDLSFEAPKSPAIFRQ, 0
ADAVVGQAIKKSGSTT, 0
GASSDVDRSRKDARLQIEEFMPVVKVDRAKDTAADS, 0
TNYVQEVSLADFGKPL, 0
SLSVFESQQQAIAHFLF, 0
KDQFYELLDVKTRNIS, 0
CLELDILVLLTAHH, 0
FPDCAPKMDPLDILIRY, 0
IAETGAGQHGVASALA, 0
TENTLIDYKGNPI, 0
WQLWLKVVIACIPSILIAVPL, 0
GDREDCGYSSITPMEC, 0
RDYGIPIINKRISVTPISMIA, 0
NYDELRYEGFGPNGAMV, 0
KDEAQLYKALEVA, 0
EKLFKVRQTWAEQ, 0
