# Supplementary material for: On Evaluating MHC-II Binding Peptide Prediction Methods
Source: PLoS One. 2008 Sep 24;3(9):e3268. doi: 10.1371/journal.pone.0003268 (PMC2533399; doi:10.1371/journal.pone.0003268)
Supplement: Dataset S1 — Datasets derived from MHCPEP database (0.36 MB ZIP) [file pone.0003268.s002.zip › MHCPEP/SRDS3/HLA-DR4.arff]

@relation HLA-DR4
@attribute Seq string
@attribute class {0,1}
@data
ELDVLKKLV, 1
LKKLVFGYRKPLDNI, 1
KKTIENINELIEESKKT, 1
IDTLKKNENIKEL, 1
APQQLLHQM, 1
AYWQVMTNM, 1
FRPIQTVLS, 1
GWGMMRTLR, 1
KAWSRMGSM, 1
NWRGVLSQM, 1
SYARGRTLH, 1
TMQQGFREA, 1
WNYISSVQS, 1
WRIAQTNHA, 1
WSTARTLWQ, 1
YHAHRTLLQ, 1
YRHAVGQLG, 1
AWAHMTTLR, 1
FGWVSTLLQ, 1
FRYMQVLTS, 1
GWLGLRTLR, 1
LYSWLPTQM, 1
PWRTMKNQI, 1
SYGAQLSMR, 1
TWRMAITQL, 1
WQNMVTTLQ, 1
WRIWGTQRA, 1
WWASVANAR, 1
YRAFATTWQ, 1
YRTGHVLQA, 1
AWHVVATLH, 1
FMRMQTMTQ, 1
FSRAGSMWS, 1
GYQQVRTLL, 1
MLAMRTLLQ, 1
RIQTIRTLL, 1
SYYAAKAIQ, 1
TYRVGATLR, 1
WQTAFTQRQ, 1
WRSWMTSTQ, 1
WWRAQTLLQ, 1
YRGFGNNPG, 1
YSAIQTMRA, 1
AWRTAGNML, 1
FRFVYTAMQ, 1
GALGGWWWT, 1
IRYWSTLAQ, 1
MWRGLNTVR, 1
RWSAMQSNL, 1
TFARWKMKG, 1
WMPLRTLAE, 1
WRAISVRLQ, 1
WRTWGTARQ, 1
WYEGFGNNR, 1
YRGGVTLRQ, 1
YYSQAVTQI, 1
SDYEGRLIQNSLTI, 1
TYQRTRAKVTG, 1
QQRASAGQISVQPAFS, 1
DEGDYFSELRVSGANPM, 1
NSGGEFFYSNS, 1
EHRVKRGLTVAVAGA, 1
DTPYLDITYHFVMQRLPL, 1
EFWEFDLPGIKA, 1
APYHFDLSGHAFGSMAKKGE, 1
FNNFTVSFWLRVPKVSASHLEQY, 1
EVWREEAYHAADIKD, 1
DALESIMTTKSVSFR, 1
YLDPLIRGLLARPAKLQV, 1
AIIHVLHSRHPGD, 1
NVLDHLTGRSSQV, 1
TVLTALGAILKKK, 1
YAALATAAL, 1
YASATAAAA, 1
YASAATAAA, 1
YASAAATAA, 1
TGTEKLIETYFSKNYQDYEYL, 1
SSYSSSKSSSSSS, 1
RRFAAAAAAAAAR, 1
GCSSNKSTTGSGETTTAAGT, 1
IYFRNQKGSHSGLQPTGFL, 1
DVAFVKDQTVIQNTD, 1
DGPFRIITVPAALDY, 1
TGNYRIESVLSS, 1
GERAMTKDNNLLG, 1
IIKGVRKSNAAERRG, 1
YVRFDSDVGEY, 1
CNEIINWLDKNQ, 1
QPDLRYLFLNGN, 1
YDNSLKIISNASCTTN, 1
KELKIDIIPNPQER, 1
CAIHAKRVTIMPKDIQLA, 1
APNTFKTLDSWRD, 1
VADKIQLINNMLD, 1
SKYLATASTMDHA, 1
TGILDSIGRFFGG, 1
RFFGGDRGAPKRG, 1
RGLSLSRFSWGAE, 1
KGFKGVDAQGTLS, 1
GEYKFQNALLVRY, 1
KRYKAAFTESSQA, 1
VKLVNEVTEFAKT, 1
LLLRLAKTYETTL, 1
FTFHADICTLSEK, 1
KKYLYEIARRHPY, 1
LCVLHEKTPVSDR, 1
SVVLNQLCVLHEK, 1
TKVHTECCHGDLL, 1
SALEVDETYVPKE, 1
TDLTKVHTECCHG, 1
PEVDVMCTAFHDN, 1
AQYLQQCPFEDHV, 1
VLTDSQKRAAYDQYG, 1
QKRAAVDTYCRHNYG, 1
KDLLEQKRAAVDTYC, 1
LRETYGEMADCCAKQE, 1
FPPSSEELQANKATLV, 1
SIARVLTVINQTQKENLRKFY, 1
LDHHWHLWKKTYGKQY, 1
NLQTVNVDEN, 1
GDLIAEVETDKATV, 1
EQSLITVEGDKASM, 1
GIVEQCCTSICSLY, 1
DNPEYSPDPSIYAYDN, 1
ATGLCFFGVALFCGCGHEAL, 1
QKGRGSRGQHQAHSLERVCH, 1
LYGALLLAEGFYTTGAVRQI, 1
AVPVYIYFNTWTTCQSIAFP, 1
MAATYNFAVLKLMGRGTKF, 1
WTTCQSIAFPSKTSASIGSL, 1
TSATQRLANSLVHSSNNFGA, 1
LVHSSNNFGAILSSTNVGSNTY, 1
LMAMGITDVFSSSANLSGIS, 1
YQAGFFLLTRILTIPQSLD, 1
VGAGAFGLGFTPPHGGL, 1
LLVIVELIPSTSS, 1
SFYILAHTEFTPTETD, 1
NPVLTTASPLSSIFSR, 1
VHHANENIFYCPIAIMSALA, 1
MGQNLSTSNPLGFFPDH, 1
YKKSIQFHWKNSNQIKILGNQGSFLTKGPS, 1
DVFKELKVHHANENI, 1
EDVIPEGWKADTSYSAK, 1
SALLSSDITASVNCAK, 1
VAYVYKPNNTHEQHLRKSEA, 1
YKSAHKGFKGAYDAQGTLSK, 1
YKMKMVHAAHAKMKM, 1
MGQKDSYVGDEAQSKR, 1
TLKYPIEHGIVTNWDD, 1
VAPEEHPVLLTEAPLNPKA, 1
AVFPSIVGRPRHQGVMV, 1
WLLFEMSRHSLEQKP, 1
FAAEFDAAAA, 1
PGVKGHRGYPGLD, 1
PGPKGARGPPGPT, 1
QGFQGNPGEPGEP, 1
PGVKGESGSPGEN, 1
QGARGQPGVMGFP, 1
PGIAGAPGFPGAR, 1
MGGMNQRPILT, 1
AKKQVEKDLANLTAELDKVKE, 1
RNQEERLLADLMQNYDPNLR, 1
YDPNLRPAERDSDVVNVSLK, 1
NVSLKLTLTNLISLNEREEA, 1
EREEALTTNVWIEMQWCDYR, 1
WCDYRLRWDPRDYEGLWVLR, 1
LWVLRVPSTMVWRPDIVLEN, 1
IVLENNVDGVFEVALYCNVL, 1
YCNVLVSPDGCIYWLPPAIF, 1
PPAIFRSACSISVTYFPFDW, 1
FPFDWQNCSLIFQSQTYST, 1
TYSTNEIDLQLSQEDGQTIE, 1
ENGEWAIQHRPAKMLLDPAAPAQ, 1
PAKMLLDPAAPAQEAGHQKV, 1
EAGHQKVVFYILIQRKPLFY, 1
KPLFYVINIIAPCVLISSVA, 1
ISSVAILIHFLPAKAGGQKC, 1
GGQKCTVAINVLLAQTVFLF, 1
TVFLFLVAKKV, 1
LAKKVPETSQAVPLISKYLT, 1
SKYLTFLLVVTILIVVNAV, 1
IVVNAVVVLNVSLRSP, 1
NVSLRSPHTHSMARGVRKVF, 1
VRKVFLRLLPQLLRMHVRPL, 1
VRPLAPAAVQDTQSRLQNG, 1
RLQNGSSGWSITTGEEVALC, 1
EVALCLPRSELLFQQWQRQG, 1
WQRQGLVAAALEKLEKGPEL, 1
LVAAALEKLEKGPELGLSQF, 1
KGPELGLSQFCGSLKQAAPA, 1
QAAPAIQACVEACNLIACAR, 1
IACARHQQSHFDNGNEEWFL, 1
NGNEEWFLVGRVLDRVCFLA, 1
CFLAMLSLFICGTAGIFLMA, 1
FLMAHYNRVPALPFPGDPRP, 1
NRVPALPFPGDPRPYLPSPD, 1
VKKIHIPSERIWRPDLVLYNNADGDFAIVKFTKVLLQYTGH, 1
LNSKIAFKIVSQEPA, 1
MRYFYTAVSRPC, 1
SGTDFTLTISRLEPE, 1
GPTTYKVTSSLQIKE, 1
LPSYEEALSLPSKT, 1
WVTPVIGSQARKCGL, 1
GSLFVYNITTNVPVKYKAF, 1
SPEDFVYQFKGMCYF, 1
GVYFYLQWGRSTLVSVS, 1
APSPLPETTENVVCALG, 1
MKLGIWTYDGSVV, 1
YGSDTITLPCRIKLQFINMWQE, 1
GTLVKTITDDQIE, 1
MQYIKANSKFIGI, 1
YPKFVKQNTLKAA, 1
VPIQRAVYQNVVVNN, 1
GPKPLFRRMSSLVGPTQSFF, 1
EGQLVSIHSPEEQDFLTKHA, 1
KLVEALYLVCGERGFFYTPKT, 1
YRSMRAAAA, 1
YRSMAARAA, 1
GFYTTGAVRQIFGDYKTT, 1
DGKDYIALNEDLSS, 1
IKIISKIENHEGVRR, 1
VEPDHYVVVGAQRDA, 1
YLLYYTEFTPTEKD, 1
KKVVVYLQKLDTAYD, 1
KYLATASTMDHAR, 1
QKRAAYDQYGHAAFE, 1
ETYGEMADCCAKQEPE, 1
RETYGEMADCCAKQEP, 1
ENIEFLEDTDMKSLENKS, 1
STPTLVEVSRNLGKVG, 1
TPTLVEVSRNLGKVGS, 1
KPVSQMRMATPLLMRPM, 1
VYPEVTVYPAKT, 1
YPIEHGIVTNWDDM, 1
KPGKAPKLLIYAASSL, 1
RGFTGLQGLPGPPGPSGD, 1
GGVGPIGPPGERGA, 1
DSTPPPGTRFRAMAIYKQS, 1
AAPYEKEVPLSALTNILS, 1
YTLLQAAPALDKLKLTGDEATGANI, 1
PHHTALRQAILCWGELMTLA, 1
PDYASLRSLVASS, 1
KIYSYFPSVISKV, 1
AKFYRDPTAFGSG, 1
YNLNFHEAQQAAL, 1
DVFAFTSNFNGRF, 1
TKLTYDEAVQAAL, 1
LTLLVAAVLRAQG, 1
DPLQYMRADQAAG, 1
QYMRADQAAGGLR, 1
MTFLRLLSTEGSQ, 1
TFLRLLSTEGSQN, 1
KALLIQGSNDVEI, 1
VEIRAEGNSRFTY, 1
FGLQLELTEGMRF, 1
EGMRFDKGYISGY, 1
PYILLVSSKVSTV, 1
KAMLQDMAILTGG, 1
GLFLTTEAVVADK, 1
YILFAHLVNKVHI, 1
FAIINLFNEYSKK, 1
SSFSQDRDSQAQS, 1
GEVWVTPVIGS, 1
IYFRNQKGHSGLQPTGFLS, 1
FREFKLSKVWRDQ, 1
REFKLSKVWRDQH, 1
LLYYTEFTPTEKDEY, 1
SDPILYRPVAVALD, 1
DNPQTHYYAVAVVKKD, 1
AGIVEQSSTSISSLYQLENYSN, 1
LGALANIAVDKANLE, 1
DYIALNEDLRSWTAAD, 1
EIKILNIFGVIKGFVE, 1
IKILNIFGVIKGFVEPD, 1
SPEEQDFLTKHASHTGSWIG, 1
PGIAGFKGEQGPK, 1
SGFQGLPGPPGPP, 1
GFKGEQGPKGEP, 1
KPPQYIAVHWPDQLM, 1
MKLGTWTYDGSWAINPESD, 1
SKMAAATPLLMQA, 1
YIKANSKFIGITE, 1
QYIKANSKFIGIT, 1
EKHKVYACEVTHQG, 1
NNETIIIPCRIKQIINMWQE, 1
STGSITLPCRIKQIINMWQK, 1
RYWAIRTRSGGN, 1
KKTSICSLYQLE, 1
SLFVYNITTNKYK, 1
EVWVTPVIGSARKCGLHI, 1
AVWVTPVIGSQA, 1
YPTQRARYQWVRCNPDSNS, 1
DPILYRPVAVALDTKGPE, 1
PVVHFFKNIVTPR, 1
YLPKPPKPVSKLRLATPLLLQALPL, 1
GACPKYVKQNTLKLA, 1
KDYIALNEDLRSWT, 1
PDFIVPLTDLRIPSVQ, 1
GPDGRLLRGHNQFAYDG, 1
MHHWLLFEMSRHSLE, 1
FDQKIVEWDSRKSK, 1
DQKIVEWDSRKSKYFE, 1
AEALERMFLSFPTTKT, 1
PRYVRQNTLRLAT, 1
GSFLYQVSTHEQS, 1
GKPPQYIAVHVVPDQTMAFG, 1
FKNIVTPRTPPP, 1
LPKPPKPVSKMRMATPLLMGALPM, 1
YVKQNTLKLATGMR, 1
ANIAVDKANLEIMTKR, 1
HSMRYFHTAMSRPGRG, 1
AGFKGEQGPKGE, 1
NPQTHYYAVAVVKKDTD, 1
HKVYACEVTHQGLSSPVT, 1
NSTLITLPCRIKQIINMWQG, 1
SFLYQVSTHEQSE, 1
THYYAVAVVKKDTDFK, 1
TPDFIVPLTDLRIP, 1
GRLLRGHNQFAYDGK, 1
FGRIGRLVTRAAFN, 1
SWGAEGQRPGFGYGG, 1
DIEKKIAKMEKASSVFNV, 1
VRSMAAAAA, 1
GDLLAEIETDKATI, 1
PGQPPRLLIYDASNRATGIPA, 1
SHSMRYFHTAMSRPG, 1
EYKLVVVGARGVGKSALT, 1
LSRFSWGAEGQRPGF, 1
KKIAKMEKASSVFNVVNS, 1
EKKIAKMEKASSVFNVV, 1
KAAYAAVAVAA, 1
FSWGAEGQRPGFG, 1
VVHFFKNIVTPRT, 1
KHKVYACEVTHQGLSSP, 1
AALAAIASAA, 1
FFKNIVTPRTPA, 1
DYSYLQDSDPDSFQD, 1
LRSWTAADTAAQITQRKWEAA, 1
GSDTITLPCRIKQFINMWQE, 1
YDHNFVKAINADQKSW, 1
DLRSWTAADTAAQI, 1
TQFVRFDSDAASPRGEPRAP, 1
SPGTGAYYVLLN, 1
QNILLSNAPLGPQFP, 1
VDDTQFVRFDSDAA, 1
DTQFVRFDSDAASQRMEPR, 1
MLAFVVEFDLPGIKA, 1
GSTVFDNLPNPEIDGDYYGW, 1
VHFFKNIVTPRTP, 1
EEFAVEFDLPGIK, 1
AAVAALANAA, 1
CPKYVKQNTLKLATG, 1
NRDLAQAYNELSGEA, 1
LSGALALIE, 0
QGDDTAAERLEKVYE, 0
RLQHEDTFNNLMKESSK, 0
IEINLSELKPHIN, 0
FGIKFLTRV, 0
KNVADAAKY, 0
DGNLCIIDS, 0
IYEGYALPH, 0
KTYELPDGV, 0
SSGETLAVI, 0
VHEKAILLV, 0
CIRYHDLAR, 0
WDQSRRLNN, 0
SPLSSDLSD, 0
NFQRNWKDY, 0
PGKNGLLLA, 0
NIISAADKA, 0
ICCYSISCK, 0
QVLANLANF, 0
VNQIVDLID, 0
AAVEEGRAI, 0
VVIKRYWRY, 0
NTKAYQDVP, 0
GSGSGLDPA, 0
GLAETIRGF, 0
RKANRIIEN, 0
IIIEFSKFI, 0
FILSALHFM, 0
GSGGINSDL, 0
KTKEELALE, 0
DSESVSRVF, 0
QAENAEEWG, 0
FDFKPFAPG, 0
INGIDFKGE, 0
SEIADLWNS, 0
LGLEDLFDT, 0
KEAFDLFDT, 0
SRSQVDMVW, 0
APASASPYA, 0
DQDIILYWG, 0
ASTPQNPAA, 0
GIVLPDTAK, 0
GKESIAQVA, 0
LLESKDPNR, 0
VKDGKTLND, 0
CLEYLMPPS, 0
DVVSTQKVW, 0
IIGSDPMPE, 0
YLLIYGELP, 0
TPDIVEYLG, 0
DSASTAFDV, 0
QAGIFYGYV, 0
IKMIKSSKG, 0
GALGALIRF, 0
SCILYVTEA, 0
WSLGCMLAS, 0
CGKGLESTTLADKD, 0
LKGIPTDEEQA, 0
CGIYNDCCNACDPAKK, 0
GWLIRYMHANGASMFFI, 0
PNLWGLFGRKT, 0
KKDANLFKTRCLQCH, 0
VLSPNPTTDKNIHFGKYA, 0
RIVLSHVAQDRS, 0
DSGKYRVAEKIDGEWVTHQW, 0
LIDTWATVGSCAQIGKNVHLSGG, 0
GNPHAVFWVDKDVWS, 0
ADRCLDMGFKRTLDA, 0
VAKSDANHQLTRALVLVP, 0
VENQIALAPQLVE, 0
ATVQVSALPRGSK, 0
MDRVVVQLPNIKE, 0
WHFYDTVKG, 0
MKKKLIADG, 0
HTLSSHLQI, 0
PAPRGVPQI, 0
VGIFLSVLIFLSVAGNILVCL, 0
HTLVLVDIKVKEQ, 0
KDWALSMLCRSGV, 0
SGKSSVLMDVKPWDDETDMK, 0
SCNTSVITQACPKVTFEPI, 0
HQSGSPTGSSDLLLD, 0
PPGAQKVSGVASRLL, 0
YGEDYSRSRGSP, 0
PVEYKAPLTIVCD, 0
MTQLGLGRDALSQLF, 0
DLKSIQDEIQQ, 0
TSELKTAFQIGF, 0
ANQDEVIGRIQE, 0
TTLVPDSTRKSGFRLT, 0
QTSDLHPICNKSIL, 0
SVTFSSKEKELDQLVDSF, 0
ELSLQAYHVTDTA, 0
VNGKKIRVTAEKD, 0
TDPTIKSFLALDK, 0
TSEAAYAKLSWIL, 0
STAAAAVPSTITE, 0
MVTVRDITLTSTC, 0
PIFSCSRLSISAI, 0
LIEPLLKRSVFLG, 0
QTWKKKEFYREEL, 0
TSPYHDHHFSTNL, 0
RAKVLHTLCGVPM, 0
ETILEEVRQEVRQ, 0
GDLVLTCTGELSR, 0
YEFEPVTRELIKS, 0
YDSVPMDEEEKVV, 0
PKKAAKKKASKPK, 0
QVQSAWQKLVAGV, 0
LGQVRRAYAVAES, 0
AIEKLNDRISHDE, 0
VVVSAVAFTGLVS, 0
PRLCIRVVPDKENKT, 0
FSAYLCRNRRLEMAE, 0
VRLAKKNFDKLKMDV, 0
KDIRSLTISFTTDDLT, 0
EFMDKLGENLKAKLAQ, 0
KGFAFVTFESRDDAARAIAEL, 0
IGLRSKTLRGTPNYLP, 0
TDLSKNRKQD, 0
AVHNENDIHQKGLE, 0
TTTHGRNMAGARAL, 0
KGIVEQCCHKPCNI, 0
VWQMNSAFIRPYHPDQ, 0
LINGIAQEYFIHARQQEQKF, 0
LAKIARPKKRAETIKFSHCA, 0
VSGGNTQVIAYAEQRYRIFG, 0
PTDFSDHLRLQREALFYELN, 0
NVNFERLLSEIKERDDRDR, 0
ERVKRIIETEHFRVERVIGR, 0
LKRARARGELDRIEQESFDF, 0
PSSSGSPSSKQVSPQDNKGMFS, 0
EWVRIGFSATTGAEFAAHEV, 0
DGITYQLNFIDTPGHVDFT, 0
GFDILCIRELTGGLYFG, 0
IEDEVTVKRLERK, 0
GMSFHGGLLGVVIAAW, 0
ELWLVEHPPVFTQGQA, 0
EFIGVGGPQMLEEGFQSLAN, 0
IPYKDVDSSAIIWGVGS, 0
HQSAAGIFDIGLYMEAKANETRWSLFSFPR, 0
SLLKRAKVHIKKLEE, 0
YFTWPLIAADGGYAFKF, 0
VTHDQVEAMTMAEKIV, 0
MLDRSCWVCFATDEDDRTAE, 0
SLRLVAFLEGKEKEMAKSHN, 0
QFVEEWDDEAARKGY, 0
RKLITERQILRLLSNT, 0
NDTAPREVTIYGFRDL, 0
TFEQRVEDVRLIREQHPTK, 0
VFADDPEPFDPKVVEYE, 0
RIYAHIYCSHFHVMV, 0
SFLVTTDPQK, 0
KRGLPARFYDDRP, 0
AETIVSRFEQGGR, 0
SRVLWVPVEGERE, 0
ELKPHIYALANMA, 0
KVVWMKNKMEIHE, 0
QDQKANYQRENES, 0
EVVALGAAEKK, 0
EEEEVLIPPFETFQVINTSRP, 0
GMLSMEQVSHGTQNRPLLRN, 0
YLATMFTEAITVNAPEFLEN, 0
IHFEFDKCIACEVCVRVCPI, 0
LRCQEENYLPSPCQSGQKPC, 0
STLGSAFAELKLNTFEYAAL, 0
YNIGGDAWSSRILLEEMGLR, 0
ADACRGTPISPQRLPPEQEL, 0
WDETPLYFAPSSLFDLNFQA, 0
QKVAHRISTLDAQPASANGD, 0
FLVAITFLLFDLEIALLLP, 0
EKSYSGFSKKPITTFFDDKL, 0
IRDALAARTDDSMALAGVALLAV, 0
RRRDTWHDRDRIHVTVRRDR, 0
QYLLLLLIVEHAYLHYYIFK, 0
KPEFSPTLKKKEPGLEPPAK, 0
TLALHLRIHTGKKPYQCSEC, 0
FAKIVSISIWLLMFLISLPN, 0
VLLLAVKPQMI, 0
AICLRENLGTYNKKYRYHLK, 0
KRGSGVICLNGAAARLVQK, 0
KGLGRTAPDPSATVQL, 0
TWIQLGLSSNHIFKYPSIAL, 0
AFYSLFNLFSGFFIPRPRIP, 0
LVNAGHGLTHDNVNAIAQI, 0
IVEEVMNAVSIPVMAKARIG, 0
QAALKVNPNDELMWNRLGAS, 0
KASVPPTDKMCLWLGANVML, 0
NVEKFEILPYHQLGVHKWKT, 0
GKMGYANEFLRSKRFCTMSC, 0
TNRAAPAISVIIPESETFNN, 0
ICIEVLGARHLPKNGRGIVC, 0
RHSKGTSMRLAIEAVQKGEA, 0
PLMHYKLLFAAAAASLASAV, 0
FLPLKDIASMHCSANMGKDG, 0
VLPGHGLQTSSRKLLGEVCD, 0
ELLHNIHRYMNLNIPFYGVNLGSLGFLMNPLDTKNLLQNIH, 0
VNLMLDPGLAFGTGT, 0
DATEEDWRTEYL, 0
HALAPGSTAPNAAAA, 0
FVSTGLAYDVFGSPR, 0
FVSLFIFGFLSNDP, 0
MIEVVKELKSGQELR, 0
FDGSIPVGIGNCSSVEYLG, 0
LDLPPGAAKLKLGGG, 0
VLSAKNFYKTKELLIVH, 0
LAKPRTYMNESGRNVGP, 0
VANIVAVHDELDI, 0
GFSYGDYLRCGAIASFANIMPE, 0
SGTNDSWGFRASA, 0
PDFSIVCPGIRPG, 0
SIGKGIVAASLGR, 0
PPYIKERLDDPDRYQ, 0
STNFHLPKSTLVMLVSAFAG, 0
ESHPFYTGKARTVDSEGRVA, 0
QKVAVWKWCNLSEFIVYYESF, 0
VNRPENEPS, 0
VPKGRIIEI, 0
RIVYNFDTKHAALLNKYE, 0
CTFLPGEAYRRYGR, 0
ARFNAYCMINAPVKS, 0
PNDDPDDPDEFWDRR, 0
QAIERAGTKAGNKG, 0
TRMGSGKGSPEYWVS, 0
LAILNRNCLYLIS, 0
SLSTGNSKSFFRFFS, 0
QAIVAEVNEAAKGALS, 0
TKKGVRRPDGSVIRFD, 0
EAIAKEAMRLAQYKLPVK, 0
LSPRRTKFRKQQRGRM, 0
LKGNLKTGADKEAAAA, 0
VIRKRGSGLSATFTVRR, 0
NLHFIIGKTSFD, 0
LEGDAPGAKEGGIV, 0
KRTWGANVQKVRILVN, 0
PVDHPHGGGEGKNSVGRK, 0
HAALLDSQSKSGGR, 0
KKIKITLVKSTIGRKPKHV, 0
PQWIRMKTGNKIRYNSKR, 0
RSILSQLAREDRVAVVDTFTLESPK, 0
VADLEKITGQKVVVTYARKS, 0
KGPKGELTREFDP, 0
LACVYSALILHDD, 0
TKVICTASVVAGV, 0
PGVIFEDEMFLVT, 0
FGLMRLRYERNLN, 0
LLSSMPGCAVTEV, 0
DVIDSIAEHIDGD, 0
QFGGQRFGEMEVW, 0
SYTVRTIYGVLGI, 0
LALELSAGVDVEI, 0
RYKIIRGSLDTQG, 0
AAVKALANAEPAL, 0
IDKEGILKTSKSH, 0
GITPGRKRIFEKP, 0
IRNLNSKPDLLVV, 0
AKIPYVFGNMGIS, 0
LQQKVSDKDKALL, 0
YFGSIRPPTRLTF, 0
GVILIALFLTVMT, 0
TPVVRKGRCSCIS, 0
GFLFAVFLILLLV, 0
RPNVTHYFLRL, 0
HPRHAVLPGGLAVLFLLIL, 0
RYEIALVQLEAIL, 0
DPRFKLVIDDGVN, 0
MNQAELQRHMEEVSL, 0
ERRLCWASVYLSVC, 0
NDVLCNSSALVLLALN, 0
FNNNTSSSNSYSAPAQQTPNFG, 0
MNNNKFEGEPRAKDD, 0
DMNEKQFNALKKNKNL, 0
LPLDPTGKVKAELDTR, 0
ITPNRPDCLSIIGVARE, 0
RPLPDKFHGLQDQEARYRQR, 0
RFELFVVGRELAN, 0
LSAAALAATADLD, 0
GKIPTFQFVPKT, 0
LWEHLRPGGVLAVQV, 0
RGKMSTKEADEQMINVQNK, 0
TESGVDIVLNHRL, 0
LYGTECATAMIII, 0
YVCKNYSRAYIRH, 0
RIARNGTLMTHFGR, 0
RLEEIGCVAVMPLAAPIGSG, 0
SDRSDDLACLTEAMTVYNVA, 0
ASESILRSTLEA, 0
LERLPNSLSGGQ, 0
SYNEVSKRYVGKE, 0
CVTKPGSSLGGSESSCIS, 0
IHSLGHMTPVLS, 0
VNNALQERVEAVAADVRTF, 0
VRSLHGEFSSTIHQLVSA, 0
TTGNSGEFHPDLK, 0
PDLETTVAALKILDDHGADLIELGM, 0
QHGVALATAAAYFGM, 0
SYEFGGATCLSVLT, 0
EIYGLVRALREKALPF, 0
HGKASAIAHDGEGMFAG, 0
IEEGFPLNEALPGDI, 0
SLIDFTQEYWQCCG, 0
LVAKETDGLPYRYLIR, 0
ARGIRKNISREFILIN, 0
RHSSGQKAGYKKR, 0
GIDMGEAPLAVAQ, 0
TQIFYVVAAMWGMADGVWNT, 0
HGITPQTVQKAV, 0
FGPYPDVGAANEIKRLLDRIFPFR, 0
IFDLNHEITTITDS, 0
PGVVSHKDDIYVVCDI, 0
KLRQYRHWHYSCYGDT, 0
FVSEETGTLIVN, 0
EGTIEPGDGYVWEYLFE, 0
QIELERAPSSAPTITLKK, 0
RAPAGLNANLKTYSVTLSVP, 0
VLDPNMDLRTVKH, 0
PQNFQPVVQQPVQFPA, 0
SLDQIAGEVEAKDI, 0
SGAVVNKGPEQIPKK, 0
KEKEILINKFLILK, 0
EAGNPYPGAFVSVAE, 0
KKDKEHKNLMNSIAPGDE, 0
HTSWVRNAQ, 0
VVLQLEDIFGVELA, 0
LGLVSSLIFLVSSLFSIRQKK, 0
VDGDLDYNLVQNTDY, 0
VDRFDPFVVSEHLAWSTH, 0
FEKLIDVLEDLEDVQ, 0
RRHLERAGLVFQAANVAF, 0
DGDVLVNITLLQSGEKD, 0
RLSYPKTRRQI, 0
KALRTIVRMRKQD, 0
QMAIINSSKQKPD, 0
KVENIFLSKRCRERILE, 0
DSQNSLSGAL, 0
KELEATDLSEKN, 0
EKNWLISPPGSPPVG, 0
LLSKDEAKEISIQFIKEFVGI, 0
ILALITALARMSKVRPLRWV, 0
RVMVSGTGHTGKILSI, 0
RAGAYESKLKEARD, 0
PLPKFGDSYMLIGSWLVNDQ, 0
ERFTAPAADSYR, 0
ELKQMLRDRDPNDTR, 0
VYFQHQWQGWGKQP, 0
ELLNKFQYPKSSLLNLLNV, 0
STYRAIQTLAQFFHV, 0
YTAYELVVGELPWRYLEDIH, 0
PSDSDESDYSESD, 0
HSNVPVIDLVCIN, 0
QLRKEYDDSC, 0
VYRDYIQSKPINKNN, 0
SDCGKAFNMKTQLIV, 0
