# Supplementary material for: On Evaluating MHC-II Binding Peptide Prediction Methods
Source: PLoS One. 2008 Sep 24;3(9):e3268. doi: 10.1371/journal.pone.0003268 (PMC2533399; doi:10.1371/journal.pone.0003268)
Supplement: Dataset S1 — Datasets derived from MHCPEP database (0.36 MB ZIP) [file pone.0003268.s002.zip › MHCPEP/SRDS3/HLA-DR5.arff]

@relation HLA-DR5
@attribute Seq string
@attribute class {0,1}
@data
GRTQDENPVVHFFKNIVTPRTPPP, 1
DVFKELKVHHANENI, 1
CPKYVRSAKLRM, 1
KVFGRCELAAAMKRHGLD, 1
LAAAMKRHGLDNYRGYSLGNWV, 1
SVNCAKKIVSDGDGMN, 1
IQMLKNGKKIPKVEMS, 1
NELGRFKHTDACCRTH, 1
SSYFVGKMYFNLINTK, 1
KMYFNLINTKCYKLEH, 1
SKPKVYQWFDLRKY, 1
DTVKLMYKGQPMTFRLLLVD, 1
EALVRQGLAKVAYVYKPNNT, 1
VAYWKPNNTHEQHLRKSEA, 1
LGKIWPSYKGRPGNFL, 1
IVWASRELERFAVNPG, 1
ERFAVNPGLLETSEGC, 1
SALSEGATPQDLNTML, 1
HLLVSGAGDGPPLCS, 1
LERGPPGPRRPPRGPPLSSS, 1
IRANELDVLKKLVFG, 1
SRALHPASVSNGGCRHPVTLASFLIRRNHFAMAKTIAYDEE, 1
VLEKKWGAPTITNDGVSIAKEIEL, 1
RVAQIRTEIENSDSDYDREKLQE, 1
RGLNALADAVKVTLGPKGRNVVLEKKWGAPTITNDGVSIAKE, 1
GDGTTTATVLAQALVREGLRNVAA, 1
VEMSDMSFSKDWSFYL, 1
SFSKDWSFYILAHTEF, 1
KSNFLNCYVSGFHPSD, 1
RPVYSNENLLKITGTF, 1
SDEKIRMNRVVRNNLR, 1
EALIHQLKINPYVLS, 1
DNLIVYYYHKA, 1
DPYAPIMAVK, 1
KPGVIFLTKRSRQV, 1
GPLYFKLKGYEQYN, 1
DPTLWVFARKLAIV, 1
DPWAIAKNGDLMEYPY, 1
VDAQGTLSKIFKLGGRDSRS, 1
YTLLQAAPALDKLKLTGDEATGANI, 1
ESWGAVWRIDTPDKLTGPFT, 1
APYHFDLSGHAFGSMAKKGE, 1
PHHTALRQAILCWGELMTLA, 1
YGSDTITLPCRIKLQFINMWQE, 1
YLDPLIRGLLARPAKLQV, 1
GAAILVAGLSGCSSNKSTTG, 1
GCSSNKSTTGSGETTTAAGT, 1
LVAGLSGCSSNKSTTGSGETT, 1
KPVSQMRMATPLLMRPM, 1
LPKPPKPVSKMRMATPLLMGALPM, 1
YLPKPPKPVSKLRLATPLLLQALPL, 1
QYIKANSFIGITE, 1
YGGFLRRIRPK, 1
IQKTPQIQVYSRHPPE, 1
HPPHIEIQMLKNGKKI, 1
SFWLRVPKVSASHLE, 1
IQVYSRHPPENGKPNI, 1
FNNFTVSFWLRVPK, 1
IKANSKFIGITELKK, 1
GACPKYVKQNTLKLA, 1
IEKKIAKMEKASSVFNVVNS, 1
TGTIKLLNENSYVP, 1
TIKLLNENSYVPR, 1
GFLRRIRPKLK, 1
GPDGRLLRGYDQFAYDGK, 1
ILMQYIKANSKFIG, 1
KYVKQNTLKLATGMR, 1
KAERADLIAYLKQATAK, 1
NKALELFRKDIAAKYK, 1
ALELFRKDIAAKYKELGYGK, 1
YIKANSKFIGITE, 1
EPSDKHIEQYLKKIKNS, 1
QYIKANSKFIGIT, 1
DIEKKIAKMEKASSVFNVVN, 1
PKYVKQNTLKLAT, 1
EKFPTAKRFDIADIQVSREATAVK, 0
KEAFSKAWGTGIGAV, 0
EGFASLWRGNTA, 0
DITIGPKQNMGKTIEGIT, 0
SVPAAVSLATNSTYYSTSAPKA, 0
RKREREVIAEILAEKQ, 0
FSAQTPSYLNGEFPGD, 0
AIWACQVVLMGAVEGY, 0
GLASKKHTGDLYAIIK, 0
ILPDTAKKKQDRAEVL, 0
LVDQAEEFSGRGEQ, 0
QFYLRRQWLLKALEKFPSTP, 0
IQSKIPTDKLKGYVLDLRLN, 0
ASMFFICLFMHVGRGLYYG, 0
ALEEGRIALHGWVYDI, 0
GVPKRQTHKQQANNST, 0
VKADIALPCATQNELN, 0
AEILKKMKKTAEDYLG, 0
FVVFVNDVELMHFSY, 0
QLMILSASEATVKRVNILSD, 0
AHVKVAPLREALAGT, 0
ASFFNKKMWSEGFTVIGSPLHDFRKLWPSHHLKYCEIIEEY, 0
QTIPELPDERKAKYVNELGLPAYD, 0
SQCDLDECFDESHDRDEEVLGSM, 0
SEGMLLARRAARKVKSNRFLVHTHLFDQVRDVVLGHAEATGI, 0
LVNEGCVVEGTVERSVLFQGVRIG, 0
RSKKTMLVPKNITSEA, 0
WRLSVTATDRPGLLYA, 0
PQEPKSHEIVILLASD, 0
TRIIPRHLQLAIRNDE, 0
YEDGDCIIAQGDGADG, 0
EEGMKIFQELKQTFG, 0
PSAARSVNGAT, 0
SKWPYPTEED, 0
LSTQYCDGLRGPFV, 0
GAAAGAIQCVICCP, 0
IVLGGHGDAMVPLA, 0
LAHSQKTVALYEDLKN, 0
RSLKKLREKVDQNLWIIGAA, 0
DEILRLADHMVMINQGKVVVSGNVN, 0
FINALVSFTIVAFAIFMLVK, 0
EALKDLMPEGSASSKMGVIV, 0
ADLALFLKTLPEFISVTIVG, 0
GGLIKGRLPVPKEVNRKKMEET, 0
GEARGNSAPLIIREPFIA, 0
ELIMPLIIKRDGRREPFHID, 0
CERLPFDLPEAEEELVAGYQ, 0
FADGGIVCLTSFISPFKRDRD, 0
AMPALALKGELLLLSLL, 0
TKVPSPLGTKPFPWPVNPLGSMVA, 0
FEVTMYFEARMAWKAPKIVEVPCGM, 0
EKLIGTPDMCSKR, 0
NKTDSAVRITH, 0
AHFEYVAGEASSGLGK, 0
GPVAREIRDKNFSKIV, 0
GGEGRAPIGRKKPTT, 0
LQFFASKKGVSSTKNG, 0
TFKVNLINKKFFIP, 0
VSAAAAAVAVAAPAA, 0
MPTIQQLIRNQRQPV, 0
KKSIELDPFLVAKKGIKNCH, 0
VMAALTFGCFITTA, 0
LLSNNDLNLETLR, 0
REAQKLLAPLT, 0
DGDSAIIDFEGSIDGELF, 0
HQLPDMSSGFRKQF, 0
NKLYPTHACREYLKN, 0
CGGIKEIGESEFSSTVL, 0
VGSSNAEISAKMDSRD, 0
SLDTLDAFLHALKERLTFFD, 0
EKKDEKKKEEAKK, 0
NFLQLAAANSNNTGGNY, 0
GDLEFAEWLYNEA, 0
EKMAEKIWEEGSDEVLVKAF, 0
NGIKEDPFTDQST, 0
