# Supplementary material for: On Evaluating MHC-II Binding Peptide Prediction Methods
Source: PLoS One. 2008 Sep 24;3(9):e3268. doi: 10.1371/journal.pone.0003268 (PMC2533399; doi:10.1371/journal.pone.0003268)
Supplement: Dataset S1 — Datasets derived from MHCPEP database (0.36 MB ZIP) [file pone.0003268.s002.zip › MHCPEP/SRDS3/HLA-DR51.arff]

@relation HLA-DR51
@attribute Seq string
@attribute class {0,1}
@data
SRYWAIRTRSGGI, 1
NVLDHLTGRSSQV, 1
AIIHVLHSRHPGD, 1
GFYTTGAVRQIFGDYKTT, 1
TAADMAAQITKRKWEA, 1
DVGEFRAVTELGRPDAEYV, 1
AILEFRAMAQFSRKTD, 1
ASDYKSAHKGFKGVD, 1
KGFKGVDAQGTLSKI, 1
HKGFKGVDAQGTLSK, 1
AADMAAQITKRKWEAAH, 1
DVGEFAAVTEKRRPDAEYW, 1
PHHTALRQAILCWGELMTLA, 1
QYIKANSFIGITE, 1
DIEKKIAKMEKASSVFNVVNS, 1
MGLLECCARCLVGAPFASLV, 1
LFCGCGHEALTGTEKLIETY, 1
TGTEKLIETYFSKNYQDYEY, 1
FSKNYQDYEYLINVIHAFQY, 1
LINVIHAFQYVIYGTASFFF, 1
VIYGTASFFFLYGALLLAEG, 1
LYGALLLAEGFYTTGAVRQI, 1
FYTTGAVRQIFGDYKTTICG, 1
QAHSLERVCHCLGKWLGHPD, 1
CLGKWLGHPDKFVGITYALT, 1
VVWLLVFACSAVPVYIYFNT, 1
AVPVYIYFNTWTTCQSIAFP, 1
WTTCQSIAFPSKTSASIGSL, 1
CADARMYGVLPWNAFPGKVC, 1
PWNAFPGKVCGSNLLSICKT, 1
GSNLLSICKTAEFQMTFHLF, 1
AEFQMTFHLFIAAFVGAAAT, 1
IAAFVGAAATLVSLLTFMIA, 1
LVSLLTFMIAATYNFAVLKL, 1
MAATYNFAVLKLMGRFTKF, 1
QYIKANSKFIGITE, 1
GTLSKIFKLGGRDSR, 1
TVLTALGAILKKK, 1
MQYIKANSKFIGI, 1
PKYVKQNTLKLAT, 1
KIYSYFPSVISKV, 1
PDYASLRSLVASS, 1
HRVKRGLTVAVAG, 1
KMRMATPLLMQALP, 1
TLLQAAPALDKLK, 1
GPLKAEIAQRLED, 1
DVGVYRAVTPQGRPDA, 1
DSDVGVYRAVTPQGRPD, 1
EYKLVVVGAVGVGKSALT, 1
DENPVVHFFKNIVT, 1
FFKNIVTPRTPPY, 1
HFFKNIVTPRTPA, 1
NPVVHFFKNIVTPRT, 1
VHFFKNIVTPRTP, 1
ENPVVHFFKNIVTPR, 1
PNSPTVYDWMYSG, 0
RKTVKTLGIIMGT, 0
SPSTWVPPPPQQQ, 0
AFFVDPAMLQLGNLNYDS, 0
DAGAVLSYKSPKPYKM, 0
KFRVQYLGMLPVDRPVGMD, 0
QICQNSLDAVSDRDFA, 0
SFARAARGLPSLRLA, 0
MENGLVSQHAYTVTG, 0
PFVKTCLMVLPSVQT, 0
ALAGLFPYQPPPPPPPP, 0
FDMVVFLINLHSQLSLSTI, 0
VVDLVPPVVERALKEKFQTP, 0
GFIVWAHHMFTVG, 0
KVGDSAAWKTRADAKGGLDGL, 0
SLIFISGTLKFNHSFEAFKQ, 0
QPRSSIVFQQLLQSSLHWQR, 0
PEHVNTDWADHMNLLRFMPN, 0
YYAPVLPRTPLPSASNNGSI, 0
VFLAYGYQYDPYNLIFDSRR, 0
IGGSAKGIVVREVDALGGEM, 0
PIMSYGVKYASSFFGPFRDA, 0
ESNITYDGDSVLAKAWMEEN, 0
ANRWVPKFKSKKTEKKLAPD, 0
TAVYEGADAVMLSAESAAGD, 0
AAKCAKKIYKRHRFDAWYGW, 0
ISDAAPKSFKEKKHPATRAF, 0
YPLTPEQDAAARASLERFQA, 0
LSSMMNSLQGPLSQEGKLQE, 0
NCSCPTGGSCSCAGSCTCKA, 0
EREQLETQTQELESAYSNLV, 0
PAYIREMSDEEAEDAQMAEN, 0
SDLQALKTFINDGNKRLDAV, 0
VAVTGSGKTASFLLPLLVYI, 0
CLGMQCAVIEFARHVCGLN, 0
KWSPELAAACEVWK, 0
KNPQKVKKSVYGVTE, 0
RQHRPHRSGVSKG, 0
IQKLFSDIAPRYE, 0
QGMVKKISYILKI, 0
AANIRAIRKPSAY, 0
DAVGVKDRQQGRS, 0
IDKISALTAEKEK, 0
DILVNVHGGGLTGQ, 0
EAAYVTPVLLSVG, 0
KSIYADGLLGHLF, 0
VAISSAFEFGPVAGRD, 0
TRWGGDTVMDLSTGRNI, 0
NEIDTYSEVKGLNPKTII, 0
YFQNSKNHSEKVRA, 0
LNDLTNIHITCED, 0
LAQLSEFADRTMT, 0
DTSRDPAITEDEIRA, 0
LEDDEEDDDMPDL, 0
TVSKDLFGTGKLIRP, 0
