# Supplementary material for: On Evaluating MHC-II Binding Peptide Prediction Methods
Source: PLoS One. 2008 Sep 24;3(9):e3268. doi: 10.1371/journal.pone.0003268 (PMC2533399; doi:10.1371/journal.pone.0003268)
Supplement: Dataset S1 — Datasets derived from MHCPEP database (0.36 MB ZIP) [file pone.0003268.s002.zip › MHCPEP/SRDS3/HLA-DR7.arff]

@relation HLA-DR7
@attribute Seq string
@attribute class {0,1}
@data
LKKLVFGYRKPLDNI, 1
IDTLKKNENIKEL, 1
SDYEGRLIQNSLTI, 1
TYQRTRAKVTG, 1
NSGGEFFYSNS, 1
DTPYLDITYHFVMQRLPL, 1
VDAQGTLSKIFKLGGRDSRS, 1
PHHTALRQAILCWGELMTLA, 1
SCFEIKCTKPESCSGEAVTV, 1
AVLEDPYILLVSSKV, 1
DALESIMTTKSVSFR, 1
MQYIKANSKFIGI, 1
KIYSYFPSVISKV, 1
HFFKNIVTPRTPA, 1
PDYASLRSLVASS, 1
EQMFVRHLFNRAGTVG, 1
IRSVKRHMGSDWSIEID, 1
FKGTRGIDLTK, 1
VLTDSQKRAAYDQYG, 1
QKRAAVDTYCRHNYG, 1
KDLLEQKRAAVDTYC, 1
QYIKANSFIGITE, 1
SAYLAHRNQSLDLAEQELVDCAS, 1
QIYPPNANKIREALAQTHSAIAHYWT, 1
RNQEERLLADLMQNYDPNLR, 1
YDPNLRPAERDSDVVNVSLK, 1
NVSLKLTLTNLISLNEREEA, 1
EREEALTTNVWIEMQWCDYR, 1
WCDYRLRWDPRDYEGLWVLR, 1
IVLENNVDGVFEVALYCNVL, 1
YCNVLVSPDGCIYWLPPAIF, 1
PPAIFRSACSISVTYFPFDW, 1
FPFDWQNCSLIFQSQTYST, 1
TYSTNEIDLQLSQEDGQTIE, 1
ENGEWAIQHRPAKMLLDPAAPAQ, 1
PAKMLLDPAAPAQEAGHQKV, 1
EAGHQKVVFYILIQRKPLFY, 1
KPLFYVINIIAPCVLISSVA, 1
ISSVAILIHFLPAKAGGQKC, 1
GGQKCTVAINVLLAQTVFLF, 1
TVFLFLVAKKV, 1
LAKKVPETSQAVPLISKYLT, 1
SKYLTFLLVVTILIVVNAV, 1
IVVNAVVVLNVSLRSP, 1
NVSLRSPHTHSMARGVRKVF, 1
VRKVFLRLLPQLLRMHVRPL, 1
VRPLAPAAVQDTQSRLQNG, 1
RLQNGSSGWSITTGEEVALC, 1
EVALCLPRSELLFQQWQRQG, 1
WQRQGLVAAALEKLEKGPEL, 1
KGPELGLSQFCGSLKQAAPA, 1
QAAPAIQACVEACNLIACAR, 1
IACARHQQSHFDNGNEEWFL, 1
NGNEEWFLVGRVLDRVCFLA, 1
CFLAMLSLFICGTAGIFLMA, 1
FLMAHYNRVPALPFPGDPRP, 1
NRVPALPFPGDPRPYLPSPD, 1
MGGWSSKPRQGMGTNLSVPNPLGFFPDH, 1
MGTNLSVPNPLGFFPDHQLDP, 1
PLGFFPDHQLDPAFGANSNNPDWDFNP, 1
VELYTDTAFSWSVGA, 1
RSNYTPITNPPEVTVLTNSPVELREP, 1
GALANIAVDKANLEIMTKRSN, 1
SLQSPITVEWRAQSESAQSKMLSGIGGFVL, 1
TSILCYRKREWIK, 1
PAFRFTREAAQDCEV, 1
GDMYPKTWSGMLVGALCALAGVLTI, 1
FSHDYRGSTSHRL, 1
LPKYFEKKRNTII, 1
APVLISQKLSPIYNLVPVK, 1
SDWRFLRGYHQYAYDGKDYI, 1
APSPLPETTENVVCALGLTV, 1
RYWAIRTRSGGN, 1
PLKAEIAQRLEDV, 1
QKRAAYDQYGHAAFE, 1
LRAVESYLLA, 1
MGSMNRRPILT, 1
EYKLVVVGADGVGKSALT, 1
FNNFTVSFWLRVPKVSASHLE, 1
KHKVYACEVTHQGL, 1
RPAGDGTFQKWASVVV, 1
VTQYLNATGNRWCSWSL, 1
TPSYVAFTDTERLIG, 1
VPGLYSPCRAFFNK, 1
KVDLTFSKQHALLCS, 1
IEKKIAKMEKASSVFNVVNS, 1
KPVSQMRMATPLLMRPM, 1
GSDWRFLRGYHQY, 1
DIEKKIAKMEKASSVFNVVN, 1
KMRMATPLLMQALPM, 1
GTFQKWASVVVPSGQEQRYTCHV, 1
RETQISKTNTQTYRE, 1
PRYVRQNTLRLAT, 1
PPKPVSKMRMATPLL, 1
PKPVSKMRMATPLLM, 1
GDGTFQKWASVVVPSGQEQRYT, 1
SKMRMATPLLMQALP, 1
VAKMRMATPLLMQAL, 1
YIKANSKFIGITE, 1
QYIKANSKFIGIT, 1
PKYVKQNTLKLAT, 1
IFEKLDIKQEKIFND, 0
ALNWPQALPSVLQ, 0
TKNEFNLESKSTIG, 0
THWPEYQRMCV, 0
GKRVAELADSN, 0
FNVLGEPIDNLGPVDTSA, 0
KSVDKVVISSPMTNFNYTAL, 0
LLLLLDRLRNEITRLPAVKA, 0
YNIKVANAAGTASNVYDNFE, 0
IVSVRILVHEWPMTS, 0
NLKFAAKELQRNSKK, 0
FDIDCDSLSSMPT, 0
KNRVAILAELDKE, 0
DALLLLMALSDGS, 0
PLNKVGGEFLPQI, 0
DFLMDEAGEIYLLEAN, 0
LGQQTIESKVFDTEDAI, 0
VGSKPVEAVDT, 0
AEKYGIDGVMIGRGI, 0
FGSYVTHETKHFIYF, 0
ADVYKDFVKNYPVVS, 0
QDNRQFRGRDNRW, 0
SQINQVCGNFTGRLLTERYTGVL, 0
IRESMLKSDKAKIDSSFKKLESLEQE, 0
TIYQVAAAFEATTDYHKQQP, 0
FQRQFWSSVKLLGNFLQWYG, 0
NKAVLQQQFNLDSSDEAPLL, 0
ASEYRYREPVMEEGGLSLFI, 0
EEKIRHIKETIGNKKAILAL, 0
PGSVHVKKHGKNVMGGIALA, 0
RLLVVYPWTQRFFDNFGNLS, 0
VSISYTAVELAEQVLGGLKG, 0
ISLGDTIGAGRPDETAQLF, 0
ALRRNPNNSWNSSSALSLLK, 0
NTKSNRTWSQCVTNHTLVLTWLE, 0
EGQEYAQITKMLGNGRVEAS, 0
IAALQRIDPAIKAPQALMLA, 0
TCTSCGGGGGGFRRPEELGR, 0
PSSLANGEGSSMFDADMTTS, 0
SHFAAIHKVFGASNASKLLS, 0
KAGAIASFEKK, 0
LHLEHNDLIKVNFAHFPRLI, 0
QVLVLMTLLGTPPVTTGTP, 0
SVQNDEQSLSQRDVLE, 0
EFRKKVAMIFQHFNLLSSRN, 0
YLKTKKLLSNRKKVQQFTEN, 0
IEYIRVKGSNYHLSDNDAS, 0
VTIQYPYEKLITSERFRGRI, 0
IPLGFGVAAKSTQDCRKVDP, 0
KRLAGAAQSTADKQAACKCI, 0
IINITSVVGVTGNPGQTNYC, 0
TSNIQSKSSKAVVHGILMGV, 0
TLLALLLMILTFWLPQLNPY, 0
LYCLRPSLRSLERKAIRAIE, 0
QPLSSYTVKDRIATINYTVL, 0
ENFQQEKKINLKEIIQKLSA, 0
FDKAQFRNGFDAIRERDVLL, 0
TFMNKSGQSVVPMVKFYGIDNDELLIAH, 0
PEDKLILALDGMSGAEVFMLI, 0
SSRETHRLFELIMRLRDEGMAIIYISH, 0
ARRHLGPGPTQHTPS, 0
RARQRQIHSISERILSACLGRPAEPV, 0
DEKDLKIDTFRASGAGGQHVN, 0
VGVNQKRLGRAGSKRWLGKRPVVRGVVMNP, 0
SVTVLAHGKHDKV, 0
DLTKIAGQKPVVTKA, 0
AAAPAATTAAPAKVEAKEESEESDE, 0
GNAVVRNRWKRLI, 0
MLGIKPWQLPKIS, 0
FAKVNLEKTYRWLHIGAQV, 0
VQNPSRMEVDAERVAYWLGV, 0
ATFGVRRGRYFSDTGGSDKH, 0
GGFPASQTPNKT, 0
AFGAQQVLDALDL, 0
LEKLRNKVKRVRIFG, 0
MFAGVPTMRE, 0
GMDWDEGVDVG, 0
YGDLNHLVSAVMSGVTTC, 0
QKEKLGISEGIANFAASFGVS, 0
SKRSEQRIELFQIL, 0
YLNFSDPWPKSRHEKR, 0
GDERQHRRIKSFVMRAG, 0
GHQAIVEAYGGQVGQ, 0
QVGSLTLDGAVTLE, 0
FLKVNFDENKPMCKS, 0
LQLEREPRALPAMQLNSTVR, 0
YPRRLELHDGRTDPSRC, 0
VVSVLVCYSLGQK, 0
LADITLILEEIPEIIDLHCD, 0
IYIDDAKPTQNSLGL, 0
LRHSFASHLLESSGDLRGVQELL, 0
TRVTFNAMPKREIMR, 0
SITSVQDSKFWSI, 0
GRKDEMAGAVGRFAT, 0
EEKLALGYITVNVIT, 0
TDHIRSLNLSNTAAILAYEALR, 0
DFQDLSSSGESDDSD, 0
GYAPGWWDKPPLINA, 0
DFIPKNVTKLNLF, 0
RGGRILVELLIEA, 0
VNSTKEWTISDIE, 0
