# Supplementary material for: On Evaluating MHC-II Binding Peptide Prediction Methods
Source: PLoS One. 2008 Sep 24;3(9):e3268. doi: 10.1371/journal.pone.0003268 (PMC2533399; doi:10.1371/journal.pone.0003268)
Supplement: Dataset S1 — Datasets derived from MHCPEP database (0.36 MB ZIP) [file pone.0003268.s002.zip › MHCPEP/SRDS3/HLA-DR8.arff]

@relation HLA-DR8
@attribute Seq string
@attribute class {0,1}
@data
QYIKANSKFIGITEL, 1
IPRLKIWKNYLSMNKY, 1
DRPFLFVVRHNPTGTVLFM, 1
TYQRTRAKVTG, 1
RYWAIRTRSGGN, 1
PRYVRQNTLRLAT, 1
DIEKKIAKMEKASSVFNVVNS, 1
ILDTAGLEEY, 1
DTAGLEEYSAMRD, 1
IPRLQKIWKNYLSMNKY, 1
DRPFLFWRHNPTGTVLFM, 1
GQVKKNNHQEDKIE, 1
YAYVAREQSCR, 1
SETVFLPREDHLFRKFHYLPFLP, 1
RHNYELDEAVTLQ, 1
DPVEMRRLNYQTPG, 1
YQLLRSMIGYIEELAPIV, 1
GNHLYKWKQIPDCENVK, 1
LPFFLFRQAYHPNNSSPVCY, 1
RPSMLQHLLR, 1
DDFMGQLLNGRVLFPVNLQLGA, 1
EPFLYILGKSRVLEAQ, 1
MPHFFRLFRSTVKQVD, 1
TAFQYIIDNKGIDSDAS, 1
DEYYRRLLRVLRAREQIV, 1
HELEKIKKQVEQEKCEIQAAL, 1
AEVYHDVAASEFF, 1
KRSFFALRDQIPDL, 1
RQYRLKKISKEEKTPGC, 1
YKQTVSLDIQPYSLVTTLNS, 1
SNTKYFHKLNIPQLDF, 1
WNFYYSPQSSPDKKL, 1
SKMRMATPLLMQA, 1
APSPLPETTENVVCALG, 1
GALYISKVQKEDNSTYI, 1
DPVPKPVIKIEKIED, 1
FTFTISRLEPEDFAV, 1
NRSEEFLIAGKL, 1
QAKFFACIKRSDGSCAWYR, 1
QNFTVIFDTGSSNLWV, 1
EIAYDICRRNLDI, 1
KNIFHFKVNQEGLKLS, 1
STPEFTILNTLHIPSFT, 1
TPEFTILNTLHIPSFTID, 1
LPFFKFLPKYFEKKR, 1
IALLLMASQEPQRM, 1
SEEFLIAGKLQDGLL, 1
DVIWELLNHAQEH, 1
IVPEDKREMWMACIKEAA, 1
IVPEDKREMWMACIAALH, 1
IVPEDKREMWMAAAKELH, 1
IVPEAAREMWMACIKELH, 1
IVAADKREMWMACIKELH, 1
AAPEDKREMWMACIKELH, 1
MVQIPRLVANNTRIW, 0
FGLLKAQQEGRLNEIN, 0
ELHAGVFIPNVYERGLGVI, 0
SDRDFCVEFSA, 0
NVMPLGSGALAG, 0
GGKVLVDQPGFSN, 0
PGREAYPGDVFYLHSRLLERA, 0
HLIYLLEHLH, 0
KLFQLKSNAANPK, 0
WWWGFHKPKIAARENYY, 0
KHVLPHVVPVIAEHLGLL, 0
QTILRPLNKPKPIV, 0
EGEELIIGTEN, 0
KFDVVILSRKNCTYSYFADPMYV, 0
AGSNRGQYPEDSS, 0
KENVNARSISGLTA, 0
PAPKEVSFDQETTMDDFL, 0
PAAYNEVIAVGAVDFDL, 0
LGKPTGLEDYIGWLANNFDP, 0
KGNRMDTLPP, 0
GTNRYEDIKNSDAIIITAGIAR, 0
SPAKANGQENGHVRSN, 0
SCDAFAFGQEDTNNDR, 0
ELEQDTQTTTQQAQLAA, 0
EKMSLRLVPHLACIIFIL, 0
VCTVKEAAAQQQESATTQKAE, 0
HRGEEVTDAVIDG, 0
QMRADAIALEQAGA, 0
KRLDAVNAITSNASCIV, 0
VELNRTSLYWGLLLIFVLAV, 0
LAVTVLTSLTDADLVE, 0
SIEDPVEAIHLGSLI, 0
TNGNEVTAYIPGE, 0
GKRMKYSKKYKAHDENN, 0
GRQHVPVLVNEDMVGHK, 0
DTGNFSWGSEAVTRK, 0
DIGIPANNKGKHSIG, 0
DSLLPEERRQLS, 0
GFDSVLIKLSTRPEKRVGS, 0
RSGKVNCTGAKSKEEA, 0
LYNIKHPEEQVTF, 0
CLFWGSLLTTVYPEPR, 0
IAKHGEPARVLCNKDPF, 0
GLDYPGVGPEHSYLKEIG, 0
KLTFQPRHLAFFIKT, 0
LAEITLDPPPNCSA, 0
LNAEGDVLYVGKARS, 0
IQVEGAAGGGLVK, 0
YIPELRNFSGNDKPVYDY, 0
LESQFFDGDNPWPAAAFD, 0
FGFLLFSFLLLTLTTSLV, 0
AVDFLLNDYGLDPKNIYL, 0
EQKIDVTAFEQFQGSYEM, 0
QGLEVTWSSVVKIGQSLY, 0
