# Supplementary material for: On Evaluating MHC-II Binding Peptide Prediction Methods
Source: PLoS One. 2008 Sep 24;3(9):e3268. doi: 10.1371/journal.pone.0003268 (PMC2533399; doi:10.1371/journal.pone.0003268)
Supplement: Dataset S1 — Datasets derived from MHCPEP database (0.36 MB ZIP) [file pone.0003268.s002.zip › MHCPEP/SRDS3/HLA-DR9.arff]

@relation HLA-DR9
@attribute Seq string
@attribute class {0,1}
@data
SDYEGRLIQNSLTI, 1
TYQRTRAKVTG, 1
RYWAIRTRSGGN, 1
MQYIKANSKFIGI, 1
TVLTALGAILKKK, 1
HRVKRGLTVAVAG, 1
TLLQAAPALDKLK, 1
PKYVKQNTLKLAT, 1
HFFKNIVTPRTPA, 1
GTLVKTITDDQIE, 1
PDYASLRSLVASS, 1
AIIHVLHSRHPGD, 1
DPANGKFSKSA, 1
KRKWEAAHAAEQQR, 1
NPGGYVAYSKAATVTG, 1
VEKYYAYAENDVEK, 1
FPKYYIGSQEKILQ, 1
FPKDYAGAALERL, 1
FSYDYRGSRSAELM, 1
SPKYYVLAKAFVYP, 1
KPKAYQLSAINMIQYR, 1
KPQYVFALPGQL, 1
EPKDFVYALNLTQTLNP, 1
NKVSLTFSKQVALG, 1
MGGMNQRPILT, 1
YIKANSKFIGITE, 1
QYIKANSKFIGIT, 1
GAKFKTSAQHAL, 1
NNAKYAISMARKIGA, 1
NKVDLTFSKQHALL, 1
LPKPPKPVSKMRMATPLLMQ, 1
KWAASAAAAA, 1
FNNFTVSFWLRVPKVSASHLE, 1
DIEKKIAKMEKASSVFNVVN, 1
IEKKIAKMEKASSVFNVVNS, 1
EYKLVVVGARGVGKSALT, 1
ANDGATGWVASMSSAY, 1
NGKVIMFGGGGYNI, 0
SNPKEAALQGL, 0
LPATQIIPTAQE, 0
GDKPPPLCGAIPA, 0
NASFMPWVLATAC, 0
GIREHAGVEPSVI, 0
IAGITIIHLTFLH, 0
ADAVKSADAAKAL, 0
EFLLVPVIGLSFL, 0
VEITRQLKGIWKY, 0
EEKEGDLNFATTV, 0
LAAEILELAGNAA, 0
IPRHLQLAIRN, 0
PDHCSTQKARAKCD, 0
KLKSSTKGYASLDYEM, 0
PDSGEVYVNGAPTS, 0
EKGSEYNKIRGDKV, 0
MASQLTDAFARKF, 0
HAVGILSLLLTTAY, 0
STAYSLSAGGPILT, 0
DYVIQSDLMSAARKVA, 0
GFIEEEELKGVL, 0
IVGGEKMILVKPLTFMN, 0
RQPALRLFLLLVGG, 0
DDIVGHESITE, 0
RSGNSKLFRTANQ, 0
ILVGKVTPKGETE, 0
KVEKQEKPKQPK, 0
VRSTVSGRIYFVDHN, 0
FGEDDFSLTFDNDL, 0
FLNKVELAYEKKVDAKQLLD, 0
DDLAFPKHDD, 0
LDLNGNELTSIDFSNFINDLG, 0
IPLYLASLFKVMKEKGNHEG, 0
SNTTFLVLPVWILCRLLSIQ, 0
IGGGFGGKLFLRSDALLA, 0
ALQDKERFDGEIFDLD, 0
