# Supplementary material for: On Evaluating MHC-II Binding Peptide Prediction Methods
Source: PLoS One. 2008 Sep 24;3(9):e3268. doi: 10.1371/journal.pone.0003268 (PMC2533399; doi:10.1371/journal.pone.0003268)
Supplement: Dataset S1 — Datasets derived from MHCPEP database (0.36 MB ZIP) [file pone.0003268.s002.zip › MHCPEP/SRDS3/I-Ab.arff]

@relation I-Ab
@attribute Seq string
@attribute class {0,1}
@data
VEKYGPEASAFTKKMVENAK, 1
RPDAEYWNSQPE, 1
NYNAYNATPATLAVD, 1
VGKAMYAPPISGQIR, 1
CKYKVVKIEPLGVAPT, 1
EQMHEDIISLWDQSL, 1
RAKWNNTLKQIDSKL, 1
DRVIEVVQGAYRAIR, 1
QGAYRAIRHIPRRIR, 1
RTLYQNVGTYVSVGTSTLNK, 1
IVETPNSENGICY, 1
EQCCTSICSLY, 1
MEKCSSVFNVVNSSI, 1
QLNPEMGTDNDSE, 1
CNCKAPETALCARRCQQH, 1
LLVIVELIPSTSSAV, 1
VIVELIPSTSSAVAV, 1
EVYDFAFRDL, 1
QYNKPLCDDL, 1
VGEPYLSSDPKISLLPG, 1
SIGEAIYAYSSNLITQG, 1
YAYSSNLITQGCADIGG, 1
LKLGDRVYIYTRSSGWG, 1
VYIYTRSSGWHSQLQIG, 1
SGVYTDAYPLSPDAANG, 1
AYPLSPDAANVATVTLG, 1
QPMLFKTSIPKLCKAEG, 1
WQSQSITCNVAHPASST, 1
NVEVHTAQTQTHREDY, 1
KPTEVSGKLVHANFGT, 1
YLPKPPKPVSKLRLATPLLLQALPL, 1
ISQAVHAAHAEINE, 1
HSLGKWLGHPDKF, 1
NTDGSTDYGILQINSR, 1
IFNANKVALAPQCLPV, 1
FRYYPNVVAKNIGRIR, 1
LIGTGLQVKMPKSHKAIQAD, 1
VDLSYLAPKNPGTGPAFTII, 1
SSKAQVFEHPHIQDAASQL, 1
EEFSPSIAREIYEMY, 1
STNQEQTSLYVQASGRVTVS, 1
WGDSHEWKGAWCDGS, 1
EWKGAWCDGSPQWRE, 1
YIRADFKMVNEALVRQGLAK, 1
ASFEAQGALANIAVD, 1
FEAQGALANIAVDK, 1
SALQSSDITATAN, 1
IRLKITDSGPRVPIGPN, 1
PPAYRPPNAPIL, 1
KPVSQMRMATPLLMRPM, 1
LPKPPKPVSKMRMATPLLMGALPM, 1
HNEGFYVCPGHHRP, 1
DTPYLDITYHFVMQRL, 1
VTGSVVCTTAAGNVNIAIGG, 1
SALLSSDITASVNCAK, 1
DITYHFVMQRLPL, 1
IPCSALLSSDITASVNCA, 1
KYALADASLKMADPNRFRGKDLP, 1
AAAAAACTTAAGNVNIAAAA, 1
GFTYTDANKNKGIT, 1
AEGFSYTDANKNK, 1
ASYRLQQRPIRTLSACGSLV, 0
QADSLKMARKDV, 0
LTDDEQMKVSRLSDI, 0
AGDAPVKGKPMREVK, 0
KDLVFVFGNMGERFLR, 0
SFLLSLALSDLMVAV, 0
RLVKEVTDQFTTVDQ, 0
HCKIPMMPVVKGTLY, 0
DCNETDDCDITGDCN, 0
VLAEQAEYYPKLAAQTHIPL, 0
FNAIETADQQLDA, 0
GLVTMVIVLTS, 0
GKYCVCFDPLDGSSN, 0
VREGGTGTVRHLI, 0
RKRELQQHEGFPPALGPG, 0
EMGGEATGTTSASGR, 0
DVSATAFYKAQPVIE, 0
MELVRSRLPE, 0
GGMERVRARS, 0
KHLKTEAEMKASEDLKK, 0
GEYSFKGSGYVRGGIFD, 0
AFTVALVGVFIYREHLM, 0
LLGSYTVILVMLRSHSG, 0
VVAADRGSPSLQGTATV, 0
VEPLLSGIVLGMITVSA, 0
AATFGLILDDVSLTHLT, 0
ILKIQKIYSHIQPFKQC, 0
LIFEAPKDFNFQLKTGQ, 0
VGNGHATDLWQNCSTS, 0
DLLERLQRAEPAYLRP, 0
LHGGYDFILSSFGHYVLYAMIPFMV, 0
KCKAIVDQFGQRII, 0
TIPAKLCKRESSK, 0
GREGKTAVVVGTITDD, 0
AVQVKKVLESAIANAE, 0
PSVNFDETTGDYSRSH, 0
PKHKQRQGMKVRPSVKPICE, 0
KKKVDAAVLTDETPEPPLQA, 0
VPITFEARAEAWKLMLARN, 0
EKERISENYSDKSDV, 0
MEIHHTRHHQTYVNGLNAAL, 0
YRGWFNSSITTSVAV, 0
RYAILSVSANKPLSF, 0
AISPWLSSPQSFSNPRVTIT, 0
AGGLLATPLAAFAQS, 0
AIQAKGLDPEELTG, 0
AARTPTDYNFGTS, 0
VPLLESSGGSTTLDVPP, 0
LLKLQPNILKLP, 0
SKAIDGCELMCCGRGFH, 0
DKALKIIFQSFGFKYGLPLDADYV, 0
RNEESELILKNINS, 0
AVGVLSMYISFLITTY, 0
DACECISSNDQYTFVFSQVR, 0
YLAPNNYIEAQNWLKT, 0
ANARRIKCLTVVD, 0
AEQALKLVGEMFVYHMPF, 0
KRRTIYKLINSTLKSISDSDFLK, 0
SLKYRPDEYKYQNLTDVESL, 0
PFHDLSTEICFDQY, 0
PFFSKIFDKFTGP, 0
