# Supplementary material for: On Evaluating MHC-II Binding Peptide Prediction Methods
Source: PLoS One. 2008 Sep 24;3(9):e3268. doi: 10.1371/journal.pone.0003268 (PMC2533399; doi:10.1371/journal.pone.0003268)
Supplement: Dataset S1 — Datasets derived from MHCPEP database (0.36 MB ZIP) [file pone.0003268.s002.zip › MHCPEP/SRDS3/I-Ad.arff]

@relation I-Ad
@attribute Seq string
@attribute class {0,1}
@data
DAYHSRAIQVVRARKQ, 1
LEDARRLKAYEKKK, 1
NTDGSTDYGILQINSR, 1
NLCNIPCSALLSS, 1
SALLSSDITASVNCAK, 1
KAERADLIAYLKQATAK, 1
CYVTQFHPPHIEIQML, 1
IQMLKNGKKIPKVEMS, 1
GKKIPKVEMSDMSFSK, 1
SFSKDWSFYILAHTEF, 1
SFYILAHTEFTPTETD, 1
ASMAEPKTVYWDRDM, 1
KSNFLNCYVSGFHPSD, 1
CYVSGFHPSDIEVDLL, 1
HPSDIEVDLLKNGERI, 1
GERIEKVEHSDLSFSY, 1
TEKDEYACRVNHVTLS, 1
ACRVNHVTLSQPKIVK, 1
HLCGSHLVEAL, 1
VENAKKIKYGEVEFDK, 1
RTLYQNVGTYVSVGTSTLNK, 1
LTKGILGFVFTLTVPSERG, 1
HIEQYLKKIKNSIS, 1
CNCKAPETALCARRCQQH, 1
LSCISSAESLK, 1
SAESLKISQAV, 1
AWVAWRNRCKGTDVQAWIRGCRL, 1
KHGVTVLTALGAILKK, 1
ADHVGSYGITVYQSP, 1
PQGGLQNIAAEKHNLGI, 1
KIAKMEKASSVFNVVNS, 1
IPPSACLSPQAYQQG, 1
PQAYQQGVTDSIGML, 1
QKQEPIDKELYPLTSL, 1
ELYPLTSLRSLFGNDPSSQ, 1
RQILGQLQPSLQTGSE, 1
KAQQAAAAGTGNSSQVSQNY, 1
SPEVIPMFSALSEGAT, 1
DRVYHIPFHLLVYS, 1
YTYTYTYTVHAAH, 1
AHRVQLGPRSLQVLLIP, 1
ATSTKKLHKEPATLIKAIDG, 1
PATLIKAIDGDTVKLMYKGQ, 1
RTDKYGRGLAYIYADGKMVN, 1
YIYADGKMVNEALVRQGLAK, 1
EALVRQGLAKVAYVYKPNNT, 1
GLHNHLTTKTYSRSLGK, 1
DSFNNSSVQDYNLNDSENSTFLLGQGPQPTSSYKPHRLCPSEIE, 1
TELVQSSSTGKI, 1
YPVLNVTMPNNDNFDKLYIWGIH, 1
NNDNFDKLYIWGIHHPSTNQ, 1
EQTSLYVQASGRVTVSTRRSQ, 1
PPVPVSKVVSTDEYVARTNIYYHA, 1
NIASHISSSSAIAC, 1
NIASHISSSSIAC, 1
AELLVALENQHTI, 1
DAYHSRAIQWRARKQ, 1
MTKALELFRNDIAAKYKELGFQG, 1
KRHGLDNYRGYSLGNWVCAAKFE, 1
FERFEIFPKE, 1
AHAAHAAHAAHAAHAA, 1
LPKPPKPVSKMRMATPLLMGALPM, 1
YLPKPPKPVSKLRLATPLLLQALPL, 1
TYTVHAAHAYTY, 1
KMKMVHAAHAKMKM, 1
LFCGCGHEALTGTEKLIETY, 1
FSKNYQDYEYLINVIHAFQY, 1
TGTEKLIETYFSKNYQDYEY, 1
LYGALLLAYGFYTTGAVRQI, 1
FGDYKTTICGKGLSATVTGG, 1
QKGRGSRGQHQAHSLERVCH, 1
CLGKWLGHPDKFVGITYALT, 1
NTWTTCQSIAFPSK, 1
WTTCQSIAFPSKTSASIGSL, 1
SKTSASIGSLCADARMYGVL, 1
CADARMYGVLPWNAFPGKVC, 1
IAAFVGAAATLVSLVTFMIA, 1
NHNTNGVTAAS, 1
NGVTAASSHEG, 1
EAIIHVLHSRH, 1
AIIHVLHSRHP, 1
IIHVLHSRHPG, 1
IHVLHSRHPGD, 1
RQAHCNISRAKWNNT, 1
IYEMYEAVSMQKPSLR, 1
IFAGIKKKERADLIAYL, 1
EDDIEADHVGFYGTTVY, 1
VDTACRHNYEGPETSTSLRR, 1
SQLIAKFGTAFK, 1
GNSERHFVVQFKGE, 1
WANLMEKIQASVATNPI, 1
ASFEAQGALANIAVDKA, 1
NTTKGVTAACSHAG, 1
IQKTPQIQVYSRHPPE, 1
IQVYSRHPPENGKPNI, 1
TYQRTRALVRTGMDP, 1
APYTSTLLPPELSETP, 1
ALNNRFQIKGVEL, 1
NNRFQIKGVELKS, 1
RFQIKGVELKSGY, 1
WSYNAELLVALEN, 1
YNAELLVALENQH, 1
HNTNGVTAASS, 1
NTNGVTAASSH, 1
FTKKMVENAKKIEVEFDKGQ, 1
KLRVQKSTWERGSLF, 1
NIASHISSSSARTGD, 1
VTGSVVCTTAAGNVNIAIGG, 1
TNGVTAASSHE, 1
EFISEAIIHVL, 1
TINFESTGNLIAPEYGF, 1
MVRTAAEVAGQL, 1
KCSQCHTVEKGGK, 1
STGNLIAPEYGFKIS, 1
EEQTQQIRLQA, 1
LEDARRLKAIYEKKK, 1
SEAIIHVLHSR, 1
AAAAAACTTAAGNVNIAAAA, 1
ISEAIIHVLHS, 1
VPQLNQMVRTAAEV, 1
RIQRGPGRAFVTIGK, 1
EQTQQIRLQAE, 1
FISEAIIHVLH, 1
QMVRTAAEVA, 1
TQQIRLQAEIFQAR, 1
MYSKLRVQKSTWERG, 1
YSKLRVQKSTWERGS, 1
KPVSQMRMATPLLMRPM, 1
YFMYSKLRVQKS, 1
AEGRSYTEANKAKGIT, 1
EGFSYTDANKNKGIV, 1
AEGFSYTDANKNKG, 1
ISQAVHAAHAE, 1
AVHAAHAEINEAGR, 1
SQAVHAAHAEINE, 1
SLIVLLLIRDNAKDRT, 0
TIGSTYMAAAGLSV, 0
VCDCSLYSLLIFWYRR, 0
FKDWREWLMRCIA, 0
QAADQRFKQFNDSLRF, 0
AQTREAIAGHGVSVWLK, 0
ISSMATLFILFQLKIS, 0
ILEGKHDNLPEDAFLY, 0
IIGPVLDVVFPPGKMP, 0
GATFAMVEMRVVLREI, 0
IVGLDYEKYRDKSPFE, 0
FSIGNSVEGRPLWVL, 0
LRQRLLKPMCQENLPI, 0
LDVKIGDIVIFNDGYG, 0
KDSRAIIRENEFSFED, 0
QTIAQDQATSAVYGMP, 0
LLPEPVNRRLRDRLNT, 0
ALPRGTGNEVAALQPP, 0
IQLYNAFPLLI, 0
DKATDLIALTARRDPC, 0
MSFWGATVITNLISAIPYIG, 0
ALAALAETGHPVDELVFSF, 0
SYDVTLGSEFIKYN, 0
LTDSIRDPSYESEFIGEC, 0
TGYGTGGATMD, 0
KEMAATAGKAA, 0
SPVISTQSSVQLNLHREELISLL, 0
KGINPDETEGERHASD, 0
APIQLPIGAEDEFEA, 0
NSSNSKFLPGQGLVLYP, 0
YTPYTFTKDQIEEELLF, 0
SKLQKVGAFLEKRAA, 0
RQGRLLVVDYATCSS, 0
LSKDLKDKMMAMIEEY, 0
GLCLDAGPDQQNRLTLREC, 0
QSLKPCVKLTPLCVTL, 0
INGEKSNPGVRASIINDVEG, 0
LEVERVEMIRQHLCQY, 0
PQWRTGPVGPKTLC, 0
VPKSEDPYLPQQS, 0
LIGSGTTITKDIPSGSL, 0
YMGFSNATFQSEKETGDRNY, 0
KNAIPNDPQKPFVTSGIRIG, 0
DQDWLPVHKSWRLNERHYGG, 0
SRLRELDMGVLEKRQIDSLT, 0
TITSFCGTLHVSFITPSFPT, 0
SGKEARQKAAAAAETLV, 0
PCLDVYCGRVVKGVNFKNLRDAGDLVELAAAYDAEGADELAFLD, 0
HARILYGSNTHH, 0
TFAFELPSIPFPSPGSDEILFVV, 0
AQSAGRENVNPLLARPPHAP, 0
SLFFFFIKVEPLEGEPPSLET, 0
MFKVELENGHEILAHVSGKIRMNY, 0
ASNSANPQEKMDAL, 0
MRCVGDSSHSAWE, 0
DTDPSLKNIDSKI, 0
PSQVYFGGTVVGEQA, 0
ASRSRAEAESWYRSKCEEMKATV, 0
KMDALIIPVTMEVPCDSRGQRMW, 0
SLQTLEIDAD, 0
FRDALGKLSLNDASLF, 0
EIACALSHIALWHLAKQQNLDYIC, 0
WVSKYLSKYYLERFGVILHHNVDKT, 0
FVVRTITVPAMA, 0
VVHKVRHKPSRLVM, 0
GDTGSLALGGIIAGISVTSR, 0
HELNYNQIALGRLPMSIIDD, 0
PFFKDLVEFMISGPVVVSIL, 0
LSFEQVPDAHVWNKSVSLYT, 0
EISDLLFFNLTGSIFPTSDK, 0
LEKRPVSSDDVEMAINHIKS, 0
TLALAMKLGLTPFHFWVPEV, 0
SATGRTKAFSTCAS, 0
SFIYFTLYGMMLMALTPNYQ, 0
VAMSEDELMTEAKNLGAPYE, 0
MNLYGFKEALQNSTLPMFGT, 0
LRSSMEKDETRIQELKSMLY, 0
SETVSHDLKIT, 0
VYLPPTDASDA, 0
EIKARFDEQAN, 0
LFSFIIWVILI, 0
WVIHSITIPSL, 0
VGSSGLISMPR, 0
VIKRLPKYHRYLQEL, 0
LKDIAKIKSGAKDPKK, 0
FALKSVARGRLTARQIE, 0
RIAKQAVMRAGQYAYRD, 0
LKRVRIYVEGATRTNSRGQT, 0
LRRTIARMRTEL, 0
LVDTAGRVDRFNKR, 0
KSAAKRFKVRGSGSIKR, 0
RARKLAKKRLGTFGRAK, 0
DVVDVTGTSKGKGF, 0
EVSVALLHQVVNAQLA, 0
LGDAILNFVAGEALFE, 0
VTPQQKIYYSGDSGY, 0
AYYSQLGEGLLEYVGP, 0
QRGLRKILGKRQR, 0
EHSVVLIRGGRVK, 0
SSYIGGEGHNLQE, 0
KGPFVDEHLMKKV, 0
KVPKLDKKKRLTG, 0
ALTHALRNHGL, 0
SYRELASSVQA, 0
YLSVSSKGSDKFMDLMSNEI, 0
AYSVEDFQPENLESG, 0
YGPYQPFAPQPLYPQ, 0
WNWNNEAVCNWIEQLGFPHK, 0
LSGRNIEEMIN, 0
DQKKLEWVNNQ, 0
CKPDYYRWEQWLFTRLF, 0
QWQCGTLQMDFV, 0
APQVSTAVVEPYN, 0
SLELTDSALYLCASS, 0
VNQEVDEAFRM, 0
TQMDAAKKNVTTKEM, 0
MQEQMTGAAMA, 0
YRLREAQDRARAEDLNSRVS, 0
VDNQRQWPGDA, 0
DRGGNGYITVHTLK, 0
LGASTTTDDREGDVV, 0
MIERGMPGGQM, 0
LGPVYGYQWRS, 0
GIPIHVFIAG, 0
HDADAVVISDFIAQ, 0
SSDSGDRTNLKRKKK, 0
GLGNPSRLAALYGLQ, 0
IKTKLPENCTLATLNGI, 0
YNEDAIYNIVDD, 0
ILCRCVSSALFLSFGM, 0
HGALGNRAAADPAWA, 0
GERLLKGIGPQEHV, 0
EIKKFEEDAIA, 0
PVMCHQCENAPCVG, 0
RKKISTAPQLDQC, 0
