# Supplementary material for: On Evaluating MHC-II Binding Peptide Prediction Methods
Source: PLoS One. 2008 Sep 24;3(9):e3268. doi: 10.1371/journal.pone.0003268 (PMC2533399; doi:10.1371/journal.pone.0003268)
Supplement: Dataset S1 — Datasets derived from MHCPEP database (0.36 MB ZIP) [file pone.0003268.s002.zip › MHCPEP/SRDS3/I-Ag7.arff]

@relation I-Ag7
@attribute Seq string
@attribute class {0,1}
@data
ITASVNCAKKIVSDG, 1
TASVNCAKKIVSDGD, 1
ASVNCAKKIVSDGDG, 1
VNCAKKIVSDGDGMN, 1
NCAKKIVSDGDGMNA, 1
CAKKIVSDGDGMNAW, 1
AKKIVSDGDGMNAWV, 1
WYPWTQRYFDSF, 1
LEDARRLKAIYEKKK, 1
LSQAVHKAVLTIDETG, 1
MVKEALEEAEKAQVAAEKA, 1
FENRKRIEPVLIRK, 1
KNSLINYLEQIHRGVKGFVR, 1
GYPIRALVGDEQEDP, 1
PFSRWHLYRNGKDQ, 1
PMLLLQVSVGLVFLF, 1
KAAALAAYA, 1
FVNQHLAGSHLVEAL, 1
EALYLVAGERGFFYT, 1
ERGFFYTPKTRREAE, 1
FYTPKTRREAEDLQV, 1
KTRREAEDLQVGQVE, 1
QVELGGGPGAGSLQP, 1
GGGPGAGSLQPLALE, 1
GAGSLQPLALEGSLQ, 1
LQPLALEGSLQKRGI, 1
ALEGSLQKRGIVEQA, 1
SLQKRGIVEQAATSI, 1
RGIVEQAATSIASLY, 1
EQAATSIASLYQLEN, 1
TSIASLYQLENYAN, 1
IPPLRYLLDNEERMSRLSK, 1
NMYAMMIARFKMFPEVKEKG, 1
DYEYLINVIIIAFQYV, 1
MSKALELFRNDIAAKYKLGFQG, 1
DTGHGLRLITIYSYGAGSTEKGDI, 1
DSGKGLRLIYYSITENDLQKGDL, 1
IIIEVLKKRHSG, 1
LTALGTILKK, 1
KVHGSLARAGKVRGQTPKVAKQ, 1
MEVGWYRSPFSRVVHLVRNGK, 1
GHNYVTAIRNQQEG, 1
ETTEESLRNYYEG, 1
SVNCAKKIVSDGDGM, 1
RCELAAAMKRHGLDN, 1
SRLSKVAPVIKARMMEYGTT, 1
ISQAVHAAHAEINEAGR, 1
MTKALELFRNDIAAKYKELGFQG, 1
FTKKMVENAKKIEVEFDKG, 1
SHLVEALYLVCGERG, 1
YFSPAVGVDFELESFSERKEEEKEEL, 1
YVLGGGCALLRCIPALDSLTPANED, 1
YTYTVHAAHAYTYT, 1
GQFGVIGPGYPIRAL, 1
PGYPIRALVGDEQED, 1
NVIHAFQYVIGTASF, 1
AAAMKRHCLDITYRGYSLGNW, 1
YLATASTMDHARHGF, 1
HARHGFLPRHRDTGI, 1
YQDYEYLINVIHAFQ, 1
INVIHAFQYVIGTAS, 1
VVMRDPASKRSRGFGF, 1
CELAAAMKRHGLDNY, 1
KATAEQLKTVMDD, 1
EYLINVIHAFQYVIG, 1
YLINVIHAFQYVIGT, 1
LINVIHAFQYVIGTA, 1
AEGFSYTDANKNKGIT, 1
RHGLDNYRGYSLGNW, 1
QDYEYLINVIHAFQY, 1
YEYLINVIHAFQYVI, 1
ELAAAMKRHGLDNYR, 1
LAAAMKRHGLDNYRG, 1
DKEKLINVIHAFQKV, 1
KRHGLDNYRGYSLGN, 1
AAMKRHGLDNYRGYS, 1
AMKRHGLDNYRGYSL, 1
MKRHGLDNYRGYSLG, 1
DYEYLIKVIHAFQYV, 1
AAAMKRHGLDNYRGY, 1
KPKATAEQLKTVMD, 1
DEPPMEASQSHLRNS, 0
KHHIASVGLFLGDGD, 0
GAADANQPVILNAGG, 0
CGFPYRECNVQESYV, 0
AHRALRGNRDPRHPE, 0
RKIDYVFVYFNTKNK, 0
DEVKIDLVDGKLIIE, 0
CIKRGWVLEGFP, 0
NVVQEIKFKSRIRGT, 0
CVICDQEKNRGIHLYT, 0
SGTAAGFAYSKANKEAAVT, 0
RLRRAAATVITTGA, 0
EIMDDRVGKRMQVVVERSNK, 0
FSADPNFLRFAYSNL, 0
GGCVHGDGDMGVLC, 0
PHYSTVVGLLHYGKE, 0
HGSCTHTSG, 0
SEAVWQLVNRGVKVD, 0
SVIQLPWKKDVAWVA, 0
LLIGLLIAVIGASMG, 0
FVQWLMSNHSQGTFT, 0
QSRGQDKSKMDCHGG, 0
ALARIDDRRTRLAAT, 0
ERIINDQSKRKNIQF, 0
ELAPLVGLADRIVDL, 0
KICMELGRGIKGLIG, 0
VIWKYTRPQVEWLER, 0
DGKVVDTMPNAMFTV, 0
EAAKSQIESFKDSKV, 0
LKIYENDLDPELLSA, 0
GTRLVLKEDNTFVC, 0
VFSGTNSRYLAEKICNSLG, 0
KTINPHLEKDHIVISDRFVH, 0
GSNKGFNFMVDMINAL, 0
TYEAVRDSLDKEMPGFGEIFRL, 0
NEYRRQSEHRTSAPKRKKKKKIRK, 0
GAKNSALPIIAATLLTREPCVLE, 0
AEANEKDEAAVA, 0
LADLEEKKSG, 0
HFVINTASLLSVLIPKLPQLHG, 0
LQGSFFRLFYPCQKAEETMEQ, 0
EMQLPPGDNIIYVG, 0
AVVLGGDGTVLSA, 0
MYRTNFGIGHRMSAI, 0
LIGLFISTQDGEKSS, 0
VPLVFASPDGWSNNKNVVFS, 0
KYFKSGLHFPLRYFVYI, 0
EHAGDESSLHKHHPYRIPKSITP, 0
VEQVRRTRARGGRVIAVGT, 0
DARRFRTGSWQSCGT, 0
LGEADRIVTLLTRDHGLVRAVAKGVR, 0
KSKMFMSRLEKAYEAGRLTGVAVDE, 0
GQTPMQRRLPKIGF, 0
IEFEKPIITKIDENK, 0
TTVGHISFYREIEEA, 0
CGRKQGLVGKYDIWL, 0
HGRRGLVTMVNKRRKLLDYLH, 0
AEVKLSVNQERVTYW, 0
ATGGGRMNQESIEPP, 0
GLLLACTFTRSYSAF, 0
TKKMAKRIQQVYKTK, 0
FVLVHSPILTSNDCEG, 0
SMTEALAEKVRSRLT, 0
GGSSDGSGRAAGR, 0
IFQTTSEDTLTKART, 0
KTAAEGKRLAVQQIF, 0
DRDNYGRCVRHAKIH, 0
PYSIFDYFKGDWLLVI, 0
IEKQLGLTIPVAGLQ, 0
NLMDLYELVQYAGSI, 0
LDSNQRLNVSFSKDS, 0
GSAIGVDFSLFAADY, 0
LQLEWLAEAVKLPSR, 0
AVTTTGEPVYRERPL, 0
LTVADVVAEARGRIG, 0
EGNGILNVRFKEKSV, 0
PDAQLRSLARERGWE, 0
KGPAAKALAGAVRFY, 0
VPDVEGPVEPEPVAF, 0
GKSGCVARKLVATLQ, 0
VYNKYNKLICITNT, 0
