# Supplementary material for: On Evaluating MHC-II Binding Peptide Prediction Methods
Source: PLoS One. 2008 Sep 24;3(9):e3268. doi: 10.1371/journal.pone.0003268 (PMC2533399; doi:10.1371/journal.pone.0003268)
Supplement: Dataset S1 — Datasets derived from MHCPEP database (0.36 MB ZIP) [file pone.0003268.s002.zip › MHCPEP/SRDS3/I-Ak.arff]

@relation I-Ak
@attribute Seq string
@attribute class {0,1}
@data
EKDDLSVEAEIAHQIA, 1
HNTNGVTAACSHE, 1
NLCNIPCSALLSS, 1
SALLSSDITASVNCAK, 1
KAERADLIAYLKQATAK, 1
KPNILNCYVTQFHPPH, 1
CYVTQFHPPHIEIQML, 1
GKKIPKVEMSDMSFSK, 1
SFSKDWSFYILAHTEF, 1
SFYILAHTEFTPTETD, 1
ASMAEPKTVYWDRDM, 1
PSDKHIEQYLKKIKNSIS, 1
SDYEGRLIQNSLTI, 1
RTLYQNVGTYVSVGTSTLNK, 1
VYQILAIYATVGSLSLAIMMAG, 1
SAAFEDLRVLSFIRG, 1
AVVKKGTDFQLNQLE, 1
EENLRFDSDVGEFRAV, 1
NSERHFVHQFQPFCYF, 1
HQFQPFCYFTNT, 1
LEFITEGFTWTGVTQNGGSNA, 1
YWERETQKAKGNE, 1
VNTFVHESLADVQA, 1
MQWNSTTFHQTLQ, 1
KYALADASLKMADPNR, 1
TPRRGEVYTCHVEHP, 1
KVHGSLARAGKVRGQTPKVAKQ, 1
AGKVRGQTPKVAKQEKKKKKT, 1
DQIEVTNATELVQSSSTGKICNN, 1
DYASLRSLVASSGTLEFITE, 1
QQTIIPNIGSRPWVRGLSSR, 1
APRGYFKMRTGKSSIMRSDA, 1
PPVPVSKVVSTDEYVARTNIYYHA, 1
VSGLQYRVFRIHLPDP, 1
EQMFVRHLFNRAGTVG, 1
DGNGMNAWVAWRNRCK, 1
MNAWVAWRNRCKGTDV, 1
LFCGCGHEALTGTEKLIETY, 1
TGTEKLIETYFSKNYQDYEY, 1
FYTTGAVRQIFGDYKTTICG, 1
QKGRGSRGQHQAHSLERVCH, 1
NTWTTCQSIAFPSK, 1
WTTCQSIAFPSKTSASIGSL, 1
SKTSASIGSLCADARMYGVL, 1
HRGAIEWEGIESG, 1
IFAGIKKKERADLIAYL, 1
YIYADGKMVNEALVRQGLAK, 1
NEALVRQGLAKVAYVYKPNNT, 1
ISQAVHAAHAEINEAGR, 1
FISEAIIHVLHSR, 1
GFSYTDANKNKGIT, 1
IASNENMETMESSTL, 1
KKGTDFQLNQLEGKKG, 1
EYVRFDSFVGEYRAVT, 1
RSYLDAWVCEQLAT, 1
IIANDQGNRTTPSY, 1
LGNWVCAAKFESNFNTQAT, 1
EEDFHVDQVTTVKVPM, 1
DLIKYLKQATSS, 1
AILLDKGNKEFLSAGY, 1
SFLDAWVCEQLATY, 1
RYLENGKETLQRTDAPLEDARRLKAIYEKKK, 1
TGKICNNPHRILDGIDCTLID, 1
CNNPHRILDGIDCTLIDALLGDPHCDGFQNEKWDL, 1
YEDENLYEGLNLDDCSMYE, 1
EYILYNKGIMGEDSYPY, 1
EPLVPLDNHIPENAQPG, 1
DPFKGDDENEENPTEPSY, 1
KGTDFQLNQLEGKKGY, 1
KGTDVQAWIRGCRL, 1
DSAFDVLSFTAEEKAGVYK, 1
FVAFDSAVGAARAVTELY, 1
AWRNRCKGTDVQAWIRGALR, 1
KPVSQMRMATPLLMRPMSM, 1
FESNFNTRATNY, 1
NFNTQATNR, 1
FVRFASDVGEERAVTELY, 1
DYGILQINSRWWCNDGRTP, 1
TDYGILQINSRWWCNDGRT, 1
STDYGILQINSRWWCND, 1
GSTDYGILQINSRWWCN, 1
TNRNTDGSTDYGILQINSR, 1
RNTDGSTDYGILQINSRW, 1
TDGSTDYGILQINSRWW, 1
DGSTDYGILQINSRWWC, 1
SNRPLMVIHHLDECPH, 0
TVSFLLFLAFQLP, 0
TLNFLLILIERRR, 0
PVNAPKCGHHNNHRDG, 0
EMLPVLEAVAKAGKPLV, 0
ERPLFEMVSAAQTILP, 0
QGKGSTEWENSRYGPR, 0
PKFKQRQTRQFKSKPP, 0
DEPNGAIRFTMGYQHG, 0
KVLAGYLHNHAVANPY, 0
VMSYNTWIFLGVVLG, 0
ATPPGVAQWFYNNGNEPL, 0
DDESECIINTRDSP, 0
TNNPNLGGFGQGDTEIVLQN, 0
FISCVGSFILAVCLRIQINPQN, 0
TNPLAIRAEEVDAAV, 0
GNITPAWQVIGGYTQ, 0
ERQANFLGKIWPSYKG, 0
TPKFGAFICLECAGIH, 0
SRSRRLTSDKVG, 0
ETVEDSLVEDSEIGTCAEGTV, 0
EEHRTWFCARYAW, 0
NNNVYSLNNFDFLA, 0
TEESVEEVAEETS, 0
FGGCLSITLGHHFGEE, 0
AVTFAASLIPQFGLF, 0
GIVKERISEDDAKKGFLLDGFP, 0
NWIRNLNKYFPEPDLTILLDL, 0
TMNPSIDISYPLDVFKMDTVNRV, 0
EILAYDETITDAASVEYAKV, 0
RGPEDRLGKNGADEIKAHPF, 0
MIALGADTVLLGRAYLYALA, 0
FKADKEYQWFNLDGISEQEIVKTI, 0
GHKEVLIFGGQEVETK, 0
TFNAVDRAVAEKSRDA, 0
ATNLESSEKELQAPIR, 0
SVDKMTQAQLRAFIPE, 0
SERGQNIMTKEKLLAVGDLM, 0
RIKAFGLQDKIFQVLIPTEE, 0
NGLITRDVHDKTIRLTPPLC, 0
RLIQLIVSGRDEQSIAEAII, 0
CLVFLASFALVCQG, 0
RPYMTDIQEDRSTIKGLLAT, 0
ELPTMGGKTRVIDLGANVDS, 0
ADPRSNPLARPLD, 0
QTYVDDHLMCDIDGQGQ, 0
ADIGGMDIQKQEVREAVELP, 0
DSGTVVLAKLPEAYAIFDPIV, 0
NLFPMSVYDNVAYGVKI, 0
EDIYGKFTDEVLL, 0
KLKGGGGHAGHNGL, 0
PPLFQWLQQHGGVAD, 0
PEVMGGLGGFGALFDL, 0
TIEDSYRKQVVIDGET, 0
ISSMVEAMVSRARI, 0
QRVLKERRITDLPA, 0
DPEYVEIEPLQKTGHRIKE, 0
SRGLSVDQDTQLRKQL, 0
QVRSKIGGNRKQ, 0
SSEHGFLKRMGTANGR, 0
TLKLDADLERAKDG, 0
QQIRCISSATTAVTRLHRSVYCRLYPTVVVQ, 0
AENHQKDIQVLMGSLVYLRQG, 0
HEYSTIVGIQESVHEILMNLKEIVLRSNLYGTRDA, 0
VLMLEQAVSQVMPLVCVKA, 0
TGLLTELRAREAYEKPT, 0
PQAQNLHIFKHGYMFAN, 0
CVFVPGFLIYKYVGRINY, 0
AEQLLAQVNQLLADKD, 0
VLWPQLCEALNMKF, 0
DHINLKVAGQDGSVVQFKI, 0
LVPSRMNQGEFYALPQSP, 0
FSQYNYGEIRTPMFEHYEVI, 0
ASPQAVALVQRIAAFPDML, 0
PYNEPSSCTSER, 0
VYGCSRQEP, 0
RLSHIINISLVANNTGKQ, 0
EQEANEKAEEIDAKAEEEF, 0
VQFARWFLSLDLTKIMVTT, 0
NRLISIVSPESAPIKRM, 0
MLDDQAYLKHSLNYFII, 0
VWAPRIWRPWGFLFDCIER, 0
LKMQLCLFLFFCICLNFL, 0
MLPDLSPHLHTKECNML, 0
SAYYLGVHPEFRGRGIA, 0
