# Supplementary material for: On Evaluating MHC-II Binding Peptide Prediction Methods
Source: PLoS One. 2008 Sep 24;3(9):e3268. doi: 10.1371/journal.pone.0003268 (PMC2533399; doi:10.1371/journal.pone.0003268)
Supplement: Dataset S1 — Datasets derived from MHCPEP database (0.36 MB ZIP) [file pone.0003268.s002.zip › MHCPEP/SRDS3/I-Ed.arff]

@relation I-Ed
@attribute Seq string
@attribute class {0,1}
@data
CPKYVRSAKLRM, 1
NTDGSTDYGILQINSR, 1
SLKMADPNRFRGKDLP, 1
HPPENGKPNILNCYVT, 1
KPNILNCYVTQFHPPH, 1
CYVTQFHPPHIEIQML, 1
HPPHIEIQMLKDGKKI, 1
IQMLKNGKKIPKVEMS, 1
GKKIPKVEMSDMSFSK, 1
VEMSDMSFSKDWSFYL, 1
SFSKDWSFYILAHTEF, 1
SFYILAHTEFTPTETD, 1
HTEFTPTETDTYACRV, 1
TETDTYACRVKHDSMA, 1
ACRVKHDSMAEPKTVY, 1
ASMAEPKTVYWDRDM, 1
KSNFLNCYVSGFHPSD, 1
HPSDIEVDLLKNGERI, 1
VDLLKDGERIEKVEHS, 1
GERIEKVEHSDLSFSY, 1
SFSNDWSFYLLYYTEF, 1
SFYLLYYTEFTPTEKD, 1
ACRVNHVTLSQPKIVK, 1
VTLSQPKIVKWDRDM, 1
IIHVLHSRHP, 1
DTVKLMYKGQPMTFRLLLVD, 1
KGTDVQAWIRGCRL, 1
EPSDKHIEQYLKKIKNS, 1
GGELDKWEKIRLRPGG, 1
KIRLRPGGKKKYKLKH, 1
IVWASRELERFAVNPG, 1
YGGFLRRIRPKLK, 1
PMTFRLLLVDTPETKHPKKG, 1
VEKYGPEASAFTKKMVENAK, 1
EALVRQGLAKVAYVYKPNNT, 1
HEQHLRKSEAQAKKEKLNIW, 1
DSFNNSSVQDYNLNDSENSTFLLGQGPQPTSSYKPHRLCPSEIE, 1
PPVPVSKVVSTDEYVARTNIYYHA, 1
VSGLQYRVFRIHLPDP, 1
EQMFVRHLFNRAGTVG, 1
EALNNRFQIKGVELKS, 1
AELLVALEN, 1
EKIRLRPGGKKK, 1
ARRLKARRLKARRLK, 1
KPVSQMRMATPLLMRPM, 1
LPKPPKPVSKMRMATPLLMGALPM, 1
AQFMWIIRKRIQLP, 1
GQFYFLIRKRIHLR, 1
LVVDNGSGMCKAGF, 1
ITAFNEGLK, 1
KVFGRCELAAAMKRHGLD, 1
SALLSSDITASVNCAK, 1
RTDKYGRGLAYIYADGKMVN, 1
LEDARRLKAIYEKKK, 1
IVSDGNGMNAWVAWRNRC, 1
IQKTPQIQVYSRHPPE, 1
IQVYSRHPPENGKPNI, 1
ALWYSTHFVFGGGTKVTV, 1
SEAIIHVLHSR, 1
AYVYKPNNTHEQHLRKSEA, 1
SSFERFEIFPK, 1
SQLELRWKSRHIKER, 1
ERAEAWRQKLHGRL, 1
SLDEHYHIRVHLVK, 1
SQLIAKFGTAFK, 1
FERFEIFPKESS, 1
ANERADLIAYLKQATK, 1
KHGVTVLTALGAILKK, 1
SFERFEIFPKE, 1
RADLIAYLKQATAK, 1
AWRNRCKGTDVQAWI, 1
WVAWRNRCKGTD, 1
AWVAWRNRCK, 1
ELFRKDIAA, 1
LFRKDIAAKY, 1
AYVKQNTLKL, 1
DGAALEVIEVHR, 0
YQEVQKAIAKHPDVDV, 0
FHTEERLSTPHPYPSP, 0
IVDLGNRFRMITADMQ, 0
EAEMGYGNWLHGEAVA, 0
LRGFRKPATGQMKRNR, 0
YHSFGVTENYVIFLEQ, 0
DANTGNHDVASGSTVI, 0
RILDNGSVQALAVNEG, 0
GSAHTEPFGKAAAGQG, 0
PAMNIPQQQPPPPAAP, 0
QGDGNFRYEFETSNGI, 0
CYPPGTFCGIKPGLCC, 0
MADKIAVLLGGTSAER, 0
QLGRNFQVIYEQANAH, 0
RKVAGMAKPTLIISL, 0
LIFNDTRRFGMIYSFK, 0
INQTIQINYLRLESIS, 0
SLSAFQVLNGVMRNDE, 0
LREIDEETVDFIPNYD, 0
RRLARRGGVKRISGLI, 0
YQEKATHLGITDYRVA, 0
DKKGIFRYGHAYVPLD, 0
MAVEIDPRAAGTIPS, 0
AQAVASVPAD, 0
ILPGDKVTVELTPYDLSRAR, 0
PFLTKGDLMAGNVV, 0
RPGQKLKSRVEAYAGNV, 0
KDIDRLSRRVPVLCKV, 0
WAESRARGLARHLHYW, 0
SAGGVDRGERSGIGGN, 0
ADMPMLIQIADLG, 0
VTLTLRVEDEAHTLSLLRRG, 0
PITDIAKPGIKAPRDLAISL, 0
YPSKPDNPGEDAPAEDLARY, 0
RRECENCGYRFTTFERVEQS, 0
HLMSALLCMEGMMLSLFILAALTILNSHFTLANMAPIILLVFAA, 0
LASMMPIILLVFAACEAALGLSLL, 0
RQMSGAQIKIANPVEG, 0
EQMGIAAKQASYKLAQ, 0
QDAKRIVVKVGTSSLI, 0
QKTFTVTAD, 0
PHPERAVEEILG, 0
TRSKAKKAPKKFDFS, 0
EMLSIGLQPDILICRMD, 0
LSPYTKGASLIYRKFLHPLLSSKE, 0
GSSQISGESHTVLG, 0
AMVLNGPARGLAVV, 0
IKTGGKQYRVAAND, 0
QLLKFTLDC, 0
LLGLGGNTSPSAADVKAV, 0
GREHAKHQGGVAVGYR, 0
LTNDFDTNKRTCDKLAKIPS, 0
RSLKKGPFIDLHLLK, 0
EKAGILSEVRRREQYEKP, 0
AAAAMAGGKKSKKKWS, 0
HLNEDLLRFMTLKASA, 0
YYELPDLTEIVERTSEIF, 0
EQKSIIEGLLF, 0
YSEEPSNVFGSVLKKQVEQ, 0
KGIVVISKEIS, 0
DDPKEARRKIMAGMT, 0
RFKHGEPSGHKEFR, 0
EALGTNWLKLEIHP, 0
DIVSAFEGNSNL, 0
YDEGNLFSAPRA, 0
RALSIDTIEKANSGHP, 0
PGESEGGDQPKEEEGD, 0
IAERIRLAHQN, 0
DGQIQHHLLREVFD, 0
GLDTGQQQDAQEFSK, 0
KTIKQYHESRKQ, 0
TPDDRHVTVA, 0
LVIGSDQVA, 0
YLKELERDDK, 0
NYSWLMLHIR, 0
