# Supplementary material for: On Evaluating MHC-II Binding Peptide Prediction Methods
Source: PLoS One. 2008 Sep 24;3(9):e3268. doi: 10.1371/journal.pone.0003268 (PMC2533399; doi:10.1371/journal.pone.0003268)
Supplement: Dataset S1 — Datasets derived from MHCPEP database (0.36 MB ZIP) [file pone.0003268.s002.zip › MHCPEP/SRDS3/I-Ek.arff]

@relation I-Ek
@attribute Seq string
@attribute class {0,1}
@data
FISEAIIHVLHSR, 1
NTDGSTDYGILQINSR, 1
FERFEIFPKESS, 1
DLIAYLQATK, 1
EALVRQGCAK, 1
KRLKRLKRLKRLKRL, 1
AWRNRAKAWRNRAKGTD, 1
LSTLPETTVVRRRGRS, 1
GRTQDENPVVHFFKNIVTPRTPPP, 1
YTYTVHAAHAYTYT, 1
KVFGRCELAAAMKRHGLD, 1
YGGFLRRIRPKLK, 1
EFVAAKAAQK, 1
SRRSVASIVGTLVRM, 1
DTPYLDITYHFVMQRLPL, 1
YYVRAVRAYLTT, 1
EQNVRSAGELELQFRRVKCK, 1
RTLYQNVGTYVSVGTSTLNK, 1
YVNKEIQNAVQGVK, 1
FDNRMVNHFIAEFKRK, 1
QDILIRLFKSHPETL, 1
VEKYGPEASAFTKKMVENAK, 1
KQIINMWQEVGKAMYA, 1
RISIYWTIVKPGDVLVINSNG, 1
PPVPVSKVVSTDEYVARTNIYYHA, 1
VSGLQYRVFRIHLPDP, 1
EQMFVRHLFNRAGTVG, 1
VAYVYKPNNTHEQHLRKSEA, 1
DNRMVHFIAEFKRK, 1
VNKEIQNAVQGVKHI, 1
GFPTIYFSPANKKL, 1
IPLIMLINKARNKAE, 1
YDRNTKSPLFVGKV, 1
FAEFGTLKKAAVHYDRSG, 1
LHLGYLPNQLFR, 1
IPGGPVRLCPGRIR, 1
IAKFGTAFK, 1
LESIINFEKL, 1
VRQGLAKVA, 1
VAYLKSATS, 1
LAAAMKRHGLDNYRGYSLGINWV, 1
LGNWVCAAKFESNFNTQAT, 1
TDYGILQINSRWWCND, 1
CAKKIVSDGNGMNAWVA, 1
KPVSQMRMATPLLMRPM, 1
LPKPPKPVSKMRMATPLLMGALPM, 1
KMKMVHAAHAKMKM, 1
KVFGRCELMAMKRHGLD, 1
LRRDFNHINVELSLLGKKKKRLRVD, 1
GTKMIFAGIKKKGERQDLVAYLK, 1
TALGAILKK, 1
ISQAVHAAHAEINEAGR, 1
SLKMADPNRFRGKDLP, 1
IVSDGNGMNAWVAWRNRC, 1
STPTLVEAARNLGRVG, 1
KPNNTHEQHLRKSEAQAKKE, 1
IAYLKKATNE, 1
GTKMVFAGLKKANERADLIAYLK, 1
ELFRKDIAAK, 1
HPPHIEIQMLKNGK, 1
HEQHLRKSEAQAKKEKLNIW, 1
FRKDIAAKY, 1
AWRNRCKGTDVQAWIRGALR, 1
IPCSALLSSDITASVNCA, 1
RTDKYGRGLAYIYADGKMVN, 1
VAWRNRCKGTDVQAWI, 1
DARRLKAIYEK, 1
GKKVITAFNEGLK, 1
LTALGGILK, 1
RLKAIYEKKK, 1
SALLSSDITASVNCAK, 1
WVAWRNRCKGTD, 1
SSDITASVNCAKK, 1
IAYLKQATSS, 1
DGNGMNAWVAWRNRCK, 1
KAERADLIAYLRQATAK, 1
ELIAYLKQATR, 1
DPIAYLKQATK, 1
RWGSEAFSNFRVV, 0
DIEIKHDAAKAPYFVI, 0
EYSDYFGEETVP, 0
SKATANIFAT, 0
SSDRERLLQC, 0
LEELVPRNLSVQIFQ, 0
KCNHGESFQEGKILPFA, 0
DLLDSILALRSKLLKK, 0
GYPAYVAEANAQVCIIAQIETATA, 0
DSIQFCNNGDRFLS, 0
LEIVPKSAEEQLHSMKEG, 0
TLRQCEVLIRELW, 0
SSAMAFAMYE, 0
LIHRYTKHCLDTYNQ, 0
IGTTLAEWIWGGFSVDKA, 0
ATTAKKQLHTTF, 0
PQVAYRETITQPVDVEYKYS, 0
NYNDKLLLVKDIDVQSPSAR, 0
IKASCIDSTAPPEQ, 0
IFVALMFMFVRFVHHN, 0
LFSTLLRLSLNVAST, 0
RRVMDVNDRFLRKISVGQGP, 0
TRLDNMKLENHTDCHC, 0
AKAFGGGADFVMLGGMLAGHE, 0
WRSNSGLSDGSALNVDLVGGYYDA, 0
MVRAHGKKVLTSFGEA, 0
DGEHLKVPHMGWNEVK, 0
VFCFLIKLLTGELNDLANHR, 0
EKLTNYSVTDSNVQ, 0
LVTLFLPSLKNLQAN, 0
KTMAITVDGELPDG, 0
LQWGRVLAVYLIWYG, 0
DADALRLKVSRGPR, 0
RPEEITGHLHRAKQLGLK, 0
PVLHDGQDIVIR, 0
QLFALLILTVAAAE, 0
IEIAKTFGD, 0
KSKDGLEVKQ, 0
KAGDTLAFN, 0
YGWLWFIAK, 0
KTLLLLAVIMIFGLLQAHGNLVN, 0
NMTNNYILQQSGGSTESSS, 0
VRPLGSRLGAWASPQS, 0
GNIGFGNSGTGNVGLFN, 0
PVQVYGTVPRGQNVPSG, 0
NLAMLGSLTIVVAHHMYSMPPYPY, 0
NNQIVFTYDSVNPN, 0
AKNYGRAVYECLRGGLD, 0
FAPQAASVPVGKVLDSAIANAAHNY, 0
QHMDSGNSPGNNPNYCNQMMMRR, 0
EFLGDAILN, 0
AIEVQIAILTHDIERLK, 0
IIRTWESKWYDVDKKV, 0
PAAIQKAMEQARRNMITI, 0
KRMMLKLNGGRAVTGI, 0
LSPNWPEPYVEGEDCIWKIH, 0
CPSISQEKLL, 0
TQVNQNITVTGYPGDKPVATMWE, 0
RLKKFKEKEG, 0
RGSRSRSSSQSPAT, 0
KLSKNVLQNEYAKEIAPSFG, 0
DVTNSVWTS, 0
GRRRRTPKKTKAHSSSASDK, 0
GSDPVPEVEKPIFELVST, 0
KRNRNTQSYHLYLGLTTSLT, 0
PEAAQPLQTVAESSEP, 0
PGCGGCKSLHP, 0
VLTAFARTSVTMP, 0
NSLCPRLTN, 0
RVTEAFLQNW, 0
GHKEVVDVEIKEEAVD, 0
AEAWFAQAAEYW, 0
LERNPFLPQAFNN, 0
PLDGRKKLVN, 0
EIEQDEMENLLRMDPV, 0
DTMVLKTNENSIIGVND, 0
GKNSCNYGHAS, 0
AFNRRSTLTQH, 0
