# Supplementary material for: On Evaluating MHC-II Binding Peptide Prediction Methods
Source: PLoS One. 2008 Sep 24;3(9):e3268. doi: 10.1371/journal.pone.0003268 (PMC2533399; doi:10.1371/journal.pone.0003268)
Supplement: Dataset S1 — Datasets derived from MHCPEP database (0.36 MB ZIP) [file pone.0003268.s002.zip › MHCPEP/UPDS/HLA-DQ2.arff]

@relation HLA-DQ2
@attribute Seq string
@attribute class {0,1}
@data
FPGQQQPFPPQQPYPQPQPF, 1
LGQQQPFPPQQPYPQPQPF, 1
LGQQQPFPPQQPYPQPQ, 1
QFLGQQQPFPPQQPYPQPQ, 1
FLGQQQPFPPQQPYPQPQ, 1
IDVWLGGLAENFLPY, 1
LIYFQGTGAADDSGL, 1
IGQYYEEEERQRGNF, 1
PPSQGKGRGLSLSRFSWG, 1
YLTFLPSADEIYDCKV, 1
YLTFLPSDDEIYDCKV, 1
SGPLKAEIAQRLEY, 1
RGNFPDRFSARQFPEFISEAIIHVLHSRHPGC, 1
DILDTAGLEEYSAM, 1
NNQVVSLKPEIIVDQY, 1
KPLLIIAEDVEGEY, 1
KTIAYDEEARR, 1
IINFEKLTEWTSSNVMEERY, 1
FESTGNLIAPEYGFKISY, 1
SDYEGRLIQNSLTIY, 1
IASNENMDAMESSTLY, 1
AAEYWNSQKEVLER, 1
VVEFDLPGIKADS, 1
DAWREGEEFVVEF, 1
LRLDGEEVDMTPADA, 1
EEVDMTPADALDDFD, 1
LDPLIRGLLARPAKLQV, 1
TPLLMQALPMGALPQG, 1
TPLLMQALPMGA, 1
KPPKPVSKMRMATPLLMQA, 1
IPELNKVARAAA, 1
DVEVYRAVTPLGPEVAGQF, 1
IDVWLGGLAENFLP, 1
GIVEQCCTSICSLY, 1
HLVEALYLVCGERGFF, 1
IINFEKLTEWTSSNVMEERY, 1
LTEWTSSNVMEERY, 1
EWTSSNVMEE, 1
EWTSSNVME, 1
WTSSNVMEERY, 1
ATSSNVMEERY, 1
WASSNVMEERY, 1
WTASNVMEERY, 1
WTSANVMEERY, 1
WTSSAVMEERY, 1
WTSSNVAEERY, 1
WTSSNVMAERY, 1
WTSSNVMEEAY, 1
WTSSNVMEERA, 1
AAAAAVAAEAY, 1
WTSSNVMEER, 1
WTSSNVMEERL, 1
WTSSNVMEERM, 1
WTSSNVMEERS, 1
WTSSNAMEERY, 1
WTSSNKMEERY, 1
WTSSNEMEERY, 1
WTSSNVMELRY, 1
WTSSNVMEARY, 1
WTSSNVMEKRY, 1
WTSSNVMEDRY, 1
KPLLIIAEDVEGEY, 1
EPRAPWIEQEGPEYW, 1
NNQVVSLKPEIIVDQY, 1
YLTFLPSADEIYDCKV, 1
DAVREGEEFVVEF, 1
IASNENMDAMESSTLY, 1
IDVWLGGLAENFLPY, 1
DILDTAGLEEYSAM, 1
EPRAPWIEQEGPEY, 1
EPRAPWIEQEGPEYWDQE, 1
LPKPPKPVSKMRMATPLLMQ, 1
RMATPLLMQALPMGALPQ, 1
MATPLLMQALPMGAL, 1
MATPLLMQALPMGALPQ, 1
MATPLLMQALPMGA, 1
YLPKPPKPVSKMRMATPLLMQALP, 1
RMATPLLMQALPMGALP, 1
KPLLIIAEDVEGEY, 1
YDAWREGEEFVVEF, 1
RAPWIEQEGPE, 1
APWIEQEGPEY, 1
PWIEQEGPEYW, 1
WIEQEGPEYWD, 1
IEQEGPEYWDQ, 1
WIEQEGPEYW, 1
IEQEGPEYW, 1
AIEQEGPEYW, 1
KIEQEGPEYW, 1
YIEQEGPEYW, 1
WIAQEGPEYW, 1
WIKQEGPEYW, 1
WIDQEGPEYW, 1
WIWQEGPEYW, 1
WIEAEGPEYW, 1
WIEKEGPEYW, 1
WIENEGPEYW, 1
WIEQEAPEYW, 1
WIEQEKPEYW, 1
WIEQEGPEAW, 1
WIEQEGPEKW, 1
WIEQEGPEFW, 1
WAEQEGPEYW, 1
WLEQEGPEYW, 1
WIEQAGPEYW, 1
WIEQDGPEYW, 1
WIEQWGPEYW, 1
WIEQEGAEYW, 1
WIEQEGPAYW, 1
WIEQEGPDYW, 1
WIEQEGPWYW, 1
WIEQEGPEYA, 1
WIEQEGPEYY, 1
EAPTGTRLVGRIVETEAYTE, 0
RVMQGYAYILTHPGTPCIF, 0
PFENPDWFTNLVEFVSF, 0
RDTTTPASMAATLRKLLTA, 0
AQKENGIYSVTFTLLSGP, 0
AGHNDVPSRVDEPYR, 0
ILLETTGLADPGAVA, 0
ELEREKREAELEAAL, 0
NAKVVIISALGKEELVKK, 0
VDKMLLNVLREMMGHH, 0
LFSPDLLGDPDNYIPA, 0
CHLAQKPVELEVPQ, 0
LLIDNITKSIINLNKVKPVLSTDGGTSDGRFI, 0
ATRAVAGDFMSLCR, 0
MEPDLSFRGRRALVTG, 0
NAQHFAASMINRFE, 0
EVGPGTGNMTV, 0
IDSCASPASLARDPHVRMVT, 0
FNKDLWSLLKSSQECPPG, 0
NDMSGGERAEQEGID, 0
ALDEALRKFERGISLA, 0
AHSLLEIKAVALRT, 0
MSAQDLLNSRREW, 0
IFTLLILEFVVWI, 0
IGSTSMLQRKLRIGF, 0
KVFKPEAAFLPEWVG, 0
SHRDLRRARAAAINIVP, 0
SGQKINRTEDRAVLHI, 0
KYAKSKGGDISV, 0
QPNFFGCLEAVDVLTDWAH, 0
TNKYAEGYPGKR, 0
LNEALKEPTILVHVSKGIE, 0
FLSAIGLDRYLLTL, 0
GEALQLLRQRDQTS, 0
MQTQRLRIAIQKKGRL, 0
VDTFLKKSSLIACNRAGFRA, 0
DVIAAIILYDQSKE, 0
RELEEFRARR, 0
ISAVDESVD, 0
EEDVSDEDVEY, 0
PDRGAAGLPQP, 0
DHDRDNAKYEL, 0
INQEAYGKAVS, 0
PVVYVLDLADR, 0
TNRKELLEDHL, 0
AALLTVWDMVK, 0
IPGPPTNVHAS, 0
LVTLGCVTRDL, 0
TLDDKNHVTLS, 0
IIQKEHLVVLE, 0
ISRAGASSVA, 0
ITTQVEHPAVL, 0
GIFQRLMKNKE, 0
NPLVYCSDPSG, 0
MKYLLMGGASS, 0
HIEYSGMKFGL, 0
GSTKLQQDSPF, 0
KLEFGCAATCP, 0
AANIPPHPLNL, 0
HQKLVVSKQNP, 0
KVLLEKIFFIE, 0
RELLVYIVFLVDIC, 0
KGHKGLEIGLSSIVK, 0
KGIADQQALASIGQVE, 0
ENMILRYVKAKADWWT, 0
RDPFEEHGDMETA, 0
IQKERFGEKLNLYEEA, 0
KVALFCNVAENAVVQ, 0
LASQSVDTLQLALR, 0
KILDQAKGYYGARS, 0
TNINKEALKAPSKKRKAL, 0
VRLRVSTNAVKSVDHNGGLD, 0
RSTWGKDGDTMNLDIDSK, 0
PSISQQTNGRVTLYR, 0
VPRVVAEYLNGAVREES, 0
KLRELVENAGAPFV, 0
PERLAAHGITGPDVGRIQRDGSLG, 0
LSNIAITHLEIEGVTHE, 0
SRKRPGRNMAFKLS, 0
VVVAGDDRSKLADM, 0
QPSNYVYVTGS, 0
QAMPSSRLSCY, 0
VGTGGTITGVS, 0
GGNLGDAYVTI, 0
NKPSETNAYNV, 0
WAPGVKYGEI, 0
FVAIESSAY, 0
LTATLLILSL, 0
QRTLMALGSV, 0
LSPWHWVVLV, 0
TVANSQASKA, 0
HTMAIEGSFD, 0
ASSLAPGPPP, 0
YCITKQRRPE, 0
AMRLAQKKHV, 0
RHIDQITTVL, 0
LWQSAYAEMV, 0
DAVGVMQTFD, 0
SFTMDDMSWT, 0
AEVSNYLMHQ, 0
VHAAGISVRG, 0
LTEVDKVILS, 0
NKNFEYPEIA, 0
TDATDYVVLA, 0
IDIEAAFLEY, 0
RIARAIRTLL, 0
DVFILPETPF, 0
LGLKPSDFDY, 0
GSRFLHQQVK, 0
IWQKTLTVLH, 0
AGCYFNETIY, 0
LGSGRTETAE, 0
STILIPFLIL, 0
