# Supplementary material for: On Evaluating MHC-II Binding Peptide Prediction Methods
Source: PLoS One. 2008 Sep 24;3(9):e3268. doi: 10.1371/journal.pone.0003268 (PMC2533399; doi:10.1371/journal.pone.0003268)
Supplement: Dataset S1 — Datasets derived from MHCPEP database (0.36 MB ZIP) [file pone.0003268.s002.zip › MHCPEP/UPDS/HLA-DQ4.arff]

@relation HLA-DQ4
@attribute Seq string
@attribute class {0,1}
@data
FTAFGFSEQRTFAER, 1
SISPGSGLFSPGYTR, 1
VEGPVYDAVVNMLRR, 1
FGRGPVSITAPMFLN, 1
LDGIWSGRVLHTATF, 1
HRVASDINLTISFRY, 1
GRSALVRVTYVSPFL, 1
LRCSSFRRDSLLLYY, 1
QDVDYFRHPPEVSLL, 1
RTPGFCYLSLSSALR, 1
PIFPVVSSSGSSSSP, 1
WPMCSDYPSVSLCPW, 1
PSWKRSALVRWALLQ, 1
PLYFRSRTCPSCSPR, 1
FEGVYDPSINVSKLV, 1
VASFFFMDPFSLHYR, 1
PGHSLGKLSVLHSFF, 1
PVRYGFSGPRLAELW, 1
GCSALVGFLILLCCM, 1
LGRGPVSITAPMFLN, 1
PAVASTSSLIIDGPF, 1
LVLLLFIALGFMYGA, 1
IVSVVIRGNEGAFWS, 1
PLSGHSSVLAALSMP, 1
GRFRHYSMLRHHSIR, 1
RSSHHPSFAVSLEPL, 1
LGYVPVWAPSRNGWR, 1
PFWNFGCRHRSFLPV, 1
GAGVLTPFTWRRFHM, 1
TRLYVTWSGNTVHDG, 1
PKTFQYGGRTVGGLW, 1
DYEGTRVRLLGVGRS, 1
PFPRKHVCWNQVRRV, 1
PFVVPTASSWALDLP, 1
PPFRIVRCCGWGLGC, 1
PVIAIPPSFANMFLF, 1
IFYLVSCFTFMVLFA, 1
PWTPFQTRVGRPVGA, 1
IPPILPAYTLLGHPR, 1
GPLSVRSRGVMLPFF, 1
PIYSDGGGAFFPRHF, 1
LSSSFDRDSSPPCCW, 1
SFGVSRFIGGNGYWI, 1
RRSSVAPVANFGVMD, 1
LWGCPGSGRSPCAIR, 1
AANLLFYPDLGWFAV, 1
LFFSNTHRINRILYL, 1
GPVWSSGLYRLFYAS, 1
PKAFQYGGRAVGGLW, 1
TRWGESDSFAISPPG, 1
AWNLNFKVAPGHGSV, 1
THRGLRLYRPHSYIR, 1
SISHASRLFSPCYTR, 1
VSSRYNALWNCVTCY, 1
AVPTSKPHRGPFFPS, 1
CHRCFHFRRHPVAVF, 1
HRISHFAHRYLARLH, 1
PVRDFPYDAFIYVWN, 1
PWTPPIPLNVGRNRA, 1
PFVVSDIAFMGLFYD, 1
ARLLMISLLALFFCG, 1
PISSVFLSSSVVFPS, 1
GTGRFSNAAGFTVSK, 1
WVGGSSFRLLPGFWG, 1
HGSRLQRYFLYTIHR, 1
STAFSFSASGSVLYW, 1
VGFLGLKRGPPGVDA, 1
GICGGCGVFPGVSVR, 1
KEPGVSGPMGPRGPPGK, 1
RTGPAGAAGARGND, 1
ARGPEGAQGPRGEPGT, 1
PRGERGFPGERGSPGA, 1
EAGAPGLVGPRGERGFPGE, 1
PPGLQGMPGERGAA, 1
PPGPAGERGEQ, 1
TPGLPGVKGHRGYPGL, 1
RPGPPGPQGARGQPGV, 1
ERGPPGPQGARGFPGT, 1
IAGAPGFPGPRGPPDPQGA, 1
GEPGKAGEKGLPGA, 1
SPGAQGLQGPRGLPGT, 1
GNPGEPGEPGVSGPMG, 1
EKAGGAQLGVMQGPMGPMGPR, 1
EAKPGKAGERGPPGPQG, 1
SEGPVYDAVVNMLRR, 1
VAGPVYDAVVNMLRR, 1
VESPVYDAVVNMLRR, 1
VEGSVYDAVVNMLRR, 1
VEGPVSDAVVNMLRR, 1
VEGPVYAAVVNMLRR, 1
VEGPVYDSVVNMLRR, 1
VEGPVYDASVNMLRR, 1
VEGPVYDAVSNMLRR, 1
VEGPVYDAVVAMLRR, 1
VEGPVYDAVVNSLRR, 1
VEGPVYDAVVNMSRR, 1
VEGPVYDAVVNMLRA, 1
HLVAMDPAAPAPVAG, 0
LSKCFPDRKVVGIPA, 0
GVDVNQQDCFGEAPI, 0
IKLRPPGAEKPSWLE, 0
LYPQALAWGFRRSGD, 0
PKSKVPPSTQVKKGE, 0
TSPAKAKKTKRMAMG, 0
FVGPTLKSSIKVETW, 0
MGLTLHRAFDLVPDF, 0
FQFGRSISETIEKTV, 0
LAAKYGLRPGIGLAA, 0
SDTRGLSVAQLEQLA, 0
KIKESLALLRKKWVS, 0
PNETKIYFWKVQHHM, 0
IKATSPGVVVIEGSE, 0
QRRASAIIRAAREVI, 0
IIEGLMTTVHATTAT, 0
GCIHVPLKEAKAFGV, 0
GIESAGPACASAANY, 0
TPTEIETELAKLVIE, 0
HNIKPSQNKSYPSVI, 0
IADDSGLEVHALNGA, 0
VHASVDKFFQNLALA, 0
PPHRQDGAPKAPLPP, 0
QMNETIPNFEIFDVC, 0
VIYETADLWFHTLVM, 0
VDYGLGNISNVKRAI, 0
DGTGTVDIDTGLPFF, 0
YAQSAALALLRNTEL, 0
ALSAARALVENTELS, 0
AAWDTTLLEQLCTGL, 0
TESAQIVEMVLQEVC, 0
SAKDVELAIKTMLEQ, 0
QMEMMVKRGIVEECC, 0
IIISLILLLSLFSFS, 0
VNGIGEAKVSTLGIV, 0
CIVTDLSDRGITVDH, 0
VDNPNFLPEPNLREK, 0
VTSPQAFQGLRDAGR, 0
KDLLLVNKIFYFCTK, 0
SGFSPEDKIAAIGIR, 0
VAMRKLVRSVTVVED, 0
GPNRQQNIELLEQTS, 0
SPFGCRTGFHMIMWG, 0
KTIPIYRLLLRANII, 0
VYQQTPYDLDDFSEA, 0
NFSEVLEKISHKEEL, 0
IGGIIAVFAIIIHKE, 0
RDGKWVRELILYDKE, 0
GFLYLFVCSLDVLSS, 0
RRGERVDLGCAATCP, 0
LTLRMPCGGGIYGGQ, 0
NKECEAFICDCDRKA, 0
LELTETSKRAVILAA, 0
QVGNGVDVLSEYNGQ, 0
MQKPFEEATYALKVG, 0
FHRLRIGIGHPGDKN, 0
ATEKSVKTNGPLKQK, 0
EKLEDAERYQTVYAK, 0
DAKPINLGLWDTAGQ, 0
MEKVKQELESMKAKL, 0
HIPEVCLKWELMDED, 0
ASDELIEPELDRLAE, 0
VQRIPVTESQGRIQT, 0
VYEKCMAPPSASCLG, 0
EGYYDESVLNRYSRD, 0
KVTAKVLEHGKGPKI, 0
KTAGEAVDYLEAVIE, 0
VIRDDRPEVRGQINVVA, 0
DRGFGFGIPEYIMI, 0
SGATTMTYAFDAWTLG, 0
FDGDQMAVHVPLSLEA, 0
LVVTEDDCGTFAGIVMTPV, 0
FYQVVVADSRNARN, 0
CGFKLGHGIAC, 0
EDNKNYDKHDNECFDM, 0
KIPGFCENEKGVVPCN, 0
IGVLKNMSQRIGGELE, 0
RFHTPKIQSLLIELSSHEE, 0
SVKVKVLMPDGEIK, 0
LDADALDSLIQLQEKL, 0
CDELAEKFKRLWKELK, 0
INEHLARNRGSTLRELYYISE, 0
HVVIAGPQDSPFEGGTF, 0
LDLAAGTAVSTVELN, 0
QTREVRLVSYAGSRE, 0
DLSDFRRFLNEQAII, 0
LSLLLLISLSAGSFY, 0
GVPGSIWGLLLLFLG, 0
AIVRAQGGRLAHVKP, 0
MGIETASETLREQVV, 0
VITPLIHWGANIFAY, 0
GQWDKEECVAEWKKY, 0
LFLDAGFSAALKDAR, 0
WSRHLIHGINIFSFS, 0
SISKSTTEPIQLNNK, 0
IYSYLMNSTCSNKGT, 0
