# Supplementary material for: On Evaluating MHC-II Binding Peptide Prediction Methods
Source: PLoS One. 2008 Sep 24;3(9):e3268. doi: 10.1371/journal.pone.0003268 (PMC2533399; doi:10.1371/journal.pone.0003268)
Supplement: Dataset S1 — Datasets derived from MHCPEP database (0.36 MB ZIP) [file pone.0003268.s002.zip › MHCPEP/UPDS/HLA-DQ7.arff]

@relation HLA-DQ7
@attribute Seq string
@attribute class {0,1}
@data
TPLLMQALPMGALPQ, 1
TPLLMQALPMGALPQG, 1
KPPKPVSKMRMATPLLMQA, 1
LPKPPKPVSKMRMATPLLM, 1
IPELNKVARAAAEVAGQF, 1
DVEVYRAVTPLGP, 1
AHAAHAAHAAHAAHAA, 1
VHAAHAVHAAHAEIN, 1
INSWVESQTNGIIRNVLQPSS, 1
SSSANLSGISSAESLKISQA, 1
YYVRAVRAYLTT, 1
VHHANENIFYCPIAIMSALA, 1
ISQAVHAAHAEINEAGR, 1
SQAVHAAHAEINEAGR, 1
QAVHAAHAEINEAGR, 1
AVHAAHAEINEAGR, 1
VHAAHAEINEAGR, 1
HAAHAEINEAGR, 1
AAHAEINEAGR, 1
ISQAVHAAHAEINEA, 1
ISQAVHAAHAEINE, 1
ISQAVHAAAEIN, 1
ISQAVHAAHAE, 1
ISQAVHAAHA, 1
APYHFDLSGHAFGSMAKKGE, 1
YHFDLSGHAFGSMAKKGE, 1
FDLSGHAFGSMAKKGE, 1
LSGHAFGSMAKKGE, 1
APYHFDLSGHAFGSMARRG, 1
APYHFDLSGHAFSGMA, 1
APYHFDLSGHAFGS, 1
APYHFDLSGHAF, 1
APYHFDLSGHA, 1
EALVRQGLARVAYVYKPNNT, 1
YAHAAHAAHAAHAAHAA, 1
YGAVDSILGGVATYGAA, 1
APYHFDLSGLIAFGSMAKKGE, 1
EALVRQGLARVAYVYRPNNT, 1
KIAKMEKASSVFNVVNS, 1
LMAMGITDVFSSSANLSGIS, 1
YEHRVKRGLTVAVAGA, 1
ESWGAVWRIDTPDKLTGPFT, 1
LLPLLEKVIGAGKPL, 1
YIDVWLGGLAENFLP, 1
KGKDKWIELKESWGAVWRID, 1
HNTNGVTAASSH, 1
YTYTVHAAHAYTYT, 1
GARASVLSGGELDKWE, 1
MDIDPYKEFGATVELLSFLP, 1
YQFVRANARSIGITK, 1
PHHTALRQAILCWGELMTLA, 1
LVHSSNNFGAILSSTNVGSNTY, 1
LGKIWPSYKGRPGNFL, 1
DDDDPHGPVQLSYYD, 1
QFVIANASSVAKTD, 1
YPDDTKPTFHVEKGSNPNYL, 1
EQNQEQRRAAQRAAG, 1
IVSDGNGMNAWVAWRNRC, 1
YIVMSDWTGGA, 1
FRPSQQNPQAQGSVQPQQLP, 1
ACRVKHDSMAEPKTVY, 1
AKSTWYGKPTGAGPKDNGGA, 1
RTLYQNVGTYVSVGTSTLNK, 1
ERFAVNPGLLETSEGC, 1
AWRNRAKAWRNRAKAWRNRAK, 1
KAQQAAAAAGTGNSSQVSQNY, 1
QKRAAYDQYGHAAFEC, 1
RILAGALATYQ, 1
AAWSERAGEAMVLV, 1
SALLSSDITASVNCAK, 1
RVRGLYFPAGGSSSGTVN, 1
RASGVPDRFSGSGSGTDFT, 1
NPVLTTASPLSSIFSRI, 1
TISCSGSSSNIGSNTVN, 1
KVSCKASGYTFTGYYMH, 1
LLGWSPQAQGILQTL, 1
ISQAVRAAHAEINEAGR, 1
ISQAVQAAHAEINEAGR, 1
ISQAVEAAHAEINEAGR, 1
ISQAVKAAHAEINEAGR, 1
ISQAVLAAHAEINEAGR, 1
ISQAVHVAHAEINEAGR, 1
ISQAVHRAHAEINEAGR, 1
ISQAVHYAHAEINEAGR, 1
ISQAVHASHAEINEAGR, 1
ISQAVHAVHAEINEAGR, 1
ISQAVHARHAEINEAGR, 1
ISQAVHAARAEINEAGR, 1
ISQAVHAAQAEINEAGR, 1
ISQAVHAAKAEINEAGR, 1
ISQAVHAAEAEINEAGR, 1
ISQAVHAALAEINEAGR, 1
ISQAVHAANAEINEAGR, 1
ISQAVHAAHSEINEAGR, 1
ISQAVHAAHREINEAGR, 1
ISQAVHAAHYEINEAGR, 1
HGAITSSNTAA, 1
GAITSSNTAAT, 1
AITSSNTAATN, 1
ITSSNTAATNA, 1
KPLLIIAEDVEGEY, 1
IDVWLGGLAENFLP, 1
ISQAVHAAHAEINE, 1
NTDGSTDYGILQINSR, 1
VLVPGCHGSEPCIIHR, 1
MGDDGVLACAIATHAKIRD, 1
HGSEPCIIHRGKPFQLEAV, 1
MGDDGVLACAIATHAKIRD, 1
MTEYKLVVVGARGVGKSALTIQLIQ, 1
VVGARGVGKSALTI, 1
VVGARGVGKSALT, 1
VGARGVGKSALTI, 1
SKMRMATPLLMQA, 1
SKMAAATPLLMQA, 1
SKAAAATPLLMQA, 1
SKAAAATPAAAQA, 1
GFKAAAAAAA, 1
IARAKMFPAVAEK, 1
DMTPADALDAFDL, 1
LEDARRAKALYAK, 1
VSKMRMATPLLMQAL, 1
DMTPADALDLFDL, 1
IARAKMFPAVK, 1
LEDARRAKAIYAK, 1
LEDARRLKAIYAK, 1
APYHFDLSGHAFGSMAKKGE, 1
EALVRQGLAKVAYVYKPNNT, 1
KIAKMEKASSVFNVVNS, 1
YEHRVKRGLTVAVAGA, 1
MDIDPYKEFGATVELLSFLP, 1
PHHTALRQAILCWGELMTLA, 1
LGKIWPSYKGRPGNFL, 1
ISQAVHAAHAEINE, 1
DDDDPHGPVQLSYYD, 1
ACRVKHDSMAEPKTVY, 1
GAEERGQSEAIGKNL, 0
EYFVLKNLCAKIDELR, 0
NLYSNCIEHANVLRVVALS, 0
SLMAAHCSSTLRTSVLQGM, 0
LNWPSTVPIPTVLQISMA, 0
ETCVHAVEAGCEA, 0
MLLALGLTIYPDLFHQ, 0
AQALLQQANQRHENS, 0
CRVCGGDGSACETIEGVFSPA, 0
HILIEGRASLVNSFQLFKFI, 0
HWPLEYPKCGGR, 0
MCSHFDADEIKRLGKRFKKL, 0
ENLLRFVVAPFPEVFRK, 0
LDFRPSEIAAAAAVSV, 0
SWGRLPVDLAEEQGH, 0
GLGMGITSSQSEKG, 0
KSTRGTVTAIGKG, 0
LHSENREDEGWQ, 0
DFGLTKEASST, 0
KLTCMMIVAVLFLTA, 0
AYWILPIIGAVLLG, 0
SIADDILSKFVP, 0
DHLHRIGRTAR, 0
NAGHNDVVAD, 0
GLDYAVYVTTAQEYDGSLSG, 0
NEFFFCGEILPHRAAKAL, 0
GKYTVSKDEAQEATLI, 0
KYALVWGLSVKHNP, 0
VTKVDQAPPLLIKKLSDKA, 0
MMLEIINSCLTNSLHH, 0
NMNYDKLSRALRYY, 0
RIGLDSFLYHLG, 0
KDLRRARSCNE, 0
VRFKVHDPKAHSKGGTLENT, 0
RIEQMLSQDKRIEALAE, 0
YLSRSQAKQVNAVMLTC, 0
TALAILLARNRVPTLLWARDL, 0
MKKLLSTVGVHPTVIEIDDG, 0
KNTFAQLSELHCDKLHV, 0
QFYEAGGKSYRYIPCLNDNP, 0
LAKRYDEEGADELVFL, 0
GRPRKQQQEPTCEPSPKRPR, 0
GALNDDEKKAQEETG, 0
LCLLTPAEALSACTV, 0
VVLPTGSINSILYSNSELFE, 0
RFTSGLVVALDV, 0
EEEIDYAAKKVVEA, 0
LTLDDRDIIITNQTTM, 0
RILMKCKKDSDCLAECICEE, 0
KLLSEDSEIAMSVSV, 0
DVVIVLTGWRPGSGFTNTMR, 0
KSALIAPDETTYLYLKNKRYSP, 0
GTAGATGYVIEYRGSA, 0
TDVPWGMIYPHVDDQ, 0
YRRYFISFANHHDP, 0
GSGKSTLLHILGGLDMPSEG, 0
AALAGLGIDNIIVEV, 0
VSPTAHVGPFVSIGAGSR, 0
RELTCWEEVAQ, 0
DMRLCSSSCKISAAEIVNTY, 0
VHDIGRDVPIKNFVEK, 0
TLLAFSSWSLCSDSEEDVRA, 0
IFVGGRVGSDSHLADVYRKS, 0
VLCHSTEEYNKWKFYN, 0
VISHYSVAKQSTARAIGPWLS, 0
FCSTHKSLTLGIPMLKIVFAG, 0
FFLAGTACDRMRLVYL, 0
GDYQTFKSKNG, 0
AAICFRDNLKTYKK, 0
AEVAKLFADAGLVCIT, 0
GSGASYPVNNETIALSKK, 0
IGSITNTSNTGTGTSSGSV, 0
SIMRSLLEAVSFLHANN, 0
MPVLATVGGLIIGSFLN, 0
SCGLPYYWNADTDLVSW, 0
AVTEAMTDAWLLPVG, 0
EASSLLRALGLQLPFSE, 0
MSHRLQLSETNRTLFLL, 0
HPEYSSTVLNPHPLFVA, 0
DFYETSACTNLNIKESF, 0
VARGTLTQAQIYPREIV, 0
FNPYSEFILATGSADKT, 0
RDLLNGKLKRNFQKVSP, 0
QALRKLSGAINKSKTIA, 0
SCYIGSTPDNIEGIFDS, 0
SNTLAAQKVAEEIAKKA, 0
TLSNVIALTDVNNNIVF, 0
NKHGVPAKVAAIHYDPH, 0
IGRLPKHKATLLGLGLR, 0
HGLNIDQPLTMEDEINK, 0
VLGMYYLTKSRGGEMGE, 0
IEQVGKYHPVQNPSFIE, 0
KKYKAHDENNQYKVGDV, 0
MRTRELEKLENSLGGIK, 0
YTKSFRGSVDPFHVDAV, 0
SLDSAQKKVESLHYNFR, 0
RVTWPTREQVV, 0
TGELDHHTAET, 0
ERQTAGPALNA, 0
KVLYDLGIVPT, 0
GRDFTADGTIEAAE, 0
PGQNTYREISSCST, 0
MKQKLSPEERQKLV, 0
KVLSWPFLMRRLSPAS, 0
GAELVESVVDVVRKEA, 0
FTNYEPEIFPGLIYKMIQP, 0
DAEEEAYFAKEVHKFNMKQ, 0
DLKLAIVMLIVPFFVNAFM, 0
ALSVALWLSWGAALGAVACAMALLT, 0
TVPRLGRVCLDVAI, 0
GVRESVLPEDAIL, 0
TKSGKKILVKDVD, 0
SPSKTYQGLILDA, 0
TLFKVPMQPDGTA, 0
VNVSSHIFVSTLG, 0
DEIKDSMNSDNQN, 0
AIVTPITDEL, 0
AQVCSCSLSFAPN, 0
TGLAVYNSVTNLT, 0
RIYLRIESLFRKL, 0
ISNSPLKVSEVIHQT, 0
FGYKYGLPLDADL, 0
TEITDRYFNDV, 0
LAIRRILRCHPFA, 0
KRIAKNHEPRKAV, 0
FGFAELDELEKEIERLKEEL, 0
LRDKGTPVYTIHAEVEGCAY, 0
VDGTKNGWSFTASNVAD, 0
SAILNAIRTLITLRTR, 0
RLVFNGYKKASFVLAKKLEQ, 0
LVEINVHEDKVDEFIEVFRQ, 0
SRIFKISTDPSQLLGM, 0
FVSQLDISENKEKL, 0
HKHGHNRIIRYFDSL, 0
PQCSQAPIASLLPPYL, 0
