# Supplementary material for: On Evaluating MHC-II Binding Peptide Prediction Methods
Source: PLoS One. 2008 Sep 24;3(9):e3268. doi: 10.1371/journal.pone.0003268 (PMC2533399; doi:10.1371/journal.pone.0003268)
Supplement: Dataset S1 — Datasets derived from MHCPEP database (0.36 MB ZIP) [file pone.0003268.s002.zip › MHCPEP/UPDS/HLA-DR1.arff]

@relation HLA-DR1
@attribute Seq string
@attribute class {0,1}
@data
CPTNQQVVLEGTNKTD, 1
SGPLKAEIAQRLE, 1
RYKRGLTVAVAG, 1
RFKRGLTVAVAG, 1
SGPYRAEIAQRLE, 1
SGPLRREIAQRLE, 1
SGPYRREIAQRLE, 1
SGPLKAEIAQRLEDV, 1
GPLKAEIAQRLEDV, 1
PLKAEIAQRLEDV, 1
CPKYVKQNTLKLATGMRNV, 1
PKYVKQNTLKLATGMRNV, 1
KYVKQNTLKLATGMRNV, 1
PKYVKQNTLKL, 1
PKYVKQNTLKLA, 1
SKYLKQNIAKLLE, 1
PKYVKQNTAKLLT, 1
PKYVKQNTLKLLT, 1
AGPLKAETLQRAT, 1
NALYKMNAVAAAA, 1
SGPDKEQIADEIN, 1
MFQRMAVDA, 1
WQMAMSRLH, 1
NYQMMGTMR, 1
FTMLMNQVM, 1
YRMQSNHVS, 1
YQQMGARLM, 1
FMRLGGGHL, 1
YGKLRGGTL, 1
TWNSLRGRL, 1
PWQAMRGWL, 1
YRQMSAPTL, 1
SIMMMGAVR, 1
FERARSRLL, 1
VYRAQGPQM, 1
DRSMEWRMM, 1
SWRHIQTRV, 1
IWHMQNARV, 1
QVGKYLGLG, 1
QRYNAMRAA, 1
KKIMSYHAL, 1
WFGQLQAAQ, 1
WYTLLKSRL, 1
YLRMLQILK, 1
MMSRMLGQT, 1
FSAIRNRIL, 1
MYGLMLAQR, 1
YKLLRATQM, 1
TYRGMAGFR, 1
YIMQMNRVV, 1
YRGMSAFRA, 1
YRHAQAYGV, 1
YKPMLASVG, 1
NWRALRGAL, 1
SSGRYARLG, 1
YRAMQTTLS, 1
YQALRAYWQ, 1
LWQSFMQMA, 1
RVFQNLRAS, 1
LTLMQAKRL, 1
MFHRMSGLQ, 1
MPRQYTQMI, 1
YAAMRGGQI, 1
YRQMWVNRA, 1
TFYRMGTQM, 1
NYLGMKPRV, 1
RFTQMMAVA, 1
FHQLRGGSL, 1
WRQMYRAQL, 1
RFTQMGALA, 1
GQRSYSSMQ, 1
FHKVYRGLL, 1
YKPLWGQMT, 1
FMAMRAVRL, 1
WIGQMYAAK, 1
RGFRHMMAA, 1
WKGLQGALS, 1
YRGMQRRTL, 1
RSYSLAPGR, 1
YYGKMPALV, 1
DIEKKIAKMEKASSVFNVVNS, 1
IEKKIAKMEKASSVFNVVNS, 1
EKKIAKMEKASSVFNVVNS, 1
KKIAKMEKASSVFNVVNS, 1
KIAKMEKASSVFNVVNS, 1
DIEKKIAKMEKASSVFNVVN, 1
DIEKKIAKMEKASSVFNVV, 1
DIEKKIAKMEKASSVFNV, 1
DIEKKIAKMEKASSVFN, 1
DIEKKIAKMEKASSVF, 1
DIEKKIAKMEKASSV, 1
EKKIAKMEKASSVFNVV, 1
KKKIAKMEKASSVFNVV, 1
FKKIAKMEKASSVFNVV, 1
GKKIAKMEKASSVFNVV, 1
EGKIAKMEKASSVFNVV, 1
EDKIAKMEKASSVFNVV, 1
EVKIAKMEKASSVFNVV, 1
EKDIAKMEKASSVFNVV, 1
EKGIAKMEKASSVFNVV, 1
EKYIAKMEKASSVFNVV, 1
EKKGAKMEKASSVFNVV, 1
EKKDAKMEKASSVFNVV, 1
EKKKAKMEKASSVFNVV, 1
EKKIVKMEKASSVFNVV, 1
EKKIIKMEKASSVFNVV, 1
EKKIYKMEKASSVFNVV, 1
EKKIADMEKASSVFNVV, 1
EKKIAFMEKASSVFNVV, 1
EKKIAGMEKASSVFNVV, 1
EKKIAKGEKASSVFNVV, 1
EKKIAKKEKASSVFNVV, 1
EKKIAKDEKASSVFNVV, 1
EKKIAKMFKASSVFNVV, 1
EKKIAKMGKASSVFNVV, 1
EKKIAKMKKASSVFNVV, 1
EKKIAKMEGASSVFNVV, 1
EKKIAKMEDASSVFNVV, 1
EKKIAKMEFASSVFNVV, 1
EKKIAKMEKAFSVFNVV, 1
EKKIAKMEKAKSVFNVV, 1
EKKIAKMEKAESVFNVV, 1
EKKIAKMEKASFVFNVV, 1
EKKIAKMEKASKVFNVV, 1
EKKIAKMEKASEVFNVV, 1
EKKIAKMEKASSVGNVV, 1
EKKIAKMEKASSVDNVV, 1
EKKIAKMEKASSVKNVV, 1
EKKIAKMEKASSVFKVV, 1
EKKIAKMEKASSVFEVV, 1
EKKIAKMEKASSVFFVV, 1
EKKIAKMEKASSVFNGV, 1
EKKIAKMEKASSVFNKV, 1
EKKIAKMEKASSVFNDV, 1
PKYVKQNTLKLAT, 1
AKYVKQNTLKLAT, 1
KKYVKQNTLKLAT, 1
EKYVKQNTLKLAT, 1
PRYVKQNTLKLAT, 1
PEYVKQNTLKLAT, 1
PSYVKQNTLKLAT, 1
PAYVKQNTLKLAT, 1
PKFVKQNTLKLAT, 1
PKYLKQNTLKLAT, 1
PKYKKQNTLKLAT, 1
PKYQKQNTLKLAT, 1
PKYAKQNTLKLAT, 1
PKYEKQNTLKLAT, 1
PKYVRQNTLKLAT, 1
PKYVEQNTLKLAT, 1
PKYVSQNTLKLAT, 1
PKYVAQNTLKLAT, 1
PKYVVQNTLKLAT, 1
PKYVKNNTLKLAT, 1
PKYVKLNTLKLAT, 1
PKYVKTNTLKLAT, 1
PKYVKANTLKLAT, 1
PKYVKENTLKLAT, 1
PKYVKKNTLKLAT, 1
PKYVKQQTLKLAT, 1
PKYVKQTTLKLAT, 1
PKYVKQLTLKLAT, 1
PKYVKQATLKLAT, 1
PKYVKQETLKLAT, 1
PKYVKQKTLKLAT, 1
PKYVKQNSLKLAT, 1
PKYVKQNELKLAT, 1
PKYVKQNVLKLAT, 1
PKYVKQNALKLAT, 1
PKYVKQNYLKLAT, 1
PKYVKQNQLKLAT, 1
PKYVKQNTIKLAT, 1
PKYVKQNTKKLAT, 1
PKYVKQNTQKLAT, 1
PKYVKQNTAKLAT, 1
PKYVKQNTEKLAT, 1
PKYVKQNTLRLAT, 1
PKYVKQNTLELAT, 1
PKYVKQNTLSLAT, 1
PKYVKQNTLALAT, 1
PKYVKQNTLLLAT, 1
PKYVKQNTLKIAT, 1
PKYVKQNTLKKAT, 1
PKYVKQNTLKQAT, 1
PKYVKQNTLKAAT, 1
PKYVKQNTLKFAT, 1
PKYVKQNTLKLST, 1
PKYVKQNTLKLFT, 1
PKYVKQNTLKLKT, 1
PKYVKQNTLKLAS, 1
PKYVKQNTLKLAK, 1
PKYVKQNTLKLAY, 1
PKYVKQNTLKLAA, 1
QYIKANSKFIGITE, 1
TYIKANSKFIGITE, 1
LYIKANSKFIGITE, 1
NYIKANSKFIGITE, 1
QEIKANSKFIGITE, 1
QSIKANSKFIGITE, 1
QFIKANSKFIGITE, 1
QYQKANSKFIGITE, 1
QYKKANSKFIGITE, 1
QYVKANSKFIGITE, 1
QYISANSKFIGITE, 1
QYIIANSKFIGITE, 1
QYIRANSKFIGITE, 1
QYIKKNSKFIGITE, 1
QYIKFNSKFIGITE, 1
QYIKSNSKFIGITE, 1
QYIKAASKFIGITE, 1
QYIKALSKFIGITE, 1
QYIKAQSKFIGITE, 1
QYIKANYKFIGITE, 1
QYIKANQKFIGITE, 1
QYIKANAKFIGITE, 1
QYIKANSSFIGITE, 1
QYIKANSEFIGITE, 1
QYIKANSRFIGITE, 1
QYIKANSKEIGITE, 1
QYIKANSKSIGITE, 1
QYIKANSKFKGITE, 1
QYIKANSKFQGITE, 1
QYIKANSKFVGITE, 1
QYIKANSKFIQITE, 1
QYIKANSKFIYITE, 1
QYIKANSKFIAITE, 1
QYIKANSKFIGQTE, 1
QYIKANSKFIGKTE, 1
QYIKANSKFIGLTE, 1
QYIKANSKFIGIKE, 1
QYIKANSKFIGIFE, 1
QYIKANSKFIGISE, 1
QYIKANSKFIGITK, 1
QYIKANSKFIGITD, 1
QYIKANSKFIGITV, 1
KAERADLIAYLKQATAK, 1
ERADLIAYLKQATAK, 1
ADLIAYLKQATAK, 1
DLIAYLKQATAK, 1
LIAYLKQATAK, 1
IAYLKQATAK, 1
ILMQYIKANSKFIGITELKK, 1
ILMQYIKANSKFIGITE, 1
ILMQYIKANSKFIGI, 1
ILMQYIKANSKFIG, 1
ILMQYIKANSKFI, 1
ILMQYIKANSKF, 1
ILMQYIKANSK, 1
QYIKANSKFIGITELKK, 1
YIKANSKFIGITE, 1
GACPKYVKQNTLKLATGMR, 1
GACPKYVKQNTLKLAT, 1
GACPKYVKQNTLKLA, 1
GACPKYVKQNTLKL, 1
PKYVKQNTLKLATGMR, 1
KYVKQNTLKLATGMR, 1
YVKQNTLKLATGMR, 1
EVWREEAYHAADIKD, 1
FNNFTVSFWLRVPKVSASHLE, 1
TLLQAAPALDKY, 1
APYTSTLLPPELSETP, 1
YTYTVHAAHAYTYT, 1
RTLYQNVGTYVSVGTSTLNK, 1
DVFKELKVHHANENI, 1
CPKYVRSAKLRM, 1
KVFGRCELAAAMKRHGLD, 1
DNYRGYSLGNWVCAAKFESNFTQ, 1
RNRCKGTDVQAWIRGCRL, 1
IQWSRHPPENGKPNI, 1
CYVTQFHPPHIEIQML, 1
HPPHIEIQMLKNGKKI, 1
SFYILAHTEFTPTETD, 1
NELGRFKHTDACCRTH, 1
SSYFVGKMYFNLINTK, 1
KMYFNLINTKCYKLEH, 1
SKPKVYQWFDLRKY, 1
ATSTKKLHKEPATLIKAIDG, 1
PATLIKAIDGDTVKLMYKGQ, 1
DTVKLMYKGQPMTFRLLLVD, 1
PMTFRLLLVDTPETKHPKKG, 1
RTDKYGRGLAYIYADGKMVN, 1
YIYADGKMVNEALVRQGLAK, 1
VAYWKPNNTHEQHLRKSEA, 1
QKQEPIDKELYPLTSL, 1
GARASVLSGGELDKWE, 1
ERFAVNPGLLETSEGC, 1
PIVQNLQGQMVHQAIS, 1
SALSEGATPQDLNTML, 1
INEEAAEWDRVHPVHA, 1
NSNEGRHHLLVSGAG, 1
KMRMATPLLMQALP, 1
SDWRFLRGYHQYA, 1
IPADLRIISANGCKVDNS, 1
RVEYHFLSPYVSPKESP, 1
YKHTLNQIDSVKVWPRRP, 1
LKKLVFGYRKPLDNI, 1
KHIEQYLKKIKNS, 1
GDTRPRFLWQLKFECHFFNG, 1
TERVRLLERCIYNQEESVRFDS, 1
DLLEQRRAAVDTYCRHNYGVGESFT, 1
IQVYSRHPPENGKPNI, 1
YKLNFYFDLLRAKL, 1
IDTLKKNENIKEL, 1
DVGEYRAVTELGRPDAEYWN, 1
EVWREEAYHAA, 1
EALVRQGLAKVA, 1
RVKRGLTVAVAG, 1
AKLAKLAGGVAVIK, 1
AILEFRAMAQFSRKDT, 1
KKIAKMEKASSVF, 1
NENIKELLDKIN, 1
GDTRPRFLWQLKFECHFFNG, 1
TERVRLLERCIYNQEESVRFDS, 1
DVGEYRAVTELGRPDAEYWN, 1
DLLEQRRAAVDTYCRHNYGVGESFT, 1
QYIKANSKFIGITEL, 1
QYIKANSKFIGIT, 1
HRIEDAVRNA, 1
EATGANIVKVALEAPLKQIAFNSGMEPGVVAEKVRNLSVGH, 1
ERLAKLAGGVAVIKAGAATEVELKERKH, 1
ERLAKLAGGVAVIK, 1
YEKIGAELVKEVAKKTDDVAG, 1
GNNDNVLDHLTGR, 1
TRANPNPYTSRRSVASIVGTLVRMA, 1
YMMQKSVRA, 1
VGSDWRFLRGYHQYAYDG, 1
VGSDWRFLRGYHQYA, 1
VGSDWRFLRGYHQY, 1
GSDWRFLRGYHQYA, 1
LPKPPKPVSKMRMATPLLMQALPMG, 1
LPKPPKPVSKMRMATPLLMQALPM, 1
PKPPKPVSKMRMATPLLMQALPMG, 1
LPKPPKPVSKMRMATPLLMQALP, 1
PKPPKPVSKMRMATPLLMQALPM, 1
KPPKPVSKMRMATPLLMQALPM, 1
PKPPKPVSKMRMATPLLMQALP, 1
KPPKPVSKMRMATPLLMQALP, 1
PPKPVSKMRMATPLLMQALP, 1
KMRMATPLLMQALPM, 1
HPPHIEIQMLKDGKKI, 1
VEMSDMSFSKDWSFYL, 1
SFSKDWSFYILAHTEF, 1
IQRTPKIQVYSRHPAE, 1
IQVYSRHPAENGKSNF, 1
HPAENGKSNFLNCYVS, 1
KSNFLNCYVSGFHPSD, 1
ACRVNHVTLSQPKIVK, 1
SDYEGRLIQNSLTI, 1
TYQRTRAKVTG, 1
QQRASAGQISVQPAFS, 1
DEGDYFSELRVSGANPM, 1
PRYVRQNTLRLAT, 1
RYWAIRTRSGGN, 1
NSGGEFFYSNS, 1
SGPLKAEIAQRLE, 1
EHRVKRGLTVAVAGA, 1
VGDDWRFLRGYHQYA, 1
IPADLRIISANGCK, 1
RVEYHFLSPYVSP, 1
LNQIDSVKVW, 1
AILEFRAMAQFSRKTD, 1
PKPPKPVSKMRMATPLIMQALPMG, 1
PKPPKPVSKMRMATPLIMQALPM, 1
KPPKPVSKMRMATPLIMQALP, 1
YKHTLNQIDSVKVWPRRPT, 1
PKYVKQNKKKLAT, 1
EKYVKQNTLKA, 1
DKYVKQNTLKA, 1
RKYVKQNTLKA, 1
KKYVKQNTLKA, 1
PRYVKQNTLKA, 1
PFYVKQNTLKA, 1
PGYVKQNTLKA, 1
PKFVKQNTLKA, 1
PKYRKQNTLKA, 1
PKYEKQNTLKA, 1
PKYFKQNTLKA, 1
PKYQKQNTLKA, 1
PKYVEQNTLKA, 1
PKYVRQNTLKA, 1
PKYVFQNTLKA, 1
PKYVQQNTLKA, 1
PKYVKENTLKA, 1
PKYVKDNTLKA, 1
PKYVKKNTLKA, 1
PKYVKRNTLKA, 1
PKYVKQKTLKA, 1
PKYVKQSTLKA, 1
PKYVKQDTLKA, 1
PKYVKQNELKA, 1
PKYVKQNYLKA, 1
PKYVKQNTKKA, 1
PKYVKQNTSKA, 1
PKYVKQNTEKA, 1
PKYVKQNTLSA, 1
PKYVKQNTLIA, 1
PKYVKQNTLFA, 1
PKYVKQNTLDA, 1
PKYVKQNTLKE, 1
PKYVKQNTLKD, 1
PKYVKQNTLKK, 1
PKYVKQNTLKR, 1
LAFHHMARELH, 1
AFHHMARELHP, 1
FHHMARELHPE, 1
DTPYLDITYHFVMQRLPL, 1
VDAQGTLSKIFKLGGRDSRS, 1
YTLLQAAPALDKLKLTGDEATGANI, 1
PHHTALRQAILCWGELMTLA, 1
FNNFTVSFWLRVPKVSASHLEQY, 1
AVLEDPYILLVSSKV, 1
DALESIMTTKSVSFR, 1
YLDPLIRGLLARPAKLQV, 1
DNVLDHLTGRSC, 1
PDYASLRSLVASS, 1
PKYVKQNTLKLAT, 1
KIYSYFPSVISKV, 1
HFFKNIVTPRTPA, 1
SRYWAIRTRSGGI, 1
MQYIKANSKFIGI, 1
GPLKAEIAQRLED, 1
NVLDHLTGRSSQV, 1
TVLTALGAILKKK, 1
TLLQAAPALDKLK, 1
HRVKRGLTVAVAG, 1
EKKIAKMEKASSVFNVV, 1
YAALAAAAL, 1
YAALATAAL, 1
YAALARAAL, 1
LEFRAMAQFSRKT, 1
ADLRIISANGCKV, 1
VEYHFLSPYVSPK, 1
HTLNQIDSVKVWP, 1
KMRMATPLLMQALPM, 1
LPKPPKPVSKMRMATPLLMQALPM, 1
KHKVYACEVTHQGLS, 1
IPDNLFLKSDGRIKYTLNK, 1
YKHTLNQIDSVKVWPRRP, 1
VGSDWRFLRGYHQYAYDG, 1
IPADLRIISANGCKVDNS, 1
SDWRFLRGYHQYA, 1
RVEYHFLSPYVSPKESP, 1
AILEFRAMAQFSRKTD, 1
KYVKQNTLKLAT, 1
YVKQNTLKLAT, 1
VHFFKNIVTPRTPA, 1
FFKNIVTPRTPA, 1
FKNIVTPRTPA, 1
VHFFKNIVTPRTP, 1
VHFFKNIVTPRT, 1
VHFFKNIVTPR, 1
VHFFKNIVT, 1
SSYSSSKSSSSSS, 1
RRFAAAAAAAAAR, 1
VGSDWRFLRGYHQYA, 1
VGSDWRFLRGYHQYAYDG, 1
VGSDWRFLRGYHQY, 1
GSDWRFLRGYHQYA, 1
LPKPPKPVSKMRMATPLLMQALPM, 1
IPADLRIISANGCK, 1
YKHTLNQIDSVKVWPRRPT, 1
TSLYNLRRGTALA, 1
GRETVILYLVSEGVW, 1
ADLRIISANGCKV, 1
VEYHFLSPYVSPK, 1
HTLNQIDSVKVWP, 1
LEFRAMAQFSRKT, 1
KPVSQMRMATPLLMRPM, 1
LPKPPKPVSKMRMATPLLMGALPM, 1
YLPKPPKPVSKLRLATPLLLQALPL, 1
YYVRAVRAYLTT, 1
YAHAAHAAHAAHAAHAA, 1
PKHVKQNTLKLAT, 1
DNPEYSPDPSIYAYDN, 1
YRSMAAAAA, 1
VRSMAAAAA, 1
FRSMAAAAA, 1
MRSMAAAAA, 1
IRSMAAAAA, 1
LRSMAAAAA, 1
WRSMAAAAA, 1
YRSMGAAAA, 1
YRSMAGAAA, 1
YRSMAAGAA, 1
YRSMLAAAA, 1
YRSMAALAA, 1
YRSMEAAAA, 1
YRSMAAEAA, 1
IKWTKLTSDYLKE, 1
LGYDRADAGWLAD, 1
PLYKKMEAVKLRD, 1
NAFRNVDGSGLVS, 1
SKYFQDPALLLMH, 1
TIYQYLYAQKSPT, 1
IYYRRLYNGLKFI, 1
VNYAFLHATDLLP, 1
QKFTGGIGNKLAA, 1
LDMVGLAADWLTS, 1
GAFDPLLAVADIA, 1
PHHTALRQAILCWGELMTLA, 1
QYIKANSFIGITE, 1
DIEKKIAKMEKASSVFNVVNS, 1
YSGPLKAEIAQRLEDV, 1
LPKPPKPVSKMRMATPLLMGALPM, 1
KPPKPVSKMRMATPL, 1
PPKPVSKMRMATPLL, 1
PKPVSKMRMATPLLM, 1
KPVSKMRMATPLLMQ, 1
PVSKMRMATPLLMQA, 1
VSKMRMATPLLMQAL, 1
KPVSKMRMATPLLMQALP, 1
PVSKMRMATPLLMQALP, 1
VSKMRMATPLLMQALP, 1
SKMRMATPLLMQALP, 1
MRMATPLLMQALP, 1
KPVSKMRMATPLLMQAL, 1
KPVSKMRMATPLLMQA, 1
KPVSKMRMATPLLM, 1
ASKMRMATPLLMQAL, 1
VAKMRMATPLLMQAL, 1
VSAMRMATPLLMQAL, 1
VSKMAMATPLLMQAL, 1
VSKMRMVTPLLMQAL, 1
VSKMRMAAPLLMQAL, 1
VSKMRMATALLMQAL, 1
VSKMRMATPALMQAL, 1
VSKMRMATPLAMQAL, 1
VSKMRMATPLLAQAL, 1
VSKMRMATPLLMAAL, 1
VSKMRMATPLLMQVL, 1
VSKMRMATPLLMQAA, 1
KMRMATPLLMQALPMGALP, 1
PVVHFFKNIVTPRTPPPSQGK, 1
EEFVAEFDLPGIK, 1
EEFVVEFALPGIK, 1
EEFVVEFDLPAIK, 1
EEFVVEFDLPGAK, 1
EPEASPSLWEIEFAKQLASV, 1
LWEIEFAKQL, 1
WEIEFAKQLA, 1
STPEFTILNTFHIPSFTI, 1
LPKPPKPVSKMRMATPLLMQAL, 1
HPNQPFYILKPQMPWELW, 1
LATWTIQGAANALSGDVW, 1
LDHKFDLMYAKRAFVHWY, 1
YIPHVMAYAACIGANRDH, 1
LPKPPKPVSKMRMATPLLMQAL, 1
DLNPLIKLSGAYLVDDSD, 1
SPNIVIALSGKADLANK, 1
LPNIPVQTISRAAAEKLF, 1
IFVKTLTGKTITLEVEPS, 1
DSTPPPGTRFRAMAIYKQS, 1
EYKLVVVGARGVGKSALT, 1
EYKLVVVGAVGVGKSALT, 1
EYKLVVVGASGVGKSALT, 1
AAFAAAATLKAAA, 1
AKFAAAATLKAAA, 1
AAFAKAATLKAAA, 1
AKFAKANTLKAAA, 1
AKFVKAATLKAAA, 1
AKFVKANTLKAAA, 1
YDPNLRPAERDSDVVNVSLK, 1
NVSLKLTLTNLISLNEREEA, 1
EREEALTTNVWIEMQWCDYR, 1
IVLENNVDGVFEVALYCNVL, 1
YCNVLVSPDGCIYWLPPAIF, 1
FPFDWQNCSLIFQSQTYST, 1
TYSTNEIDLQLSQEDGQTIE, 1
ENGEWAIQHRPAKMLLDPAAPAQ, 1
PAKMLLDPAAPAQEAGHQKV, 1
EAGHQKVVFYILIQRKPLFY, 1
KPLFYVINIIAPCVLISSVA, 1
ISSVAILIHFLPAKAGGQKC, 1
TVFLFLVAKKV, 1
SKYLTFLLVVTILIVVNAV, 1
IVVNAVVVLNVSLRSP, 1
NVSLRSPHTHSMARGVRKVF, 1
VRKVFLRLLPQLLRMHVRPL, 1
VRPLAPAAVQDTQSRLQNG, 1
RLQNGSSGWSITTGEEVALC, 1
LVAAALEKLEKGPELGLSQF, 1
KGPELGLSQFCGSLKQAAPA, 1
QAAPAIQACVEACNLIACAR, 1
CFLAMLSLFICGTAGIFLMA, 1
FLMAHYNRVPALPFPGDPRP, 1
NRVPALPFPGDPRPYLPSPD, 1
PLKAEIAQRLEDV, 1
PLKAEIAQRLED, 1
PLKAEIAQRLE, 1
PLKAEIAQRL, 1
LKAEIAQRLEDV, 1
PKKAEIAQRLEDV, 1
PIKAEIAQRLEDV, 1
PVKAEIAQRLEDV, 1
PWKAEIAQRLEDV, 1
PYKAEIAQRLEDV, 1
PFKAEIAQRLEDV, 1
PLKAEIGQRLEDV, 1
PLKAEISQRLEDV, 1
LPKPPKPVSKMRMATPLLMQALPMG, 1
EIKKVLVPGCHGSE, 1
PKSENVVVTVKVMG, 1
SKMRMATPLLMQA, 1
SKMAAATPLLMQA, 1
SKAAAATPLLMQA, 1
GFKAAAAAAA, 1
GYRQMSAPTLG, 1
GNWRALRGALG, 1
GYQQMGARLMG, 1
GYGKLRGGTLG, 1
GYRGMSAFRAG, 1
GYKPLWGQMTG, 1
GYRHAQAYGVG, 1
GYRMQSNHVSG, 1
GSWRHIQTRVG, 1
GTYRGMAGFRG, 1
GRFTQMMAVAG, 1
GYRQMWVNRAG, 1
GYKPMLASVGG, 1
GFSAIRNRILG, 1
GYQALRAYWQG, 1
GTWNSLRGRLG, 1
GYAAMRGGQIG, 1
GWKGLQGALSG, 1
GFERARSRLLG, 1
GYRAMQTTLSG, 1
GYKLLRATQMG, 1
GPWQAMRGWLG, 1
GFHQLRGGSLG, 1
GRFTQMGALAG, 1
DAISMRMGYYGDFVFDRVLK, 1
DQSVVELYTDTAFSWSVGA, 1
FMAVLLTLQTPTGQI, 1
HQSLVIKLMPNITLL, 1
IKLMPNITLLNNCTR, 1
NNCTRVEIAEYRRLL, 1
VEIAEYRRLLRTVLE, 1
YRRLLRTVLEPIRDA, 1
ATAAQITAGIALHQS, 1
MILAVQGVQDYINNE, 1
YINNELIPSMNQLSC, 1
TEILSLFGPSLRDPI, 1
LRDPISAEISIQALS, 1
SAEISIQALSYALGG, 1
LLGILESRGIKARIT, 1
HVDTESYFIVLSIAY, 1
SYFIVLSIAYPTLSE, 1
LSIAYPTLSEIKGVI, 1
PTLSEIKGVIVHRLE, 1
IKGVIVHRLEGVSYN, 1
PKYVATQGYLISNFD, 1
ESSCTFMPEGTVCSQ, 1
NALYPMSPLLQECLR, 1
GNRFILSQGNLIANC, 1
LSQGNLIANCASILC, 1
GTIINQDPDKILTYI, 1
AIAKLEDAKELLESS, 1
DQILRSMKGLSSTSI, 1
VYILIAVCLGGLIGI, 1
AVCLGGLIGIPALIC, 1
HQSDDIKLMPNITLL, 1
HQSDVIKLMPNITLL, 1
HQSLDIKLMPNITLL, 1
HQSLVIELMPNITLL, 1
HQSLVIDLMPNITLL, 1
HQSLVIRLMPNITLL, 1
HQSLVIYLMPNITLL, 1
HQSLVIFLMPNITLL, 1
HQSLVIHLMPNITLL, 1
HQSLVIKSMPNITLL, 1
HQSLVIKRMPNITLL, 1
HQSLVIKLYPNITLL, 1
HQSLVIKLEPNITLL, 1
HQSLVIKLRPNITLL, 1
HQSLVIKLMWNITLL, 1
HQSLVIKLMFNITLL, 1
HQSLVIKLMPRITLL, 1
HQSLVIKLMPWITLL, 1
HQSLVIKLMPNDTLL, 1
HQSLVIKLMPNITTL, 1
HQSLVIKLMPNITHL, 1
HQSLVIKLMPNITEL, 1
HQSLVIKLMPNITLK, 1
HQSLVIKLMPNITLE, 1
AQSLVIKLMPNITLL, 1
HASLVIKLMPNITLL, 1
HQALVIKLMPNITLL, 1
HQSAVIKLMPNITLL, 1
HQSLVAKLMPNITLL, 1
HQSLVIALMPNITLL, 1
HQSLVIKAMPNITLL, 1
HQSLVIKLAPNITLL, 1
HQSLVIKLMANITLL, 1
HQSLVIKLMPAITLL, 1
HQSLVIKLMPNATLL, 1
HQSLVIKLMPNIALL, 1
HQSLVIKLMPNITAL, 1
HQSLVIKLMPNITLA, 1
LIGFRKEIGRMLNI, 1
LIGFRKEIGRMLN, 1
LIGFRKEIGRML, 1
LIGFRKEIGRM, 1
IGFRKEIGRMLNIL, 1
NLQTALGYYNQSEAGS, 0
SGGSTPKPLYEAI, 0
KIRAWGRRLLVG, 0
SMGEPVIKCEFE, 0
EPKGAFYVFPNIS, 0
AANRLLMFEHAVY, 0
SGSHLSISDEKHY, 0
VQALVIDNGSGMCKA, 0
GSRETFYRISKTDG, 0
RHGSCNYIFPYHR, 0
MIWPIRPGSWPFQGKAAKR, 0
GDRVRDEKQNGMVVEVMR, 0
MLERHPLGSQAFIPLLG, 0
VLGRGPWESSD, 0
AILLDDIYALAS, 0
TYKNVKFNVWDVG, 0
IDAFSAGSHGSTF, 0
DSLVKTALFGSDP, 0
CNAIQEALELDSI, 0
AKRVCIVTNDIVA, 0
RLLGDNTDGIGLL, 0
NFLKNQKNI, 0
IQRHWRAYL, 0
KQGNFQKSM, 0
MNYKRRFNA, 0
DNSILCYSK, 0
WFEYEGTPL, 0
TPWFTIFIY, 0
AWAYRQISL, 0
RQPIHKKAP, 0
SAQIIINQI, 0
TTKNSKLLV, 0
KATRVGYNN, 0
NYLSVKQVT, 0
ELYPEEEVL, 0
PMWTCMIDE, 0
DVPRLSFND, 0
HILASLRRR, 0
LSELSGLIP, 0
MAAKFLPKI, 0
IAERFWIIS, 0
TNAVNVGIA, 0
EESHELDRR, 0
NTDSHQHGS, 0
NTIVDYTRK, 0
YARPVAVRP, 0
EWKLFIQTI, 0
QDESCMYNP, 0
GLSVSFISI, 0
HADALAGGK, 0
ILGLLTPTK, 0
CQLLCPLPT, 0
AVVFQTKKG, 0
GQGIVAQGV, 0
EILALKPSN, 0
KELFNLLRR, 0
AVLRPFDKL, 0
FQRADDKVY, 0
SVANTADML, 0
GEEDLNCLD, 0
ADTYLVLLK, 0
EAFSLVVAT, 0
SFYSFVNMC, 0
PMEIPSNEA, 0
LDVQGVAVK, 0
QVFIINTKV, 0
ERKWICRKR, 0
GFVINGYLG, 0
PEPTPDPEP, 0
TDIEITARE, 0
GKRFAVPNA, 0
PSGGYQGQA, 0
IQKDTDRDN, 0
ITKTKPRTK, 0
STPLHAGID, 0
VTSGKAVLR, 0
KDYKKYEAL, 0
EVCEQAPAH, 0
TWTTNANLR, 0
DPDIYPDPE, 0
AMSAIAVHVAGSLIMTLAGIA, 0
LYEMPNYRGRQYLLRPQEYR, 0
LSEMRLEKDRFSVNLDVKH, 0
GAFKAELSKLVIVAKASR, 0
VRQGSICVGRYRNKDYF, 0
MEGGNSLLLHLDDWEQCEAF, 0
ALKALADVAEPLGKTATDL, 0
TTPSVQYINGKQLVTTVP, 0
SVDERLTYKPHLQDPEK, 0
IEHQLSDLDCVPLLLW, 0
VALRAKAFGFNVLFY, 0
CSSKSESDISKIADSRD, 0
CPAGKNLCYKMFMVSNL, 0
NEDGSFKEGSESDAATG, 0
IPAISAVAVALMYRLYM, 0
DNYTPANPLSTPAHIKP, 0
ATAFMGYVLPWGQMSFW, 0
INLAFSSIIHNTRDVPH, 0
ILTMFPILHTSKQRSMM, 0
FWGATVITNLLSAVPYI, 0
YLKGFDDDAVAAVAYQV, 0
AGISSGAAIHAAIQKAK, 0
GRALDAVIASVTDSLKA, 0
RSRDLGSVVCDIKFSEL, 0
EKYMVGRVIARPFIGEP, 0
NLGCLKSGNTEAVHREI, 0
RVQWSAEEVDAKLKNIM, 0
DARFVNIYGDATVILPL, 0
RFVKGTFRESYIPTVED, 0
CDCGSPENPCCDAATCK, 0
NEAQLAHFRRILEAWRN, 0
SFQTVGLLLEIQNKLDI, 0
NNENVSGISAYLLGLII, 0
FLYGGTGLGKTHLLHAV, 0
LIVEKSSRPVAYYATSS, 0
SRSATQQDIKKAFRKLA, 0
KLDPEHRALLKKIMPNP, 0
GGGLFGFMGNQSRSRNG, 0
QLLIKAVNLFPAGTNSR, 0
MNELIDLRRQLLSGHLT, 0
LEDLVSGIYYDFDTNLK, 0
HEDYLLFINAIEQEFKD, 0
GLGPLTKRFQVSLDHHH, 0
TDSYPVVKKREGPPGHS, 0
NLGRLLSGGGEVVERDL, 0
APTTFLIDGRGIVRWHH, 0
KEASVTNDTLNNQIKKG, 0
IEARWLFNASASQMEVL, 0
ERIVAITPAMPVGSKLE, 0
QQELHTALEIDAAGIEK, 0
KKRLIVILNDNEMSIAP, 0
ALFAFVTCICVCSIVCL, 0
SKDKDTSKDASKDKSKS, 0
RTPDQMREVKIAVGVVS, 0
LYLLFDEDNPVHK, 0
FHRSQTLNYRNGY, 0
VLKIVETDPGVRG, 0
EQSENYIKGDTVS, 0
EPCVILENEYVKP, 0
IEDGMAEDDFEGW, 0
TDNAKTIIVQLNQ, 0
AQRDARRIPDAWK, 0
KNQFNNSLKHAGI, 0
LQTKGFSSGTVEA, 0
LIDVTNVKVQRTH, 0
PGDARDGYEEGRL, 0
EIATTSGARSVGL, 0
QVRPGDQLRLEVE, 0
PFFNGHFPGAPVM, 0
LDEKVNLNGGAIA, 0
FLMASRDFCKSFW, 0
CVMAEIEKLGQKY, 0
TLMGDEASNKYFK, 0
EHHYQCQVEHEGL, 0
EQTTSQVSWEQDL, 0
LNLFRPANPYIGK, 0
TSRPEVGTHEGHK, 0
SAEKREKCRRFYH, 0
LHIIFIQAKPREQ, 0
EDRQPELTAERVE, 0
GSRRLAAGEFLRG, 0
GRGRTLHPSAVAE, 0
LAFEHQIPVYSPS, 0
LIDIIHQYNEDKS, 0
VVAAVGKPNFVQA, 0
PMGVMRLLQKYGI, 0
GSFVPTVTAITTS, 0
WLWTKELEGHNVL, 0
PTEKITGLKKLGP, 0
QASLGEYLFERLT, 0
RGFEVTRREGLPS, 0
GILQRHHFETGKA, 0
SQKDWRGGRTASG, 0
WSAIGLPVALALG, 0
TQNQKKEDSKTST, 0
ETKDKEQSPPLTS, 0
AEASTNLSRYDGA, 0
GKLVHIGSIGKSK, 0
RVKRYETAVQRLQ, 0
VQNILLKFQQWRE, 0
QLKSALMEIVKEG, 0
DGVPVADVCRGLE, 0
GDDSLTSLGTLNF, 0
GVSLDETVTRAEV, 0
LGGEMGRNIDKTH, 0
HAQHEAMILPKDM, 0
ITRPGYSIEYDFL, 0
SFSLESLQDAAGP, 0
TKAALDRVTNMKG, 0
EGLSNSKDSQAKK, 0
SFHGDFTFGQALY, 0
GRDVFYPLALEGA, 0
VKIGGTNAEVMPA, 0
DLLILLDSEDQESF, 0
SPAQETYLHNSKII, 0
YAYWIVVNFREAYN, 0
ERTIIKQKGYEQAM, 0
INKAFPGKLRRLMK, 0
QTEKRIIITYPQKF, 0
MIGVQLGGAIKNVI, 0
KYPHQTLTASGEAV, 0
SSEFGKVTRMCFAV, 0
VDGNGCIDRGELLN, 0
HRANAIKQLEKDLA, 0
HRSLVNKGKRHAQA, 0
MAVVKGFWNKIAPK, 0
LKNLDNLKGTFAKL, 0
KVDEVGGEALGRLL, 0
IMGNPKVKAHGKKV, 0
VEAYNDNGLVPRTI, 0
TDTDLINSLSPSAM, 0
LAVQMQEMGAAAII, 0
FVHSYAMPVNPWTI, 0
VLATFPTTPGKTAP, 0
GPSPRALAAIRAEA, 0
KVSAEEIAAASERL, 0
LVASTNRGCKAIAE, 0
GDFTLDAEDGRPVV, 0
DVPALGLQQIRQYS, 0
ERVARHYMLKTDVL, 0
CESMKEQLLVLVEW, 0
ERSAAAIKTIDQAE, 0
AALAPYYLRAPSVA, 0
HIKVIAWLPGVNKE, 0
WHGIIDYQIHSDCD, 0
CEVKLVESGGGLVQ, 0
GAGAAIIAALTEKR, 0
RSRRLAEFVGDRHF, 0
KPFMQFILANAFIP, 0
KSACCDTCLCTKSD, 0
GKIRSSSIRILMGD, 0
VLAHISGKMRMHYI, 0
KEDHIEMEGKVIET, 0
RILPGDKVTVEMSP, 0
LEGTVLDTLPNAMF, 0
GMTVEDLASAMAKDIDC, 0
DTPGHAAFTSMRARG, 0
TKLSTEEVKVNIV, 0
VRLSPAIDTNDF, 0
EKNYDEFMKRL, 0
VVDKGSIKKF, 0
LVVDTAHAHNRLVLDMVGKL, 0
YAKWDSHFRESVEKTIP, 0
DSIGQRNSYVKTWGC, 0
SDPKKPKACPLNCD, 0
WSVGKSTEETGVY, 0
PVCGSDYITYGN, 0
GDILTFQRQTI, 0
GLGFPGRDEGLMAVATA, 0
IPIRIGVNAGSLE, 0
GQCLKPCKDAGMRFGKCMN, 0
KYLLTVFLVLLIVSDH, 0
ADDYDGVLADVRRRD, 0
LHVPLICITGRPES, 0
IKKNTNNVITIFILPP, 0
GAGKSTIARRILAED, 0
SCSSRSSYDMYHLS, 0
FFEIYSGKVFDLLNR, 0
EYTEEIDKLKRDLMAARDKNG, 0
SFCGCGYRCGSG, 0
QFVSSMQSRLAKLQVV, 0
TAWEAWQPFCIADL, 0
DPNQYHFSGSELGGEFEFMD, 0
SSNPEDDWMENIDVC, 0
GLEFLDEREELL, 0
TITFCLEDGPKRYTIGRT, 0
ILGARGVEATLYPRLNEEERQAL, 0
SIKSEGSCPTGILNVVVT, 0
VITDKCSKRKVCLHH, 0
YEFKFPNRLNLEAINY, 0
NHGKPLPDSTLNACKN, 0
RMCILNGLDEIDFTLQ, 0
FNGYQLTIDLDAQVVR, 0
IFVCGYALSRIFVEFF, 0
IRVAQLVSILLILISI, 0
FKRIRPAFTYRRSL, 0
INPCGYQGLQVTSVLDLGGP, 0
SLAFILADAGYDVWLGNSRG, 0
YAEYTLRRNVEDLSQVALRQ, 0
KEREMAEMRARMQQQLDEYQ, 0
PFGEYLPFEDLLTSWGLSSV, 0
FVKLRKKHFLKEDAWFCNWI, 0
GEKAQIGGASGVMCDIPAG, 0
IMMAQTGVTKSITSPG, 0
ENTDVEPYVVDEHIYL, 0
YLDHNHISNIDENAFN, 0
LRKTAWLYLSIAVSVF, 0
AILHSSPESASHQLHP, 0
TAEEKEICGLVKQRIE, 0
QLMMFISIYYAPLHL, 0
SREEIRAEIQTEKN, 0
SVLKQVGEEMQLT, 0
MSSSSLDSSSKNDERIRR, 0
NGKKLPLESLELDRRVV, 0
VALGVIAGGIRHIPDEIF, 0
RRRVWYLDIICINHI, 0
NVVPLPSPSDFIH, 0
LFCIREKFQPVSKKEMLHMR, 0
PGILLADEATSSLDPETTADVL, 0
GVDLHVREGEVYGVIGQSGAGKSSL, 0
ARQAILTDPEFHGGSF, 0
LVCGLLAVLPPPQA, 0
PGLTPPDEALKEA, 0
NALLRLCDVYAIPLATNMAS, 0
YATERTEEMSQ, 0
SQFEKALTQIQG, 0
LQLIVSGQHHKG, 0
VVYADTSMGRHDGI, 0
NDEDVFPTRVGVPFPK, 0
FWQSIIALAAAFT, 0
TGHNEVVRVQYD, 0
VGPKYQADIPDMLPEDSDER, 0
HDIGRDVPIKNFVEKAKEVNAN, 0
CNCGGSCKCSNCACTSCKKS, 0
DLVLSKQRILELYLNIAEWGPDGQF, 0
MCGSKGITKKQCKKK, 0
TDIHLDFPSVGAT, 0
VLRARFKKTH, 0
VYHKQASIIINTGSATGYEIAYLAKYIFCIVKKNFSIQLEP, 0
LEQAGITILPFSEDNITPDMELIVGNAF, 0
YVDLEDYRQAKLKI, 0
SYQTDLARALTPDVAVFTNLS, 0
AKNIVDFVICDNL, 0
MDNPERLAAMAAGAKSVGRPDAARL, 0
IFIPLPSAA, 0
IKMLVIACNTATAVVLEE, 0
ECAARRQARIDSGSE, 0
AALYVTLETTEVDV, 0
ILNKTVTSMGSRML, 0
LTLFATHYFELTTLPECLPGVVNLH, 0
QTVKTQKENSIFRTPAIKRSILES, 0
EEDLNEMELQLSCANRQVSEATKS, 0
MYTNQDRYQSPENKALLENIKQA, 0
VQHSVQLGDTIEISSDAPVLNVF, 0
PVETLLARIHHHGLLAMTDCST, 0
QIALGRLPMSIIDDYTIRTILN, 0
RVMLGETNPADSKPGTIRGDF, 0
NAVVRNREIMGATNPQEAAQ, 0
SKGIPLKNIKVLAGV, 0
AIARVLHAQGAIVGLH, 0
HATSVVVKNETDAIPH, 0
TGTYQLTGDELIFATK, 0
CLDGSPCANGGRCTHQ, 0
HVNTVDVGMGAPNEIM, 0
DKDSFSGTLIVVLAVS, 0
RLLILEYSRWSMIDKY, 0
GYNKSSVVDSRQAEEG, 0
VSSEDIENAITRIE, 0
GSNLPSPVQVL, 0
VSNTYGTDYVQSLNLL, 0
ALFCLANTTYERTHTRI, 0
STKKLHKEPATLI, 0
VIESREFDMILG, 0
LNQVVRGVSAQ, 0
DSQRGTFAHRHIV, 0
ARIRAVLRRQANELP, 0
CLRLLRCQRPAKDLP, 0
LVVTAQHKKLRQPL, 0
QLLILLYFVWYVF, 0
CDCDVRAADC, 0
PLLIHGSGRNRTQGFR, 0
KKILPDEAAETPCEMIKSLGKSEL, 0
PDRRGPRLKGLRLELPLDRIVKF, 0
DPGVPTDGLSGRPHYGETLHK, 0
FTELIQKTFPGKLLNTRIR, 0
AHVVTGEHSQYTL, 0
YKLNGTGSFFW, 0
SAGSGGSFNLS, 0
EYNITITVTDL, 0
AVLQQKNIPHG, 0
LAKGMGHNYYG, 0
VFLLGTVVAIW, 0
APSPIGEKADP, 0
ILPEWYLYPTF, 0
TVGILSNSLAI, 0
KAEVKEELSEK, 0
LYEIIQSWDHY, 0
HGFNMNMNKDS, 0
AVAVAMGMGPA, 0
GGRLSLTWSVR, 0
HRPTQRFWPNS, 0
RKSTPERRTVQ, 0
NLKTRNVEIKT, 0
VLNEFEAWRRT, 0
VTSPQATFSTC, 0
RRISLHYTRQM, 0
KDNVIPAFRRG, 0
FRNDRNSRLIA, 0
KNTTIYTPIGD, 0
AGALKAKGAQV, 0
VHTKVAGFISY, 0
HPSQGMKPTYL, 0
ICPSGAVNCQV, 0
HASADPAMAQA, 0
ARRALEESASL, 0
LVMEAHAGDPE, 0
LMPDKKDFGYS, 0
ATAHDFESHDD, 0
ESACPTDFLSV, 0
DTCIGCTQCVR, 0
AGLLCGTDGLP, 0
SYLEGCNFLTA, 0
IFVYTVVTFFV, 0
AFFNPIVDVMP, 0
SVLYPTSFFFA, 0
NPNEQNVELNRTSLYWGL, 0
ISVPLVFASPDGWSNNKNVV, 0
IKLDRYLQPHFRYYMREVRTVVYSQ, 0
LEMSIGAPEAQQHLARSGHL, 0
KATEEQAQELLNNVNYFGTMLVY, 0
ADGGLNLTSTFLRKD, 0
VICDDLNLETGRVRL, 0
NQSGRSLRAVLDWYKLTP, 0
KGSSGGQNGIKN, 0
EVVVIDKPNVTAE, 0
NPMRSERCCSLAR, 0
AVEAIQVGEVTNT, 0
MMFEAMKQAAALD, 0
SSSNIEVIDAKGN, 0
GFMVRKEPKGHGM, 0
GIPNTFVPGRNIL, 0
KKTPKSKGGSEPA, 0
EPLEEPSGDAGPA, 0
TNSSADHRVRLDL, 0
PQLHFHYDESIRR, 0
LNVTAPTSDEMMKRAEY, 0
NIAINNLGK, 0
AWDSTTELS, 0
MTGYFLMRH, 0
FESGVHRVQRVPE, 0
YHYLLKESSTETT, 0
LQQSANSTANDPN, 0
WRDSLDKLLQNNY, 0
ISWTRNGCTVSKYPE, 0
LKAMTDENPAWLSQVKDFVMIPDY, 0
EERFKKGTHLAVEMP, 0
MNSHRLPGKSRRMGPIMGH, 0
VKAIATLPSREGLLSMLL, 0
EISGYIKLQIMGGQANPA, 0
RAQLEEIANTKMADLNAN, 0
RLPKRGFTNINRK, 0
GIGSGLGKTCGKGHKGQ, 0
GRTSSHRKALLKNLAI, 0
AKAAGITQVAFD, 0
QAFEGVVIAKR, 0
AGIVHVRFGKASFT, 0
NFGLDKANLVVS, 0
KAGRSRWMGRR, 0
VTYPYVTIDVSSK, 0
KQAARIASAVGA, 0
SPEGVYRGRKV, 0
TGKIKRHQA, 0
GSGGLKRFRAFTS, 0
SSLKSAKNRHPDC, 0
KRRLGTHIRAKRKRE, 0
FKVRCSRYLYTLVITDKE, 0
DVSGLTKGKGFAGT, 0
MTRVYNDAGEHVPV, 0
GHKTLAKHGYNALVIGVKDQKISK, 0
FDVEPNIALMHQVV, 0
FIDRLVTVALPRVRDFRGL, 0
KLLDNAAADLTAI, 0
VYVPSKEKLGKAAGI, 0
ALVEAAPTPVKEG, 0
LDGTNVSIKAKTG, 0
SGSIESLNVSVSA, 0
WRRLFTWHAPLGM, 0
ALTDSKKLSASTREKLM, 0
CTVYQSGKIVVQGKGTQEFVEFFL, 0
RAGEHVINSKAYFGQFGNIVEVELF, 0
VEVTQPLRDYVL, 0
QIRRKTLKEKAIPKDQR, 0
AALQYVQPGTIVG, 0
FNGKQDLADATVETLK, 0
TSRTYNCLK, 0
RAIKEKMTT, 0
MVDEKSFID, 0
RTAESSLRV, 0
KLARLKVIQ, 0
LIRNTRQPI, 0
VVAVENRIS, 0
IDYCHRQAH, 0
CDILEMDPI, 0
PNPVVVDAL, 0
LIDASTAEI, 0
ASSGTMGFK, 0
KHTVIGLTS, 0
GGMKMKADR, 0
ALLSKRIADITEH, 0
SEAETALASAQPE, 0
GIFQDMRKHRHFE, 0
RLKIRGSLARAAL, 0
FVATKKQAKEPIA, 0
IMRPDVSLPDEIV, 0
IIRDVLKYAKTMH, 0
KKLAYTIRGAREG, 0
MEKYLKVITDEKG, 0
DMFIKRNEAVTEP, 0
REDTHRMAEANRA, 0
KILPDPKFSSELLAKFINIL, 0
NGEDALEIYRKAI, 0
ANALNHVSNCESVGKNVAYLK, 0
QQIMDDYDSSLETAID, 0
DEVEIKEKPKQKELSIRVHQPATA, 0
ERDTGSPEVQAAVYT, 0
NLWHLAKLRAEAMFA, 0
IITQFRPDMFAIEEV, 0
IVSGLPKNMNGTLGP, 0
FFIKLVELIYVESPD, 0
LAELVVELQVVEVVV, 0
GLLATGLGVIRRRSLPED, 0
DFGTKSIGVAIGQEVTG, 0
EKKAKELKIMHMETSA, 0
DDEVKFPPIVIKTTF, 0
PQEENFLNRPSIT, 0
GVINQYYRYRIQGAINA, 0
RYTEAHDCTFDYKKAG, 0
VPAFYTPTGYGTLV, 0
CTTKKGAIPALPTVA, 0
YTVGCWCEGLPNSKP, 0
AVILMVILVSTVIYF, 0
HRGRYLLIFALITAG, 0
GLPLPPMPPTGPAPS, 0
DGEEEDEDEEEEDVD, 0
TGYDSLRREVKYGDE, 0
LRDEMRTLAGNPKAT, 0
FDRHLFPGGCIRCAV, 0
ISYSGAKSRVQRGRG, 0
ERNKLVTRIQTAVKK, 0
VYRGKLSEAEDNMNC, 0
ETMDEIREQVELGEE, 0
LKNVADVGAFPSVPLFSLF, 0
AEYERVGEEEATAVTEEESES, 0
QDFMKYEMTLKEN, 0
FRASKNYNMQEYA, 0
NLYEVDIKIPRFK, 0
NFFIHLPSDCIAK, 0
VLAAVGFNPLLERTKCYPRD, 0
NSNSHNVTLN, 0
GIHVERVEIK, 0
LEVRTENLKQQRNRREQF, 0
ADTPAKVSQLQADLKAEQQNRA, 0
QKMSKSLGNFITIRDVLN, 0
GVVDAKALRELHIRLREQ, 0
TDWPWLSRPFYTKQKKDN, 0
RREASLGPDPGAPVRVRF, 0
LRTAIFNFLYARRHGGKFLLRI, 0
KRHVEDGERSQLENLKWL, 0
KQIEKREKYSRRRAYND, 0
TVKVKFLGKKGEVTLALK, 0
RYRDAKKTLVEKDINPIH, 0
LMQSYDTEKGAGTMSPYTF, 0
CYNILSELKLSDRIKLEI, 0
FVEPLLSNPTFVMDHPAV, 0
SILYIADDQKVLVLIRGD, 0
NPGAADDFLSVIN, 0
KKIKTQIDHALKQ, 0
QIAHPEHSYEALE, 0
QWWVSQSEMAKDA, 0
LEHSDCAFMVDNE, 0
SPVFVMNTNGNRQ, 0
TECKICFKYGLYYSPVSTPA, 0
PYTGAQTQAGQIEGQMYQQY, 0
CKTIDMELVKRKRIEAIRGQ, 0
CACYACKRYSKAYLHHLFRA, 0
VSVDGLTNIGFDGYAVGGLA, 0
ELDKDTFETEVLQGTGYVL, 0
LNGMYLRGPHEESAVGVNWY, 0
FVPGKSIIENIINFIEKSYKSIF, 0
TVLERVEGAQQRWKLQVQEQ, 0
DLKKLKDKQSKRKVMRADEE, 0
EKLSFATDFIYNYLSRDVTA, 0
DEDRKSISNLPLGTEATRAG, 0
ISKVLRAIAKF, 0
AVGMHGNYITKVGDYSTGA, 0
LVDLKFIMADTGFGKT, 0
NIAKGWQDVTATSAYKKTSE, 0
ATPQQAQEVHEKLRGWLKSN, 0
WQAWTARSDVHWMAPVAAG, 0
GFVLCAGDDVADEDMFDVCK, 0
LATIHLPYLQGQVTLELAVY, 0
LLQESALIRKLRDVLQQRLI, 0
HGRPLDPDIPFRRLVAFAQD, 0
PVFPYLNPRKCTVPMTLCSP, 0
FGGGEHLHHESGRYPQSGFI, 0
PGAWVVLTSPRGARLDQALA, 0
KPRVILMDPAGKR, 0
PNPCVECNTFVK, 0
RSGVTGAENRG, 0
ACNEALRDWS, 0
ERPRWDALHLHP, 0
PEPDILQLEFVLP, 0
WSSADPWLFASLS, 0
ETEKRLLLMEEDQ, 0
GGGSSSGGGSPQS, 0
FSLIGSIHGADVP, 0
CPEAKPREIVQCC, 0
AGGQVTLSMDQEL, 0
VDSLPLIASSIMS, 0
TTQFENISIYNLFVWTHYYSVSKTF, 0
AELIWFLSGSTNVN, 0
ESLPSSVTISEETC, 0
VSRPQPRGLLGWG, 0
IARTFARHGANLI, 0
FETFHTSYRKDEI, 0
APFIVFEDAD, 0
FAVGFIASFVF, 0
TFLKSLSKEGL, 0
KARMMERMSLK, 0
PEEIRHTILFG, 0
VSATPREEEIQ, 0
YYQPEAYVPAS, 0
SEEIQALGIPK, 0
YLNHTQGRTIP, 0
YRGLLGLRIKY, 0
TACLAVLALSD, 0
ASAHYAAESMV, 0
NAADIMLQYIT, 0
VGVASMGVMRP, 0
LLKGPTANIDA, 0
LFDCISTTWSW, 0
GCCKVKLRIFI, 0
YMLNADVTGFE, 0
PTACWATPDTF, 0
SPTVERWLYTG, 0
SLDLDMSSLNA, 0
SVGISANSILF, 0
IRREILERTRL, 0
HHTNSLDIRTG, 0
MIMPSYSPAVF, 0
PNGNLFEHLHDDSDDYTMTT, 0
RDDQCEGNKKCCFSSCAMR, 0
QITARIVDQCANGGL, 0
RLLERFNGAFKVMGG, 0
CHECGLKVEERRIET, 0
SVSRKISTLRTFYEY, 0
MAKPDTTKPLGLRDR, 0
TENFDAVWPSAAGCM, 0
AVKIVFFLGLVVVLL, 0
KESLNFAMENGDKED, 0
HLRIQCLFPGFQLSE, 0
GWELQTRDNQFRCIH, 0
LAKIKYDPRENEEDY, 0
LRAFIERIERLEEEK, 0
KFEHLIKVLGDIISD, 0
QGRAMVFHTALTLLN, 0
ALIGLPLIALVEMLM, 0
KPFFQKIQEAGLPSK, 0
ALHSLVWMKSFKDVK, 0
VSGKRAQDISNAVFP, 0
SNSALKFVLERAKQA, 0
AGGEIKEYTKMLSDA, 0
AFVAHALAVIKNKKF, 0
ALGFDGIFVDTSRSQ, 0
PESLIPHIEESKRIT, 0
VHGQAGGGLVKVVVK, 0
GEAFTPANIGQQLAM, 0
ISLIAGVFGFTGISA, 0
LSSTVPAFAISSYQS, 0
KDVSAERGVLRDIDG, 0
RRLAAEHDLTMLMVT, 0
VIITGMSGAGKTVAL, 0
GGSAVSGFVSDYAPW, 0
LGSEIGVKINVQHEN, 0
IEFFKIIYLYGFSSM, 0
EFRNKGSLAQPLLSK, 0
GKSQLVIAIGCTGGQ, 0
VIVNDLLPGESAQIE, 0
NEDILYRFCHIPEFL, 0
EPLHPPGTPFPGGFE, 0
ALKAVKFLTLVEERQ, 0
PGGGYPQKHAINLQS, 0
GILGPVVGTMGTMQA, 0
KSDKVMNKGYPFGYR, 0
SLRNRSPKILSLYFI, 0
LRVYKNQYDQLVRPY, 0
RKGIKLFAITDHGPD, 0
QAIALTPGNYIEAHN, 0
GYDRFDRKEGVVCIF, 0
DKFFQLQRSLTELFS, 0
WIDFAACIDCSICIQ, 0
EVAENGILIRDEILF, 0
LFWGMNKMFNKRSFA, 0
SSNIVVSMLMGAVYG, 0
ITTFSLYITSQNAIL, 0
WQHDFAALADPHIVS, 0
LMESFSPEYGVFSLP, 0
DLSKILNQPIIAWLY, 0
SSSDSDEKTHKHKDR, 0
LETVPHPQNRGRLMS, 0
DEARDRVLMGPARTG, 0
NSCVQVGNKYLFIAQ, 0
RIQELMAQGMSSGQA, 0
LRDRNAKIEEEQRRE, 0
NQLMRVPGSRFIRAL, 0
QDARKKRPKEKAESV, 0
CGMKVSPGIFHRCEK, 0
KQMFKEHEKIIEEKD, 0
NPWPVPEAPWKRIH, 0
VHIPLGEVEKRAN, 0
RWGIIFLVIALI, 0
HKLGMYLLEKN, 0
YYEEVQVKKQNLEV, 0
