# Supplementary material for: On Evaluating MHC-II Binding Peptide Prediction Methods
Source: PLoS One. 2008 Sep 24;3(9):e3268. doi: 10.1371/journal.pone.0003268 (PMC2533399; doi:10.1371/journal.pone.0003268)
Supplement: Dataset S1 — Datasets derived from MHCPEP database (0.36 MB ZIP) [file pone.0003268.s002.zip › MHCPEP/UPDS/HLA-DR11.arff]

@relation HLA-DR11
@attribute Seq string
@attribute class {0,1}
@data
DIEKKIAKMEKASSVFNVVNS, 1
IEKKIAKMEKASSVFNVVNS, 1
EKKIAKMEKASSVFNVVNS, 1
DIEKKIAKMEKASSVFNVVN, 1
DIEKKIAKMEKASSVFNVV, 1
DIEKKIAKMEKASSVFNV, 1
DIEKKIAKMEKASSVFN, 1
DIEKKIAKMEKASSVF, 1
DIEKKIAKMEKASSV, 1
DIEKKIAKMEKASS, 1
EKKIAKMEKASSVFNVV, 1
KKKIAKMEKASSVFNVV, 1
FKKIAKMEKASSVFNVV, 1
GKKIAKMEKASSVFNVV, 1
EGKIAKMEKASSVFNVV, 1
EDKIAKMEKASSVFNVV, 1
EVKIAKMEKASSVFNVV, 1
EKDIAKMEKASSVFNVV, 1
EKGIAKMEKASSVFNVV, 1
EKYIAKMEKASSVFNVV, 1
EKKIVKMEKASSVFNVV, 1
EKKIIKMEKASSVFNVV, 1
EKKIYKMEKASSVFNVV, 1
EKKIADMEKASSVFNVV, 1
EKKIAFMEKASSVFNVV, 1
EKKIAGMEKASSVFNVV, 1
EKKIAKGEKASSVFNVV, 1
EKKIAKKEKASSVFNVV, 1
EKKIAKMGKASSVFNVV, 1
EKKIAKMKKASSVFNVV, 1
EKKIAKMEKESSVFNVV, 1
EKKIAKMEKDSSVFNVV, 1
EKKIAKMEKYSSVFNVV, 1
EKKIAKMEKVSSVFNVV, 1
EKKIAKMEKAFSVFNVV, 1
EKKIAKMEKAKSVFNVV, 1
EKKIAKMEKAESVFNVV, 1
EKKIAKMEKASFVFNVV, 1
EKKIAKMEKASKVFNVV, 1
EKKIAKMEKASEVFNVV, 1
EKKIAKMEKASSGFNVV, 1
EKKIAKMEKASSKFNVV, 1
EKKIAKMEKASSDFNVV, 1
EKKIAKMEKASSVGNVV, 1
EKKIAKMEKASSVDNVV, 1
EKKIAKMEKASSVKNVV, 1
EKKIAKMEKASSVFKVV, 1
EKKIAKMEKASSVFEVV, 1
EKKIAKMEKASSVFFVV, 1
EKKIAKMEKASSVFNGV, 1
EKKIAKMEKASSVFNKV, 1
EKKIAKMEKASSVFNDV, 1
DVGEYRAVTELGRPDAEYWN, 1
QYIKANSKFIGITEL, 1
FNNFTVSFWLRVPKVSASHLE, 1
VWGEGYGGE, 1
MRQMQRAVA, 1
GLVQVDRES, 1
TWGGLGRLL, 1
LWAQVSRAI, 1
VVTWWMGRG, 1
WRWMSRVSS, 1
KYWQAMERG, 1
RWKLMQKQL, 1
TWRTLWRQV, 1
GERLGGSRS, 1
FWSLGRWTQ, 1
GWQLTAKRT, 1
GNQWGNYVR, 1
VLQMSHRMM, 1
WVSLGRLAA, 1
YTFNRVMRL, 1
WWAGVGRAR, 1
FMFWSARSD, 1
WWHIGRMRG, 1
WYQMVARGR, 1
LHLMQRNWG, 1
MWEMLWRPR, 1
WLGSMRKQV, 1
WGWYGMSRW, 1
GWRLLSRWG, 1
WGDEEWAWW, 1
KAPMFQMRE, 1
EWVSLFRMQ, 1
WAQMFRGAQ, 1
WGWVTRAAP, 1
RNWWANWDR, 1
WWRMPRPLQ, 1
WWWQMKDWR, 1
LWHWTQRHL, 1
GMLMNMMRR, 1
MIWWGMGRW, 1
GLGWWQKWE, 1
DWEGVKKRR, 1
LWMLQGKGQ, 1
MWQELVRIQ, 1
GGFGWMSRM, 1
YAAISRGAQ, 1
YTQMMRSFH, 1
VWRFLTKVR, 1
WWRSSPRLS, 1
WWHLMGHRV, 1
VWGQVFKQV, 1
RWTEALRRP, 1
EWWGLGRWR, 1
TIWGMQRWQ, 1
WKAMRKWTS, 1
TYQRTRAKVTG, 1
QQRASAGQISVQPAFS, 1
RYWAIRTRSGGN, 1
PRYVRQNTLRLAT, 1
NSGGEFFYSNS, 1
IDFYTSITRARFEE, 1
EKKIAKMEKASSVFNVV, 1
YAALARAAL, 1
CPAGYTCNVKARSCEK, 1
VNHFIAEFKRKHKKD, 1
MRYFHTSVSRPGRGEP, 1
KHKVYACEVTHQGLS, 1
DFYTSITRARFEE, 1
AGYTCNVKARSCE, 1
NHFIAEFKRKHKK, 1
KVKILPKDRWTQHTTTGG, 1
IDFYTSITRARFEE, 1
CPAGYTCNVKARSCEK, 1
VNHFIAEFKRKHKKD, 1
MRYFHTSVSRPGRGEP, 1
KHKVYACEVTHQGLS, 1
LPKPPKPVSKMRMATPLLMQALP, 1
VNHFIAEFKRKHK, 1
FNNFTVSFWLRVPKVSASHLE, 1
TVSFWLRVPKVSASHLE, 1
QYIKANSKFIGITELKKLE, 1
IKANSKFIGITELK, 1
IKANSKFIGI, 1
KANSKFIGI, 1
AYIKANSKFIGITE, 1
QAIKANSKFIGITE, 1
QYAKANSKFIGITE, 1
QYIAANSKFIGITE, 1
QYIKANSKFIGITE, 1
QYIKAASKFIGITE, 1
QYIKANAKFIGITE, 1
QYIKANSAFIGITE, 1
QYIKANSKAIGITE, 1
QYIKANSKFAGITE, 1
QYIKANSKFIAITE, 1
QYIKANSKFIGATE, 1
QYIKANSKFIGIAE, 1
QYIKANSKFIGITA, 1
AVSFWLRVPKVSSHLE, 1
TASFWLRVPKVSSHLE, 1
TVAFWLRVPKVSSHLE, 1
TVSAWLRVPKVSSHLE, 1
TVSFALRVPKVSSHLE, 1
TVSFWARVPKVSSHLE, 1
TVSFWLAVPKVSSHLE, 1
TVSFWLRAPKVSSHLE, 1
TVSFWLRVAKVSSHLE, 1
TVSFWLRVPAVSSHLE, 1
TVSFWLRVPKASSHLE, 1
TVSFWLRVPKVASHLE, 1
TVSFWLRVPKVSAHLE, 1
TVSFWLRVPKVSSALE, 1
TVSFWLRVPKVSSHAE, 1
TVSFWLRVPKVSSHLA, 1
FNNFTVSFWLRVPKVSASHLE, 1
TVSFWLRVPKVSASHLE, 1
QYIKANSKFIGITELKKLE, 1
IKANSKFIGITELK, 1
IKANSKFIGI, 1
AYIKANSKFIGITE, 1
QAIKANSKFIGITE, 1
QYAKANSKFIGITE, 1
QYIAANSKFIGITE, 1
QYIKANSKFIGITE, 1
QYIKAASKFIGITE, 1
QYIKANAKFIGITE, 1
QYIKANSAFIGITE, 1
QYIKANSKAIGITE, 1
QYIKANSKFAGITE, 1
QYIKANSKFIAITE, 1
QYIKANSKFIGATE, 1
QYIKANSKFIGIAE, 1
QYIKANSKFIGITA, 1
AVSFWLRVPKVSSHLE, 1
TASFWLRVPKVSSHLE, 1
TVAFWLRVPKVSSHLE, 1
TVSAWLRVPKVSSHLE, 1
TVSFALRVPKVSSHLE, 1
TVSFWARVPKVSSHLE, 1
TVSFWLAVPKVSSHLE, 1
TVSFWLRAPKVSSHLE, 1
TVSFWLRVAKVSSHLE, 1
TVSFWLRVPAVSSHLE, 1
TVSFWLRVPKASSHLE, 1
TVSFWLRVPKVASHLE, 1
TVSFWLRVPKVSAHLE, 1
TVSFWLRVPKVSSALE, 1
TVSFWLRVPKVSSHAE, 1
TVSFWLRVPKVSSHLA, 1
DFYTSITRARFEE, 1
AGYTCNVKARSCE, 1
NHFIAEFKRKHKK, 1
YRSMRAAAA, 1
YRSMARAAA, 1
YRSMAARAA, 1
KGQQYDIKYTWNVPKIAPK, 1
HGSEPCIIHRGKPFQLEAV, 1
KPGQPPRLLIYDASNRATGIPA, 1
HIDYNFVKAINAIQKSWT, 1
HDYNFVKAINAIQKSW, 1
LANIAVDKANLEIMTRR, 1
DKANLEIMTKR, 1
MHHWLLFEMSRHSLE, 1
PKYVKQNTLKLAT, 1
PKEVKQNTLKLAT, 1
YAYVAREQSCR, 1
TPTLVEVSRSLGKVGTRC, 1
IGRYYTVFDRDNNRVGFA, 1
TTYKKVVFRKYLDSTFTK, 1
CPAGYTCNVKARSCEKEV, 1
VGSDWRFLRGYHQYAYDG, 1
VPYRYLQRRKKKGKADGG, 1
DLHSYVVMNHGRSYTAIS, 1
SGRFFTVKLPVALDPGAK, 1
LPFFIVALVLPFCESSCH, 1
ERPTYTNLNRLIGQIVSS, 1
SPLALIKGMTRPLSTLIS, 1
TPKIQVYSRHPAENGKSN, 1
TPTLVEVSRSLGKVGTRC, 1
GPVDEVRELQKAIGAVPL, 1
NPTNTVFDAKRLIGRRFD, 1
DPGSLLSLFRRLSDQRSK, 1
KPGVIFLTKRSRQVCADP, 1
IPELNKVARAAAEVAGQF, 1
EPEITILNVKLQPA, 1
GDTRPRFLWQLKFECHFFNG, 1
LKFECHFFNGTERVRLLERC, 1
TYIKANSKFIGITE, 1
LYIKANSKFIGITE, 1
NYIKANSKFIGITE, 1
QEIKANSKFIGITE, 1
QSIKANSKFIGITE, 1
QFIKANSKFIGITE, 1
QYVKANSKFIGITE, 1
QYISANSKFIGITE, 1
QYIIANSKFIGITE, 1
QYIRANSKFIGITE, 1
QYIKKNSKFIGITE, 1
QYIKFNSKFIGITE, 1
QYIKSNSKFIGITE, 1
QYIKALSKFIGITE, 1
QYIKAQSKFIGITE, 1
QYIKANYKFIGITE, 1
QYIKANQKFIGITE, 1
QYIKANSSFIGITE, 1
QYIKANSRFIGITE, 1
QYIKANSKEIGITE, 1
QYIKANSKSIGITE, 1
QYIKANSKYIGITE, 1
QYIKANSKFKGITE, 1
QYIKANSKFQGITE, 1
QYIKANSKFVGITE, 1
QYIKANSKFIQITE, 1
QYIKANSKFIGQTE, 1
QYIKANSKFIGKTE, 1
QYIKANSKFIGLTE, 1
QYIKANSKFIGIKE, 1
QYIKANSKFIGIFE, 1
QYIKANSKFIGISE, 1
QYIKANSKFIGITK, 1
QYIKANSKFIGITD, 1
QYIKANSKFIGITV, 1
CPKYVKQNTLKLATGMRNVPEKQT, 1
CPKYVKQNTLKLATGMRNVPEKQT, 1
CPKYVKQNTLKLATGMRNVPEKQT, 1
FYVKQNTLKL, 1
RYVKQNTLKL, 1
AYVKQNTLKL, 1
HYVKQNTLKL, 1
DYVKQNTLKL, 1
KFVKQNTLKL, 1
KRVKQNTLKL, 1
KYFKQNTLKL, 1
KYRKQNTLKL, 1
KYHKQNTLKL, 1
KYAKQNTLKL, 1
KYVFQNTLKL, 1
KYVRQNTLKL, 1
KYVHQNTLKL, 1
KYVAQNTLKL, 1
KYVKFNTLKL, 1
KYVKRNTLKL, 1
KYVKHNTLKL, 1
KYVKANTLKL, 1
KYVKQFTLKL, 1
KYVKQATLKL, 1
KYVKQRTLKL, 1
KYVKQHTLKL, 1
KYVKQDTLKL, 1
KYVKQNRLKL, 1
KYVKQNALKL, 1
KYVKQNHLKL, 1
KYVKQNFLKL, 1
KYVKQNTAKL, 1
KYVKQNTRKL, 1
KYVKQNTFKL, 1
KYVKQNTHKL, 1
KYVKQNTLRL, 1
KYVKQNTLHL, 1
KYVKQNTLAL, 1
KYVKQNTLFL, 1
KYVKQNTLDL, 1
KYVKQNTLKA, 1
KYVKQNTLKR, 1
KYVKQNTLKH, 1
KYVKQNTLKF, 1
KYVKQNTLKD, 1
RYVKQNTLKL, 1
AYVKQNTLKL, 1
HYVKQNTLKL, 1
FYVKQNTLKL, 1
DYVKQNTLKL, 1
KHVKQNTLKL, 1
KFVKQNTLKL, 1
KRVKQNTLKL, 1
KAVKQNTLKL, 1
KDVKQNTLKL, 1
KYFKQNTLKL, 1
KYRKQNTLKL, 1
KYAKQNTLKL, 1
KYDKQNTLKL, 1
KYHKQNTLKL, 1
KYVFQNTLKL, 1
KYVHQNTLKL, 1
KYVRQNTLKL, 1
KYVAQNTLKL, 1
KYVDQNTLKL, 1
KYVKFNTLKL, 1
KYVKANTLKL, 1
KYVKHNTLKL, 1
KYVKRNTLKL, 1
KYVKDNTLKL, 1
KYVKQFTLKL, 1
KYVKQATLKL, 1
KYVKQRTLKL, 1
KYVKQHTLKL, 1
KYVKQDTLKL, 1
KYVKQNALKL, 1
KYVKQNFLKL, 1
KYVKQNHLKL, 1
KYVKQNRLKL, 1
KYVKQNDLKL, 1
KYVKQNTAKL, 1
KYVKQNTHKL, 1
KYVKQNTFKL, 1
KYVKQNTDKL, 1
KYVKQNTRKL, 1
KYVKQNTLFL, 1
KYVKQNTLAL, 1
KYVKQNTLHL, 1
KYVKQNTLRL, 1
KYVKQNTLDL, 1
KYVKQNTLKA, 1
KYVKQNTLKH, 1
KYVKQNTLKR, 1
KYVKQNTLKF, 1
KYVKQNTLKD, 1
AYVKQNTLKL, 1
DYVKQNTLKL, 1
RYVKQNTLKL, 1
HYVKQNTLKL, 1
FYVKQNTLKL, 1
KFVKQNTLKL, 1
KDVKQNTLKL, 1
KHVKQNTLKL, 1
KRVKQNTLKL, 1
KYRKQNTLKL, 1
KYHKQNTLKL, 1
KYFKQNTLKL, 1
KYDKQNTLKL, 1
KYAKQNTLKL, 1
KYVFQNTLKL, 1
KYVRQNTLKL, 1
KYVAQNTLKL, 1
KYVHQNTLKL, 1
KYVKRNTLKL, 1
KYVKHNTLKL, 1
KYVKANTLKL, 1
KYVKFNTLKL, 1
KYVKDNTLKL, 1
KYVKQRTLKL, 1
KYVKQHTLKL, 1
KYVKQDTLKL, 1
KYVKQATLKL, 1
KYVKQNALKL, 1
KYVKQNHLKL, 1
KYVKQNFLKL, 1
KYVKQNRLKL, 1
KYVKQNDLKL, 1
KYVKQNTRKL, 1
KYVKQNTHKL, 1
KYVKQNTFKL, 1
KYVKQNTAKL, 1
KYVKQNTDKL, 1
KYVKQNTLAL, 1
KYVKQNTLFL, 1
KYVKQNTLRL, 1
KYVKQNTLHL, 1
KYVKQNTLDL, 1
KYVKQNTLKF, 1
KYVKQNTLKA, 1
KYVKQNTLKD, 1
KYVKQNTLKH, 1
KYVKQNTLKR, 1
DYVKQNTLKL, 1
FYVKQNTLKL, 1
AYVKQNTLKL, 1
RYVKQNTLKL, 1
HYVKQNTLKL, 1
KFVKQNTLKL, 1
KHVKQNTLKL, 1
KAVKQNTLKL, 1
KDVKQNTLKL, 1
KYAKQNTLKL, 1
KYFKQNTLKL, 1
KYHKQNTLKL, 1
KYDKQNTLKL, 1
KYRKQNTLKL, 1
KYVHQNTLKL, 1
KYVAQNTLKL, 1
KYVRQNTLKL, 1
KYVFQNTLKL, 1
KYVDQNTLKL, 1
KYVKFNTLKL, 1
KYVKANTLKL, 1
KYVKHNTLKL, 1
KYVKRNTLKL, 1
KYVKDNTLKL, 1
KYVKQFTLKL, 1
KYVKQHTLKL, 1
KYVKQDTLKL, 1
KYVKQATLKL, 1
KYVKQRTLKL, 1
KYVKQNHLKL, 1
KYVKQNALKL, 1
KYVKQNFLKL, 1
KYVKQNDLKL, 1
KYVKQNRLKL, 1
KYVKQNTAKL, 1
KYVKQNTFKL, 1
KYVKQNTHKL, 1
KYVKQNTRKL, 1
KYVKQNTDKL, 1
KYVKQNTLFL, 1
KYVKQNTLAL, 1
KYVKQNTLHL, 1
KYVKQNTLRL, 1
KYVKQNTLKA, 1
KYVKQNTLKD, 1
KYVKQNTLKF, 1
KYVKQNTLKH, 1
SKMRMATPLLMQA, 1
SKMAAATPLLMQA, 1
CPKYVKQNTLKLATG, 1
CPKYAKQNTLKLATG, 1
CPKYVAQNTLKLATG, 1
CPKYVKANTLKLATG, 1
CPKYVKQATLKLATG, 1
CPKYVKQNALKLATG, 1
CPKYVKQNTAKLATG, 1
CPKYVKQNTLALATG, 1
GGEELTIEERNLLSVAYKNVI, 0
EELTEVITAAEFHPNSCNTF, 0
AIQEVARRVMRQPQQQQQQ, 0
VEENRQGREERCRQMSAREE, 0
SARFISLYSDGLRQKRQLN, 0
SLRDRVVDAQSKVVITTD, 0
YLHYPIERGLVTRWDDM, 0
SSMKVKIIAPPERKYS, 0
VISSSIGSFFAPCLI, 0
VGNRADTREALDFF, 0
SPDFSAFPKLEQPEEDK, 0
VTVHLSYLWLRRYSFGL, 0
EDMVIVVHDWVNLYTNY, 0
IFAPGTSILSAWIGGNS, 0
EAIKPEYIHCQNSAGSL, 0
LKKIKPIHKLHSRTTEQ, 0
GPSTPPASPPADGSPPL, 0
PAAGDVMNLVVLTAAMS, 0
SYRVSSQNLVAIPVYVK, 0
YVDAIKDSGRDYVAQFE, 0
GASGYAGGEALRLLLAH, 0
AKAASMNGKYVYVLPNN, 0
DFILETMADLAILGTNL, 0
RELSNEPMADLVVRPVD, 0
AGQQLRQALGDIALLTT, 0
SATAAETIRFATEASYP, 0
VYLGAILVLVVILTGIF, 0
KYLVPSDLTVGQFVYVI, 0
IIQPKLLSFTSANPPSN, 0
FAILVFSWIFFLVILPK, 0
YLHSRLLERAAKLSDAL, 0
QVVARARRIRNFLSQPF, 0
SNDNVKELYETLNGVME, 0
PGAVTVLADTAIRGKDL, 0
EPKSIEQTHNSLLELEP, 0
IRNVISHVSKASIGYKH, 0
HLLLERFLATFQAKNKD, 0
HLVGPSDCTLHGFVHGG, 0
IAYGTNNVHPPDQVIGN, 0
FARKGAAASNHFEGGGF, 0
GTVENIDKGAKFQSLHG, 0
PAQLSVAPDLTSATADV, 0
VDESYRHNVPAGSESHF, 0
TSHCFPETQFIAVTAYQ, 0
VALCLPGWLPGSKVWYR, 0
LVSSSICEEEKRETEEE, 0
ARGELFVWQIRLPRTLA, 0
EADVNGDGTVDFEEFVK, 0
NQDEELRAAFKVFDKEH, 0
GLKKIGQKIKDFFGKLA, 0
ATSDKVSVTYGSGSFSG, 0
NQPKGVGIENICPFSRD, 0
KAMADEVNEKQVYDAHTKEI, 0
QCISHIYSLCIRTFC, 0
RKFDSNGDGNITFDEAVKRLK, 0
KLKLYFAQV, 0
QLCCVLRIL, 0
TDLAITTLL, 0
DINLMEDMA, 0
NLIHEARIQ, 0
LTLLNNHKL, 0
MMKFMCIFV, 0
SALNGLATA, 0
PMTGDAFCR, 0
KIFGGAKTI, 0
NPIQRLLNF, 0
QQQPQHAFN, 0
GLVLCLVGW, 0
DTANRIVAQ, 0
VVAFARQHQ, 0
FSYDVERAT, 0
TSLNATGDT, 0
QIIQTLRIS, 0
ADPILISLK, 0
LYMMDEINN, 0
ARRLPVPRA, 0
IINNPLIGA, 0
SSLSSVAKH, 0
ELTELLLVA, 0
IFLFLQALL, 0
LHNLLLHQE, 0
SYTSASLSP, 0
DEHISKTID, 0
KRQLEQSIN, 0
PFIIIGQLA, 0
IEPTSGNTG, 0
FAVDHYNGQ, 0
RLGTRPLPR, 0
TSKTSSTNG, 0
DGFSYASFE, 0
VTGDRLRVY, 0
EQVIENAGE, 0
VQHELDHLQ, 0
QIIDEAKAY, 0
RGASVEDIK, 0
VAYASSSLA, 0
QQTVGVMGT, 0
AHFQKALLV, 0
MKRMLRFKA, 0
FGKELNVEI, 0
PSVVSFKNG, 0
VDSSSRYDV, 0
ITKAYEMLS, 0
EYVMTCPRC, 0
GLIRKYSGS, 0
LRWQKTKQT, 0
QHPYVLMGL, 0
VLFNFSESSFN, 0
VLQVVDTFVESGRGAG, 0
MSSYEETRLTAQ, 0
LQHTYMEGEDYVF, 0
EEPNLQEKNMQ, 0
ITDGEFMQQHIQCN, 0
ETLYYLNYMTKFVEFAD, 0
GTECGRNFD, 0
DGDLPEIALAGRSNVG, 0
DTPGIREFNLAGITR, 0
EKCGNSILIKVNQIGT, 0
TRDRLINLVQGTYLA, 0
EDYPGIVNPLDHT, 0
KSPYIQNKQEKKI, 0
GFCQDVLENNTLI, 0
NLCATYLLEAPFVIDSSK, 0
KEIEVLYIRNVTFE, 0
SLSALLRKMVHVHVAS, 0
EGDVKSFCGIRQNGG, 0
ISDKLEIACGSGILRV, 0
LPLVMVAPSGARLGP, 0
RPRHQPGGLCLLLLLLCQFMEDR, 0
PVTGIPPHVVKVP, 0
SSVFEPKAGISLNDKFVKLIS, 0
KYRNFRALLKTKSALKT, 0
NPFDHKAVPGGSSGGSAAA, 0
RYDGTLYGRRAAGE, 0
QRAEKVTKFI, 0
DIGLEVIRE, 0
PGLIGGVIVGSMFA, 0
SNICTATVLMAIAA, 0
NHECGATHVDTLKR, 0
DVEATLGNRGRVLL, 0
TTVVWDRATGQAVH, 0
KAVAFGEALTDDFK, 0
ITNSIAEAQRVMAA, 0
YGARLAAKYLDKEL, 0
LDNMSEDEILELNI, 0
SPKVATYDLQPEMS, 0
GHVATVCGRYYAMD, 0
VYLDYYYATSPNPD, 0
ISILLVKDKTLHRA, 0
QILDPHCLEKFPLL, 0
TLDPAKLADGDYKFAC, 0
VNGSHQKTFEEILPEI, 0
QLSELHCDKLHVDPEN, 0
NLDNLKGTYAKLSELH, 0
DEALREAMPKVMKYVG, 0
LGLSSEKLEFLFKNAI, 0
DPHCDVFQDETWDLFV, 0
NRRAKLKRSHRESQFL, 0
VIKDENMYGCQFHPEK, 0
QFHPERSGAAGAKLLK, 0
LGHASALLAASVFHFG, 0
RLGYDLELTRKIVDSV, 0
TGENEHHKVEALFKAF, 0
NNTKIVWICNPNNPTG, 0
YVCSPNNPTGQLINPQ, 0
ARALVTNPRILIFDEA, 0
IVMDKTTMLLVSGTGEVIEPD, 0
AGEPADKGVLWESAGEG, 0
ENFAKIWDAFGAVLKEGIY, 0
IAFQGLPSRIAWLG, 0
KIKVNKYRKE, 0
IAFTCIGGLASPVP, 0
KYHMEDVHRAGGVF, 0
TKMKSVLVDFLVGA, 0
CNAAVERNVTLRHL, 0
LGAIAGALVLVAAV, 0
GADLPMCLHGAAHG, 0
ENGLNNLNLDNQHL, 0
LLLMLLILALWKIG, 0
AGPCRKQTGCPHGK, 0
QGNIFATSALRSMR, 0
ISPATSVVQHSHLR, 0
DTKVEFDEAGEAGL, 0
VLVVLLGRYVTRPA, 0
VVAVLNTEPVTVSP, 0
RVSYLEIYNEEVRDLL, 0
MKCFKEASFSKRLGAE, 0
FANQMGLDLIIVDKRR, 0
PPEAFIPKPKIKSAVI, 0
VVDRMAAGPGSKVYGR, 0
QQYGTSPRTFGQGTKV, 0
ERQSVFPFESGKPFKI, 0
PSNLPKVDEIETIEEP, 0
GQKSVSTTEMTEGIIR, 0
IMRDMRAHNIEMITIG, 0
WSIERVAYRPVRNSKR, 0
IITVALAIVIIFEIVL, 0
FATPDALADATLTQLR, 0
QTGIAGSTTTGKYVVI, 0
VSKIIESFMPIPMPGS, 0
IDHVIDIGDNRYIRVW, 0
LKALLAVAKKILI, 0
SPENLQRSIIVAP, 0
AVDNPRAYSGWRL, 0
SNCEFTEED, 0
YRSEKKWST, 0
EITTTAVID, 0
KDRGYKLVSVGKTFVYPIA, 0
TLMNTEKHFFHKVNERLSK, 0
LLDQFLRIIGVDEEKIYNDVEG, 0
SGGEKQRVAIGRALLTAP, 0
SGVEHEELLKVAEPLT, 0
TSMSLVEPGCSVKFTKP, 0
GRVMIPATLRQ, 0
RVLYCCPEIFTMRQQ, 0
DWVSMDQISPWMG, 0
LESGEDIPIEERD, 0
LVEQMRYKDPT, 0
AQKLVLNMISTMTMIGVG, 0
DNSLSNSLSGLQLNEDIN, 0
HSKPPHSPLVLKRCHVST, 0
WITILRFMGDLPEPKYHT, 0
PKEKICIPPSSDFGKMDC, 0
IEKALSEGGEEHEIFVDE, 0
GGVISDKFGGVRVTLINF, 0
CILMNINDRYDDGTSGGL, 0
GRTALLLAGCRVVWILQF, 0
SLLLRGGRIRALKAALLE, 0
AHPPSFLTDLNNPHNLTC, 0
LGSPAKSDFSDTNCAQTH, 0
LSNDLTRSQTTNIFGFAE, 0
QGVSEISSKKIGQYVMDD, 0
YIRFASVYRSFEDVREFG, 0
LLGGLRAVAQTISYEVSL, 0
NEWHLLLEILAILSMILG, 0
TKDPFLALSLALCLLSLG, 0
GQIKLYFLSFLITL, 0
RVDPVVIMQVIHPDGTRCLL, 0
FLVRLMSKLVPQEVPPPITA, 0
KYNVLFITDEVQSG, 0
YSKRSRSCGLCDLY, 0
DHTKLGKQLTAIYR, 0
GPVFNWGAYVPEGI, 0
NYILVNITVGGFLM, 0
QTAAAGSFASAFAA, 0
NMSYLFFFFFIQLV, 0
EYDVANNSGNNATF, 0
SAAMYKEILDSKIK, 0
WLSYVNYGCYCGWG, 0
TLWCGHGNKSSGPN, 0
MYAGPTGVQWHCRA, 0
EKEVLRERQENLRL, 0
PDLDPQFVREFYSA, 0
QAQALPGQMLYTQP, 0
QRDGMLLHHTLGNG, 0
HAADVTQSSHFMLS, 0
KLDSSITIADHVVS, 0
ALMVRSVTKVNESL, 0
SLFIDPTIEAVEKS, 0
KCNLYRQKIPAWQA, 0
TKQFAQWWEALGEN, 0
EIFGTAAIFWVLIP, 0
DCGEKSVELYKQTI, 0
NTGQESGALAEVLL, 0
RHTLRRAIDQLVEK, 0
KGSQGAKQVKAAPA, 0
GGLLQAATYLAGLS, 0
PYKITSDEMYDIFG, 0
HLSRAIGRIAGKDG, 0
SDLPALSTGLLHLH, 0
LDKIYEKPKTRLFS, 0
KNCRSPGVMLNIPH, 0
GAYDPQKQLIIEDP, 0
EKDEKGMPVTARVV, 0
PRVSLEQDSPIAPGRSPLATTVVD, 0
EDVEVYERTHGHSHYRRRHCSRRR, 0
LGFHSFGLYIHNDTMSALGRPQDM, 0
GRLIFQYASF, 0
LIPHLATLGW, 0
EERQEVPIIN, 0
LMGVAMALFA, 0
NLEQSIGLLP, 0
VRHGDVERLI, 0
LYYGSKQALH, 0
FWFVGIHGPS, 0
LKAYTTRVGS, 0
GLIPMGRTGA, 0
SGCSNIEIFN, 0
TYTDEVIYGM, 0
YDFTEERLCL, 0
SVECPLAAVT, 0
YGPVIECDIV, 0
EVVKERNGEE, 0
NGVRFRMGHG, 0
EVAKRRTFAI, 0
TDRSATSDWM, 0
AANSSQLYDQ, 0
ETGANDVWVI, 0
VKDEARFLLI, 0
TCDAVVANGC, 0
DHPHGGGEGR, 0
KLIRKNFWKK, 0
KAPLSNFAYL, 0
GTRIFGPVTR, 0
YWVGQDGKQK, 0
AVRRNPDTQW, 0
ASMAVIELVD, 0
AKELRRVAEP, 0
RLVKLIEILK, 0
RRAKLYYLRD, 0
STMGPGLKLD, 0
YKKRRRKDSK, 0
RFRPRAKGSA, 0
EGVEIPQDVN, 0
QLSIPDLPWQ, 0
TKFHAGTNVG, 0
LTGKSVQYGN, 0
EQTARLKEVK, 0
NEKQVLEVDT, 0
NGRKVLARRR, 0
QIVRRRGRLY, 0
WRGGGIVFGP, 0
AMSGTLRALL, 0
QTIEVKGPKG, 0
SSMKTLEAQK, 0
ERRQKLAELE, 0
VKLHPEVTAT, 0
PGFARNFLLP, 0
ACGAAESVPL, 0
LDMSSDQIAA, 0
DFYNVPVQDK, 0
NERCDTLARE, 0
RSLKDLSSLR, 0
LRVKLRLVIY, 0
ISNHFDLTLV, 0
RDEEVHIAQQ, 0
KYHLIRRSSK, 0
SLIQREKKRQ, 0
EIIITWSRAS, 0
SGSNLKKKFH, 0
NKYFLVLTLR, 0
IRKCVRVQLI, 0
EKIDYKDVDL, 0
TTRKSPCGEG, 0
LKRREYYEPP, 0
KMAEANRAFA, 0
TTIEHKVDTF, 0
LSAAGYVTRD, 0
AGSRFLRSWT, 0
SEVKAAVTGN, 0
GQARELCTLK, 0
DPDVDEPLET, 0
AINRPDITDT, 0
PDGCKLDCLM, 0
CDRNCKNEGG, 0
IPERAGSGSQ, 0
GLMSSAGLVR, 0
ILFSCILLYI, 0
THAMCTVICC, 0
LQDVAHEIND, 0
VAEKRAANPS, 0
PLPETVVAHL, 0
PLFTHPNPEN, 0
TASLSHKPQS, 0
AGVAYLQQNE, 0
TEIKSLRDHG, 0
NFLDVGGGAT, 0
QIRIKIANDL, 0
TVSLCGWVHR, 0
QISHVLRAEE, 0
VTERASYVLK, 0
ENQLDELMTF, 0
GTKMSKSKDN, 0
HTKKGYKEIC, 0
ALINLSSFSS, 0
EFPIIADDRG, 0
EQFMAEIAYQ, 0
THPAQKEITC, 0
PAGFVAVFNS, 0
PDSLIDGVIR, 0
ARALLGRQAI, 0
QVTDASFKQE, 0
EVAAEKIEEA, 0
EEELRAELTK, 0
ARWDRQQQSW, 0
KISFSPKQKA, 0
MFTPLQVSML, 0
VDATVRLIPQ, 0
AEFPAATRLR, 0
PKAIQLIGEM, 0
LALSASGVDS, 0
QAYYARKDGA, 0
KEKTKAPPNV, 0
LALLGNVFVL, 0
ADVVFTANDS, 0
EPVALRRELG, 0
TKAWQQLAKQ, 0
TDESLECTAT, 0
GTRSLGELLF, 0
FETGGDVGRE, 0
PLGFGRASPS, 0
MHNKADYSYS, 0
NSKTPASLKR, 0
TEITEATREI, 0
TPQATWSAEL, 0
RMIANTCFLE, 0
IMIRTLCFKE, 0
EIRELIQSLT, 0
DSRDNTQYST, 0
SHAQLPARRA, 0
LLSESDAVQP, 0
WKVSSQRIEK, 0
AQNPHDQYAA, 0
ASLGENVVFS, 0
LDEYRGGSVS, 0
SGLQQYQSYL, 0
IPVVCLESDN, 0
TFHDTDVAPE, 0
LLCKAVYIRR, 0
SLLINDITPN, 0
KNAINPHTEN, 0
APSNAELRIA, 0
VAITLLSAQA, 0
PGGLEMTTSK, 0
LEASTGHREP, 0
GFLHINGYDH, 0
HKAGLALTTN, 0
TKIVDQNGLN, 0
RTKIDRLAKQ, 0
VRTIDAAGTP, 0
NKVEVRNALD, 0
ELISIIKQHT, 0
YDWSSKQTYI, 0
YLGVCRILRC, 0
QTNKDNIKIL, 0
FSPTCSEYAQ, 0
KDEKLDLHTE, 0
RIPFALIGWM, 0
DNHIVELVEE, 0
TFVVLLLLVL, 0
TVPVGMKKSR, 0
IMLIIATFKF, 0
CIRHCHLCGS, 0
LITNSVAQAM, 0
WIGEATAGIN, 0
KEEQTTDWIN, 0
CQPLHLGRQN, 0
LNSASILGIF, 0
ARSKGQDTPI, 0
ADVPQVKVTV, 0
LMNIELALTL, 0
RGINIEEALN, 0
ADDKLLPPHF, 0
KQCHISLQPT, 0
IKLMLIETSF, 0
EALLDQQKRQ, 0
WNDKMKAGDD, 0
GTEHHGGVCF, 0
DHYRLVGTVN, 0
IFRRLSVYDN, 0
SSLQSAKEKT, 0
RLTCERSIYF, 0
MDGQQLLVAY, 0
AKDFLDLEKKYQV, 0
SNFPENINVSRCE, 0
YVNLDTNYEFRCFIY, 0
ITQSVATATSASAAA, 0
DETYGKIPGANLHLK, 0
ICKISGYGQTGRMSQ, 0
AVQLLLGSLIFFTLS, 0
QIVIVSSGMQGDMSE, 0
GKMVNVRIHPETGKV, 0
SKIKKIASDNDILDS, 0
