# Supplementary material for: On Evaluating MHC-II Binding Peptide Prediction Methods
Source: PLoS One. 2008 Sep 24;3(9):e3268. doi: 10.1371/journal.pone.0003268 (PMC2533399; doi:10.1371/journal.pone.0003268)
Supplement: Dataset S1 — Datasets derived from MHCPEP database (0.36 MB ZIP) [file pone.0003268.s002.zip › MHCPEP/UPDS/HLA-DR13.arff]

@relation HLA-DR13
@attribute Seq string
@attribute class {0,1}
@data
QYIKANSKFIGITEL, 1
CPKYVKQNTLKLATGMRNVPEKQTR, 1
RILAVERYLKDQQLLGIWGCS, 1
IRIQRGPGRAFVTIGK, 1
YKGILGFVFTLTV, 1
SAAFEDLRVLSFIRGY, 1
KRWIILGLNKIVRMY, 1
GVRYPLTFGWCYKLVP, 1
LTFGWCYKL, 1
MENRWQVMIVWQVDR, 1
VKHHMYVSGKARGWFY, 1
GDARLVITTYWGL, 1
ARRNRRRRWRERQR, 1
AGVEAIIRILQQLL, 1
LFIHFRIGCRHSR, 1
MQRGNFRNQRKIVK, 1
RHIPRRIRQGLERIL, 1
PRYVRQNTLRLAT, 1
NSGGEFFYSNS, 1
KRGRVDNYCRHNY, 1
RIGRLVTRAAFNSGK, 1
VHFFKNIVTPRTP, 1
VHFFANIVTPRTP, 1
VHFFKAIVTPRTP, 1
VHFFKNAVTPRTP, 1
VHFFKNIATPRTP, 1
VHFFKNIVAPRTP, 1
VHFFKNIVTARTP, 1
VHFFKNIVTPATP, 1
VHFFKNIVTPRAP, 1
TPKIQVYSRHPAENGKSN, 1
AGAVVAAVRWRRKSSDRK, 1
RYFYTAMSRPGRGEPRFI, 1
DVGEFRAVTELGRPDEEY, 1
DVGEYRAVTELGRPDEEY, 1
TERVRLVTRHIYNREEYV, 1
TTAYFLYQQQGRLDKLTV, 1
MPYFITAMK, 1
TPKIQVYSRHPAENGKSN, 1
IDSVKVWPRRPTGEVYDI, 1
TERVRLVTRHIYNREEYV, 1
FYPGQIKVRWFRNDQEET, 1
CPEKWINFQRKCYYFGKG, 1
DAVLRFNGAPTANFQQDV, 1
SPEFILYAR, 1
YIKANSKFIG, 1
AIKANSKFIG, 1
EIKANSKFIG, 1
SIKANSKFIG, 1
YVKANSKFIG, 1
YIAANSKFIG, 1
YISANSKFIG, 1
YIIANSKFIG, 1
YIRANSKFIG, 1
YIKKNSKFIG, 1
YIKFNSKFIG, 1
YIKSNSKFIG, 1
YIKANAKFIG, 1
YIKANQKFIG, 1
YIKANSAFIG, 1
YIKANSEFIG, 1
YIKANSRFIG, 1
YIKANSKAIG, 1
YIKANSKSIG, 1
YIKANSKYIG, 1
YIKANSKFAG, 1
YIKANSKFKG, 1
YIKANSKFQG, 1
YIKANSKFVG, 1
YIKANSKFIA, 1
QYIKANSKFIGITE, 1
AYIKANSKFIGITE, 1
LYIKANSKFIGITE, 1
NYIKANSKFIGITE, 1
QYIKANSKFIGATE, 1
QYIKANSKFIGKTE, 1
QYIKANSKFIGQTE, 1
QYIKANSKFIGIAE, 1
QYIKANSKFIGIKE, 1
QYIKANSKFIGISE, 1
QYIKANSKFIGITA, 1
QYIKANSKFIGITV, 1
QYIKANSKFIGITK, 1
QYIKANSKFIGITD, 1
QAIKANSKFIGITE, 1
QEIKANSKFIGITE, 1
QSIKANSKFIGITE, 1
QFIKANSKFIGITE, 1
QYAKANSKFIGITE, 1
QYQKANSKFIGITE, 1
QYKKANSKFIGITE, 1
QYVKANSKFIGITE, 1
QYIKSNSKFIGITE, 1
QYIKAASKFIGITE, 1
QYIKALSKFIGITE, 1
QYIKAQSKFIGITE, 1
QYIKANAKFIGITE, 1
QYIKANSAFIGITE, 1
QYIKANSEFIGITE, 1
QYIKANSRFIGITE, 1
QYIKANSKYIGITE, 1
QYIKANSKFAGITE, 1
QYIKANSKFKGITE, 1
QYIKANSKFQGITE, 1
QYIKANSKFVGITE, 1
QYIKANSKFIAITE, 1
QYIKANSKFIYITE, 1
QYIKANSKFIQITE, 1
LYTDTAFSWSVGADA, 1
TDTAFSWSVGADASID, 1
ELYTDTAFSWSVGAD, 1
CPKYVKQNTLKLATG, 1
CPKAVKQNTLKLATG, 1
CPKYAKQNTLKLATG, 1
CPKYVAQNTLKLATG, 1
CPKYVKANTLKLATG, 1
CPKYVKQATLKLATG, 1
CPKYVKQNALKLATG, 1
CPKYVKQNTAKLATG, 1
CPKYVKQNTLALATG, 1
CPKYVKQNTLKAATG, 1
AENNLQQRPGKAWMN, 0
MTEARELVEQFMEEFQAKALPEGVT, 0
GKAIPGSPLFLKKLFKEGTIP, 0
YPALWHLLSEPWLCAL, 0
RMKAVRAFITETQ, 0
IKHDIDTETQDIPDAR, 0
LSKQAVAYRQMSLLL, 0
AMVSVILGEPESAVAA, 0
IDEMSAEKR, 0
TRLIVNIWAIGRDPK, 0
HVRELPAPLPLPYEAA, 0
TPIFGICLGHQLL, 0
YAIEATKVFLEKGL, 0
KYRHIRNCHWCDAA, 0
AFVLHLAQRSICI, 0
LVIEAAALEAIAEK, 0
FINESMRYQPVVDLV, 0
KWFNAEKGFGFIS, 0
ATCPSERPLVQ, 0
GDEMRTFKGARDC, 0
WGEETLMEYLENPKK, 0
GVPAMFVNGKYQL, 0
FYGSEVIGVTIPT, 0
ERIGSGFIGEAGF, 0
KSSSPLSSTRSKR, 0
AFPDKGVSFSPKG, 0
KDSMAQVKCAMFR, 0
DLEPPALELGWPS, 0
TAFPEPYGQWIDK, 0
FVMLMTSFTRIII, 0
GVKRELASSEYAERKRIA, 0
AGENGNRLSFHQVDLRDR, 0
GSSGGSAAAVAARLAPAA, 0
IATFYGNVGNVVRAYTYI, 0
RHGYALDTFHVFVPEHHD, 0
NAKALAKRIQERGISIVS, 0
FQDESEFRRQHEGEVKAK, 0
PKSPKPKAG, 0
TGHNLISGWGVKHTTIKK, 0
TSCSVLRENGSFVKICRT, 0
AHITTHVDCLRGFNDHHR, 0
RAADEGGQCIEENLQSGV, 0
CACTKSIPPQCHCADIRL, 0
FCNAFVDSNGTLSLSHFG, 0
SASHNRTFV, 0
CTMFHISGLS, 0
GVLEVSLSLP, 0
TAISQFEGYI, 0
RLKEELAETS, 0
PMGTPFFTAR, 0
GSVVNSIVEK, 0
NQLLELFDLF, 0
SALEDPVNWS, 0
PQRATSNVFA, 0
EDNDDETKEN, 0
GDVGSLALGA, 0
LPYLLFDWSG, 0
VLAAPLFMST, 0
RKKRLLNYSI, 0
VATADGRVVY, 0
VVIKSNGKRE, 0
IMLINGSFTL, 0
SGIAQGASGN, 0
AVIPPGSDSV, 0
NKTKPTPSSG, 0
VSHLSTGGGA, 0
VLMNGANPRD, 0
AKARFAEKRA, 0
GAVFSSLSYS, 0
ASSLVTLQAL, 0
INGGKVAEKLNMMG, 0
LGKFLFLFPLITSF, 0
SLYVAPQLEQALQQ, 0
QPGVPPEEAGAAVA, 0
SKDVSAGGNVEVAN, 0
AAARHDVDIDIIEA, 0
LECLLKEKVEKVEK, 0
YSISMSVDKARRVI, 0
SIRLYKSYTPGTRN, 0
VTDAQIQEIAEAKA, 0
LMQDIGRYLGTVLG, 0
VIKRWNFAGGRASH, 0
ASYLLAALGGNTSP, 0
CYDVVLDSKLDEWM, 0
EKVDYTISIPTKAI, 0
LNKETGKMEVYDAE, 0
TKTQQPEMEAICIA, 0
DILDPTPKTVDALM, 0
VGQRKRLLSYLKRK, 0
WIQYSDDEIKEMIV, 0
KVVDRMASKGLIHA, 0
IERYKSTITSHGGQ, 0
TNVGRTLRRSPRIS, 0
EERYLFKKLLSVSG, 0
MSRGKRKKVIDKLA, 0
KLSEELTQNSETLC, 0
GGSDWGSMSYDPQS, 0
TQLFKDIYNEVKKD, 0
PLSLDEIKEILRMT, 0
AGMSLQGWEVKSLR, 0
VGVVSRSGTLTYEA, 0
DGCGWRTGAVVEKR, 0
DDLASIFDPFGNAV, 0
PEIGRGRGPVNHFA, 0
STDINKAVKDGCDY, 0
ALLAMSALTEEIGV, 0
DKVNCSFYFKIGAC, 0
NIITVSIDPELDNR, 0
GLAQCHTVPVKSCSE, 0
GDDGPPRVRRRSTGPG, 0
VLWPEAASDETKKRT, 0
HHHANESFFLGFDLS, 0
VSFSKEYSTDQPVAP, 0
TETASNLKVLKRLDV, 0
SLVGLIGGAILMLYG, 0
TEGKKNMITSLKKSY, 0
GILGLVFGSVILIYL, 0
KTILDIAFTSNKQHG, 0
DEPKLGGIFVDFVGG, 0
NLVDAGAFERPESLN, 0
KEPPVPERPPESDPS, 0
