# Supplementary material for: On Evaluating MHC-II Binding Peptide Prediction Methods
Source: PLoS One. 2008 Sep 24;3(9):e3268. doi: 10.1371/journal.pone.0003268 (PMC2533399; doi:10.1371/journal.pone.0003268)
Supplement: Dataset S1 — Datasets derived from MHCPEP database (0.36 MB ZIP) [file pone.0003268.s002.zip › MHCPEP/UPDS/HLA-DR15.arff]

@relation HLA-DR15
@attribute Seq string
@attribute class {0,1}
@data
YQAQYDLFIYNKQLEEA, 1
QYDLFIYNKQL, 1
QYIKANSKFIGITEL, 1
TYQRTRAKVTG, 1
RYWAIRTRSGGN, 1
PRYVRQNTLRLAT, 1
EEEVGFPVRPQ, 1
EEVGFPVRPQV, 1
GFYTTGAVRQIFGDYKTT, 1
EAEQLRAYLDGTGVE, 1
LEEFGRFASFEAQG, 1
DVGVYRAVTPQGRPDA, 1
AILEFRAMAQFSRKTD, 1
PVVHFFKNIVTPRTPPPSQGK, 1
PVVHFFKNIVT, 1
GTLSKIFKLGGRDSRSG, 1
VHFFKNIVTPRT, 1
VVHFFKNIVTPRT, 1
PVVHFFKNIVTPRT, 1
NPVVHFFKNIVTPRT, 1
NPVVHFFKNIVT, 1
VHFFKNIVTPRTP, 1
VHAFKNIVTPRTP, 1
VHFFANIVTPRTP, 1
VHFFKAIVTPRTP, 1
VHFFKNAVTPRTP, 1
VHFFKNIATPRTP, 1
VHFFKNIVAPRTP, 1
VHFFKNIVTARTP, 1
VHFFKNIVTPATP, 1
VHFFKNIVTPRAP, 1
DRFSAERLKGVDSTL, 1
AEQLRAYLDGTGVE, 1
ENPVVHFFKNIVTPR, 1
ENPVKHFFKNIVTPR, 1
ENPVVAFFKNIVTPR, 1
ENPVVDFFKNIVTPR, 1
ENPVVKFFKNIVTPR, 1
ENPVVHAFKNIVTPR, 1
ENPVVHFAKNIVTPR, 1
ENPVVHFFANIVTPR, 1
LRAVESYLLA, 1
LRAVESYLL, 1
VHFAKNIVTPRTP, 1
KPVSQMRMATPLLMRPM, 1
LPKPPKPVSKMRMATPLLMGALPM, 1
YLPKPPKPVSKLRLATPLLLQALPL, 1
DNPEYSPDPSIYAYDN, 1
FSKNYQDYEYLINVIHAFQY, 1
LYGALLLAEGFYTTGAVRQI, 1
FYTTGAVRQIFGDYKTTICG, 1
FGDYKTTICGKGLSATVTGG, 1
KGLSATVTGGQKGRGYRGQH, 1
QAHSLERVCHCLGKWLGHPD, 1
CLGKWLGHPDKFVGITYALT, 1
WTTCQSIAFPSKTSASIGSL, 1
SKTSASIGSLCADARMYGVL, 1
CADARMYGVLPWNAFPGKVC, 1
PWNAFPGKVCGSNLLSICKT, 1
GSNLLSICKTAEFQMTFHLF, 1
IAAFVGAAATLVSLLTFMIA, 1
LVSLLTFMIAATYNFAVLKL, 1
MAATYNFAVLKLMGRFTKF, 1
DSTPPPGTRFRAMAIYKQS, 1
MGSMNRRPILT, 1
MGGMNQRPILT, 1
MGGMNWRPILT, 1
MGGMNRSPILT, 1
PGRDWRTEEENLRK, 1
EYKLVVVGADGVGKSALT, 1
EYKLVVVGAVGVGKSALT, 1
EYKLVVVGAAGVGKSALT, 1
DSTPPPGTRFRAMAIYKQS, 1
MGSMNRRPILT, 1
MGGMNQRPILT, 1
MGGMNWRPILT, 1
MGGMNRSPILT, 1
EYKLVVVGARGVGKSALT, 1
EYKLVVVGADGVGKSALT, 1
DENPVVHFFKNIVTPRTPP, 1
DENPVVHFFKNIVTRPTPPY, 1
DENPVVHFFRNIVTPRTPPY, 1
ENPVVHFFKNIVTPRTPPY, 1
NPVVHFFKNIVTPRTPPY, 1
PVVHFFKNIVTPRTPPY, 1
VVHFFKNIVTPRTPPY, 1
VHFFKNIVTPRTPPY, 1
HFFKNIVTPRTPPY, 1
DENPVVHFFKNIVTPRT, 1
DENPVVHFFKNIVTPR, 1
DENPVVHFFKNIVT, 1
DENPVVHFFKNIV, 1
DENPVVHFFKNI, 1
DENPVVHFFKN, 1
ENPVVHFFKNIVTA, 1
NPVVHFFKNIVTPR, 1
NPVVHFFKNIVTA, 1
PVVHFFKNIVTPR, 1
PVVHFFKNIVTA, 1
VHFFKNIVTPR, 1
YGRTQDENPVVHFFKNIVTPRTPP, 1
ANPVVHFFKNIVTPR, 1
EAPVVHFFKNIVTPR, 1
ENAVVHFFKNIVTPR, 1
ENPAVHFFKNIVTPR, 1
ENPVAHFFKNIVTPR, 1
ENPVVHFFKAIVTPR, 1
ENPVVHFFKNAVTPR, 1
ENPVVHFFKNIATPR, 1
ENPVVHFFKNIVAPR, 1
ENPVVHFFKNIVTAR, 1
ENPVVHFFKNIVTPA, 1
YGRTQDENPVVHFFKNIVTPRTPPP, 1
ENPVVHYFKNIVTPR, 1
ENPVVHFFRNIVTPR, 1
VVHFFKNIVTPRTPPPSQGK, 1
ASDYKSAHKGFKGVD, 1
KGFKGVDAQGTLSKI, 1
SHGRTQDENPVVHFFK, 1
DEQNCSMKLGTWTYDGSWAINPESDQPDL, 1
PNWVRKVFIDTIPNIMFFSTMKRPSREKQDKKIFTE, 1
FKTYYEKNPNGKIKDVN, 0
VNDKASAQARP, 0
VPEGWTGGSKAKDSG, 0
VVAARNSYGGT, 0
FPLRFSFAQRAK, 0
VQYQLSADKTECT, 0
FELGSSSIAHM, 0
GRPDKILALEM, 0
CKCFYHTLTEAWNHHYHN, 0
SDSDSGSDAGEENSA, 0
QSEEQQQTEDELQD, 0
TGTFLIVLIPSYQTIG, 0
KLPAYRRVSSCGYSPE, 0
SDVDEMDLILTLGGTGFTPRD, 0
MRWTPYRALEA, 0
DAAWDDKDEFLDVIYWF, 0
VAAILFFLDSFT, 0
YRAVLSRYQAQHG, 0
GATCYNQVRGMLGF, 0
FFHTFNTLIEGNQQI, 0
PIQYALSYPDRL, 0
LFPENLVQACFQQ, 0
NQEGGDYEKETTY, 0
SAQPAILEPMMLV, 0
QSISLMNAEVYYM, 0
QQAGGRGGGRGGY, 0
SHDLPETTTQPEL, 0
TCTFRIYGETPEA, 0
DNLLEGYDNRLRP, 0
AIERMRNETLALW, 0
EWENGKHQIPDTI, 0
VTAMDVVYALKRQGR, 0
DAGTIAGLEVLRII, 0
EVKLEESGGGLVQPG, 0
AKDGVIEVEGQVVEA, 0
EVTVTPATSEPKPVK, 0
NRSAFEQQHHHLLHC, 0
DKCKENCMAKHKGVG, 0
SAYEVIKLKGYTNWA, 0
TDIGDPSYPHISIAD, 0
PAANPENAIAEIEDV, 0
PQDVIKEKLY, 0
NTTLNLLRQ, 0
SRYNFLARKQSLV, 0
YYAFVDEFIQAVKQRWP, 0
ESISPNAAATQVDGTQMSLLSVPE, 0
LHFLLTEALQLLRSHRSRGCQQVYR, 0
ILTKTENSFEQITFLQ, 0
PSFTIGKAIWLLWGLVFNNS, 0
SEMPVTKKPRMAAASAGRIK, 0
KEDEGGNEEEAGKEKEDLKE, 0
FLLIGFWYNNIDNIKSSLNA, 0
VVVLVAGLIVGGSIGSLDFG, 0
PFDILPSLAFFWFALKTAFF, 0
KHSQTCPPGENVCFVKTWCD, 0
VIRWLKKIGDSVQVDEPLVE, 0
GNNFYIPMSNRTGLVRSPYE, 0
MSFVDNCFSTTVPKMLANHI, 0
EPNPEFLALAGERVTIVRDP, 0
QAALKAAGFTNITLDPQATT, 0
GSAFSLAHRRVYQDMGQPLS, 0
ALEFGAEGIGLCRTERMFNA, 0
WMLNGTHLATTPMLLSVTQ, 0
RPNPFAKSIYKNITFAHER, 0
SQEAGGAEMDV, 0
SLAYLSVDGLI, 0
HLFALSELPLD, 0
KILLVDDVITA, 0
DANHGAMRLLAVTV, 0
TGGVVSSIGKGIVAASLG, 0
LKSSGYNVTAIKVDPYLN, 0
SSSTEPTQSTLSVSAKIK, 0
ESGRVRLVAKGARSKRSTL, 0
YMLALGIDFAT, 0
SSCLNSHGVHN, 0
IFFSGSFASIF, 0
LHQTVVQEDNA, 0
VTPENLSVDPVSGETHRR, 0
ALGEACGLQVAAASAAII, 0
QFPMYGFDAHAGYGTPQHL, 0
PVNQTVAVDGTFVLSCVATG, 0
QKPQKYKTREYNRCKICGRP, 0
KIDYKEPDALRRFITERGK, 0
LGIKVWVFKGEVLPKEEK, 0
VTRDSRVKERKKFGLYG, 0
LPVMNNLHDMSKATRI, 0
RALREAFYRQNLPNL, 0
TLSQYLLTSNFSIL, 0
QELHTGLDKMRSPITKR, 0
VMIGRNCPNLRILKRN, 0
ASKEGLINNGTSIH, 0
LTQQVHVLSLDQI, 0
IFTTGLHALKYV, 0
RAALEDVSPWT, 0
QGQNVIGLQMGSNK, 0
APFKLTLMISLFLA, 0
LDDSKRVAKRKLI, 0
ALASGESQAAAIL, 0
FRDEVEDDYFRT, 0
QIGLEIEITPE, 0
TKDELEVKDCEVEEKINSLLEKQA, 0
ATIFSFGGAILYCLN, 0
GKPVVGTNLPSTSKM, 0
CLDILQNRWSPTYDV, 0
KVYVDTDDDIRFIRR, 0
SPPPNGTLEDTYRYV, 0
ACKVSNTCPADILNK, 0
YYIVESYGTYNPGSG, 0
ATLMAKWQAVGFNHG, 0
IGYTTTANVNVDNQN, 0
LQANIIENDSESPFY, 0
LRRFGMIKGSWLTLK, 0
LGLEISDNGILIIPDYLFDGKNIEN, 0
KRFKEIVPAKAEEKQ, 0
PLETASMMGMVVTLL, 0
RQQVSYCAQTPTLFGDTVYD, 0
LTPPETIAKMVWFPL, 0
MQANHSVSYLYESST, 0
LTKSLASKVLQQFDKS, 0
ALHQPTNYDGTALPLAASVGVCRVAELPV, 0
NPRECDSQGTSKDTLVREGKTYKCKECGKVFNKNSL, 0
