# Supplementary material for: On Evaluating MHC-II Binding Peptide Prediction Methods
Source: PLoS One. 2008 Sep 24;3(9):e3268. doi: 10.1371/journal.pone.0003268 (PMC2533399; doi:10.1371/journal.pone.0003268)
Supplement: Dataset S1 — Datasets derived from MHCPEP database (0.36 MB ZIP) [file pone.0003268.s002.zip › MHCPEP/UPDS/HLA-DR2.arff]

@relation HLA-DR2
@attribute Seq string
@attribute class {0,1}
@data
PKYVKQNTLKLAT, 1
AKYVKQNTLKLAT, 1
KKYVKQNTLKLAT, 1
EKYVKQNTLKLAT, 1
PRYVKQNTLKLAT, 1
PEYVKQNTLKLAT, 1
PSYVKQNTLKLAT, 1
PAYVKQNTLKLAT, 1
PKFVKQNTLKLAT, 1
PKYLKQNTLKLAT, 1
PKYKKQNTLKLAT, 1
PKYQKQNTLKLAT, 1
PKYAKQNTLKLAT, 1
PKYEKQNTLKLAT, 1
PKYVRQNTLKLAT, 1
PKYVEQNTLKLAT, 1
PKYVSQNTLKLAT, 1
PKYVAQNTLKLAT, 1
PKYVVQNTLKLAT, 1
PKYVKNNTLKLAT, 1
PKYVKLNTLKLAT, 1
PKYVKTNTLKLAT, 1
PKYVKANTLKLAT, 1
PKYVKENTLKLAT, 1
PKYVKKNTLKLAT, 1
PKYVKQQTLKLAT, 1
PKYVKQTTLKLAT, 1
PKYVKQLTLKLAT, 1
PKYVKQATLKLAT, 1
PKYVKQETLKLAT, 1
PKYVKQKTLKLAT, 1
PKYVKQNSLKLAT, 1
PKYVKQNVLKLAT, 1
PKYVKQNALKLAT, 1
PKYVKQNYLKLAT, 1
PKYVKQNKLKLAT, 1
PKYVKQNQLKLAT, 1
PKYVKQNTIKLAT, 1
PKYVKQNTKKLAT, 1
PKYVKQNTQKLAT, 1
PKYVKQNTAKLAT, 1
PKYVKQNTEKLAT, 1
PKYVKQNTLRLAT, 1
PKYVKQNTLELAT, 1
PKYVKQNTLSLAT, 1
PKYVKQNTLALAT, 1
PKYVKQNTLLLAT, 1
PKYVKQNTLKIAT, 1
PKYVKQNTLKKAT, 1
PKYVKQNTLKQAT, 1
PKYVKQNTLKAAT, 1
PKYVKQNTLKEAT, 1
PKYVKQNTLKFAT, 1
PKYVKQNTLKLST, 1
PKYVKQNTLKLFT, 1
PKYVKQNTLKLKT, 1
PKYVKQNTLKLAS, 1
PKYVKQNTLKLAK, 1
PKYVKQNTLKLAY, 1
PKYVKQNTLKLAA, 1
QYIKANSKFIGITE, 1
TYIKANSKFIGITE, 1
LYIKANSKFIGITE, 1
NYIKANSKFIGITE, 1
QEIKANSKFIGITE, 1
QSIKANSKFIGITE, 1
QFIKANSKFIGITE, 1
QYQKANSKFIGITE, 1
QYKKANSKFIGITE, 1
QYVKANSKFIGITE, 1
QYISANSKFIGITE, 1
QYIIANSKFIGITE, 1
QYIRANSKFIGITE, 1
QYIKKNSKFIGITE, 1
QYIKSNSKFIGITE, 1
QYIKAASKFIGITE, 1
QYIKALSKFIGITE, 1
QYIKAQSKFIGITE, 1
QYIKANYKFIGITE, 1
QYIKANQKFIGITE, 1
QYIKANAKFIGITE, 1
QYIKANSSFIGITE, 1
QYIKANSRFIGITE, 1
QYIKANSKEIGITE, 1
QYIKANSKSIGITE, 1
QYIKANSKFKGITE, 1
QYIKANSKFQGITE, 1
QYIKANSKFVGITE, 1
QYIKANSKFIQITE, 1
QYIKANSKFIYITE, 1
QYIKANSKFIAITE, 1
QYIKANSKFIGQTE, 1
QYIKANSKFIGKTE, 1
QYIKANSKFIGLTE, 1
QYIKANSKFIGIKE, 1
QYIKANSKFIGIFE, 1
QYIKANSKFIGISE, 1
QYIKANSKFIGITK, 1
QYIKANSKFIGITD, 1
QYIKANSKFIGITV, 1
KAERADLIAYLKQATAK, 1
YGGFLRRIRPKLK, 1
GFLRRIRPKLK, 1
FLRRIRPKLK, 1
LRRIRPKLK, 1
NKALELFRKDIAAKYKELGYGK, 1
NKALELFRKDIAAKYK, 1
NKALELFRKDIAAKYKELGY, 1
ALELFRKDIAAKYKELGYGK, 1
ELFRKDIAAKYKELGYGK, 1
LFRKDIAAKYKELGYGK, 1
FRKDIAAKYKELGYGK, 1
ILMQYIKANSKFIGITELKK, 1
ILMQYIKANSKFIGITE, 1
ILMQYIKANSKFIGI, 1
ILMQYIKANSKFIG, 1
ILMQYIKANSKFI, 1
ILMQYIKANSKF, 1
ILMQYIKANSK, 1
QYIKANSKFIGITELKK, 1
IKANSKFIGITELKK, 1
ANSKFIGITELKK, 1
YIKANSKFIGITE, 1
GACPKYVKQNTLKLATGMR, 1
GACPKYVKQNTLKLAT, 1
GACPKYVKQNTLKLA, 1
GACPKYVKQNTLKL, 1
GACPKYVKQNTLK, 1
PKYVKQNTLKLATGMR, 1
KYVKQNTLKLATGMR, 1
YVKQNTLKLATGMR, 1
YLEDARRLKAIYEKKK, 1
YTYTVHAAHAYTYT, 1
GRTQDENPVVHFFKNIVTPRTPPP, 1
DVFKELKVHHANENI, 1
SLKMADPNRFKGKDLP, 1
CPKYVRSAKLRM, 1
KVFGRCELAAAMKRHGLD, 1
LAAAMKRHGLDNYRGYSLGNWV, 1
DNYRGYSLGNWVCAAKFESNFTQ, 1
AWVAWRNRCK, 1
RNRCKGTDVQAWIRGCRL, 1
HPPHIEIQMLKNGKKI, 1
IQMLKNGKKIPKVEMS, 1
NELGRFKHTDACCRTH, 1
SSYFVGKMYFNLINTK, 1
KMYFNLINTKCYKLEH, 1
HYTVDKSKPKWQWFD, 1
SKPKVYQWFDLRKY, 1
ATSTKKLHKEPATLIKAIDG, 1
DTVKLMYKGQPMTFRLLLVD, 1
VEKYGPEASAFTKKMVENAK, 1
FTKKMVENAKKIEVEFDKGQ, 1
RTDKYGRGLAYIYADGKMVN, 1
EALVRQGLAKVAYVYKPNNT, 1
VAYWKPNNTHEQHLRKSEA, 1
HEQHLRKSEAQAKKEKLNIW, 1
GGELDKWEKIRLRPGG, 1
SALSEGATPQDLNTML, 1
IYKRWIILGLNKIVRM, 1
DDNGPQDPDNTDDNG, 1
GKMEDYIKKNKKTIE, 1
YQAQYDLFIYNKQLEEA, 1
IDTLKKNENIKEL, 1
DIEKKIAKMEKASSVFNVVNS, 1
QYIKANSKFIGITEL, 1
QYIKANSKFIGIT, 1
AGGVAVIKAG, 1
NIVIKRSNSTAATNEV, 1
NIVIKRSNSTAATNEVPEVTVFS, 1
DVGVYRAVTPQGRPD, 1
SDVGVYRAVTPQGRPDAE, 1
DVGVYRAVTPQGRPDAE, 1
RVQPKVTVYPSKTQP, 1
RVQPKVTVYPSKTQPLQH, 1
LSPIHIALNFSLDPQAPVDSHGLRPALHYQ, 1
DGILYYYQSGGRLRRPV, 1
DGILYYYQSGGRLRRPVN, 1
IQNLIKEEAFLGITDEKTEG, 1
EHHIFLGATNYIYVLNEEDLQKV, 1
QELKNKYYQVPRKGIQA, 1
FPKSLHTYANILLDRRVPQ, 1
FPKSLHTYANILLDRRVPQDT, 1
LWDYGMSSSPHVLRNR, 1
VGSDWRFLRGYHQYAYDG, 1
VGSDWRFLRGYHQYAYD, 1
GSDWRFLRGYHQYAYD, 1
VGSDWRFLRGYHQYA, 1
VGSDWRFLRGYHQY, 1
GSDWRFLRGYHQYA, 1
SDWRFLRGYHQYA, 1
LPKPPKPVSKMRMATPLLMQALPM, 1
PKPPKPVSKMRMATPLLMQALPM, 1
KPPKPVSKMRMATPLLMQALPM, 1
PKPPKPVSKMRMATPLLMQALP, 1
KPPKPVSKMRMATPLLMQALP, 1
PPKPVSKMRMATPLLMQALP, 1
KMRMATPLLMQALPMGALP, 1
KMRMATPLLMQALPM, 1
APSPLPETTENVVCALG, 1
HPPHIEIQMLKDGKKI, 1
ACRVKHDSMAEPKTVY, 1
ASMAEPKTVYWDRDM, 1
IQRTPKIQVYSRHPAE, 1
IQVYSRHPAENGKSNF, 1
KSNFLNCYVSGFHPSD, 1
GERIEKVEHSDLSFSY, 1
SFSNDWSFYLLYYTEF, 1
ACRVNHVTLSQPKIVK, 1
CPKYVKQNTLKLATGMRNVPEKQTR, 1
RILAVERYLKDQQLLGIWGCS, 1
FINMWQEVGKAMYAPPIS, 1
LEDARRLKAIYEKKK, 1
IRIQRGPGRAFVTIGK, 1
YKGILGFVFTLTV, 1
SAAFEDLRVLSFIRGY, 1
KRWIILGLNKIVRMY, 1
LQAAPALDKL, 1
EQARAAVDTY, 1
IEKKIAKMEKASSVFNVVNS, 1
EKKIAKMEKASSVFNVVNS, 1
KKIAKMEKASSVFNVVNS, 1
KIAKMEKASSVFNVVNS, 1
IAKMEKASSVFNVVNS, 1
AKMEKASSVFNVVNS, 1
KMEKASSVFNVVNS, 1
DIEKKIAKMEKASSVFNVVN, 1
DIEKKIAKMEKASSVFNVV, 1
DIEKKIAKMEKASSVFNV, 1
ALVLNSVRGALKVCA, 1
DNLIVYYYHKA, 1
DPYAPIMAVK, 1
KPGVIFLTKRSRQV, 1
GPLYFKLKGYEQYN, 1
DPTLWVFARKLAIV, 1
DPWAIAKNGDLMEYPY, 1
YTLLQAAPALDKLKLTGDEATGANI, 1
LLPLLEKVIGAGKPL, 1
VHFFKNIVTPRTP, 1
SVQIQVYQGERE, 1
VQIQVYQGEREI, 1
QIQVYQGEREIA, 1
IQVYQGEREIAS, 1
IQVYQGERE, 1
GFYTTGAVRQIFGDYKTT, 1
TGTEKLIETYFSKNYQDYEYL, 1
PVYIYFNTWTTCQSIAFPS, 1
TTCQSIAFPSKTSASIGSCL, 1
FCGCGHEALTGTEKLIETYF, 1
VKRGLTVAVAGAAILVAGLS, 1
GAAILVAGLSGCSSNKSTTG, 1
YDENPVVHFFKNIVTPRTPP, 1
PHHTALRQAILCWGELMTLA, 1
DIEKKIAKMEKASSVFNVVNS, 1
PPKPVSKMRMATPLL, 1
PKPVSKMRMATPLLM, 1
KPVSKMRMATPLLMQ, 1
PVSKMRMATPLLMQA, 1
VSKMRMATPLLMQAL, 1
SKMRMATPLLMQALP, 1
KPVSKMRMATPLLMQALP, 1
PVSKMRMATPLLMQALP, 1
VSKMRMATPLLMQALP, 1
KMRMATPLLMQALP, 1
MRMATPLLMQALP, 1
KPVSKMRMATPLLMQAL, 1
KPVSKMRMATPLLMQA, 1
ASKMRMATPLLMQAL, 1
VAKMRMATPLLMQAL, 1
VSAMRMATPLLMQAL, 1
VSKMAMATPLLMQAL, 1
VSKMRAATPLLMQAL, 1
VSKMRMVTPLLMQAL, 1
VSKMRMAAPLLMQAL, 1
VSKMRMATALLMQAL, 1
VSKMRMATPALMQAL, 1
VSKMRMATPLAMQAL, 1
VSKMRMATPLLMAAL, 1
VSKMRMATPLLMQVL, 1
VSKMRMATPLLMQAA, 1
TPLLMQALPMGALP, 1
ALPMGALPQGPMQNATKY, 1
PMQNATKYGNMTEDHVMH, 1
LPKPPKPVSKMRMATPLLMQALPMG, 1
PVVHFFKNIVTPRTPPPSQGK, 1
DENPVVHFFKNIVTPRTPP, 1
AVRQIFGDYKTTICGKGLSATV, 1
YAYVAREQSCR, 1
YDPNLRPAERDSDVVNVSLK, 1
NVSLKLTLTNLISLNEREEA, 1
EREEALTTNVWIEMQWCDYR, 1
WCDYRLRWDPRDYEGLWVLR, 1
LWVLRVPSTMVWRPDIVLEN, 1
IVLENNVDGVFEVALYCNVL, 1
ENGEWAIQHRPAKMLLDPAAPAQ, 1
PAKMLLDPAAPAQEAGHQKV, 1
EAGHQKVVFYILIQRKPLFY, 1
ISSVAILIHFLPAKAGGQKC, 1
TVFLFLVAKKV, 1
SKYLTFLLVVTILIVVNAV, 1
IVVNAVVVLNVSLRSP, 1
NVSLRSPHTHSMARGVRKVF, 1
VRKVFLRLLPQLLRMHVRPL, 1
WQRQGLVAAALEKLEKGPEL, 1
LVAAALEKLEKGPELGLSQF, 1
KGPELGLSQFCGSLKQAAPA, 1
QAAPAIQACVEACNLIACAR, 1
IACARHQQSHFDNGNEEWFL, 1
CFLAMLSLFICGTAGIFLMA, 1
FLMAHYNRVPALPFPGDPRP, 1
MTEYKLVVVGARGVGKSALTIQLIQ, 1
SKMRMATPLLMQA, 1
SKMAAATPLLMQA, 1
SKAAAATPLLMQA, 1
WVTPVIGSQARKCGL, 1
PLAKDFFPDHGWE, 0
LAHKLLHDLFANY, 0
LAPALGSVHGPYK, 0
SHAIQTYVENEQF, 0
KNELLKKGDTLRE, 0
HSLRAGLFINGKT, 0
EIGVGFEAARQPG, 0
IGFKSPATIGVEQ, 0
RFLNGLLKETISF, 0
GGKDEDIDYDKML, 0
GDGADQSRRFFVA, 0
KYHSIKKIEHEGQ, 0
IEAKSRGIYEAPG, 0
GKLQERITSTKTG, 0
TYNFDMCPNNCSG, 0
ILSIVINCGGAGN, 0
DYTGLSGETYPDR, 0
MPGQLLFLNQLGV, 0
VFNAVRQTAAQFG, 0
CAKRKFVGPLIPT, 0
VRDFINQRLKEHD, 0
IRELATPRLLFSP, 0
HYGSFEEVLREAV, 0
CSNLAVVFVTRKN, 0
NNLFFSNLLLGAP, 0
VAVGNGKKLDNGT, 0
SVLTGGSVISEEL, 0
GLCCSFYGWCGTT, 0
SHRCIFQRFWSTL, 0
LAYELGRSELFLF, 0
MIHEPEPHILLFR, 0
TNIFMRTNAIWSL, 0
VVLCFALGIIAGG, 0
PITITISVKESAK, 0
IVRNFISRVVEVF, 0
LIDNKWILTAAHC, 0
DVYDLIPETKFPI, 0
MLREEVLNARRQA, 0
KIELDRTSYQLLE, 0
IRYMHANGASMFF, 0
RPYLLSMANKGPN, 0
HPYRLHLNRFGDM, 0
VTDNSGLRDILPN, 0
RGVPDSPERREKL, 0
LAEFKIRALECHP, 0
KIEDIQRVVARQY, 0
PMEGDEELKMLAF, 0
ENTLNAELLRFQV, 0
HARIASCHEHGRV, 0
YKVEILAGKTLTV, 0
EGGRTVGAGVVSN, 0
IINDVLHFVDVPG, 0
DKSRYLGKGVMNA, 0
LTNAEQTVAKLID, 0
TSSASPAQSPCYS, 0
TGLGSAEELVFSY, 0
RDLPKRERILIEA, 0
NHDYQNHMPFAFR, 0
ERSLELISTAADH, 0
PPDAPPPEVPHPR, 0
QKASVSFQALTQVR, 0
ERLYLDHNNLTRMP, 0
VVVVGRSNIVGKPV, 0
APKKLAIGTKVTRG, 0
GTFVGVHVRRGDYV, 0
ARTLYPIQQAFGVK, 0
IRLDLSKTGSSVAS, 0
IEAIIKDVLAANEK, 0
ISAVLDEMLAANAE, 0
FLQKYPHTHLVHQA, 0
QRGKNRGCVLTAIH, 0
ILCGRGLVNLYRAI, 0
TDILIQGLEKLEYR, 0
IHTLLWIAKAQGLA, 0
ENGLRLVAGGSDNH, 0
VEYQKQVVSNAKAF, 0
TLAARHRKFDEFFL, 0
CDGLGLGLNSRAAL, 0
DSIWTLSFWLTLWY, 0
FPCNQFGHQENCQN, 0
TELRQVIDEAKDLL, 0
ESPIAQALIGKKTG, 0
LDEISRGREIEQAL, 0
VDFDTFVGSYQASI, 0
EGLFFVGIDVIGGM, 0
VNEIKDILCELNLK, 0
MNVEEAGGEALGRL, 0
LANLGTPDVPTASA, 0
SRSRDELWHKGGTS, 0
DASVVAATADYGRT, 0
TRISEYAAIAALED, 0
TKLRVMSRGQQLIR, 0
KVIELYAQEEAKRL, 0
LELSRESREGRPIW, 0
CKEESEPSGTPPSS, 0
IGKTSGRGSFSLYS, 0
QACILEGEPVADTG, 0
AISFLRSLLEPDPV, 0
GADGEYHRPACSLQ, 0
EELLELDGIVDEVL, 0
GVMPQTVESINHVKTAG, 0
QSARPTVKEVRFR, 0
GTEQEEFFTSY, 0
EIFLPNDLPA, 0
VHRAGGIFS, 0
VGEGRCGPVTKRIQQAFFGLFT, 0
GWLGPEAWGSPTPPPS, 0
REDDIGNYTCELKYGGFVVR, 0
PQMFKAEVLTDALSDALAQG, 0
SLAKGETTKAAFNQMVQG, 0
YLKKNHEEEMKEFSNQA, 0
ISHADKVIVLRKDPRV, 0
PVKAPFCCLRLDKGCKHNSY, 0
PRDAIKVAQSCHLEIDT, 0
IADSLIELKAVCHCG, 0
KREPLKGRAKTPVT, 0
SRGTTPFLTAVAE, 0
AYEIIERKGATS, 0
PGFKKVKPQVY, 0
KHFNLFANLRPAKIYSE, 0
ALQSRSHTISVPADM, 0
RLRAAYAKGIFPW, 0
ATNRGGKYTYHGP, 0
IVVQTVLFIGYIMYRTQQE, 0
TADYSRKKIEHDLLNA, 0
QEKVFPITGRNPQSA, 0
RQQHFLYPLIFREY, 0
PYLALEGSVAFPA, 0
TLDFPERVRHALVIAA, 0
LWPEMERQEIFELFL, 0
VVQTIISFYEGAKN, 0
TISYGNFITLLINFLI, 0
PVIGVLTGGLDFSN, 0
TGYYEFRQFGDGSITPIEKHLRAC, 0
TEMKEIKVAGTTMIV, 0
HDTWSVGSFFTNPVVT, 0
IEGCTLPMPGDH, 0
FDIYDDHFVETKKDTLGN, 0
LGAFKRIRWICGGLEKDGGLEA, 0
HWIVKLARRFDCKIKSDIELFLE, 0
LAVERVLPDI, 0
AALAGVPQTVIDNARRKL, 0
PSSDFGKMDCRWRWKC, 0
TRADAGTAMRFINGTR, 0
LGEESLDAAQVICKAV, 0
IGVAKSKLYGDIVEEG, 0
PANQLPLVAKRNGAKL, 0
THASAEESIEYDHTY, 0
IINVFVTTVFAKSF, 0
ILQAIADGTKLLFKEDILPS, 0
NDMLIVPTFMAITALLNLYF, 0
VFLYPWAVAFHRLGLLAFIE, 0
DRAFSYICRDGTTRRWICHC, 0
LVVSVIVKIVIILIPLILTV, 0
LSKAVAEDGRWYPEHFRINF, 0
LAEAPVLVVHQPDDILNGM, 0
GGSGTPVDDLDRCCKTHDDC, 0
PDPQEMGADPATGSDR, 0
DVRKTVTSVLEECEQR, 0
KYCPLCNIKIHETQPL, 0
FTVFHNDPPRAQLEK, 0
RGFEVIDEIKSALEN, 0
RRDSTNAFRAIADRDLP, 0
TAAALWLGIGATL, 0
TFSLSLVVWGRSGLMDIVSLA, 0
TYSMLAGDPSILDER, 0
YICQGVKKPLSGI, 0
KTDKVFEVML, 0
EELETEENKFSEVAAL, 0
ILYIRNLPYKITAEEMYDIFGKY, 0
GHNGQEEQGLNPEHV, 0
RLVIKLDPGMAFGTGTHE, 0
RSPRTRGLETPGAAMSG, 0
WLAVHGLAVPTVFFL, 0
ILAFIATALFILVPTAFL, 0
ASLTGKITFTVTKSNPQTGEVIGVFESIQP, 0
KLRQLYDTTQSNTINAD, 0
SALLQLLDMFSSAAFIFL, 0
EVVIKPKGGFGGLGGEYVKP, 0
FVACQFHPEFTSTPRDGHPLFSG, 0
YTYMPSDGWWLLNFIST, 0
CGTCVERREAFHLAGIDDP, 0
EQMAKEIKAFCYMECSALTQK, 0
ESGYDDIMTIAVASPK, 0
SDPAVVEINDVDELELEV, 0
NKYGRPLLGCTIKPKLG, 0
FSGEIHALMGENGAGK, 0
KIKDRYLLKALDKYW, 0
FEQAFSFHGKTFHR, 0
LPLLDAETATLAPL, 0
ISRLVKPIGIKVT, 0
RIRSELMQKGVDKERILAAFENSE, 0
VGNKMIGAKVNGKIVPIDYILQT, 0
YYWKKTPEAASSRAHRRHRRQA, 0
VMVAGHTNKNWFGLKKDLAFIL, 0
EGEEAGLKDVSFLVKGENAYG, 0
HHCAANDIHKAYKILAKLWK, 0
IAPIKSRCLLIRCPAPSDS, 0
VEDEQKQLAEEVEKR, 0
FASDQQAVAVADRYPQD, 0
CNPSGAIRSSTTHRCQ, 0
PSLFFKMYESDPNGLW, 0
KVQGTASRPRLCVFR, 0
GGIMIRQRGLTFKPGI, 0
KQYNAATESQAGNVVP, 0
DQVLAVGEGESIQFGT, 0
LAVSKEGKLSCGKPFV, 0
AAEIILKVLNSAVANA, 0
FENKLQFVCHPEATKG, 0
LKPGFYDSVLTLVIDGKETKVKVQA, 0
GDKLNLDIDPKSHPAWTGGTQ, 0
TGSGKVKHFHAFHSHLLG, 0
TVRGAAKRFKKTANG, 0
PKLVPSLGKKKPEIVE, 0
CSKKSSKRSETNK, 0
GDEEELPEDLFDESVW, 0
DCRETGSSKYPNCAY, 0
QLNHIAEEHG, 0
AEHGADGSDD, 0
ILVPSIAIPLVIACLFFLVC, 0
VLEWGVVDDDMARLARQVA, 0
ANEIFRALPSNYNIARPI, 0
GRIVDIPSYRCKPRDII, 0
KDLKRVFEEYKQSSLK, 0
SLMRLDLPAGVDIEI, 0
LPGVRYKIIRGSLD, 0
RAFIRYFNMCRICFREHALR, 0
CRIVLRDLCSFGQIPGVTK, 0
RSMIVPDMIGLTIAVHNG, 0
EKMNERNEKHLIKTW, 0
QNDKARAHNAS, 0
ILNEGKFLVD, 0
VRRLGINIFGNPKY, 0
RLGIGTVMFEHIMN, 0
YYTPTGVGTLIAQG, 0
GVFEVTLTVTVSSKLP, 0
IQIATNSGGGSSPITLKNNGSDFVA, 0
RDFLDRHLAAWLPEF, 0
KQMEDCCDPAHLF, 0
DEETKDTKGRYF, 0
QSSDPRLAERRV, 0
AIIHGYEENPDG, 0
NKMELKFLAKSE, 0
GEDSDPQSA, 0
EKNESNKSSFDKMIDAIK, 0
KRLQVGYNEDEIRRFLPRRVR, 0
SFIKDALKCKAHALRHRFG, 0
ARDRGMEVLVEIHSYYRDQI, 0
AQTALPYAMNSEFSSVLAAQ, 0
EDTDVKRNVAGGEESQLKYL, 0
GAGASFKSQMKRADASGAAF, 0
VLSVFRKADIDEQALASAPV, 0
SVPHTKSLESRIKEELIAQG, 0
SQMIVGDNDIDTHATSNNEDF, 0
LVEKLSTHHLRDFMD, 0
TSYSGPSRSWSPFRS, 0
SGPVDRKHLENATSD, 0
TVDSVVVGNVMQSSS, 0
DHARAELAGKTAAFK, 0
LKSDYVVLTKYTNNS, 0
LAFGVEFECNANVGEAVT, 0
LLGNLTLNKANSGKNDD, 0
LPNLTPLSVAMNCQGL, 0
ACGTIGTIGLIHAI, 0
DLKRPFLSRESLS, 0
VGSVEEGKFADLVLWDP, 0
RDDVNVADLVISNAVI, 0
GFRGMVNGPIDESRV, 0
LQFDRDLAKGMRLDI, 0
YKVDDVIARVKTKRG, 0
VYGDEDLLEQANERL, 0
FTSTRLAPVSPAYVV, 0
IAHKTLEKFKRDAYT, 0
VTAQLNIVPSTHPEV, 0
CENTVVGNTFIRGIS, 0
AGLTFLHREPLLVTN, 0
NKTSKAIDGCELMCC, 0
CHGVSGSCTTKTCWT, 0
KGKANSKAMIRVKNK, 0
HFSGPDLKRLTNLSS, 0
AVWMVLFYISNGAL, 0
IATVVDQVVENGLAPKLL, 0
TAFVVGIIAFTVFGIEEI, 0
GIYSRPVKLGDKLNDGDRVEIYRPL, 0
EHPANLAKRLAKEKALKAQET, 0
LQLQLDPGARVLLLGGAPF, 0
TQPLTFVQTEKSYPVGKLADLE, 0
QPADQLSRWVD, 0
SPSYALFKGQDLVYFMPREF, 0
IPALSDRAGKRKPFLYLCFI, 0
KLKELFDVPFYMNPLDKFLI, 0
DDQNQFNILFYQTIDNDGFY, 0
AEVPVPEKPPARRPTALVIG, 0
AGIILGVFNNLISAILLIYL, 0
SSGEGGGSDGSSGGDSSSGNGQN, 0
RNAMQLAPPGDLRNVLLAMS, 0
HELFDPSQPWNEYWFPWVDM, 0
YFGNMNKVPRKIYDVTVLRG, 0
RILHLIKVQMD, 0
IPTTSQPAIGEWITKYEML, 0
SPTIEEAAGLLEKLLD, 0
IIASNLRTWALGLARIAHPS, 0
LPVVLLESPAANIPTEANGN, 0
HPILIHSIDQSSEILGAAVW, 0
VGLAFLQVNIIATALAIGCA, 0
QVNGIAPGYYATDITLATRS, 0
HGEEGGSMRGAANDLRNQAA, 0
LARFGFELIEWIIKTYSNGQ, 0
TQKKEDKGNVNLKGQSLTNT, 0
TSSKKSKIMREDSENDSAKN, 0
HTDYIKPKTKFCAYMYNMRYPHRIW, 0
SVSHDKIIVFGDD, 0
RNTTNNDWEIDFS, 0
IGVESTAREAFQL, 0
SGFLNATASGILIYM, 0
