# Supplementary material for: On Evaluating MHC-II Binding Peptide Prediction Methods
Source: PLoS One. 2008 Sep 24;3(9):e3268. doi: 10.1371/journal.pone.0003268 (PMC2533399; doi:10.1371/journal.pone.0003268)
Supplement: Dataset S1 — Datasets derived from MHCPEP database (0.36 MB ZIP) [file pone.0003268.s002.zip › MHCPEP/UPDS/HLA-DR3.arff]

@relation HLA-DR3
@attribute Seq string
@attribute class {0,1}
@data
QYIKANSKFIGITEL, 1
YIKANSKFIGITE, 1
QYIKANSKFIGIT, 1
PGRDGETQPAS, 1
MAKTIAYDEEARRG, 1
VDDTQFVRFDSDAASQ, 1
PPEVTVLTNSPVELREPN, 1
PPEVTVLTNSPVELREPNV, 1
ATKYGNMTEDHVMHLLQNA, 1
VFLLLLADKVPETSLS, 1
TFDEIASGFRQGGASQ, 1
YGYTSYDTFSWAFL, 1
GQVKKNNHQEQDKIE, 1
LNKILLDEQAQWK, 1
GPPKLDIRKEEKQIMIDIFH, 1
GPPKLDIRKEEKQIMIDIFHP, 1
TGHGARTSTEPTTDY, 1
KELKRQYEKKLRQ, 1
SPLQALDFFGNGPPVNYKTG, 1
SPLQALDFFGNGPPVNYKTGNL, 1
GKFAIRPDKKSNPIIRTV, 1
NLFLKSDGRIKYTLN, 1
IPDNLFLKSDGRIKYTLNKN, 1
IPDNLFLKSDGRIKYTLNK, 1
IPDNLFLKSDGRIKYTLN, 1
IPDNLFLKSDGRIKYTL, 1
NLFLKSDGRIKYTLNK, 1
YANILLDRRVPQTDMTF, 1
VTTLNSDLKYNALDLTN, 1
VGSDWRFLRGYHQYA, 1
LPKPPKPVSKMRMATPLLMQALP, 1
PKPPKPVSKMRMATPLLMQALP, 1
KPPKPVSKMRMATPLLMQALP, 1
ISNQLTLDSNTKYFHK, 1
LPKPPKPVSKMRMATPLLMQALPM, 1
KPPKPVSKMRMATPLLMQALPM, 1
LPKPPKPVSKNRYATPLLMQALP, 1
KPPKPVSKNRMATPLLMQALPM, 1
KPPKPVSKNRMATPLLMQALP, 1
KPPKPVSKMRNATPLLMQ, 1
LPKPPKPVSKMRMATPL, 1
PKPPKPVSKMRMATPL, 1
PKPPKPVSKMRMATPLLMQA, 1
KPPKPVSKMRMATPLLMQ, 1
GDVVAVVDIKEKGKDKWIELK, 1
GDVLAVVDIKEKGKDKWIELK, 1
GDVRAVVDIKEKGKDKWIELK, 1
GDVEAVVDIKEKGKDKWIELK, 1
GDVVDVVDIKEKGKDKWIELK, 1
GDVVRVVDIKEKGKDKWIELK, 1
GDVVGVVDIKEKGKDKWIELK, 1
GDVVALVDIKEKGKDKWIELK, 1
GDVVARVDIKEKGKDKWIELK, 1
GDVVAEVDIKEKGKDKWIELK, 1
GDVVAVLDIKEKGKDKWIELK, 1
GDVVAVRDIKEKGKDKWIELK, 1
GDVVAVEDIKEKGKDKWIELK, 1
GDVVAVVDLKEKGKDKWIELK, 1
GDVVAVVDRKEKGKDKWIELK, 1
GDVVAVVDEKEKGKDKWIELK, 1
GDVVAVVDIREKGKDKWIELK, 1
GDVVAVVDIKDKGKDKWIELK, 1
GDVVAVVDIKLKGKDKWIELK, 1
GDVVAVVDIKRKGKDKWIELK, 1
GDVVAVVDIKERGKDKWIELK, 1
GDVVAVVDIKELGKDKWIELK, 1
GDVVAVVDIKEEGKDKWIELK, 1
GDVVAVVDIKEKRKDKWIELK, 1
GDVVAVVDIKEKAKDKWIELK, 1
GDVVAVVDIKEKGRDKWIELK, 1
GDVVAVVDIKEKGLDKWIELK, 1
GDVVAVVDIKEKGEDKWIELK, 1
NKALELFRKDIAAKYKEGY, 1
NKALELERKDIAAKYKEGY, 1
NKALELVRKDIAAKYKEGY, 1
NKALELFKKDIAAKYKEGY, 1
NKALELFIKDIAAKYKEGY, 1
NKALELFEKDIAAKYKEGY, 1
NKALELFRRDIAAKYKEGY, 1
NKALELFRIDIAAKYKEGY, 1
NKALELFREDIAAKYKEGY, 1
NKALELFRKDKAAKYKEGY, 1
NKALELFRKDEAAKYKEGY, 1
NKALELFRKDLAAKYKEGY, 1
NKALELFRKDILAKYKEGY, 1
NKALELFRKDIKAKYKEGY, 1
NKALELFRKDIEAKYKEGY, 1
NKALELFRKDIALKYKEGY, 1
NKALELFRKDIAEKYKEGY, 1
NKALELFRKDIAARYKEGY, 1
NKALELFRKDIAAEYKEGY, 1
NKALELFRKDIAALYKEGY, 1
NKALELFRKDIAAKFKEGY, 1
NKALELFRKDIAAKEKEGY, 1
NKALELFRKDIAAKAKEGY, 1
NKALELFRKDIAAKYREGY, 1
NKALELFRKDIAAKYEEGY, 1
KTIAYDEEARR, 1
MAKTIAYDEEARRGL, 1
KKWGAPTITNDGVSI, 1
DDVAGDGTTTATVLA, 1
ATVLAQALVREGLRN, 1
GVITVEESNTFGLQL, 1
FGLQLELTEGMRFDK, 1
MRFDKGYISGYFVTD, 1
YFVTDPERQEAVLED, 1
AVLEDPYILLVSSKV, 1
AGKPLLIIAEDVEGE, 1
VVNKIRGTFKSVAVK, 1
DRRKAMLQDMAILTG, 1
AILTGGQVISEEVGL, 1
VVVTKDETTIVEGAG, 1
VEGAGDTDAIAGRVA, 1
KHRIEDAVRNAKAAV, 1
KVALEAPLKQIAFNS, 1
VYEDLLAAGVADPVK, 1
ADPVKVTRSALQNAA, 1
LQNAASIAGLFLTTE, 1
FLTTEAVVADKPEKE, 1
DTPYLDITYHFVMQRLPL, 1
YKTIAYDEEARR, 1
GDVVAVVDIKEKGKDKWIELK, 1
QYIKANSKFIGITE, 1
EFWEFDLPGIKA, 1
VDAQGTLSKIFKLGGRDSRS, 1
NGQIGNDPNRDIL, 1
YTLLQAAPALDKLKLTGDEATGANI, 1
ESWGAVWRIDTPDKLTGPFT, 1
NYIKANSKFIGITE, 1
TYIKANSKFIGITE, 1
QFIKANSKFIGITE, 1
QSIKANSKFIGITE, 1
QEIKANSKFIGITE, 1
QYIRANSKFIGITE, 1
QYISANSKFIGITE, 1
QYIIANSKFIGITE, 1
QYIKSNSKFIGITE, 1
QYIKAASKFIGITE, 1
QYIKANAKFIGITE, 1
QYIKANQKFIGITE, 1
QYIKANSSFIGITE, 1
QYIKANSKYIGITE, 1
QYIKANSKSIGITE, 1
QYIKANSKEIGITE, 1
QYIKANSKFVGITE, 1
QYIKANSKFQGITE, 1
QYIKANSKFKGITE, 1
QYIKANSKFIYITE, 1
QYIKANSKFIGLTE, 1
QYIKANSKFIGQTE, 1
QYIKANSKFIGKTE, 1
QYIKANSKFIGISE, 1
QYIKANSKFIGIFE, 1
QYIKANSKFIGIKE, 1
QYIKANSKFIGITD, 1
QYIKANSKFIGITV, 1
QYIKANSKFIGITK, 1
NKALELFRKDIAAKYKEGY, 1
NKALELFRKDIAAKYK, 1
NKALELFRKDIAAKY, 1
ALELFRKDIAAKYKEGY, 1
ELFRKDIAAKYKEGY, 1
LFRKDIAAKYKEGY, 1
FRKDIAAKYKEGY, 1
VSGLQYRVFRIHLPDP, 1
LLHFVKESKQDESGM, 1
YLTFLPSADEIYDCKV, 1
YLTFLPSDDEIYDCKV, 1
SGPLKAEIAQRLEY, 1
IEKKIAKMEKASSVFNVY, 1
EHPSLQSPITVEWRLLH, 1
SRALEEKKGNYVVTHG, 1
TERVRLVTRYIYNREE, 1
NNQVVSLKPEIIVDQY, 1
KPLLIIAEDVEGEY, 1
KTIAYDEEARR, 1
RYLKNGKETLQRAY, 1
FESTGNLIAPEYGFKISY, 1
VVEFDLPGIKADS, 1
SDKNPLFLDEQLI, 1
DEQNCSMKLGTWTYDGSWAINPESDQPDL, 1
PNWVRKVFIDTIPNIMFFSTMKRPSREKQDKKIFTE, 1
SKMRMATPLLMQA, 1
SKMAAATPLLMQA, 1
LPKPPKPVSKMRMDTPLLMQALPM, 1
SKMRMATPLLMQALPM, 1
SKMRMATKLLMQALPM, 1
SKMRMDTKLLMQALPM, 1
ISNQLTLDSNIKYFHKLN, 1
ISNQLTLASNIKYFHKLN, 1
VRKVFIDTIPNIMF, 1
QASLALSYRLNMFTP, 1
DTASRVHRNFGMLCP, 0
FWVAIAPIGEGKL, 0
LIGNFSFITPRFL, 0
FKNDYTCRLWS, 0
AMLGMKYDMTGAAN, 0
PKAVNRIFAENAFDAV, 0
FVSKNSLNIDKLFSDVHQ, 0
PKYSDGFGPKITGISHVPY, 0
SFIVIATGKSNAVAITSPN, 0
PHLGKRAAIITNETVA, 0
AVMPQSEQDVLDLMNY, 0
QDGCPLQPGSSLQK, 0
QEECNQASSDESSTT, 0
PRSPAQEEPTDFL, 0
DWSFYLLVHTDFTPNGVDEY, 0
NPSGKEVKRGCVATCPKPWKN, 0
WNEWIVAPPGYHAFY, 0
LFLVLFLGLVSSS, 0
VLEVVVNEGDQIDKGDVVVL, 0
LVTENTENILKTVRTATPFPMV, 0
FQKHIAKRFCKCCSIFQK, 0
RVVFQEYAGSEVKRG, 0
GIKSLGELVQRIQTQRGGLR, 0
VLFGFGPGLTIETVVLLRS, 0
SNASDRAKHQNRTHSNEK, 0
AFVPPKINITDLEELQE, 0
LSYDNLNPFNFRLLEV, 0
KVAPEGQETVAVPDRER, 0
TFVLPLLTAVFMLMHFL, 0
PPQEGLLAHFQAIAN, 0
PRNPDDYVHRVGRTARAGRHGEA, 0
GNRGGYCNSQKVCVCRNVTCDL, 0
GHAVLHAPAKPVTDFSGIQEI, 0
QAEFRFHQTSSGNKTS, 0
ADFQRQAALWGVALREPVTAEELA, 0
DSETYFYPCPCGDNFCITKEDL, 0
GYHHNPILVFDFASLYPSIIMSN, 0
AGLPAALAAAQAGKRVLLANKE, 0
SLEEALTSPETWVIGGGQVYA, 0
RFPQRKRKKFTPISAVFE, 0
KTDADAERRRLEDYNES, 0
LNQCLEGVCKIYEEQL, 0
YVLLKALALANSDSVHIEDA, 0
CSDYASGYHYGVWSCEGC, 0
PKVEKFAQLLEEIKQQLNSTA, 0
KDLLQVDTALRQEKHLMFIQI, 0
LPLHRAHYDLRHTFSGVASVE, 0
TTHLTEILKENMADLLSYAEV, 0
SYHAFRQHSAKVEADFRTEID, 0
AGKMNLVRGDMVKEGVVLIDA, 0
DDGDQGFPGNLGATVQYRLTD, 0
ASSLDQAGVLTRTVEDSALML, 0
FQEVRFKVHDPKAHSKGGTLE, 0
GGPGGACRARRLYVSFREVGW, 0
IRPESNIRQNSKIGNFVEIKK, 0
QLWVPQIKSWRLNERHYGKLQ, 0
YYIGVLLIYRYLWLINGQLLE, 0
LQRLQADFDNYKKQMEKQELE, 0
PNQAFWPVVFIAILAAIIASR, 0
PSYNEDAESLLETLKSVLAQT, 0
PKHWLTVGDPAREFTMTQSAP, 0
HEDSWQRAAGGGGKTRIMANG, 0
LDPSAEQAQALNYVKDTAEAA, 0
PLRQAIARYVSEQSPTEISPH, 0
DDAEKYQTFWQQFGLVLKEGP, 0
LKDHITLYDYEVHDNTNLELY, 0
TTVGEGYLGEHGHPDHLALCP, 0
PTTSEMAEETYSPKIFRPKHT, 0
ESGVEAAAASAISFGRSLPIF, 0
LENYNDIKIGDIIEAFEEVEE, 0
LHYRAPRVGRNPKTGESVRLD, 0
YDQHITKLHHQFKEKMMEWPM, 0
LSLTCSDPSLPTDRDNLCL, 0
EIPAPEVLAVQKKLIAKSN, 0
YVDFETQERYPKKSAHWYK, 0
QECRPDKVNFKFDHHLIGG, 0
QSDRGGQVTYHGPGQLVAY, 0
TGPYLSSRRTRLVLGLQDN, 0
FPLLPQCGKLHTLLLQDNS, 0
KEPKRNSRRKSKDMDMEMM, 0
LIRDFPLTSANSSLQQLTQ, 0
YLTKERFCDISGQPISRLS, 0
SPFFLHLILMISCPQNVYC, 0
ELEIPVLYVSHAQDEVARL, 0
KEPEIVDLANYINEMGGRI, 0
HKTAGKRYVYRFVCDLQSL, 0
DLDGTMYMGTDEIDGAKQF, 0
GKPMRKSFASHTATMVQQY, 0
IRGEFYNEASNLQVAIREA, 0
GIDSGHWNSYCTTTQTYVR, 0
GAEDELPLWNGIDDACSAV, 0
AIAVVEDGRRLFCVEQEKR, 0
DPLLFGLLNNAITGYKTHH, 0
PQKKVKLAADEDEDDDDDD, 0
HAMMHTLLAARLSFCENNV, 0
ILVVMSYDRYVAICHPFQY, 0
DDGAVAEEGKEVFVWYEDE, 0
MYMEPPEICLL, 0
TSYSFYGCYCGVGGK, 0
VAYRWWNAAPSIEVE, 0
GAPAPEQVTNKIYEV, 0
LILIKAFGKTEGVPP, 0
QSCPSQEHQEILFNN, 0
ILACDGIWDVMGNEE, 0
DNDRLAAQIAVTVGA, 0
VCDLESGKAAKLGSR, 0
ATEAGMFAIRDRRTY, 0
SQSHTFDVSQSHHKT, 0
GMPGTSGVPGQQGQS, 0
MMDQSRMALNEAHLV, 0
ERLAYYGIAGNLITY, 0
PQNVFVRLMELGNLN, 0
EIDELNAAGVKNVEG, 0
DAKRAGIRVTAEVSP, 0
TYVSMSYAVQALETY, 0
FIRSLLGKAMRLRIV, 0
ILNKRREVVLELNSF, 0
RSFSMHDLTQIPQDD, 0
NLGIDAAGQLVYLAP, 0
ICWNDERIAIDWPQTSGL, 0
VTVTQDSSLQDG, 0
DILQTGSTRWTLPAAMERISS, 0
DLATTVGQEIAKKA, 0
NLVVSEAFANEG, 0
VEVAIPVSYVDEEKSPGIKL, 0
GMINKVSYLLKVE, 0
RNKHVARKLRMAKANRQNRRVPAWV, 0
EILKHAQLVLLEGAVEPVQE, 0
LPAGVTAECPSQTD, 0
AEKTVLELVELISA, 0
IKEVRAITGLGLKE, 0
TGGADKSSILADGM, 0
PPMWRRSPPRMRRR, 0
SFVEEAQKYVSDKP, 0
NCLKAETIHYIGDL, 0
LDEMGIIRIGAEVK, 0
LDTNSFISAASFQE, 0
KSSDGDVKPANPNI, 0
IERFVKHPIYGKFI, 0
TRYKAHDEENNCKV, 0
RGIFKNNKAARIKS, 0
GAEIARTEWTREGR, 0
SQDTKYEIMYIIRP, 0
GANRGTRCRTINLP, 0
GVLMLVLRQRRLPY, 0
GKVSAARATPAAAP, 0
LNDVVVEQARVIER, 0
GNGGALADGPLKSA, 0
ALQALVRESRGEVE, 0
NPEPKPQQHTPQPL, 0
YFSTYSVFSLTFDR, 0
EERRRRKLLVSRKE, 0
HGGQYVNYWIHSGM, 0
TLKTLPELENRFRE, 0
HGTHVPSSEEIDRM, 0
DHRKLGRELDLFHF, 0
NTKKEKEKHKDKKK, 0
LRFQNMAPHSGNSGGKNSI, 0
PDNFVFGQTGAGNNWA, 0
TPAHIQECIKGFHPA, 0
ISMRFQEYHIQQNEALA, 0
VQPIGGHAVFLDARA, 0
WIECFPDCKVNLKL, 0
DGHIVGIGKGGNP, 0
HLTRGDQIDQRKILQR, 0
YNFMPVFDWTRTDLA, 0
DVRRKIEYSMQLNASR, 0
KRLNFSVKTTCSTILT, 0
SLVYELNTKGPAMR, 0
PPLMCASLWPKFDLFKKY, 0
VGEKAFSCALKNGKLVT, 0
ASTQVTDLYTHIVNDE, 0
SDETTEDESSSAESEA, 0
LSEQQHEWAGTPYVLG, 0
DKEELSEALEEIIE, 0
VKQWIRVGNES, 0
SGNKMNKVALVMDL, 0
GRVDTYIGDWHTHPNAQS, 0
RDVVGGRTSAYER, 0
FAAGDYLRGQGTK, 0
KKLYYTRIACNLLDLETGRCTNYAKRFQL, 0
CPNVAVVTISGQHKPVIEPSLTEYKAVFGSSLLSFH, 0
CIPFRIGPERRRK, 0
LAFTMAHALELGD, 0
GGHSINENEYLYARRVGNQLGLRE, 0
QHERGEISDEAFAEAL, 0
VIKVNEEGFAIDDKEY, 0
VLNGVALLPQFACKQG, 0
ISVFANYDGPGQDRVLFV, 0
ESVISWEHKHYHTLHETI, 0
LPIHGMPIQHMPPQ, 0
SAEVLGPPRVLDTHK, 0
