# Supplementary material for: On Evaluating MHC-II Binding Peptide Prediction Methods
Source: PLoS One. 2008 Sep 24;3(9):e3268. doi: 10.1371/journal.pone.0003268 (PMC2533399; doi:10.1371/journal.pone.0003268)
Supplement: Dataset S1 — Datasets derived from MHCPEP database (0.36 MB ZIP) [file pone.0003268.s002.zip › MHCPEP/UPDS/HLA-DR4.arff]

@relation HLA-DR4
@attribute Seq string
@attribute class {0,1}
@data
PKYVKQNTLKLAT, 1
ELDVLKKLV, 1
LKKLVFGYRKPLDNI, 1
KKTIENINELIEESKKT, 1
IDTLKKNENIKEL, 1
QYIKANSKFIGITEL, 1
QYIKANSKFIGITEL, 1
YIKANSKFIGITE, 1
QYIKANSKFIGIT, 1
APQQLLHQM, 1
AYWQVMTNM, 1
FRPIQTVLS, 1
GWGMMRTLR, 1
KAWSRMGSM, 1
NWRGVLSQM, 1
SYARGRTLH, 1
TMQQGFREA, 1
WNYISSVQS, 1
WRIAQTNHA, 1
WSTARTLWQ, 1
YHAHRTLLQ, 1
YRHAVGQLG, 1
AWAHMTTLR, 1
FGWVSTLLQ, 1
FRYMQVLTS, 1
GWLGLRTLR, 1
LYSWLPTQM, 1
PWRTMKNQI, 1
SYGAQLSMR, 1
TWRMAITQL, 1
WQNMVTTLQ, 1
WRIWGTQRA, 1
WWASVANAR, 1
YRAFATTWQ, 1
YRTGHVLQA, 1
AWHVVATLH, 1
FMRMQTMTQ, 1
FSRAGSMWS, 1
GYQQVRTLL, 1
MLAMRTLLQ, 1
RIQTIRTLL, 1
SYYAAKAIQ, 1
TYRVGATLR, 1
WQTAFTQRQ, 1
WRSWMTSTQ, 1
WWRAQTLLQ, 1
YRGFGNNPG, 1
YSAIQTMRA, 1
AWRTAGNML, 1
FRFVYTAMQ, 1
GALGGWWWT, 1
IRYWSTLAQ, 1
MWRGLNTVR, 1
RWSAMQSNL, 1
TFARWKMKG, 1
WMPLRTLAE, 1
WRAISVRLQ, 1
WRTWGTARQ, 1
WYEGFGNNR, 1
YRGGVTLRQ, 1
YYSQAVTQI, 1
TQFVRFDSDAAS, 1
VDDTQFVRFDSDAASQRMEPRAP, 1
VDDTQFVRFDSDAASQRMEPR, 1
VDDTQFVRFDSDAASQRMEP, 1
VDDTQFVRFDSDAASQRME, 1
DTQFVRFDSDAASQRMEPR, 1
TQFVRFDSDAASQRMEPRA, 1
VDDTQFVRFDSDAASQR, 1
TQFVRFDSDAASQRMEP, 1
TQFVRFDSDAASQRM, 1
VDDTQFVRFDSDAASPRGEPRAP, 1
TQFVRFDSDAASPRGEPRAP, 1
VDDTQFVRFDSDAASPRGEPR, 1
VDDTQFVRFDSDAASPRGEP, 1
VDDTQFVRFDSDAASPRGE, 1
VDDTQFVRFDSDAASPRG, 1
TQFVRFDSDAASPRGEPR, 1
VDDTQFVRFDSDAASPR, 1
DTQFVRFDSDAASPRGE, 1
TQFVRFDSDAASPR, 1
DLRSWTAADTAAQIT, 1
LRSWTAADTAAQITQRKWEAA, 1
DLRSWTAADTAAQITQRKW, 1
LRSWTAADTAAQITQRKW, 1
DLRSWTAADTAAQITQR, 1
DLRSWTAADTAAQITQ, 1
DLSSWTAADTAAQITQR, 1
DLSSWTAADTAAQITQRKWEAA, 1
DLSSWTAADTAAQITQRKWE, 1
DLSSWTAADTAAQITQRK, 1
GSLFVYNITTNVPVKYKAF, 1
GSLFVYNITTNVPVKYKAFLDQ, 1
SPEDFVYQFKGMCYF, 1
AAPYEKEVPLSALTNILS, 1
AAPYEKEVPLSALTNILSAQL, 1
YDHNFVKAINADQKSW, 1
YDHNFVKAINADQKSWT, 1
GVYFYLQWGRSTLVSVS, 1
AEALERMFLSFPTTKT, 1
APSPLPETTENVVCALG, 1
KHKVYACEVTHQGLSSPVTKS, 1
KHKVYACEVTHQGLSSPVTK, 1
HKVYACEVTHQGLSSPVT, 1
KHKVYACEVTHQGLSSP, 1
EKHKVYACEVTHQGLSS, 1
KHKVYACEVTHQGLSS, 1
HKVYACEVTHQGLSSP, 1
EKHKVYACEVTHQGLS, 1
KHKVYACEVTHQGLS, 1
HKVYACEVTHQGLSS, 1
EKHKVYACEVTHQG, 1
DIEKKIAKMEKASSVFNVVNS, 1
IEKKIAKMEKASSVFNVVNS, 1
EKKIAKMEKASSVFNVVNS, 1
KKIAKMEKASSVFNVVNS, 1
KIAKMEKASSVFNVVNS, 1
IAKMEKASSVFNVVNS, 1
DIEKKIAKMEKASSVFNVVN, 1
DIEKKIAKMEKASSVFNVV, 1
DIEKKIAKMEKASSVFNV, 1
DIEKKIAKMEKASSVFN, 1
GSDTITLPCRIKQFINMWQE, 1
GSDTITLPCRIKQIINMWQK, 1
GNDTITLPCRIKQIVNMWQE, 1
NNETIIIPCRIKQIINMWQE, 1
GSDTITLPCRIKQIINMWQE, 1
GNDTITIPCRIKQIINMWQE, 1
NSTLITLPCRIKQIINMWQG, 1
STGSITLPCRIKQIINMWQK, 1
SDYEGRLIQNSLTI, 1
TYQRTRAKVTG, 1
QQRASAGQISVQPAFS, 1
DEGDYFSELRVSGANPM, 1
PRYVRQNTLRLAT, 1
RYWAIRTRSGGN, 1
NSGGEFFYSNS, 1
EHRVKRGLTVAVAGA, 1
MKLGTWTYDGSVV, 1
MKLGIWTYDGSVV, 1
GSDTITLPCRIKQFINMWQE, 1
GSDTITLPCRIKQIINMWQE, 1
GSDTITLPCRIKQIINMWQK, 1
GNDTIILPCRIKQIINMWQE, 1
GNDTITLPCRIKQIVNMWQE, 1
NSTLITLPCRIKQIINMWQG, 1
NNETIIIPCRIKQIINMWQE, 1
STGSITLPCRIKQIINMWQK, 1
QYIKANSKFIGITE, 1
YGSDTITLPCRIKLQFINMWQE, 1
DTPYLDITYHFVMQRLPL, 1
EFWEFDLPGIKA, 1
YTLLQAAPALDKLKLTGDEATGANI, 1
APYHFDLSGHAFGSMAKKGE, 1
PHHTALRQAILCWGELMTLA, 1
FNNFTVSFWLRVPKVSASHLEQY, 1
PKYVKQNTLKLAT, 1
EVWREEAYHAADIKD, 1
DIEKKIAKMEKASSVFNVVNS, 1
YGSDTITLPCRIKLQFINMWQE, 1
DALESIMTTKSVSFR, 1
YLDPLIRGLLARPAKLQV, 1
PDYASLRSLVASS, 1
KIYSYFPSVISKV, 1
HFFKNIVTPRTPA, 1
GTLVKTITDDQIE, 1
SRYWAIRTRSGGI, 1
MQYIKANSKFIGI, 1
KIYSYFPSVISKV, 1
HFFKNIVTPRTPA, 1
PDYASLRSLVASS, 1
PKYVKQNTLKLAT, 1
SRYWAIRTRSGGI, 1
TLLQAAPALDKLK, 1
AIIHVLHSRHPGD, 1
KIYSYFPSVISKV, 1
SRYWAIRTRSGGI, 1
PDYASLRSLVASS, 1
HFFKNIVTPRTPA, 1
PKYVKQNTLKLAT, 1
NVLDHLTGRSSQV, 1
TVLTALGAILKKK, 1
TLLQAAPALDKLK, 1
MQYIKANSKFIGI, 1
GTLVKTITDDQIE, 1
YPKFVKQNTLKAA, 1
AKFYRDPTAFGSG, 1
YNLNFHEAQQAAL, 1
DVFAFTSNFNGRF, 1
TKLTYDEAVQAAL, 1
LTLLVAAVLRAQG, 1
DPLQYMRADQAAG, 1
QYMRADQAAGGLR, 1
MTFLRLLSTEGSQ, 1
TFLRLLSTEGSQN, 1
KALLIQGSNDVEI, 1
VEIRAEGNSRFTY, 1
FGLQLELTEGMRF, 1
EGMRFDKGYISGY, 1
PYILLVSSKVSTV, 1
KAMLQDMAILTGG, 1
GLFLTTEAVVADK, 1
YILFAHLVNKVHI, 1
FAIINLFNEYSKK, 1
GSFLYQVSTHEQS, 1
SFLYQVSTHEQSE, 1
SSFSQDRDSQAQS, 1
GSFIYQVSTHEQS, 1
SFIYQVSTHEQSS, 1
AKFYRDPTAFGSG, 1
YNLNFHEAQQAAL, 1
DVFAFTSNFNGRF, 1
TKLTYDEAVQAAL, 1
LTLLVAAVLRAQG, 1
DPLQYMRADQAAG, 1
QYMRADQAAGGLR, 1
MTFLRLLSTEGSQ, 1
TFLRLLSTEGSQN, 1
KALLIQGSNDVEI, 1
VEIRAEGNSRFTY, 1
FGLQLELTEGMRF, 1
EGMRFDKGYISGY, 1
PYILLVSSKVSTV, 1
KAMLQDMAILTGG, 1
GLFLTTEAVVADK, 1
YILFAHLVNKVHI, 1
FAIINLFNEYSKK, 1
GSFLYQVSTHEQS, 1
SFLYQVSTHEQSE, 1
SSFSQDRDSQAQS, 1
GSFIYQVSTHEQS, 1
SFIYQVSTHEQSS, 1
AKFYRDPTAFGSG, 1
YNLNFHEAQQAAL, 1
DVFAFTSNFNGRF, 1
TKLTYDEAVQAAL, 1
LTLLVAAVLRAQG, 1
DPLQYMRADQAAG, 1
QYMRADQAAGGLR, 1
MTFLRLLSTEGSQ, 1
TFLRLLSTEGSQN, 1
KALLIQGSNDVEI, 1
VEIRAEGNSRFTY, 1
FGLQLELTEGMRF, 1
EGMRFDKGYISGY, 1
PYILLVSSKVSTV, 1
KAMLQDMAILTGG, 1
GLFLTTEAVVADK, 1
YILFAHLVNKVHI, 1
FAIINLFNEYSKK, 1
SFLYQVSTHEQSE, 1
SSFSQDRDSQAQS, 1
GSFIYQVSTHEQS, 1
SFIYQVSTHEQSS, 1
EKKIAKMEKASSVFNVV, 1
YAALATAAL, 1
VPIQRAVYQNVVVNN, 1
SPGTGAYYVLLN, 1
GSTVFDNLPNPEIDGDYYGW, 1
SDPILYRPVAVALDTKGPE, 1
GPKPLFRRMSSLVGPTQSFF, 1
EGQLVSIHSPEEQDFLTKHA, 1
GKPPQYIAVHVVPDQTMAFG, 1
VPIQRAVYQNVVVNN, 1
SPGTGAYYVLLN, 1
GSTVFDNLPNPEIDGDYYGW, 1
SDPILYRPVAVALDTKGPE, 1
GPKPLFRRMSSLVGPTQSFF, 1
EGQLVSIHSPEEQDFLTKHA, 1
GKPPQYIAVHVVPDQTMAFG, 1
GSTVFDNLPNPE, 1
ASTVFDNLPNPE, 1
SSTVFDNLPNPE, 1
GATVFDNLPNPE, 1
GVTVFDNLPNPE, 1
GSAVFDNLPNPE, 1
GSTSFDNLPNPE, 1
GSTVFANLPNPE, 1
GSTVFDALPNPE, 1
GSTVFDNLSNPE, 1
GSTVFDNLPAPE, 1
GSTVFDNLPNSE, 1
GSTVFDNLPNPA, 1
GSTVFDNLPNPE, 1
ASTVFDNLPNPE, 1
SSTVFDNLPNPE, 1
GATVFDNLPNPE, 1
GVTVFDNLPNPE, 1
GSAVFDNLPNPE, 1
GSTSFDNLPNPE, 1
GSTVFANLPNPE, 1
GSTVFDALPNPE, 1
GSTVFDNLSNPE, 1
GSTVFDNLPAPE, 1
GSTVFDNLPNSE, 1
GSTVFDNLPNPA, 1
AAVAALANAA, 1
AALAALANAA, 1
AAIAALANAA, 1
AAFAALANAA, 1
AAMAALANAA, 1
AAWAALANAA, 1
AAYAALANAA, 1
AAFAARANAA, 1
AAFAAEANAA, 1
AAFAADANAA, 1
AAFAAQANAA, 1
AAFAANANAA, 1
AAFAATANAA, 1
AAFAASANAA, 1
AAFAACANAA, 1
AAFAAGANAA, 1
AAFAAVANAA, 1
AAFAAIANAA, 1
AAFAAFANAA, 1
AAFAAMANAA, 1
AAFAAWANAA, 1
AAFAAYANAA, 1
AAFAAPANAA, 1
AAFAALARAA, 1
AAFAALAKAA, 1
AAFAALAHAA, 1
AAFAALAEAA, 1
AAFAALADAA, 1
AAFAALAQAA, 1
AAFAALATAA, 1
AAFAALASAA, 1
AAFAALACAA, 1
AAFAALAGAA, 1
AAFAALAVAA, 1
AAFAALALAA, 1
AAFAALAIAA, 1
AAFAALAFAA, 1
AAFAALAMAA, 1
AAFAALAWAA, 1
AAFAALAYAA, 1
AAFAALAPAA, 1
AACAALANAA, 1
AAVAALANAA, 1
AALAALANAA, 1
AAIAALANAA, 1
AAFAALANAA, 1
AAMAALANAA, 1
AAWAALANAA, 1
AAYAALANAA, 1
AAFAAEANAA, 1
AAFAADANAA, 1
AAFAAQANAA, 1
AAFAANANAA, 1
AAFAATANAA, 1
AAFAASANAA, 1
AAFAACANAA, 1
AAFAAVANAA, 1
AAFAAIANAA, 1
AAFAAFANAA, 1
AAFAAMANAA, 1
AAFAAWANAA, 1
AAFAAYANAA, 1
AAFAALARAA, 1
AAFAALAKAA, 1
AAFAALAHAA, 1
AAFAALAEAA, 1
AAFAALADAA, 1
AAFAALAQAA, 1
AAFAALATAA, 1
AAFAALASAA, 1
AAFAALACAA, 1
AAFAALAGAA, 1
AAFAALAVAA, 1
AAFAALALAA, 1
AAFAALAIAA, 1
AAFAALAFAA, 1
AAFAALAMAA, 1
AAFAALAWAA, 1
AAFAALAYAA, 1
AAFAALAPAA, 1
AAFAAMASAA, 1
AALAAIASAA, 1
KAAYAAVAVAA, 1
AAFAAMASAA, 1
AALAAIASAA, 1
KAAYAAVAVAA, 1
KKTSICSLYQLE, 1
KSLYQLENYCN, 1
KLVEALYLVCGERGFFYTPKT, 1
KKTSICSLYQLE, 1
KKTSICSLYQLENYCN, 1
KKTSICSLYQLENY, 1
KSLYQLENYCN, 1
KLVEALYLVCGERGFFYTPKT, 1
YRSMAAAAA, 1
VRSMAAAAA, 1
FRSMAAAAA, 1
MRSMAAAAA, 1
IRSMAAAAA, 1
LRSMAAAAA, 1
WRSMAAAAA, 1
YASATAAAA, 1
YASAATAAA, 1
YASAAATAA, 1
YRSMRAAAA, 1
YRSMAARAA, 1
TQFVRFDSDAASQ, 1
RSWTAADTAAQIT, 1
SLFVYNITTNKYK, 1
RMFLSFPTTKT, 1
TGTEKLIETYFSKNYQDYEYL, 1
GFYTTGAVRQIFGDYKTT, 1
VDDTQFVRFDSDAASQRMEPRA, 1
VDDTQFVRFDSDAASPRGEPRA, 1
LRSWTAADTAAQITQRKWEA, 1
DLSSWTAADTAAQITQRKWEA, 1
GSLFVYNITTNKYKAFLDKQ, 1
AEALERMFLSFPTTKTHLA, 1
APGPGEVWVTPVIGSARKCGLHI, 1
EVWVTPVIGSARKCGLHI, 1
GEVWVTPVIGSAR, 1
EVWVTPVIGSA, 1
GEVWVTPVIGS, 1
AVWVTPVIGSQA, 1
EVWVTPVIGSQA, 1
EVWVTPVIGTQA, 1
KYVKQNTLKLAT, 1
YVKQNTLKLAT, 1
VHFFKNIVTPRTPA, 1
FFKNIVTPRTPA, 1
FKNIVTPRTPA, 1
VHFFKNIVTPRTP, 1
VHFFKNIVTPRT, 1
VHFFKNIVTPR, 1
SSYSSSKSSSSSS, 1
RRFAAAAAAAAAR, 1
GCSSNKSTTGSGETTTAAGT, 1
FVRFDSDAASQRMEP, 1
VDDTQFVRFDSDAASQRM, 1
FVRFDSDAASQRM, 1
VDDTQFVRFDSDAASPRGEP, 1
DGKDYIALNEDLSS, 1
LSSWTAADTAAQITQ, 1
LSSWTAADTAAQIT, 1
IYFRNQKGSHSGLQPTGFL, 1
DVAFVKDQTVIQNTD, 1
YDHNFVKAINAIQKSW, 1
KHKVYACEVTHQG, 1
HKVYACEVTHQGL, 1
DGPFRIITVPAALDY, 1
TGNYRIESVLSS, 1
GERAMTKDNNLLG, 1
GSLFVYNITTNKYKAFLKQ, 1
SPEDFVYQFKGMCYF, 1
AAPYEKEVPLSALTNILSAQL, 1
GVYFYLQWGRSTLVSVS, 1
AEALERMFLSFPTTKT, 1
LRSWTAADTAAQITQRKWEAA, 1
DLSSWTAADTAAQITQRKWEAA, 1
APSPLPETTENVVCALG, 1
IIKGVRKSNAAERRG, 1
IYFRNQKGHSGLQPTGFLS, 1
FRNQKGHSGLQP, 1
FIYFRNQKGHSGLQPTGFLS, 1
YVRFDSDVGEY, 1
LPKPPKPVSKMRMATPLLQ, 1
IKIISKIENHEGVRR, 1
IKIISKIENHEGVR, 1
CNEIINWLDKNQ, 1
QPDLRYLFLNGN, 1
GSHSMRYFHTAMSRPGRGE, 1
SHSMRYFHTAMSRPGRGE, 1
YDNSLKIISNASCTTN, 1
YPTQRARYQWVRCNPDSNS, 1
QRARYQWVRCNPDSNS, 1
RARYQWVRCNPDSNS, 1
KPPQYIAVHVVPDQ, 1
FREFKLSKVWRDQH, 1
FREFKLSKVWRDQ, 1
REFKLSKVWRDQH, 1
REFKLSKVWRDQ, 1
VEPDHYVVVGAQRDA, 1
EPDHYVVVGAQRDA, 1
THYYAVAVVKKDTDFK, 1
KELKIDIIPNPQER, 1
YLLYYTEFTPTEKD, 1
LLYYTEFTPTEKDEY, 1
CAIHAKRVTIMPKDIQLA, 1
APNTFKTLDSWRD, 1
VADKIQLINNMLD, 1
SDPILYRPVAVALD, 1
KPPQYIAVHVVPDQLM, 1
KPPQYIAVHVVPDQL, 1
DPILYRPVAVALDTKGPE, 1
DPILYRPVAVALDTKGP, 1
DNPQTHYYAVAVVKKDTDFKL, 1
DNPQTHYYAVAVVKKDTDFK, 1
NPQTHYYAVAVVKKDTDFKL, 1
NPQTHYYAVAVVKKDTDFK, 1
DNPQTHYYAVAVVKKD, 1
THYYAVAVVKKDTDF, 1
LYYTEFTPTEKD, 1
KKVVVYLQKLDTAYD, 1
KVVVYLQKLDTAYD, 1
HFFKNIVTPRTPP, 1
SKYLATASTMDHA, 1
KYLATASTMDHAR, 1
TGILDSIGRFFGG, 1
RFFGGDRGAPKRG, 1
PVVHFFKNIVTPR, 1
RGLSLSRFSWGAE, 1
FSWGAEGQRPGFG, 1
KGFKGVDAQGTLS, 1
GEYKFQNALLVRY, 1
KRYKAAFTESSQA, 1
VKLVNEVTEFAKT, 1
LLLRLAKTYETTL, 1
FTFHADICTLSEK, 1
KKYLYEIARRHPY, 1
LCVLHEKTPVSDR, 1
SVVLNQLCVLHEK, 1
TKVHTECCHGDLL, 1
SALEVDETYVPKE, 1
TDLTKVHTECCHG, 1
PEVDVMCTAFHDN, 1
AQYLQQCPFEDHV, 1
QKRAAYDQYGHAAFE, 1
VLTDSQKRAAYDQYG, 1
DERAAYDQYGHAAFE, 1
QKRAAVDTYCRHNYG, 1
KDLLEQKRAAVDTYC, 1
ETYGEMADCCAKQEPE, 1
RETYGEMADCCAKQEP, 1
RETYGEMADCCAKQEPE, 1
LRETYGEMADCCAKQE, 1
ENIEFLEDTDMKSLENKS, 1
ENIEFLEDTDMK, 1
STPTLVEVSRNLGKVG, 1
TPTLVEVSRNLGKVGS, 1
TPTLVEVSRNLGKVG, 1
FPPSSEELQANKATLV, 1
SIARVLTVINQTQKENLRKFY, 1
LDHHWHLWKKTYGKQY, 1
NLQTVNVDEN, 1
MLEFVVEFDLPGIKA, 1
MLAFVVEFDLPGIKA, 1
MLKFVVEFDLPGIKA, 1
MLEFAVEFDLPGIKA, 1
MLEFVAEFDLPGIKA, 1
MLEFVVAFDLPGIKA, 1
MLEFVVEADLPGIKA, 1
MLEFVVEFALPGIKA, 1
MLEFVVEFDAPGIKA, 1
MLEFVVEFDLAGIKA, 1
MLEFVVEFDLPAIKA, 1
MLEFVVEFDLPGAKA, 1
MLEFVVEFDLPGIAA, 1
MLEFVVEFDLPGIEA, 1
VVHFFKNIVTPRTPPPSQGKGRGLS, 1
VVHFFKNIVTPRT, 1
VHFFKNIVTPRT, 1
HFFKNIVTPRT, 1
VHFFKNIVTPRTP, 1
FKNIVTPRTPPP, 1
VHAFKNIVTPRTP, 1
VHFAKNIVTPRTP, 1
VHFFANIVTPRTP, 1
VHFFKNAVTPRTP, 1
VHFFKNIATPRTP, 1
VHFFKNIVTARTP, 1
VHFFKNIVTPATP, 1
VHFFKNIVTPRAP, 1
VHAFKNIVTPRTP, 1
VHFAKNIVTPRTP, 1
VHFFANIVTPRTP, 1
VHFFKAIVTPRTP, 1
VHFFKNAVTPRTP, 1
VHFFKNIATPRTP, 1
VHFFKNIVAPRTP, 1
VHFFKNIVTARTP, 1
VHFFKNIVTPATP, 1
VHFFKNIVTPRAP, 1
VSKMRMATPLLMQAL, 1
TQFVRFDSDAASQ, 1
RSWTAADTAAQIT, 1
SLFVYNITTNKYK, 1
RMFLSFPTTKT, 1
GDLLAEIETDKATI, 1
GDLIAEVETDKATV, 1
EQSLITVEGDKASM, 1
GDALAEIETDKATI, 1
GDLAAEIETDKATI, 1
GDLLSEIETDKATI, 1
GDLLAAIETDKATI, 1
GDLLAEAETDKATI, 1
GDLLAEIEADKATI, 1
KPVSQMRMATPLLMRPM, 1
LPKPPKPVSKMRMATPLLMGALPM, 1
YLPKPPKPVSKLRLATPLLLQALPL, 1
KPVSQMRMATPLLMRPM, 1
LPKPPKPVSKMRMATPLLMGALPM, 1
YLPKPPKPVSKLRLATPLLLQALPL, 1
GIVEQCCTSICSLY, 1
DNPEYSPDPSIYAYDN, 1
PHHTALRQAILCWGELMTLA, 1
DIEKKIAKMEKASSVFNVVNS, 1
ATGLCFFGVALFCGCGHEAL, 1
QKGRGSRGQHQAHSLERVCH, 1
LYGALLLAEGFYTTGAVRQI, 1
FYYTTGAVRQIFGDYKTTICG, 1
AVPVYIYFNTWTTCQSIAFP, 1
MAATYNFAVLKLMGRGTKF, 1
WTTCQSIAFPSKTSASIGSL, 1
GACPKYVKQNTLKLATGMR, 1
GACPKYVKQNTLKLAT, 1
GACPKYVKQNTLKLA, 1
GACPKYVKQNTLKL, 1
PKYVKQNTLKLATGMR, 1
KYVKQNTLKLATGMR, 1
YVKQNTLKLATGMR, 1
GRTQDENPVVHFFKNIVTPRTPPP, 1
HKYVKQNTLKLAT, 1
AKYVKQNTLKLAT, 1
KKYVKQNTLKLAT, 1
EKYVKQNTLKLAT, 1
PHYVKQNTLKLAT, 1
PRYVKQNTLKLAT, 1
PEYVKQNTLKLAT, 1
PSYVKQNTLKLAT, 1
PAYVKQNTLKLAT, 1
PKFVKQNTLKLAT, 1
PKIVKQNTLKLAT, 1
PKVVKQNTLKLAT, 1
PKYQKQNTLKLAT, 1
PKYHKQNTLKLAT, 1
PKYLKQNTLKLAT, 1
PKYAKQNTLKLAT, 1
PKYKKQNTLKLAT, 1
PKYEKQNTLKLAT, 1
PKYVAQNTLKLAT, 1
PKYVHQNTLKLAT, 1
PKYVSQNTLKLAT, 1
PKYVRQNTLKLAT, 1
PKYVEQNTLKLAT, 1
PKYVVQNTLKLAT, 1
PKYVKENTLKLAT, 1
PKYVKANTLKLAT, 1
PKYVKHNTLKLAT, 1
PKYVKLNTLKLAT, 1
PKYVKTNTLKLAT, 1
PKYVKNNTLKLAT, 1
PKYVKKNTLKLAT, 1
PKYVKQKTLKLAT, 1
PKYVKQETLKLAT, 1
PKYVKQATLKLAT, 1
PKYVKQTTLKLAT, 1
PKYVKQHTLKLAT, 1
PKYVKQQTLKLAT, 1
PKYVKQLTLKLAT, 1
PKYVKQNVLKLAT, 1
PKYVKQNSLKLAT, 1
PKYVKQNALKLAT, 1
PKYVKQNTAKLAT, 1
PKYVKQNTQKLAT, 1
PKYVKQNTEKLAT, 1
PKYVKQNTHKLAT, 1
PKYVKQNTIKLAT, 1
PKYVKQNTKKLAT, 1
PKYVKQNTLALAT, 1
PKYVKQNTLHLAT, 1
PKYVKQNTLLLAT, 1
PKYVKQNTLRLAT, 1
PKYVKQNTLELAT, 1
PKYVKQNTLSLAT, 1
PKYVKQNTLKAAT, 1
PKYVKQNTLKQAT, 1
PKYVKQNTLKIAT, 1
PKYVKQNTLKHAT, 1
PKYVKQNTLKFAT, 1
PKYVKQNTLKKAT, 1
PKYVKQNTLKLKT, 1
PKYVKQNTLKLFT, 1
PKYVKQNTLKLST, 1
PKYVKQNTLKLHT, 1
PKYVKQNTLKLAS, 1
PKYVKQNTLKLAH, 1
PKYVKQNTLKLAA, 1
PKYVKQNTLKLAK, 1
PKYVKQNTLKLAY, 1
TSATQRLANSLVHSSNNFGA, 1
NPVVHFFKNIVTPRTPPPSQ, 1
LVHSSNNFGAILSSTNVGSNTY, 1
LMAMGITDVFSSSANLSGIS, 1
YQAGFFLLTRILTIPQSLD, 1
VGAGAFGLGFTPPHGGL, 1
LLVIVELIPSTSS, 1
SFYILAHTEFTPTETD, 1
NPVLTTASPLSSIFSR, 1
VHHANENIFYCPIAIMSALA, 1
PHHTALRQAILCWGELMTLA, 1
MGQNLSTSNPLGFFPDH, 1
YKKSIQFHWKNSNQIKILGNQGSFLTKGPS, 1
DVFKELKVHHANENI, 1
EDVIPEGWKADTSYSAK, 1
SALLSSDITASVNCAK, 1
KYLATASTMDHARHGFLPRH, 1
VAYVYKPNNTHEQHLRKSEA, 1
AGIVEQSSTSISSLYQLENYSN, 1
YKSAHKGFKGAYDAQGTLSK, 1
YKMKMVHAAHAKMKM, 1
DTQFVRFDSDAASQR, 1
DTQFVRVDSDAASQRMEP, 1
DTQFVRFDSDAASQRMEPR, 1
VDDTQFVRFDSDAASQR, 1
VDDTQFVRFDSDAASQRME, 1
VDDTQFVRFDSDAASQRMEP, 1
VDDTQFVRFDSDAASQRMEPR, 1
VYPEVTVYPAKT, 1
VYPEVTVYPAK, 1
PGQPPRLLIYDASNRATGIPA, 1
KPGQPPRLLIYDASNRATGIPA, 1
PEPPRLLIYDASNRATGIPA, 1
PEPPRLLIYDASNRATG, 1
HDYNFVKAINAIQKSW, 1
HDYNFVKAINAIQKSWT, 1
ANIAVDKANLEIMTKR, 1
LANIAVDKANLEIMTKR, 1
LGALANIAVDKANLE, 1
QGALANIAVDKANLEIM, 1
AQGALANIAVDKANLEIMT, 1
GSHSMRYFHTAMSRPGRG, 1
SHSMRYFHTAMSRPG, 1
SHSMRYFHTAMSRP, 1
SHSMRYGHTAMSR, 1
SHSMRYFHTAMS, 1
HSMRYFHTAMSRPGRG, 1
SMRYFHTAMSRPGRG, 1
KDYIALNEDLRS, 1
KDYIALNEDLRSWT, 1
KDYIALNEDLRSWTA, 1
DYIALNEDLRSWTAAD, 1
DYIALNEDLRSWTAA, 1
DYIALNEDLRSWT, 1
TPDFIVPLTDLRIPS, 1
TPDFIVPLTDLRIP, 1
PDFIVPLTDLRIP, 1
PDFIVPLTDLRIPSVQ, 1
FIVPLTDLRIPS, 1
FQTPDFIVPLTDLRIPSVQI, 1
EIKILNIFGVIKGFVEP, 1
EIKILNIFGVIKGFVE, 1
IKILNIFGVIKGFVEPD, 1
IKILNIFGVIKGFVEP, 1
IKILNIFGVIKGFVE, 1
MGQKDSYVGDEAQSKR, 1
TLKYPIEHGIVTNWDD, 1
YPIEHGIVTNWDDM, 1
VAPEEHPVLLTEAPLNPKA, 1
AVFPSIVGRPRHQGVMV, 1
KPGKAPKLLIYAASSL, 1
APKLLIYAASSL, 1
GRLLRGHNQFAYDGK, 1
GPDGRLLRGHNQFAYDGK, 1
GPDGRLLRGHNQFAYDGKD, 1
GPDGRLLRGHNQFAYDG, 1
GPDGRLLRGHNQFAYDGKDY, 1
MHHWLLFEMSRHSLE, 1
HHWLLFEMSRHSLE, 1
WLLFEMSRHSLEQKP, 1
SPEEQDFLTKHASHTGSWIG, 1
EQDFLTKHASHTGSWIG, 1
QDFLTKHASHTGSWIG, 1
FDQKIVEWDSRKSKYF, 1
FDQKIVEWDSRKSKYFE, 1
FDQKIVEWDSRKSKYFES, 1
FDQKIVEWDSRKSK, 1
DQKIVEWDSRKSKYFE, 1
DQKIVEWDSRKSKYF, 1
FGRIGRLVTRAAFN, 1
FGRIGRLVTRAAFNS, 1
FGRIGRLVTRAAFNSG, 1
GFGRIGRLVTRAAFNSG, 1
GFGRIGRLVTRAAFNSGR, 1
GFGRIGRLVTRAAFNSGKVD, 1
LIYDASNRAT, 1
HIDYNFVKAINAIQKSWT, 1
NFVKAINAIQ, 1
KPGQPPRLLIYDASNRATGIPA, 1
HIDYNFVKAINAIQKSWT, 1
HDYNFVKAINAIQKSW, 1
VDDTQFVRFDSDAASQRME, 1
DTQFVRFDSDAASQR, 1
KPGQPPRLLIYDASNRATGIPA, 1
HIDYNFVKAINAIQKSWT, 1
HDYNFVKAINAIQKSW, 1
VDDTQFVRFDSDAASQRME, 1
DTQFVRFDSDAASQR, 1
TPDFIVPLTDLRIPS, 1
LANIAVDKANLEIMTRR, 1
LANIAVDKANLEIMTRR, 1
TPDFIVPLTDLRIPS, 1
LANIAVDKANLEIMTRR, 1
YPIEHGIVTNWDDM, 1
MHHWLLFEMSRHSLE, 1
GRLLRGHNQFAYDGK, 1
MHHWLLFEMSRHSLE, 1
GRLLRGHNQFAYDGK, 1
EEFVVEFDLPGIK, 1
AEFVVEFDLPGIK, 1
EAFVVEFDLPGIK, 1
EEFAVEFDLPGIK, 1
EEFVAEFDLPGIK, 1
EEFVVAFDLPGIK, 1
EEFVVEADLPGIK, 1
EEFVVEFALPGIK, 1
EEFVVEFDAPGIK, 1
EEFVVEFDLAGIK, 1
EEFVVEFDLPAIK, 1
EEFVVEFDLPGAK, 1
EEFVVEFDLPGIA, 1
EEFVVEFDLPGIK, 1
AEFVVEFDLPGIK, 1
EAFVVEFDLPGIK, 1
EEFAVEFDLPGIK, 1
EEFVAEFDLPGIK, 1
EEFVVAFDLPGIK, 1
EEFVVEADLPGIK, 1
EEFVVEFALPGIK, 1
EEFVVEFDAPGIK, 1
EEFVVEFDLAGIK, 1
EEFVVEFDLPAIK, 1
EEFVVEFDLPGAK, 1
EEFVVEFDLPGIA, 1
EEFVVEFDLPGIK, 1
EEFVVEFDLPGIK, 1
AEFVVEFDLPGIK, 1
EAFVVEFDLPGIK, 1
EEFAVEFDLPGIK, 1
EEFVAEFDLPGIK, 1
EEFVVAFDLPGIK, 1
EEFVVEADLPGIK, 1
EEFVVEFALPGIK, 1
EEFVVEFDAPGIK, 1
EEFVVEFDLAGIK, 1
EEFVVEFDLPAIK, 1
EEFVVEFDLPGAK, 1
EEFVVEFDLPGIA, 1
FAAEFDAAAA, 1
PKEVKQNTLKLAT, 1
AGFKGEQGPKGEP, 1
PGVKGHRGYPGLD, 1
PGIAGFKGEQGPK, 1
PGPKGARGPPGPT, 1
SGFQGLPGPPGPP, 1
QGFQGNPGEPGEP, 1
PGVKGESGSPGEN, 1
QGARGQPGVMGFP, 1
PGIAGAPGFPGAR, 1
GFKGEQGPKGEP, 1
FKGEQGPKGEP, 1
AGFKGEQGPKGE, 1
AGFKGEQGPKG, 1
AGFKGEQGPK, 1
AGFKGEQGP, 1
RGFTGLQGLPGPPGPSGD, 1
SGFQGLPGPPGPPGEGGK, 1
GGVGPIGPPGERGA, 1
RGFTGLQGLPGPPGPSGD, 1
SGFQGLPGPPGPPGEGGK, 1
GGVGPIGPPGERGA, 1
EYKLVVVGARGVGKSALT, 1
EYKLVVVGAVGVGKSALT, 1
DSTPPPGTRFRAMAIYKQS, 1
MGGMNQRPILT, 1
EYKLVVVGARGVGKSALT, 1
EYKLVVVGADGVGKSALT, 1
EYKLVVVGAAGVGKSALT, 1
DSTPPPGTRFRAMAIYKQS, 1
EYKLVVVGAVGVGKSALT, 1
EYKLVVVGAAGVGKSALT, 1
QNILLSNAPLGPQFP, 1
QNFLLSNAPLGPQFP, 1
QNVLLSNAPLGPQFP, 1
QNIQLSNAPLGPQFP, 1
QNIFLSNAPLGPQFP, 1
QNIVLSNAPLGPQFP, 1
QNILQSNAPLGPQFP, 1
QNILFSNAPLGPQFP, 1
QNILVSNAPLGPQFP, 1
QNILLSNVPLGPQFP, 1
QNILLSNAQLGPQFP, 1
QNILLSNAVLGPQFP, 1
QNILLSNAPQGPQFP, 1
QNILLSNAPVGPQFP, 1
NILLSNAPLGPQFP, 1
DYSYLQDSDPDSFQD, 1
DQSYLQDSDPDSFQD, 1
DFSYLQDSDPDSFQD, 1
DYSFLQDSDPDSFQD, 1
DYSYQQDSDPDSFQD, 1
DYSYFQDSDPDSFQD, 1
YSYLQDSDPDSFQD, 1
SYLQDSDPDSFQD, 1
YLQDSDPDSFQD, 1
QNIILSNAPLGPQFP, 1
SYLQDSDPDSFQD, 1
QNILLSNAPLGPQFP, 1
GSDTITLPCRIKQFINMWQE, 1
AKKQVEKDLANLTAELDKVKE, 1
KPPQYIAVHWPDQLM, 1
KPPQYIAVHWPDQL, 1
KPPQYIAVHWPDQ, 1
NPQTHYYAVAVVKKDTD, 1
LYYTEFTPTEKDEY, 1
RNQEERLLADLMQNYDPNLR, 1
YDPNLRPAERDSDVVNVSLK, 1
NVSLKLTLTNLISLNEREEA, 1
EREEALTTNVWIEMQWCDYR, 1
WCDYRLRWDPRDYEGLWVLR, 1
LWVLRVPSTMVWRPDIVLEN, 1
IVLENNVDGVFEVALYCNVL, 1
YCNVLVSPDGCIYWLPPAIF, 1
PPAIFRSACSISVTYFPFDW, 1
FPFDWQNCSLIFQSQTYST, 1
TYSTNEIDLQLSQEDGQTIE, 1
ENGEWAIQHRPAKMLLDPAAPAQ, 1
PAKMLLDPAAPAQEAGHQKV, 1
EAGHQKVVFYILIQRKPLFY, 1
KPLFYVINIIAPCVLISSVA, 1
ISSVAILIHFLPAKAGGQKC, 1
GGQKCTVAINVLLAQTVFLF, 1
TVFLFLVAKKV, 1
LAKKVPETSQAVPLISKYLT, 1
SKYLTFLLVVTILIVVNAV, 1
IVVNAVVVLNVSLRSP, 1
NVSLRSPHTHSMARGVRKVF, 1
VRKVFLRLLPQLLRMHVRPL, 1
VRPLAPAAVQDTQSRLQNG, 1
RLQNGSSGWSITTGEEVALC, 1
EVALCLPRSELLFQQWQRQG, 1
WQRQGLVAAALEKLEKGPEL, 1
LVAAALEKLEKGPELGLSQF, 1
KGPELGLSQFCGSLKQAAPA, 1
QAAPAIQACVEACNLIACAR, 1
IACARHQQSHFDNGNEEWFL, 1
NGNEEWFLVGRVLDRVCFLA, 1
CFLAMLSLFICGTAGIFLMA, 1
FLMAHYNRVPALPFPGDPRP, 1
NRVPALPFPGDPRPYLPSPD, 1
MKLGTWTYDGSWAINPESD, 1
DEQNCSMKLGTWTYDGSWAINPESDQPDL, 1
VKKIHIPSERIWRPDLVLYNNADGDFAIVKFTKVLLQYTGH, 1
LNSKIAFKIVSQEPA, 1
DLRSWTAADTAAQI, 1
DLKSWTAADTAAQITQ, 1
LRSWTAADTAAQIT, 1
MRYFYTAVSRPC, 1
VDDTQFVRFDSDAA, 1
YDHNFVKAINAIQKS, 1
YPTQRARYQWYRCNPDSNS, 1
SGTDFTLTISRLEPE, 1
GPTTYKVTSSLQIKE, 1
LPSYEEALSLPSKT, 1
SKMRMATPLLMQA, 1
SKMAAATPLLMQA, 1
WVTPVIGSQARKCGL, 1
CPKYVKQNTLKLATG, 1
CPKAVKQNTLKLATG, 1
CPKYAKQNTLKLATG, 1
CPKYVAQNTLKLATG, 1
CPKYVKANTLKLATG, 1
CPKYVKQATLKLATG, 1
CPKYVKQNALKLATG, 1
CPKYVKQNTAKLATG, 1
CPKYVKQNTLALATG, 1
CPKYVKQNTLKAATG, 1
NRDLAQAYNELSGEA, 1
NRDVEQAYNELSGEA, 1
NRDLEQAYNELSGEA, 1
NRDIEQAYNELSGEA, 1
NRDFEQAYNELSGEA, 1
NRDMEQAYNELSGEA, 1
NRDLDQAYNELSGEA, 1
NRDLQQAYNELSGEA, 1
NRDLENAYNELSGEA, 1
NRDLETAYNELSGEA, 1
NRDLECAYNELSGEA, 1
NRDLEAAYNELSGEA, 1
NRDLEVAYNELSGEA, 1
NRDLELAYNELSGEA, 1
NRDLEIAYNELSGEA, 1
NRDLEMAYNELSGEA, 1
NRDLEQTYNELSGEA, 1
NRDLEQSYNELSGEA, 1
NRDLEQCYNELSGEA, 1
NRDLEQVYNELSGEA, 1
NRDLEQIYNELSGEA, 1
NRDLEQAFNELSGEA, 1
NRDLEQAMNELSGEA, 1
NRDLEQAYDELSGEA, 1
NRDLEQAYTELSGEA, 1
NRDLEQAYAELSGEA, 1
NRDLEQAYVELSGEA, 1
NRDLEQAYIELSGEA, 1
NRDLEQAYNHLSGEA, 1
NRDLEQAYNDLSGEA, 1
NRDLEQAYNQLSGEA, 1
NRDLEQAYNALSGEA, 1
NRDLEQAYNMLSGEA, 1
NRDLEQAYNERSGEA, 1
NRDLEQAYNEKSGEA, 1
NRDLEQAYNEHSGEA, 1
NRDLEQAYNEESGEA, 1
NRDLEQAYNETSGEA, 1
NRDLEQAYNEGSGEA, 1
NRDLEQAYNEVSGEA, 1
NRDLEQAYNEISGEA, 1
NRDLEQAYNEYSGEA, 1
NRDLEQAYNELRGEA, 1
NRDLEQAYNELKGEA, 1
NRDLEQAYNELHGEA, 1
NRDLEQAYNELTGEA, 1
NRDLEQAYNELGGEA, 1
NRDLEQAYNELAGEA, 1
NRDLEQAYNELVGEA, 1
NRDLEQAYNELIGEA, 1
NRDLEQAYNELMGEA, 1
NRDLNQAYNELSGEA, 1
NRDLVQAYNELSGEA, 1
NRDLLQAYNELSGEA, 1
NRDLIQAYNELSGEA, 1
NRDLFQAYNELSGEA, 1
NRDLMQAYNELSGEA, 1
NRDLWQAYNELSGEA, 1
NRDLYQAYNELSGEA, 1
NRDLEHAYNELSGEA, 1
NRDLEDAYNELSGEA, 1
NRDLEGAYNELSGEA, 1
NRDLEFAYNELSGEA, 1
NRDLEWAYNELSGEA, 1
NRDLEYAYNELSGEA, 1
NRDLEQLYNELSGEA, 1
NRDLEQMYNELSGEA, 1
NRDLEQARNELSGEA, 1
NRDLEQAQNELSGEA, 1
NRDLEQANNELSGEA, 1
NRDLEQATNELSGEA, 1
NRDLEQASNELSGEA, 1
NRDLEQACNELSGEA, 1
NRDLEQAGNELSGEA, 1
NRDLEQAANELSGEA, 1
NRDLEQAVNELSGEA, 1
NRDLEQAWNELSGEA, 1
NRDLEQAYSELSGEA, 1
NRDLEQAYNRLSGEA, 1
NRDLEQAYNKLSGEA, 1
NRDLEQAYNSLSGEA, 1
NRDLEQAYNCLSGEA, 1
NRDLEQAYNVLSGEA, 1
NRDLEQAYNLLSGEA, 1
NRDLEQAYNILSGEA, 1
NRDLEQAYNFLSGEA, 1
NRDLEQAYNWLSGEA, 1
NRDLEQAYNYLSGEA, 1
LSRFSWGAEGQRPGFGYGG, 1
SRFSWGAEGQRPGFGYGG, 1
RFSWGAEGQRPGFGYGG, 1
FSWGAEGQRPGFGYGG, 1
SWGAEGQRPGFGYGG, 1
WGAEGQRPGFGYGG, 1
LSRFSWGAEGQRPGFGYG, 1
LSRFSWGAEGQRPGFGY, 1
LSRFSWGAEGQRPGFG, 1
LSRFSWGAEGQRPGF, 1
LSRFSWGAEGQRPG, 1
LSRFSWGAEGQRP, 1
APGTGAYYVLLN, 1
SSGTGAYYVLLN, 1
SPSTGAYYVLLN, 1
SPGAGAYYVLLN, 1
SPGTSAYYVLLN, 1
SPGTGSYYVLLN, 1
SPGTGAWYVLLN, 1
SPGTGALYVLLN, 1
SPGTGAMYVLLN, 1
SPGTGAYSVLLN, 1
SPGTGAYYSLLN, 1
SPGTGAYYVLSN, 1
SPGTGAYYVLLA, 1
KKSFYAQQSLDVA, 0
CQYKENKKP, 0
VGVRPDFGIVSYHIA, 0
VMFFDEPTSGLDSASCF, 0
YKVQETLREEDKD, 0
IWMETGTPDLEAARQ, 0
NDFRELRRLIDEGDA, 0
KDSYVGDEAQSKR, 0
ADRMSKEITALAP, 0
FRCPEALFQ, 0
GFRGRASGF, 0
FVTSLATAD, 0
SDGQTHTGP, 0
KIPLEVMWT, 0
KIASASVSF, 0
DFTECCPAD, 0
ELRDNYLPR, 0
YQVLAVLPL, 0
PDAAIFVEE, 0
TEEQFAKLE, 0
GHLLAEPTL, 0
FMSQYRNRD, 0
KYGFKTILR, 0
AEKSIQFLA, 0
KNWPIYKDD, 0
DRWLCEHRA, 0
NKYNVQELS, 0
AAYLDLENQ, 0
ARPKEEETS, 0
ILDASLNKD, 0
PKDDEIDLL, 0
QVTQELTTL, 0
VGQFLADAA, 0
SKIRTIPDY, 0
LSGMSEVLF, 0
LYGLGTADM, 0
HPELRFCPG, 0
QRFESALHP, 0
VGSHPEGAA, 0
LDDWGEMCK, 0
MGCKVSWTE, 0
DFKKLNFSL, 0
LRKTMNVDK, 0
EDKVEILSG, 0
KLVATLSSP, 0
TDPELIRPD, 0
PLYEGLGSG, 0
FEWSAIHMV, 0
ADVDVNHHL, 0
SVSIVALNK, 0
EDMYLLSVS, 0
LIRSCTRGL, 0
GHFMVKTTD, 0
ERNGEIVNN, 0
PTNVISITD, 0
NLQDIIAIL, 0
TFPIHRSAP, 0
ILSNSKNKD, 0
IVKVDLKFP, 0
QNMKDLKEK, 0
RIAMPPIDA, 0
KIEKVEHSDLSF, 0
GEYSCIFLPEPVGRSEINVEGPP, 0
SQQPPEQCDFKENGLVKQCVG, 0
QCTPKSLAPISSSHRKEIFQ, 0
FFLLPWRRWWQQRRQRLTI, 0
LYVISTLELMVAEDYMIVY, 0
MDRSEGLSISRDGNDLVSV, 0
SQGVIDLTEETIDYSSI, 0
NDNYNQNTSSGYEQGYN, 0
LFTDPETPLGKTLMS, 0
LEKDCRYSKGLVLKEKIFEEQPC, 0
QLAKQSLKKQDTPQYNLTIE, 0
LAAVKMTALMILITLMNSAGG, 0
FDIGTLRNPEAREDSKLRRD, 0
HKNVYFQKIVNQLDSIRST, 0
VLEVLLLAKEAGLYDPAT, 0
GQVFVLDEYCARNGVRGC, 0
IYFGKTKDIVNGLRSID, 0
DGTLQGIHRTDKPAFSF, 0
TFPSHYKSVMSLEE, 0
PFLGAQEQNQEQPIC, 0
DLSAPQIGVVNVTDADSVWME, 0
YTIVGGNPAKSIRKRFSEE, 0
LEFELTDSLSDITYAAPY, 0
VTIYCFAPRDESEEVRN, 0
KLLDRMNFYVLPVFNV, 0
NFSKFSDCTRAAEQLKN, 0
RSMMLWACDRLPASYLAQEDYA, 0
SLCSKPAVVFLTKRGRQICA, 0
SKISGRDLTFWQELVSKC, 0
VWDHIEVSDDEDETHPNID, 0
YEKLEKIGEGTYGTVFKAKNRE, 0
YIRSSNTSQTEPAYS, 0
IERVGQHTRDATIQGLGV, 0
IFNDGYGVKSEKIDNEEVLIM, 0
VAKAGKPLLIVAEDVE, 0
IELDDPYEKIGAELVKE, 0
TRSALENAASVGGMLLT, 0
ALSVPCSDSKAIAQVG, 0
GGVEYGGPARAAGAVSI, 0
NGAEAVKMAAELNPQVITMDI, 0
AGVKVIRHLRGLRERRDAAP, 0
DLMLSTVLGSCVAACLRD, 0
DSGCAGKNFYTRDAFLS, 0
ITGGWTPSGADRSAGRL, 0
KYIDTLAAPILSSKRV, 0
TLQSKDYHYEDVWPED, 0
TLKALLETSVSGNIWH, 0
EDKGALDCVIRARVQ, 0
FTTLTDHALPYFRQM, 0
NFFRAWNGGFSGNL, 0
RRLGSCSHPAFYLLCVPDEDT, 0
LSKVEAPWSHLDIQIRNGAY, 0
IHQPSLQGVIQGQFSDLEI, 0
YLYINSPGGSVSAGLGIF, 0
DTERDCFLSAHESIKYG, 0
GEYFPGTGHIKDTGIG, 0
GNQNEDKHLVTDNPSKINPE, 0
FTFLQIRDGLSESQTQSRD, 0
GRKGETGYGSPGRPGERG, 0
VALIEASAKAVLHKDAA, 0
TAKEPWFLDAYQRAWEWADA, 0
KYTIKVEVPKVATQTVGGVE, 0
VYGGQMFCIGGSINSLSPID, 0
VATVLPAVPGPSPLTIKQPF, 0
YMGGAIAPGITISTEALYSR, 0
WFDPDAPQAAREPAPVAFDN, 0
MIESIKMYLEYEEHDREILL, 0
VVQAEACEIDPKEYMNPILM, 0
QKKITRQINSESIW, 0
YAVYDFEYNLA, 0
CGKGDSSIRYFEITSE, 0
TIAVPTGVKIFNWLFTM, 0
ISSEDVLHSWAVP, 0
TVIVLTMIQWWR, 0
IKSFRDCVALF, 0
TSCFVSLFLPAGWIL, 0
ITGTLKRKIITDI, 0
VFLEQKKMLKSGL, 0
RERSRERERHRDRDRDRDRE, 0
LLSVYVQAANLHLSVLRDVS, 0
YEINAKSSLEYRPTYEEETY, 0
KSIEPIQKLSFDGQKVYRTI, 0
GFVAVGIGAAVGAWLRWGLS, 0
DEHGFIAREFSRKYRIPADV, 0
SDLFPTSTSLSPFYLRPPSF, 0
PHQIETSGFVVEGQKSPYPL, 0
VVSGSALAGVVPQW, 0
IERLQFIADHCPTLRVEALKMA, 0
RLEALKHALHCTILASAG, 0
GKYRQILEKAIQ, 0
TLREGKGLSVPFTCKLNNPQRYLLY, 0
HVMVRPRGGDFLYSETEYRS, 0
KCKKPFYPYNPVTGAPLTGG, 0
KTCPEGNNLCFKGTLKFPKKITY, 0
YKRHRQKQKHKDK, 0
LNAQHVLAACAETGA, 0
RADWKRPLQAEEQALSMDFKT, 0
TWIGGQPVEYPFIAIGQLASIL, 0
GFSVDNATLNRFFSL, 0
GASMFFICLFIHVGRGVY, 0
LFWLLVADVIILT, 0
ETWNIGVLLLFAV, 0
WWNFGSMLLTCLA, 0
PPHIKPEWYFLFA, 0
CRDVNYGWLIRYL, 0
LYFSIILIFMPLA, 0
LAIMPLLHTSKQR, 0
LLDLSRVRGSAFR, 0
GVLALVLSILVLA, 0
MIQSQINRNIRLD, 0
TAEVRTPEQGGGP, 0
RTSKLELREVKNL, 0
NTGIGLAFVCAAK, 0
FPDLEGQRLNCSH, 0
EIAPPTALPNIAK, 0
GRVPAGSVVVSGN, 0
VDAVFDSITEALR, 0
GRGLEYLYLSVHD, 0
EFPVFVKPANMGS, 0
YQEIPLAPEAASV, 0
KYDMGHNHNDMDG, 0
RLTHSIEVSQIAR, 0
VSKEEAEGLLAAG, 0
DQATAKRLDVMQN, 0
DSFVFLTLAGAMI, 0
SPNYLDDPTNSWY, 0
RRPPPTPRSRSRS, 0
RTRTINVRIPPGV, 0
SDLRVKVKLNLKE, 0
EKLSSQENSPKSA, 0
AEQQEPEVALRQM, 0
KVPYLAVARTFEK, 0
QRPGAETNSSGQY, 0
GPDRILLRPREKK, 0
QIGGVALGTVQIV, 0
IIVFDDPITLSHS, 0
RIHDDLARTIDLC, 0
AQLVADCVKAMRD, 0
LYCLSWPSRLETP, 0
FLGYGQGVAKAWQ, 0
IVGADGATHQGAF, 0
QEINYQAIQHEIA, 0
VTANLDRQIKVST, 0
LDLKAAADTLAVR, 0
LDDNDRIFSLSSY, 0
LKAELKKSLQDRR, 0
ITVVCTLLWLYKQ, 0
LTKVPNFHSRRDK, 0
LSYRNGYAIVRRP, 0
GGRTVGAGTVTEV, 0
TIIMAYLHGINWR, 0
TISNLTAVRDWQL, 0
YNKHCILVVNKCE, 0
EIPVIVIATKADK, 0
IDLPGFGYAKVSK, 0
HFVDVPGYGYARV, 0
AEIGEGKDEAWSA, 0
KLYQKIGYATQFI, 0
IGTLTETSEAIQL, 0
IGSITESIEACKM, 0
VMGQKIAIMSDKA, 0
IPKMYKREVAVKA, 0
TFELGRIVGCGQA, 0
LYFAIKDSKAVLN, 0
QYRRWLKSDVLIR, 0
EENLQELETIVSR, 0
VRAEFDITPDLWF, 0
IKRGQTLLLEAFG, 0
LAQTAGVLELSKE, 0
YDNLSKNIIPDSW, 0
SDSSMVVIIVAAV, 0
FPCNAIGRKQCQT, 0
LFSADGKPIVTAE, 0
LLVVADLLARIIH, 0
LVTPDGPVEFNCP, 0
EGMNQASNPKFLR, 0
GWGKITRLQYLYS, 0
RLLASKCVTDECF, 0
GGDAGDAFDGYDF, 0
VAAGGVKGIIRVI, 0
KADNKKRNFLTHS, 0
GSSRPVKGQVVTV, 0
FPLNGLIAGWQEG, 0
LYPIEDQILNAQE, 0
RQEILSSNIANAD, 0
FVARLEKMNVDVG, 0
IFPPYESNNKLNN, 0
TNQLATLEKTTTT, 0
LRFATFIIAMMAM, 0
DINAQSKVRVFCT, 0
TITAPKVMMVVAT, 0
CTLPSVTDMMNDI, 0
KVAIKKENPPIAGHYKA, 0
YENNIIKNC, 0
KIIDGKTIAQQVRSE, 0
YFLDPDGHRLEA, 0
AFEDTLAIERYVNAQLLDIH, 0
RVKESVVVYHHPDHRNQAF, 0
DRQVVVGLPDVKGREQILKV, 0
RLLEIVDKNTPMLEAFREAD, 0
YEAARPAERPVAFAPEPAPE, 0
IWGFNGTERPGAVYL, 0
AWCRENINASRG, 0
VLLLPSSNISYRHKYDLPTN, 0
ERGYRMPCPQDCPISLHEL, 0
KIGINGFGRIGRLVARVALQ, 0
DVSVVDLVVRLEKGASYDQI, 0
QTVIPINIETMAFVVPTTIM, 0
TIDEGLWDTLSA, 0
ESNITSTLNISQ, 0
VGNEDFAVLLGD, 0
SSGGSASAVAGD, 0
AIEKAIDDLIAG, 0
TRAHMEEDAGKS, 0
ELEHQHQQEADD, 0
MYNMTVAVAYIP, 0
NCFELMKAYIEA, 0
APAEDHSLGHRR, 0
FVIPAQKLEAIS, 0
PPPLSAVNLKSS, 0
PTFDLTKVLEAG, 0
KEPLYHNLITIF, 0
RDLKPTLESKFI, 0
IGRQSSFKNGFN, 0
TKYTQNGKTVIK, 0
AFPDEFLFDVWG, 0
NVSWGDNVAAAW, 0
FFKGYTIKQWGM, 0
REWNHDASLDWH, 0
ALAKGMEIDCPR, 0
KHHALFLGRGDQ, 0
ALSAVILAAGKG, 0
AAQTGRIGDGKI, 0
KQVPILQKDDSR, 0
DQLGIAVYGN, 0
KQIETGPFLE, 0
YVGAEVSVGS, 0
TTSVNPDVFV, 0
LRIGAIRFFA, 0
IPLPKLYISM, 0
PSPPSPAPPS, 0
ARFGAALGAQ, 0
LHAFLDGRDT, 0
LCSKSSIDGA, 0
CNQFREQAPE, 0
LRVQPTIHEI, 0
EDGCNSRTII, 0
GRLLGGVEKV, 0
IDGNEYIDYV, 0
DYLQAYGPII, 0
LKLGVFIPPS, 0
GYATPATGVV, 0
WEFGFSTWLP, 0
AGNDLTIADL, 0
YQHVCTYRDV, 0
LDEAISLCKG, 0
GNNALRHLMI, 0
AHILEGLRIA, 0
HHMIYEVVDN, 0
AGGSHTFQRM, 0
CIVMLQHEHD, 0
SFPTTKTYFP, 0
NAKVLAHGEK, 0
VLAAHFGKDF, 0
EKQLITGLWG, 0
GATQLNNKIC, 0
IAADAAAVDG, 0
VAAYQVSGEY, 0
QGDLDQHTPL, 0
PSGNYLAISN, 0
QAAIDQINGK, 0
ECKVVTDEIG, 0
FRRVPALDTY, 0
VVPASQAGSP, 0
NSGAQLAGGF, 0
FNTIGTVSYD, 0
RGGLLLRTEF, 0
QFDKTQAISI, 0
LNGAMELAPA, 0
LEVIAAIIRA, 0
SEEGNVDCLG, 0
NLISGKTNRI, 0
VLGESVYGYP, 0
KMAVKIESEN, 0
DLFSSQGILF, 0
TGKQTLNTGV, 0
FDQIKLPIRR, 0
KEDFIASIIA, 0
SNIENLPALL, 0
DVTFAARAGA, 0
LAFPAPLYYP, 0
KTEVGDNWRL, 0
QVGQCSFQQP, 0
ELFGHKRGAF, 0
DPSIVLLLQC, 0
RYDVFCFAAA, 0
SFKEMEEKSM, 0
IIDTGRTLKY, 0
GVKKDNIELQ, 0
VQAAILTGDQ, 0
LGFEAEEKEE, 0
WKEFGLILKE, 0
EYLEIGAVPE, 0
GGLNSGMMIA, 0
SSGYSLGSDA, 0
FANLRPNGTQ, 0
LWGAASMTAC, 0
CPHCHGDRLR, 0
VGFAMSIIDE, 0
AAVQIIDLPG, 0
LVNQAKSLAT, 0
LLVMTPELRI, 0
INEALARLSD, 0
ERKNHLGNKV, 0
WMNRENEDAE, 0
INFRHKDANS, 0
IVAYTAGKMKK, 0
GLMARYREQN, 0
PQTIESINHV, 0
DKAIHQYLEGV, 0
EIFLITARRVVT, 0
ELRTKNQRPGR, 0
ALGLKEKNLYLSCGMKDGKPT, 0
ADLSGMSGARDL, 0
DCVIISHFHLDHCGAL, 0
LGRVGRRPMLMTGL, 0
VSVDCSEYPKP, 0
FVVDAGNENLFFISPLTIYHV, 0
TPSATRVGN, 0
AGVFLLLSL, 0
CLATPTLFD, 0
DELSFELSD, 0
LVRGKKLMM, 0
QSTRIYVGD, 0
TCPLVTKVH, 0
LVIVVGSKN, 0
ALSRRLRLR, 0
GTDHQKGEF, 0
KGVIFDGFP, 0
MAEALQWHL, 0
MMSVTNNLKVTAG, 0
TLEIASRIQELVT, 0
SNNRTIYKYIHSE, 0
TNTWRAVGDMA, 0
LSTAFAEHDWLNESTIKIVDI, 0
NQEIEKFQKGEGKDEEKY, 0
PASQTKVVELLKDGSGRRGDRR, 0
VRRFDEILEASDGIMVARGDLG, 0
CGHRGCGDGCCCPSCYRRYR, 0
LGMPQFLSPEAQSLLRMLFKR, 0
IGLTRIEKNKEREVNRLDLE, 0
LAVSLGQRATISCRASESV, 0
NFNLTFDGPSLKFQINGVTFVPP, 0
QNQQQCQPLPKCPSPKCP, 0
DVLSRSDDVRADG, 0
GNCACGCMGGV, 0
IKHRQILNDKV, 0
GDKVKVMSTGQT, 0
SLTPEEKIDIAI, 0
IVEAPCCGPCMG, 0
LTSQIYNHIEQI, 0
QALADAGLIEL, 0
GDPILWWSPHPRFL, 0
IGVIISIMWFSY, 0
LVAHFLAFSAT, 0
SNSENLVKVPPSQ, 0
FLQPVKLEKQTK, 0
VLTPDFWGGCP, 0
APVSRGYGETREI, 0
FDDDNTGVWVQYS, 0
RWEYTKPYAQLIVGDGKTLW, 0
TLMKCNKMNRVQLKE, 0
NLLAGKPIVQEFIQKKCD, 0
GDILGAGLIRALK, 0
IGAGSIIGGQVGMGDHATLE, 0
GFGFVNDKGVWQKF, 0
PLKWRTRLAAKIRRV, 0
IAPRYQEVAVVSRG, 0
VDDEAHEADHHVSQNGHTS, 0
EKKHHYSTASKEKEV, 0
VCQHEVKHLVSNVKSD, 0
VAPFIRLAGTMEG, 0
ALCYTAACTPTSC, 0
EVPAAGSPGPLKSPQ, 0
GTQPLYTLDGDG, 0
SYMASVYVFAIMM, 0
SSGALLERIYFYGKLEHSV, 0
GDVSSDGKKEPSDKA, 0
YEKTPLGEPAMIKHFHFNKLS, 0
AQLYYSMQASYQMLDLL, 0
PTDGRCHFDADEYWVA, 0
NFIIGGPMGDCGLTGRKIIVD, 0
GDAGLTGRKIIVDTYGGMARHG, 0
LALLRQINAQLGITIVL, 0
IVRLTFLGNGTYEPV, 0
EAAKNRPNEERLSALGGWD, 0
YEADYQSAQANL, 0
DSPLGKLELSGCEQGLHEIK, 0
NPARSVCNSKL, 0
VDKTEMGIWECIELLNEFI, 0
ARPAESEMTGYVATR, 0
IKNAHSQSAKISFS, 0
ALSNAWIDNAAL, 0
MGCPSGGRPDEG, 0
NEVKKKMDPGFPKLIADSW, 0
GHKVTSYEIVKDDKESIQ, 0
AVSVAALTLYDMIKAV, 0
GVKMVEIGHKDVVFRKAIA, 0
PPTDLPRWVYLPAIAG, 0
KPDLAQTVVIGVALI, 0
GPTGIKAPDGGWGW, 0
TVTFYGALFREGDV, 0
YPEDVTTYLSSRK, 0
ENTVKARNADYNA, 0
FFVGPVVGGWYK, 0
SIIISAIITKWGIIK, 0
FIFNHKPAKVFMGD, 0
VKQEKLNLQHFQAGSS, 0
ANMPATAISWTAYE, 0
GKANRDVFVWMPLA, 0
RLIDGIQNPDAAFRL, 0
EALAGRLSPGDFVSLMTS, 0
SGCVCKGKTCDTS, 0
WGGGIALFSVVPV, 0
YMDTEETDQRLEHH, 0
MDPADYEALKKRLDEL, 0
TNSIIADITKNIAGN, 0
VDQHIKGLAALGAEIEIE, 0
LLGALLARCPEGVVVPC, 0
VHENRLGYLSGLAKMGAHCDL, 0
GAKKIVYNLEDTLTIPPVMA, 0
IAMNTPEVRAALDMGIEVIG, 0
EFSHGELDSVSTASTSDLD, 0
DGTQTLQGELTLALDK, 0
RKSAPTDRRKAATLR, 0
ELKKEQDTSAHL, 0
VIHFGNPRVHASVPS, 0
VDSTNSNDGIENTE, 0
EIGPRAPYMVLLE, 0
LKGKFQTAAQRAM, 0
KFVREVLEKCMRL, 0
KLETDIRKKRLLN, 0
IGWPLRKDYITPN, 0
VPMELAETHYGEH, 0
KSDERLTAFRNKS, 0
NGYNVLQRAASRV, 0
KMMRHCRQCRADA, 0
LIVGCDPKADSTR, 0
TDETWLLDFSQGN, 0
DRYMAIVHPFQPR, 0
CWLPYHVYFILTA, 0
TYSNSCYYIGKER, 0
GGGAVPPACCNGI, 0
IKGLEFYDGLQPG, 0
IRLRADKGIAFLE, 0
ASFLYMIPLSIAF, 0
LFAAVYQCTDAVQ, 0
IFNIGYEKFTDKQ, 0
VSGIPMGPPRLPL, 0
TGKDLGEVCHLYY, 0
SSPSSQSRLSVPGRT, 0
LRGLIKACEKRPVAL, 0
ISVIKRNGDRESFDR, 0
STSKCPNYDWTDYPP, 0
GSLERSFVELSGAER, 0
WSSNSNYALLGGLRAV, 0
FLPVIGIGIYPDLVLS, 0
SLFIFTTLTTLNLHFTL, 0
SIIISAILSLYGFYEI, 0
GVFLLIRFSPIILNHKEI, 0
RWTTAVLDVEAD, 0
EAGDDAGKVKWVDIND, 0
HEPLERGFTRGKFGDV, 0
TTFDGRFTLLPTCCL, 0
GYQGIQAALEKKLNIK, 0
AYGWKLMLPLALLNLVITGAV, 0
GVVARAKSFNMIDIVD, 0
EYATETREEL, 0
VVAGSYWGQTDGQVM, 0
ATSAPQQPPGPEDED, 0
FVNGVLDKAAPVIRP, 0
ILNTILKMSSAQGRF, 0
ILFEDVYVPGSETPT, 0
MLNPLIYSLRNRDVK, 0
VLKHDRGISEQDLKY, 0
PKIIPAIIVLMVVDF, 0
FTNANFRDTVVEIMA, 0
RLGCNLEAFFATLGG, 0
EFFDKLNRLTSQREK, 0
NIRIVSPKELQPSEK, 0
LMFKSTAKRARNSIV, 0
QTVPVTATSAGGGDA, 0
VFFVCFAPLHFVRIPYTYSQTTNKT, 0
HFLKCPKPSAPEI, 0
IVQLVNERQPQA, 0
KVLDQPSARRS, 0
RCQWKGCSLEFTS, 0
DGIGPNVISGTN, 0
LTIPVIGIGAGKG, 0
HYVGSVTVDQDLL, 0
ELGIDEVMPNPYQ, 0
LLRLITLPDAIKT, 0
KMFACEHENVQPD, 0
MILDEVQTGMGRT, 0
DKRLGEYDRLKGA, 0
DANDNSPFVLYPL, 0
KVSEQNDADNVSV, 0
MLAVTFSGGDKML, 0
FKKKKQWLGSALK, 0
AAIVKATTAYDDP, 0
HHFLVVNMKGNDI, 0
DERTACFWQSFVN, 0
RPPLRPVCNACYR, 0
ADKDVNKSKNKKR, 0
LIPVTLAGLFVTA, 0
TITSALFIGLTKI, 0
FGFLLAALTITSALF, 0
LVGLAIGFLLLKV, 0
KEANENLEDAGNE, 0
LSQIETEKLIAHL, 0
INVINNLLEKV, 0
FEVGKNLGTSEGAV, 0
QDAITAVINSADVQ, 0
DPTLSIYDAVKQFD, 0
YRRRNHVNIHVRGY, 0
FNLVTRLSVLDNVL, 0
LTDKAWSRADKLSG, 0
HHSGFLSLIPHAIN, 0
KFTRLNMLRLARAV, 0
APRPIAVPGSRPRK, 0
ILATSFNKPILFPTINN, 0
QARVEIAQHYNQMCKLLDENARES, 0
GIGNFVFIAALTRYKKLRNLTNLLI, 0
TCNNSKNKTLVTQNSGV, 0
NLGIGDHPPVVQDEDADEVPLHQD, 0
QIFENRELWEARYIHPGYHKIMEPE, 0
AQFGGLPVPLDQTL, 0
LPVDELIEKADGFAGV, 0
FGGYGYRPFSYGYNPFSYGY, 0
TSRDAQNLDELLGDKTDNFLF, 0
TPHMQSTLEDIIELQASDTL, 0
TNHDFDRLIEITKTCRRNPP, 0
ESYIEFRNSTEKYMPRYGLQ, 0
TLGKFGQQSGAIYVGNFRVVN, 0
NHIKEIPGIGYKTAKRLEVL, 0
VPVTLGVLCCAPRAHAASF, 0
GSFKQAEKNYHSNDKELLAV, 0
ILIVNSFNSSRFGINWQGF, 0
ITKLQNLDALTNLTVL, 0
WNFLRLSEKGYYRDV, 0
ASLGVGVLSHNSWN, 0
LAIVLGGDGTVLTSAR, 0
LINNLKNDEGEQISY, 0
LWGPLTQTLGVLAG, 0
PRVVELLQRMPAGSGAHARFAGKF, 0
TARADVGVEPLTW, 0
KRTPMGIVLDALE, 0
AVIVQRAIEESGI, 0
RKDAVLCDEWIIT, 0
NLYRNAQSNTVKV, 0
AGAVVGGLGGYML, 0
KEAPDTILWKAVE, 0
NTKWEKIIDEDWS, 0
GKVCGHYTQVVWR, 0
ARSTIAKLLEWRA, 0
HGVSRYNSDALRM, 0
SWQDYVDNQLLAS, 0
IEDISKNNNFEDA, 0
ADIHARLSRAGVM, 0
SLKMYHIADRLET, 0
QGAASRAHQHSME, 0
PGPHALYVPVKQV, 0
LGWFAKEGQMDET, 0
LTDAETKAFLKAG, 0
SADDIKKAFVFID, 0
VKKGSTAVGVRGK, 0
SSLAWTGHLVHVA, 0
TLWLLLTAGILIE, 0
IITKEGIREEIVP, 0
GIQGPDYVLVASD, 0
GAFLTLSILDRYY, 0
LPRAGEVHTGTTI, 0
PLITDRFNSLEQI, 0
RPNEYFTEERQTT, 0
RSFADIITSIRYW, 0
FTVRWLAVHGLAV, 0
PIFTVRWLAVHGL, 0
MARRTWLGDILRP, 0
GRIPLWIIGTLAG, 0
FQNTKLMTRLTYT, 0
SKVSPADAAYGEA, 0
PDGWSNNKNVVFS, 0
AKETDISKYKSFN, 0
VYLVEYGTGRMSR, 0
GKTTVLRTLNRMH, 0
DMKMAPNHVTALI, 0
ADQFAKYADFFSI, 0
IPMFSGGTCNPQF, 0
SKLGNNPNFHRLR, 0
IKPEEILVVHDEL, 0
NQLWNISAVPSWS, 0
LPDGVMAHIDSST, 0
VLPKNAQAVVDVA, 0
ETEQLVKKVSIIP, 0
KAGITAIIQPGGS, 0
MDWKGRDVISIRD, 0
ESYVVDLKLVNMM, 0
AFDAMGFGFVEIG, 0
VVIEDLISTGGSS, 0
PYIDAAMELKTKP, 0
KDSLVSKLYNSDV, 0
DGRDTVLLGAKPA, 0
LTQHDMEITNNED, 0
QDSTTCLIQALQQ, 0
PYTNYGRPGTKYE, 0
RYLSYLRDNYAEP, 0
IIRFAEDNFNNTY, 0
KATKKFLQCLGRY, 0
RGFKTPLPGLVTV, 0
AGTYGDVSLSDGV, 0
IHFRVLAKALRMS, 0
YKGRCYRIEDVPG, 0
GYYDGRYWTMWKL, 0
TQGAFSFLPDLTDQQINKQL, 0
MQVTMKSSAVSGQRVGGARV, 0
TIEVFRSNGLIANESGRLIDFL, 0
TPESMLLAALMIVSMVSAAV, 0
LDLKEDEYERLLEQKKLLS, 0
MQLTESLGIVLFNRNYR, 0
PKSAQRMAFHLLQ, 0
STPPIANDVSLDFFVN, 0
VLSDILRPSCASGWFN, 0
KNGAALINFVDARVTDGFIL, 0
ITNLLKNYENAFNALNDASE, 0
VYLAPTRVNLQLAQERA, 0
RIGNVEISQVTIVGIIRHAEKAPTNIVYKI, 0
IDASKGMFVPRGVAN, 0
ACLRNPVKIEAASKYST, 0
VSTEKMSFLLSHTTGI, 0
DVLVVIGSAESIDKRERLIP, 0
KLFLIRFKSIDTIEAAERIK, 0
GALLGLKVVGGKMTDLGRLGAF, 0
PLFTATFNVQASSADYATFI, 0
IEQEFLTDALPVKLI, 0
VAIVVSRFNDFITGR, 0
NIARKAISIAASKMPIRT, 0
SKAEVNGGTIVKKFKPRAK, 0
HYRRMIITLQSSYSIPP, 0
TQDSVYKRFPGISRYTTRK, 0
RGRIIVICSNPKHKQRQGMK, 0
KFPGRQKIIHSRKWGFTKFTR, 0
IIAKLEEGFKAS, 0
ASLPTYDEAVS, 0
KINEATKEFAGMQVPVKIIVD, 0
MTGADIEAMKRSIAGTARSMGL, 0
SGRKTANIGDIIVCTVKNAT, 0
TEVTPAILKDAGIVRAE, 0
TGNKDAATAIGKAIAE, 0
DISMANSRQNIRKLVKD, 0
VRKISFGEGVERVFPL, 0
EAVTKSQLRTDLPSFRP, 0
YAYRDRKVRKRAFRS, 0
KINIIKFKSKKHHLKRQ, 0
IKVGAPLVEGGKVVAEVVQ, 0
GKVLRVIDDAVVVEGGNL, 0
KANGRTYVSVNPITK, 0
GKGPMVGNNVSHAN, 0
LTKKTNEAAVNAW, 0
APPGRKVGSIAA, 0
GFKFLSGSTKGSNETV, 0
STIQTRETIEFEGKT, 0
SACHPFFTGKQK, 0
PEAKVYCDGEVIMT, 0
TGMRRAQNMKFKSTN, 0
ALSIGKSVLTGRAQGF, 0
RKRTHGFRVRMKTAG, 0
RHGMTKRSKRSLR, 0
GFKHRCANRAHINTK, 0
TRAIFKTDGDNIKK, 0
ASVKKLCRNCKII, 0
KACKKVVAGGAYVCST, 0
AGKAKKLIQSLP, 0
TQVKTVEKDGYNAIQVTTGF, 0
GDLLKVEELFQEGQVVD, 0
HGNFAMGIKEQIVFPE, 0
VRVDPRDQSKEARSKWG, 0
LLDAFKEMTLIELSEF, 0
PAEAAEEEKKEEAKE, 0
TLSQFTDGDGRKTLAD, 0
CYRQSFKPVARVLGTY, 0
ADAVGIAEISVERI, 0
QRHPQYGFDKHKGYGTKQH, 0
ERYIDLMERIGRRMDIT, 0
RDEKERKRRSPSPKPT, 0
YPNCDYTTTDSQ, 0
NGIRDPFSPLRGAVS, 0
LATMGNSGRKEPLTIIGP, 0
IIDKYEDENIKISTFETCH, 0
ETAAPVVPELSSDIDSS, 0
PVLRLDADGKEVRTDENNFV, 0
EKAIDYVEDGMIVGV, 0
IHSIADLLDYSQEE, 0
ADVKKPDSVYSIADI, 0
KTKSQQARMKLAKRLKIIES, 0
AKIFGPIRDYECLCGKY, 0
ENKYILEIESVGSLKP, 0
KPVGKALEEIADGKIE, 0
TYRIIAIDVRSRREGRD, 0
IPSYRCKPRDIITAKDEQ, 0
FKFFEAIGKRKCSI, 0
KEGLIPEDDAKRLENE, 0
DDIKGVRTGRASASL, 0
QSQNIRIRLKAFDY, 0
RRVVKKNVANGHAYI, 0
RVKDLPGVRYHTVRGA, 0
DSHGVAQVRFVTGNKIL, 0
RCQRCGRARAVLSHFGVC, 0
RRGLLKMVGKRRNLLTYLRN, 0
SERIANLTNH, 0
NYQLIISKIHRLAKYYKR, 0
KEHQCSVNDT, 0
ERKAEVIKTNAKKAGDTGSPEV, 0
DYLKGKNVKRYEDLIGRL, 0
DDPLRVCLDIERIRYW, 0
FNPIASEKEEGTRLDLDRI, 0
PTARGQEEPLRLDMA, 0
QGAQPSDTVAGFLKKEGVSKTG, 0
KYYAHNELDVKEGDTVRI, 0
IATLKNYITESGKIVP, 0
LKNYISESGKIVPSRITGT, 0
QRLIARAVKNAREMA, 0
VGMKFGEFAPTRNFP, 0
KVEKAMEAGDKKPIKTW, 0
GHTIAVHNGKQHVPVYI, 0
IEQGSYDGATQALTT, 0
SEKRRQHNASQRSMMRT, 0
SSAIDKAETKGLIH, 0
DDSLNRLAQNDGLLK, 0
ATDHAAVQINVGHVD, 0
PGIKVREGDAFDEAY, 0
PIVKVRENEPFDVAL, 0
VCSNRHGLIRKYG, 0
DGYLLRLFCVGFT, 0
EGVKEMLIDEFLE, 0
VMITGGTHAGEIG, 0
PSSMDEFKRKVRL, 0
LNEFDRLAKIDGA, 0
KKSTAESIAYSAL, 0
IEQLKRVSRPGLR, 0
DIAAATAATEEFT, 0
SGIASKMGYSYDD, 0
KSRLHKAGVLTRD, 0
ERNNPRFITEINQ, 0
IIGKGDEARSIRI, 0
IEEGYLLGGHVVR, 0
SNIQGNHHALYKN, 0
TALIAELGILIAS, 0
IQCILEYQSKGKT, 0
YNIPEELDRQIAA, 0
SVKGVTEETTTGV, 0
RYGEVSFFLGTDD, 0
QKHLAELNHQKQL, 0
QARKQFKIMDRLI, 0
PRDFEAQPPVKPG, 0
HTIDLTELIVAYQ, 0
LSQIEEYRKFKLL, 0
AQKYEKDPDSSLA, 0
EGIRLEPSALAGM, 0
KESFFKGVKSEME, 0
LIPCVGNKQKYNM, 0
LLLTIVDTPGFGD, 0
TIDGIEINDLPVT, 0
HLPEHAAPATIPV, 0
YGAPYGYGAPYGY, 0
LQPGLFFPPGTHA, 0
NQQARKHLLPVTT, 0
IDHLRESHANQLV, 0
EMAMGMGGVSAPG, 0
ELETRLSFQEQAL, 0
LRIAPKGVCEVHE, 0
DSVISLSGDHSII, 0
DPLISLSGEY, 0
GLKSGTYSLIIHR, 0
LNATVEGTELEHQ, 0
PKGGGEPKGELLE, 0
MKNLSPEVLNLSY, 0
NASKRKLLHKESK, 0
VYQENIFHTKMLL, 0
EPADVSEIESFQL, 0
GVSVVIWAKELLT, 0
LMKHGSLLEYLQA, 0
MGGGGPGGAGGMD, 0
EISKQLGYEWKR, 0
KSRSYETKEGD, 0
LEGGESLILSEV, 0
LPDEFRSSFDF, 0
AGSKDVVITR, 0
IAEYEKANR, 0
PMIYPRAVSEGQFYSPPE, 0
LTSSLYSDHSWVVMPRVS, 0
MDDFLKEFFPAVWE, 0
GPTGSTALKTVVDKAVSS, 0
AVAKLLGMHFTSNQTADG, 0
RVIVDDNALFKHPE, 0
VKQIIIQGFKSYKDQTVI, 0
IEEPADDHHTPSAAVTPA, 0
PDRLWVTIHGDDKESEKFW, 0
GHARSAIAFDL, 0
FTSPKDEHLEYLETDPGR, 0
MDVSCFACGGKGCRVCGY, 0
GVDYATIVEHIERISALI, 0
DVWFDSGSTHDSVILDRFN, 0
LEADMDIVREIIEACARA, 0
IKGQKTEKEKFAGAKATY, 0
KKHNTPHWDIADKLK, 0
LEVWIPAQNNYREIS, 0
RLPKKIRSYVKEKIP, 0
EGAGSIAAATGFIKK, 0
MAAQNTLRMVLDTCL, 0
KETKGHMWHFRYPLA, 0
KRLSAESSTGLSFTE, 0
LRHLKRIRKDIETST, 0
TRNIFLPMEHCLIDS, 0
TTVVADTGDFQQLAQ, 0
TGEVCVDGVPVTGPG, 0
LADADGGKAPPLLPG, 0
GKEVIDRVTSRLQKI, 0
CFRTLKLTTPSFGDL, 0
LMDLEPGTMDSVRS, 0
SFKTDFEVDREVLLN, 0
QDQGLFGIVQGGEFE, 0
MVLDDLVGLPAPLKR, 0
PAQLADTQAQMVLAN, 0
EHDVQVMVEGPGHVP, 0
GASPNASDAAEEVNK, 0
VIIKGGKALDQDKS, 0
MTAAYISANVDSP, 0
FDDSGSGICKTG, 0
IERAQVLLERCIHPA, 0
DAVAPLRQLNGNE, 0
WMFRAFGHHAVSLLD, 0
VDPRQLNLDFNRLREDMREK, 0
QLVEQCHSKCINKTYNDSEVS, 0
GGAFGIFTAGIDTNV, 0
AQVYELERRFKQQK, 0
RKKQSTYLKKLRG, 0
WDVWYIYHFCKAKIKGY, 0
RLGSGELGLRTILE, 0
DLSRKIPTEDEYTDRPSQPS, 0
TGGVSKVAERLTFEGSYNVS, 0
IEIVKDRATKEPIAEAVANA, 0
DDETAQRLLTIPGIGTITAS, 0
KVSYYVSYEGVSKLLKVLTS, 0
DIQSHMDRLMTQMAQAKEQL, 0
FDERSIELGADEVFCIGDFI, 0
EYATRMPVYEVSIGDYVLAG, 0
IRLSARTGEGVDVLRNHLKQ, 0
FIGEKNFKTFLSQYLPAQP, 0
NTPIIEAACQVPSQKKNIES, 0
LIVVDMPPEHNGELCDPAQAAGI, 0
TTGAREEIPKTAYDLLRRAK, 0
GVATAMAGALLGMKVDVYMG, 0
VGTYEKCGAGAVSVLTDGQF, 0
LSVIAEIKSKSPSVPQLPQR, 0
FGVPSAPLDELKGGDADFNA, 0
EMRTNHKELSE, 0
FQHDNWMLGGGVNPGNVGEA, 0
QNPAQFAPRCLQAGAMGFV, 0
MKTLLLEGMKVGGQIV, 0
ATCDGFFFRDQDIAVIGGGD, 0
FLNLIFWGAAGILCYVGAYV, 0
SSGNKYPCTVLGDNQSCID, 0
YGYCFDFQCWCEIFGRLKTF, 0
WYYIVPRYSDITWGCAATCP, 0
RSWPAPDGRHIDQIANLLKM, 0
VGQVKQKIADKEGVPVDQQR, 0
RFKGSMEEWQAMGVMNYEME, 0
MAGSGCAWGAEPPRFLEAFG, 0
PNPLVLLLDDVPPHVPGFAP, 0
LGKKEESVEDLKLPGWLNIF, 0
HPSATYFVKASGDSMIDGGI, 0
VGRQKCQTYPDEICAWVVVT, 0
IEMFNIVIQLGAIIAVMLIY, 0
TELVEIDGWCGKVEVERIK, 0
VMTIPKGTLFPMCGMNLAFDRDLIGPAMY, 0
QEKDKLLIFSAALLAERRLNRGLKLNYPESIAFLSFQVLEG, 0
QAKYQPEPGAYGGSS, 0
LLDNLDAGLAHQVL, 0
LDPIIEVRPVATQVDD, 0
TDLPPHSSHHPADQ, 0
RQCEDNYYKNRS, 0
GELFRLPPNSPALH, 0
VHAELGYEDSLVDVG, 0
FHRLLRGFNLCAACLLHIL, 0
MLNNFDKVLERDGKL, 0
EHFKTTSQKVARKFW, 0
LKTATRGHKLLKDK, 0
SRLSALHTILYNN, 0
LHLLLLHHTTVTA, 0
FDTWKDVIQNDEIDA, 0
VHNICHPPRPHCQLK, 0
SKANRLFGFYRRLVN, 0
SDIITSVEQVDRTGS, 0
FLGYRNVNILADGDD, 0
HFTDERIEWRDPDGM, 0
SDRLRNDGFSQTWYG, 0
EFGRRIRLIPDLTAK, 0
QVDPDLADQLIHLYY, 0
EVRRAIRGERLLSCC, 0
RALHQVQVTDPAFLS, 0
GDTLLGIASPENEFN, 0
RGADVICYNGRRYEL, 0
EDWECWDYVSQRVPD, 0
YLGVPKYWGSGFHEK, 0
SSKTWSTDDFFAGLR, 0
CDNIPGLVSRQRQLC, 0
RYLDELRPGMMSATS, 0
YNYCTDFKRFPQGLP, 0
EFLGNKEGKLAVQTN, 0
YGLLWNPYQIVFYVD, 0
LKRAAKMLQEETLQK, 0
EAAVGGAQALSLLTG, 0
FPRPAAGSAASSASS, 0
AGINREGLAQDLIQV, 0
ELIGGGKFGEEFSFK, 0
QDPLYFKNQEEVQPL, 0
VVGADEASARLREYC, 0
ETLSDMTVQAINSAL, 0
EEKKYLNRYLELCLL, 0
KGKDNIMKAVEMLYN, 0
VRFRGYKKCPFHSSF, 0
FFKFMEFCIPPKEVR, 0
FIALVGLATYHLVMS, 0
TGRGPNGYHVGIYVK, 0
ELTQNGFTSLETSEA, 0
LEDTYEPSTLGHELV, 0
DETKNLLDEDKQLVE, 0
ADLDPSLLVFGGLLA, 0
ITLAITPLRQLTGQA, 0
DVDDIDNYLKPIKEF, 0
GDFCLELKELIKKDL, 0
PGYRIERSLGVARGI, 0
TGSEAEMAELIFENP, 0
IVFSQGSVPTGENAE, 0
WLLRFTNTAFKAAYG, 0
VGDGRELPGGALTLV, 0
TADAAFRVWADTPED, 0
VVSHDFAGMEELCPR, 0
KVLPFLRQVKPDLLL, 0
VIDAGASGAYYLMTL, 0
GRTVNRSYALPALVG, 0
KTLGVTINDVFLACV, 0
SVLAESNSIPKQCEQ, 0
VIDDALHHYLAEHQA, 0
GYAVARLRFIGGQLK, 0
FQIFLILSFGFFAAD, 0
GLIGIPRRCVYSVSK, 0
FSIQKEERSWWTRLL, 0
GPTPYSRQGDGRAVM, 0
DFLDRFYAEGIIAND, 0
RIDLSGESLRRNQRR, 0
VKFSVFCDAEDDHSS, 0
AGQAMAADYVIDKEG, 0
ALRSQGLTCYLDSSG, 0
LIRLVHEKYGIIEVE, 0
DHGVSIGPVRGIIDM, 0
LITLATFPAIHFLLD, 0
ILDVEDLIEEAYYLE, 0
GVMYQRFWFTRDSEK, 0
NSITKTSFKEFTFGQ, 0
GSSIDAFAIAGGILL, 0
FNKEFYLTPSVHVFT, 0
KIINKKTLLKVGIKT, 0
AIDIPAGMQSGEFKW, 0
LWFARLGGMPRSLRR, 0
RLDQLEESMREAMNK, 0
FVFCSNDSSSRTASI, 0
GFHETVPLENLSQEY, 0
LSLFYYNFLFAFLLS, 0
FLVFYLIGIFLYYLN, 0
AVAAAVRDAGGWVAL, 0
TEINHISTSIYSKVH, 0
QKTDLHQDLDYIVLQ, 0
RVTDSTRHTTLVTSN, 0
PLTYVTFLSTFISLK, 0
SHRGAIEAINGTHPY, 0
FKYLRNQYRTKTNMK, 0
LQNVETVVLDEADEM, 0
RIGTLAGSNAAFTRI, 0
ALDAADISIPKDLKL, 0
TIQVPELFRQAQLIT, 0
QWLKMVEKSTGKKPV, 0
YSHGDSWRAELRVVA, 0
KIKPVGGDTEVWWEE, 0
ALCPDCHQPLQVLKA, 0
CADIHGRVVRVLDGD, 0
FSKNAAEQKLVSYVK, 0
VAEHFDWCHTIDRLR, 0
SVKKLITYIELRYGMESST, 0
SLLSVPVKLTPFALKRQV, 0
EGAMQLGVINFPALGEL, 0
RSLEISLENIRGGLPY, 0
FSSGDLSKAEYWAQK, 0
FRMISGQEQPDSGT, 0
RDIHVGVRRRFPTLEAVA, 0
ELDIKRDEMLETFMQLA, 0
GHMTKCDGCYSRVAEG, 0
SLKALTGRKIAHPAY, 0
TRKENKSESSSFPM, 0
PRGFGYGYWGGYW, 0
LGDESSGKKFVV, 0
YIEGLRGITHAS, 0
ENLSRELKCYKY, 0
SDPNVISFCDPN, 0
FAASILCRTFGI, 0
KQLWPKQYADRL, 0
RSYSDFPTTIGS, 0
PEIGVQDGDYTV, 0
VIKKGEMKQLSQ, 0
LRGPAREVMRLL, 0
GGAEKKSSCFIE, 0
HSSNLKNHQRVH, 0
SKSTAVKVGQLD, 0
