# Supplementary material for: On Evaluating MHC-II Binding Peptide Prediction Methods
Source: PLoS One. 2008 Sep 24;3(9):e3268. doi: 10.1371/journal.pone.0003268 (PMC2533399; doi:10.1371/journal.pone.0003268)
Supplement: Dataset S1 — Datasets derived from MHCPEP database (0.36 MB ZIP) [file pone.0003268.s002.zip › MHCPEP/UPDS/HLA-DR5.arff]

@relation HLA-DR5
@attribute Seq string
@attribute class {0,1}
@data
PKYVKQNTLKLAT, 1
AKYVKQNTLKLAT, 1
KKYVKQNTLKLAT, 1
EKYVKQNTLKLAT, 1
PRYVKQNTLKLAT, 1
PEYVKQNTLKLAT, 1
PSYVKQNTLKLAT, 1
PAYVKQNTLKLAT, 1
PKFVKQNTLKLAT, 1
PKYLKQNTLKLAT, 1
PKYKKQNTLKLAT, 1
PKYQKQNTLKLAT, 1
PKYAKQNTLKLAT, 1
PKYEKQNTLKLAT, 1
PKYVRQNTLKLAT, 1
PKYVEQNTLKLAT, 1
PKYVSQNTLKLAT, 1
PKYVAQNTLKLAT, 1
PKYVVQNTLKLAT, 1
PKYVKNNTLKLAT, 1
PKYVKLNTLKLAT, 1
PKYVKTNTLKLAT, 1
PKYVKANTLKLAT, 1
PKYVKENTLKLAT, 1
PKYVKKNTLKLAT, 1
PKYVKQQTLKLAT, 1
PKYVKQTTLKLAT, 1
PKYVKQLTLKLAT, 1
PKYVKQATLKLAT, 1
PKYVKQETLKLAT, 1
PKYVKQKTLKLAT, 1
PKYVKQNSLKLAT, 1
PKYVKQNVLKLAT, 1
PKYVKQNALKLAT, 1
PKYVKQNYLKLAT, 1
PKYVKQNKLKLAT, 1
PKYVKQNQLKLAT, 1
PKYVKQNTIKLAT, 1
PKYVKQNTKKLAT, 1
PKYVKQNTQKLAT, 1
PKYVKQNTAKLAT, 1
PKYVKQNTLRLAT, 1
PKYVKQNTLELAT, 1
PKYVKQNTLSLAT, 1
PKYVKQNTLALAT, 1
PKYVKQNTLLLAT, 1
PKYVKQNTLKIAT, 1
PKYVKQNTLKKAT, 1
PKYVKQNTLKQAT, 1
PKYVKQNTLKAAT, 1
PKYVKQNTLKEAT, 1
PKYVKQNTLKFAT, 1
PKYVKQNTLKLST, 1
PKYVKQNTLKLFT, 1
PKYVKQNTLKLKT, 1
PKYVKQNTLKLAS, 1
PKYVKQNTLKLAK, 1
PKYVKQNTLKLAY, 1
PKYVKQNTLKLAA, 1
QYIKANSKFIGITE, 1
KAERADLIAYLKQATAK, 1
ERADLIAYLKQATAK, 1
ADLIAYLKQATAK, 1
DLIAYLKQATAK, 1
LIAYLKQATAK, 1
IAYLKQATAK, 1
YGGFLRRIRPKLK, 1
GFLRRIRPKLK, 1
FLRRIRPKLK, 1
LRRIRPKLK, 1
YGGFLRRIRPK, 1
NKALELFRKDIAAKYKELGYGK, 1
NKALELFRKDIAAKYK, 1
NKALELFRKDIAAKY, 1
NKALELFRKDIAAK, 1
NKALELFRKDIA, 1
NKALELFRKDIAAKYKELGY, 1
ALELFRKDIAAKYKELGYGK, 1
ELFRKDIAAKYKELGYGK, 1
LFRKDIAAKYKELGYGK, 1
FRKDIAAKYKELGYGK, 1
RKDIAAKYKELGYGK, 1
ILMQYIKANSKFIGITELKK, 1
ILMQYIKANSKFIGITE, 1
ILMQYIKANSKFIGI, 1
ILMQYIKANSKFIG, 1
ILMQYIKANSKF, 1
QYIKANSKFIGITELKK, 1
IKANSKFIGITELKK, 1
YIKANSKFIGITE, 1
GACPKYVKQNTLKLATGMR, 1
GACPKYVKQNTLKLAT, 1
GACPKYVKQNTLKLA, 1
PKYVKQNTLKLATGMR, 1
KYVKQNTLKLATGMR, 1
YVKQNTLKLATGMR, 1
VKQNTLKLATGMR, 1
GRTQDENPVVHFFKNIVTPRTPPP, 1
DVFKELKVHHANENI, 1
CPKYVRSAKLRM, 1
KVFGRCELAAAMKRHGLD, 1
LAAAMKRHGLDNYRGYSLGNWV, 1
SVNCAKKIVSDGDGMN, 1
IQKTPQIQVYSRHPPE, 1
HPPHIEIQMLKNGKKI, 1
IQMLKNGKKIPKVEMS, 1
NELGRFKHTDACCRTH, 1
SSYFVGKMYFNLINTK, 1
KMYFNLINTKCYKLEH, 1
SKPKVYQWFDLRKY, 1
DTVKLMYKGQPMTFRLLLVD, 1
EALVRQGLAKVAYVYKPNNT, 1
VAYWKPNNTHEQHLRKSEA, 1
LGKIWPSYKGRPGNFL, 1
IVWASRELERFAVNPG, 1
ERFAVNPGLLETSEGC, 1
SALSEGATPQDLNTML, 1
HLLVSGAGDGPPLCS, 1
LERGPPGPRRPPRGPPLSSS, 1
IRANELDVLKKLVFG, 1
EPSDKHIEQYLKKIKNS, 1
PSDKHIEQYLKKIKNS, 1
KHIEQYLKKIKNS, 1
HIEQYLKKIKNS, 1
IEQYLKKIKNS, 1
EQYLKKIKNS, 1
QYLKKIKNS, 1
HIEKYLKKIKNS, 1
SFWLRVPKVSASHLE, 1
QYIKANSKFIGITEL, 1
QYIKANSKFIGIT, 1
QYIKAASKFIGITEL, 1
SRALHPASVSNGGCRHPVTLASFLIRRNHFAMAKTIAYDEE, 1
VLEKKWGAPTITNDGVSIAKEIEL, 1
RVAQIRTEIENSDSDYDREKLQE, 1
RGLNALADAVKVTLGPKGRNVVLEKKWGAPTITNDGVSIAKE, 1
GDGTTTATVLAQALVREGLRNVAA, 1
IQVYSRHPPENGKPNI, 1
HPPHIEIQMLKDGKKI, 1
VEMSDMSFSKDWSFYL, 1
SFSKDWSFYILAHTEF, 1
IQRTPKIQVYSRHPAE, 1
IQVYSRHPAENGKSNF, 1
KSNFLNCYVSGFHPSD, 1
DIEKKIAKMEKASSVFNVVNS, 1
IEKKIAKMEKASSVFNVVNS, 1
EKKIAKMEKASSVFNVVNS, 1
DIEKKIAKMEKASSVFNVVN, 1
DIEKKIAKMEKASSVFNVV, 1
DIEKKIAKMEKASSVFNV, 1
DIEKKIAKMEKASSVFN, 1
DIEKKIAKMEKASSVF, 1
DIEKKIAKMEKASSV, 1
DIEKKIAKMEKASS, 1
DIEKKIAKMEKAS, 1
QYIKANSKFIGI, 1
FNNFTVSFWLRVPK, 1
TGTIKLLNENSYVP, 1
TIKLLNENSYVPR, 1
FTGTIKLLNENSYVPR, 1
RPVYSNENLLKITGTF, 1
DFTGTIKLLNENSYVPR, 1
GPDGRLLRGYDQFAYDGK, 1
GPDGRLLRGYDQFAYD, 1
SDEKIRMNRVVRNNLR, 1
EALIHQLKINPYVLS, 1
DNLIVYYYHKA, 1
DPYAPIMAVK, 1
KPGVIFLTKRSRQV, 1
GPLYFKLKGYEQYN, 1
DPTLWVFARKLAIV, 1
DPWAIAKNGDLMEYPY, 1
GPDGRLLRGYNQFAYDGK, 1
GPDGRLLRGHNQYAYD, 1
VDAQGTLSKIFKLGGRDSRS, 1
YTLLQAAPALDKLKLTGDEATGANI, 1
ESWGAVWRIDTPDKLTGPFT, 1
APYHFDLSGHAFGSMAKKGE, 1
PHHTALRQAILCWGELMTLA, 1
FNNFTVSFWLRVPKVSASHLEQY, 1
YGSDTITLPCRIKLQFINMWQE, 1
YLDPLIRGLLARPAKLQV, 1
GAAILVAGLSGCSSNKSTTG, 1
GCSSNKSTTGSGETTTAAGT, 1
LVAGLSGCSSNKSTTGSGETT, 1
KPVSQMRMATPLLMRPM, 1
LPKPPKPVSKMRMATPLLMGALPM, 1
YLPKPPKPVSKLRLATPLLLQALPL, 1
QYIKANSFIGITE, 1
YANNVLSGGTTMY, 0
RYSLWNFWICATV, 0
REGLNIACENALP, 0
ALDGITVTFPGVR, 0
QNELHSMGIDKQV, 0
HPIVVHGGGPQIG, 0
MGYARKVGWVTAG, 0
IARFAVKPTSSIL, 0
TDFDILEWRVDHF, 0
FLIGPMGAGKTTV, 0
NPRTLGDSVSNNK, 0
PVDGETVVKRQCP, 0
YIDGLNNLIYRPK, 0
EERRISLSEFHTA, 0
EQLLELIAGLDRP, 0
WGKKSVSANEIVV, 0
APFVLNWDEFSLG, 0
FADDQLIIDFDNF, 0
LAMLSASSKAHQS, 0
DTILIKGKKRKDT, 0
ENFDPSFFEEIED, 0
EATGANIVKVAIE, 0
NAIMRWGMPPQDA, 0
ATRHVLSEYGNMS, 0
RDFWRDCYWRWSD, 0
IHPKVREAFVNEV, 0
HADIVIDNSRDRT, 0
TKPLTLERTINLY, 0
ANSAVKNNNNEEP, 0
SPRKIKKVGTTEK, 0
RKAAGLAPVPDAT, 0
LLQQAAAAAARFY, 0
HYSVAKIVKLLRI, 0
TISSVKPQGLAVV, 0
VRETLKDLIASYD, 0
DELFRRAREQGYQ, 0
GVSPAAAAKAAKF, 0
SQELYNKLIHTEK, 0
HNTNVGDEGGFAP, 0
ATTSTGGGGLVND, 0
FHCDHIPLLLIVT, 0
TAMICLCFGTVVC, 0
KVANVRPSSVSVA, 0
GTITTTVIGVLPN, 0
KTNVAAWLMGQVM, 0
DLSRLQPGQAQYT, 0
PIAINSISGGVVN, 0
TTVNVDQIPGLNT, 0
VLSIMNETEIETM, 0
VRFLDADGQALAA, 0
HASNLVKLVRGCV, 0
VGPDGIPIMRWHH, 0
HLVGDFSAEILQG, 0
DEVKLEEYPQLAS, 0
ARAKAKSRSARAG, 0
YVTGYQFIHTEKH, 0
DEGSKQPLPKLID, 0
AVKSPEMVKGWFE, 0
IARDINAATYQPF, 0
EEEGDPEQVFGNPQ, 0
KVAAATGIVMVTGSYSA, 0
LSGGSPIAADKVALE, 0
HSSALLCCLVFLA, 0
ARRAKQDELGWK, 0
QCPFPGGTVLS, 0
AAMAAGRDML, 0
PSTDFTEPPVSAV, 0
GMPQFLSTEAQ, 0
LTCTSAVEIM, 0
GIRISIAWS, 0
ALNGQGLGATS, 0
TFPNRLGHNQLHYLSMGGLQIS, 0
GEFTFEIDGEWKHKLL, 0
LFKVWTGGMSFHGGL, 0
LIIRQLGIRDYQKT, 0
HPEKVAGLQSRY, 0
RSYLQNILETRMNTFFASIV, 0
PSLSWVVNAVNCSLFSAVRE, 0
AALRITKNRLSDHTVLFQ, 0
MKPLSSAIAAALILFSA, 0
MRERGIIATRQLAKRQ, 0
VDDGLGDEKQSTTQI, 0
NSDGNFVFFKGNKYWVFKDT, 0
PNYKLAHTFQPGPGLGG, 0
SQLLDGKLDEFLMLS, 0
PKTGGIESLAEYFP, 0
PEETARQAVEAD, 0
SEQLAAEMQRLEPAELL, 0
FWDKSFRVYSTETGK, 0
NMDTMGSSTLELR, 0
TAPTTRKDLMIVNMGPQHP, 0
VDWKLENDIRKKRLLN, 0
LLPIATALYAYGFNY, 0
RLTNLHTMEFALVKAL, 0
YRDSLGEAVMRMGDL, 0
ASSLPYKCGVVINV, 0
RVVDSQMETHRGR, 0
DSSLQISQFILMGLPGIHEWQHWL, 0
ASAIKGTGVGGRLTR, 0
TAPHVTLMDEID, 0
AAICFAGAPYNNNNYNID, 0
ARILHHDLKHKFGIKNPKILVA, 0
LDDRALNGLKETYSAL, 0
SQLPKYNPQIPLYPNK, 0
KEKLAKANEFITYLPE, 0
DHMRAVHLYISALENT, 0
APSTIYHQALKGVRKL, 0
SGEGKGMWFGPRLSGE, 0
ASAPRTEDCVGCKRCE, 0
YITVALIIWNFGVV, 0
EITLDSMRVRDEKTNKILDK, 0
GSSGLISMPRVGSSGLISMP, 0
NAAYRQIFFHAFKCDRQQL, 0
PEFQSKPTLPHPLFAG, 0
YGEIKNIHLNLDRRTG, 0
SFLGGLRSKNDVLSRS, 0
QKGNPKGTRVFGAVAE, 0
LKAAIVEGTVYNKEQ, 0
IKEMEEKFGVSAAAAAVAVA, 0
ARNIAAKAEATKVAE, 0
AEEKNIVRVFRAWKTAH, 0
DNAEIAMRIKVERGRG, 0
LASPQRIKKWGER, 0
ASHFDRHYCGKC, 0
EFVEVTSNSNE, 0
QYLTKELAKA, 0
KALIRVPLN, 0
EGCRAKNNTDPV, 0
LRKQREIIYNERNEI, 0
IMDILYDPQTSGGLL, 0
PEDERLPLALAKR, 0
EHIMQSMQFPAELIE, 0
PLSNTTFPHVLPLITLLECDSAPPEGPEPWGSTEHGVEVVL, 0
YRGKLSEAEDNMNCQLAETVVTFR, 0
EAEDNMNCQMSNITVTYRDGRVA, 0
GYMKKKSYLVEEDMETDTDEEEEVGRDRVRGSRGSINRGGSL, 0
SGATFHTYLNHLIQGLQKEAKEKF, 0
EQLDQAIANIAKQNNM, 0
LAGWVSRRRDHGGVIF, 0
EAGEVAIRVSPSAHGK, 0
VGHPEGYTATDILSRM, 0
IPHESAPVGETEDDNV, 0
PKKSIIFIQSHVYQHS, 0
NLYFSFRKNEDYLEKI, 0
LVDFWATWCGPCKMIAPVLEE, 0
LSLPWSEINAETDKKLKQTQ, 0
YQRNKIRATLNENNFTKIL, 0
GPRKIGVCIIVLVGDICFLI, 0
INVSLMRTLAHKISNYVYQ, 0
KMNITVSKSKKKTMKLFK, 0
VYMGAKDVARQQPNVYR, 0
VVVIFSPELSLHNFFR, 0
DGPTSRGNTLTGTLW, 0
GDKNVAVARLHAEQ, 0
VNEGGAMVAKNYP, 0
AGLVMVEGILKL, 0
PFRIVMDALHGICV, 0
EQLTKNQAVATSQE, 0
ASAETQNLNAGWT, 0
AYGDPFTTLSPVVPTV, 0
EKLMLLDELVDDSDVC, 0
YFPLLVPGRAKFVARHL, 0
HSMAVYDSDGAQQFYFAD, 0
ELLCCGRGYNTHIATQ, 0
LALCGVFLCFASGVAC, 0
PSIDGDRTTFTQYWS, 0
NAETKTKLGHI, 0
IGKLSFIDKE, 0
FELLGTSPQQPGFI, 0
IFLTSYQQHKDENS, 0
AKGKELADDAKEAV, 0
IAAGPGMDAADDWIAE, 0
QPVSTPDNYTIPRYSLSS, 0
IMRTADAVGAHGIVIP, 0
NILHFISLLLIFSRVGLPNY, 0
HTNEGCKDEEEEDDIDPLHKENGIN, 0
EQSPMIVFSKTGCPYSKKLK, 0
ANDVWDDPTPSRRPPTRRPR, 0
ILRRSSGGPTATKIYLPEDV, 0
TLSGNLYTRMNLPHEPRARAGIV, 0
AVVLNFWLMFFLLLFYALYIDG, 0
TAFNWPWPDHFRIVTLPR, 0
NNAAEQHVQPSIEKITSHQL, 0
LKKCNKTKLSHLNDDKPYYE, 0
LGDSMGDIHMDVGVERDGPTL, 0
VHTVLNDCNAIADYPSK, 0
NNKTQINLLTILADDFKKAAPQIV, 0
QLGITFAEKPMTKTSSTETEDEQET, 0
EGAARPSAFVPVG, 0
