# Supplementary material for: On Evaluating MHC-II Binding Peptide Prediction Methods
Source: PLoS One. 2008 Sep 24;3(9):e3268. doi: 10.1371/journal.pone.0003268 (PMC2533399; doi:10.1371/journal.pone.0003268)
Supplement: Dataset S1 — Datasets derived from MHCPEP database (0.36 MB ZIP) [file pone.0003268.s002.zip › MHCPEP/UPDS/HLA-DR51.arff]

@relation HLA-DR51
@attribute Seq string
@attribute class {0,1}
@data
TVLTALGAILKKK, 1
MQYIKANSKFIGI, 1
TLLQAAPALDKLK, 1
PKYVKQNTLKLAT, 1
KIYSYFPSVISKV, 1
HFFKNIVTPRTPA, 1
PDYASLRSLVASS, 1
SRYWAIRTRSGGI, 1
HRVKRGLTVAVAG, 1
GPLKAEIAQRLED, 1
TVLTALGAILKKK, 1
HRVKRGLTVAVAG, 1
NVLDHLTGRSSQV, 1
AIIHVLHSRHPGD, 1
PDYASLRSLVASS, 1
KIYSYFPSVISKV, 1
PKYVKQNTLKLAT, 1
TLLQAAPALDKLK, 1
MQYIKANSKFIGI, 1
HFFKNIVTPRTPA, 1
GPLKAEIAQRLED, 1
VHFFKNIVTPRTP, 1
KMRMATPLLMQALP, 1
GFYTTGAVRQIFGDYKTT, 1
DVGVYRAVTPQGRPDA, 1
TAADMAAQITKRKWEA, 1
DVGEFRAVTELGRPDAEYV, 1
AILEFRAMAQFSRKTD, 1
LQAAPALDKL, 1
PVVHFFKNIVTPRTPPPSQGK, 1
ASDYKSAHKGFKGVD, 1
KGFKGVDAQGTLSKI, 1
HFFKNIVTPRT, 1
VHFFKNIVTPRT, 1
VVHFFKNIVTPRT, 1
PVVHFFKNIVTPRT, 1
NPVVHFFKNIVTPRT, 1
VHAFKNIVTPRTP, 1
VHFFANIVTPRTP, 1
VHFFKAIVTPRTP, 1
VHFFKNAVTPRTP, 1
VHFFKNIATPRTP, 1
VHFFKNIVAPRTP, 1
VHFFKNIVTARTP, 1
VHFFKNIVTPATP, 1
VHFFKNIVTPRAP, 1
HKGFKGVDAQGTLSK, 1
DVGVYRAVTPQGRP, 1
DSDVGVYRAVTPQGRPD, 1
DSDVGVYRAVTPQGRPDA, 1
DSDVGVYRAVTPQGRPDAEY, 1
AADMAAQITKRKWEAAH, 1
DVGEFAAVTEKRRPDAEYW, 1
PHHTALRQAILCWGELMTLA, 1
QYIKANSFIGITE, 1
DIEKKIAKMEKASSVFNVVNS, 1
YSGPLKAEIAQRLEDV, 1
LPKPPKPVSKMRMATPLLMGALPM, 1
MGLLECCARCLVGAPFASLV, 1
LFCGCGHEALTGTEKLIETY, 1
TGTEKLIETYFSKNYQDYEY, 1
FSKNYQDYEYLINVIHAFQY, 1
LINVIHAFQYVIYGTASFFF, 1
VIYGTASFFFLYGALLLAEG, 1
LYGALLLAEGFYTTGAVRQI, 1
FYTTGAVRQIFGDYKTTICG, 1
QAHSLERVCHCLGKWLGHPD, 1
CLGKWLGHPDKFVGITYALT, 1
VVWLLVFACSAVPVYIYFNT, 1
AVPVYIYFNTWTTCQSIAFP, 1
WTTCQSIAFPSKTSASIGSL, 1
CADARMYGVLPWNAFPGKVC, 1
PWNAFPGKVCGSNLLSICKT, 1
GSNLLSICKTAEFQMTFHLF, 1
AEFQMTFHLFIAAFVGAAAT, 1
IAAFVGAAATLVSLLTFMIA, 1
LVSLLTFMIAATYNFAVLKL, 1
MAATYNFAVLKLMGRFTKF, 1
EYKLVVVGAVGVGKSALT, 1
EYKLVVVGASGVGKSALT, 1
EYKLVVVGARGVGKSALT, 1
EYKLVVVGADGVGKSALT, 1
EYKLVVVGAVGVGKSALT, 1
DENPVVHFFKNIVTPRTPP, 1
DENPVVHFFRNIVTPRTPPY, 1
ENPVVHFFKNIVTPRTPPY, 1
NPVVHFFKNIVTPRTPPY, 1
PVVHFFKNIVTPRTPPY, 1
VVHFFKNIVTPRTPPY, 1
VHFFKNIVTPRTPPY, 1
HFFKNIVTPRTPPY, 1
FFKNIVTPRTPPY, 1
DENPVVHFFKNIVTPRT, 1
DENPVVHFFKNIVTPR, 1
DENPVVHFFKNIVT, 1
DENPVVHFFKNIV, 1
ENPVVHFFKNIVTPR, 1
NPVVHFFKNIVTPR, 1
VHFFKNIVTPR, 1
QYIKANSKFIGITE, 1
ANPVVHFFKNIVTPR, 1
EAPVVHFFKNIVTPR, 1
ENAVVHFFKNIVTPR, 1
ENPAVHFFKNIVTPR, 1
ENPVAHFFKNIVTPR, 1
ENPVVAFFKNIVTPR, 1
ENPVVHAFKNIVTPR, 1
ENPVVHFFANIVTPR, 1
ENPVVHFFKAIVTPR, 1
ENPVVHFFKNAVTPR, 1
ENPVVHFFKNIATPR, 1
ENPVVHFFKNIVAPR, 1
ENPVVHFFKNIVTAR, 1
ENPVVHFFKNIVTPA, 1
GTLSKIFKLGGRDSR, 1
FKQNQETLYSFLH, 0
KLFILLIAVPFAL, 0
TYGALEWKLVDDQ, 0
YIMHDAQGKEFVV, 0
PAVTCGLLVTGHI, 0
RALYYNDGMFEGD, 0
TCWTVDMGDLANA, 0
SSVVVALLVLLSL, 0
SLWYSNILCGVLK, 0
EILSDHIVIEGLS, 0
FKDLKFVGFELWQ, 0
PEFERRSSSIAVL, 0
VIHTGPTFQGSRR, 0
NDDVTTMDFVIEI, 0
DLIQFGMIPEFVG, 0
LPEYLIHAFFCVM, 0
PGQPGFPGGKGEQ, 0
HTLVGLDGVLAVG, 0
IWKEKPYALTKKK, 0
LQLQDIAAQDIEL, 0
WILVADLLTLTWI, 0
QSARSVSCAAAKR, 0
HIQLVKSQVQEVRQ, 0
EKQEDDEQSEMKRGLWST, 0
GMAVARDLSGGKNNVI, 0
PGVLIVEAMAQVGGVI, 0
IYNAKFFLKVNGDMLLVIK, 0
APLCPCRHYDDKAAEV, 0
QDLISLEGIK, 0
GAVKNNFLMQFQSDLLAVPVE, 0
SWGPLILGHRDPQVI, 0
SDIRENDNANDESRI, 0
QLGGRVVTIAA, 0
AKGDLHIDDHHT, 0
DIESTSLYLIQVM, 0
IEPENNIAAIGSGG, 0
ITADADLLPPYLRFL, 0
CKSCICTLSIPAQ, 0
NTDISILSLQASE, 0
KFLNSSTSKREDF, 0
RQFIYKRNQELQE, 0
TSKLDITFDHIKE, 0
KKVTPDEVSPVTL, 0
KRWIYDTSKLASG, 0
GRFDVVVTDNMFG, 0
GGCQKAVRKNQEG, 0
EEYGYLDIHPINLND, 0
AAILVLLLVATLAY, 0
ALSDGERGKLRNRSLGF, 0
IYFYGKIKHLVEAFANDF, 0
QDAQKAISDIVSRGKLPIIV, 0
SVRLAELFLEAGAPKGV, 0
IGSPITCVCFSRDGQCTLS, 0
GGLVIFATFVTLCNGSCYVI, 0
LRFVPVADLEKEG, 0
ARSAFALLDDTVTFTTPLEDG, 0
CRQPKCDKCNAAYPHL, 0
PPHSETATASSTWQKFAANTGKAK, 0
IAFSISLLGLLMYRSHLMSS, 0
IGKWFKKLGEAVAVDEPLVE, 0
TSCENNSYPQNSIRKTSFNG, 0
YDNPDELIVKSEYSDFKMKT, 0
AIIGRAVMTGLKDAVAEMKR, 0
IAHTKVKNNYPVRDIEREQM, 0
GDGFMLQTLHRHGASDKPVF, 0
DSVEDHLAWSKDINAYNGEE, 0
RASSNMTASFIDRLTLTPAR, 0
KDKSGFIEEDELGFILKGFY, 0
VGLVFPAIAIASLFLHVQKN, 0
LKMYKHSNNKAMTTGAIAAM, 0
VMDSGYRQDLSPEEAYDLGR, 0
HNGLRSLVQELGGAGFVRVR, 0
DSVQLGANKALNVGLSVVGS, 0
YSNTWTCYNGREKACGKCGS, 0
PGSGKTQVCLCMAANVAHGL, 0
LCGNKVDVKNRQVKAKQVTF, 0
FTVTIEASKGVSTGVSAKDR, 0
KATKFSKAAAEKIEAAGGK, 0
EKSTMASENNQVVFNVAR, 0
YGGNQDAQSLTILAKEIT, 0
VKEQLIFPEIDYDRVNKV, 0
PEGAVSWGSETQVSDEGG, 0
ETAYGNAQDLLVELTADI, 0
TRLHRRCFLTGRPRANYRD, 0
ASSPHHEELPNHLTIDPFQY, 0
THKRLLEILNPTPTTMDVL, 0
FRRAMKRSVGNAMRLGAL, 0
MAYPIQKVHKAHYVLMN, 0
HCTSRKVEGLVVGLPL, 0
TSFVDAGNAYKKADP, 0
PILVGRVEFTNHSD, 0
RIARGSGRQVHEV, 0
DKRDTAAERDWQRDKAR, 0
DHIRTVTFAVGDGALP, 0
REPALRLRVPDEDL, 0
IPPKGMKMSAAFI, 0
SVIESQYGPTVFYQE, 0
LVVMLLLTARLDPC, 0
MQPGDDVVSNY, 0
MFFVVIQLGAILAV, 0
QIQPGDIELNDGRRT, 0
KDKLLIAMAAEVARK, 0
ILIFAEVLGLYGLIV, 0
NYKASQYLDLTLTPI, 0
PELLPEYRTLCAGIV, 0
EAFLNTAAHTIEHED, 0
MAALFKEREIFPCCC, 0
DNKALAFNTLENLIT, 0
KQATSEELMALLESL, 0
TPLIILDISSVGTQR, 0
IELIKGSRKISNFCW, 0
SAGTIAFDLIYFYQY, 0
LKRSIVTNADKIAQR, 0
GRVLDYGCTVSSDSL, 0
RRLGRCHPWNDGGYD, 0
