# Supplementary material for: On Evaluating MHC-II Binding Peptide Prediction Methods
Source: PLoS One. 2008 Sep 24;3(9):e3268. doi: 10.1371/journal.pone.0003268 (PMC2533399; doi:10.1371/journal.pone.0003268)
Supplement: Dataset S1 — Datasets derived from MHCPEP database (0.36 MB ZIP) [file pone.0003268.s002.zip › MHCPEP/UPDS/HLA-DR7.arff]

@relation HLA-DR7
@attribute Seq string
@attribute class {0,1}
@data
PKYVKQNTLKLAT, 1
AKYVKQNTLKLAT, 1
KKYVKQNTLKLAT, 1
EKYVKQNTLKLAT, 1
PRYVKQNTLKLAT, 1
PEYVKQNTLKLAT, 1
PSYVKQNTLKLAT, 1
PAYVKQNTLKLAT, 1
PKFVKQNTLKLAT, 1
PKYLKQNTLKLAT, 1
PKYKKQNTLKLAT, 1
PKYQKQNTLKLAT, 1
PKYAKQNTLKLAT, 1
PKYEKQNTLKLAT, 1
PKYVRQNTLKLAT, 1
PKYVEQNTLKLAT, 1
PKYVSQNTLKLAT, 1
PKYVAQNTLKLAT, 1
PKYVVQNTLKLAT, 1
PKYVKNNTLKLAT, 1
PKYVKLNTLKLAT, 1
PKYVKANTLKLAT, 1
PKYVKENTLKLAT, 1
PKYVKKNTLKLAT, 1
PKYVKQQTLKLAT, 1
PKYVKQTTLKLAT, 1
PKYVKQLTLKLAT, 1
PKYVKQATLKLAT, 1
PKYVKQETLKLAT, 1
PKYVKQKTLKLAT, 1
PKYVKQNSLKLAT, 1
PKYVKQNELKLAT, 1
PKYVKQNVLKLAT, 1
PKYVKQNALKLAT, 1
PKYVKQNYLKLAT, 1
PKYVKQNKLKLAT, 1
PKYVKQNQLKLAT, 1
PKYVKQNTIKLAT, 1
PKYVKQNTKKLAT, 1
PKYVKQNTQKLAT, 1
PKYVKQNTAKLAT, 1
PKYVKQNTEKLAT, 1
PKYVKQNTLRLAT, 1
PKYVKQNTLELAT, 1
PKYVKQNTLSLAT, 1
PKYVKQNTLALAT, 1
PKYVKQNTLLLAT, 1
PKYVKQNTLKIAT, 1
PKYVKQNTLKKAT, 1
PKYVKQNTLKQAT, 1
PKYVKQNTLKAAT, 1
PKYVKQNTLKEAT, 1
PKYVKQNTLKFAT, 1
PKYVKQNTLKLST, 1
PKYVKQNTLKLFT, 1
PKYVKQNTLKLKT, 1
PKYVKQNTLKLAS, 1
PKYVKQNTLKLAK, 1
PKYVKQNTLKLAY, 1
PKYVKQNTLKLAA, 1
QYIKANSKFIGITE, 1
TYIKANSKFIGITE, 1
LYIKANSKFIGITE, 1
NYIKANSKFIGITE, 1
QEIKANSKFIGITE, 1
QSIKANSKFIGITE, 1
QFIKANSKFIGITE, 1
QYQKANSKFIGITE, 1
QYKKANSKFIGITE, 1
QYVKANSKFIGITE, 1
QYISANSKFIGITE, 1
QYIIANSKFIGITE, 1
QYIRANSKFIGITE, 1
QYIKKNSKFIGITE, 1
QYIKFNSKFIGITE, 1
QYIKSNSKFIGITE, 1
QYIKAASKFIGITE, 1
QYIKALSKFIGITE, 1
QYIKAQSKFIGITE, 1
QYIKANYKFIGITE, 1
QYIKANQKFIGITE, 1
QYIKANAKFIGITE, 1
QYIKANSSFIGITE, 1
QYIKANSEFIGITE, 1
QYIKANSRFIGITE, 1
QYIKANSKEIGITE, 1
QYIKANSKSIGITE, 1
QYIKANSKFKGITE, 1
QYIKANSKFQGITE, 1
QYIKANSKFVGITE, 1
QYIKANSKFIQITE, 1
QYIKANSKFIYITE, 1
QYIKANSKFIAITE, 1
QYIKANSKFIGQTE, 1
QYIKANSKFIGKTE, 1
QYIKANSKFIGLTE, 1
QYIKANSKFIGIKE, 1
QYIKANSKFIGIFE, 1
QYIKANSKFIGISE, 1
QYIKANSKFIGITK, 1
QYIKANSKFIGITD, 1
QYIKANSKFIGITV, 1
LKKLVFGYRKPLDNI, 1
IDTLKKNENIKEL, 1
QYIKANSKFIGITEL, 1
FNNFTVSFWLRVPKVSASHLE, 1
FNNFTVSFWLRVPK, 1
YIKANSKFIGITE, 1
QYIKANSKFIGIT, 1
RPAGDGTFQKWASVVV, 1
RPAGDGTFQKWASVVVPSGQ, 1
GDGTFQKWASVVVPSGQEQRYT, 1
GDGTFQKWASVVVPSGQE, 1
GTFQKWASVVVPSG, 1
GTFQKWASVVVPSGQ, 1
GTFQKWASVVVPSGQEQRYTCHV, 1
RETQISKTNTQTYRE, 1
RETQISKTNTQTYRENL, 1
RETQISKTNTQTYREN, 1
RSNYTPITNPPEVTVLTNSPVELREP, 1
GALANIAVDKANLEIMTKRSN, 1
SLQSPITVEWRAQSESAQSKMLSGIGGFVL, 1
VTQYLNATGNRWCSWSL, 1
VTQYLNATGNRWCSWSLSQAR, 1
TSILCYRKREWIK, 1
PAFRFTREAAQDCEV, 1
GDMYPKTWSGMLVGALCALAGVLTI, 1
TPSYVAFTDTERLIG, 1
TPSYVAFTDTERLIGDA, 1
VPGLYSPCRAFFNK, 1
VPGLYSPCRAFFNKEELL, 1
KVDLTFSKQHALLCS, 1
KVDLTFSKQHALLCSDYQADYES, 1
FSHDYRGSTSHRL, 1
LPKYFEKKRNTII, 1
APVLISQKLSPIYNLVPVK, 1
SDWRFLRGYHQYAYDGKDYI, 1
VGSDWRFLRGYHQYAYDG, 1
VGSDWRFLRGYHQYA, 1
GSDWRFLRGYHQYA, 1
GSDWRFLRGYHQY, 1
SDWRFLRGYHQYA, 1
PKPPKPVSKMRMATPLLMQALP, 1
KPPKPVSKMRMATPLLMQALP, 1
APSPLPETTENVVCALGLTV, 1
KHKVYACEVTHQGL, 1
KHKVYACEVTHQG, 1
DIEKKIAKMEKASSVFNVVNS, 1
IEKKIAKMEKASSVFNVVNS, 1
EKKIAKMEKASSVFNVVNS, 1
KKIAKMEKASSVFNVVNS, 1
DIEKKIAKMEKASSVFNVVN, 1
DIEKKIAKMEKASSVFNVV, 1
DIEKKIAKMEKASSVFNV, 1
DIEKKIAKMEKASSVFN, 1
SDYEGRLIQNSLTI, 1
TYQRTRAKVTG, 1
RYWAIRTRSGGN, 1
PRYVRQNTLRLAT, 1
NSGGEFFYSNS, 1
DTPYLDITYHFVMQRLPL, 1
VDAQGTLSKIFKLGGRDSRS, 1
PHHTALRQAILCWGELMTLA, 1
PLKAEIAQRLEDV, 1
FNNFTVSFWLRVPKVSASHLEQY, 1
SCFEIKCTKPESCSGEAVTV, 1
AVLEDPYILLVSSKV, 1
DALESIMTTKSVSFR, 1
MQYIKANSKFIGI, 1
KIYSYFPSVISKV, 1
PKYVKQNTLKLAT, 1
SRYWAIRTRSGGI, 1
HFFKNIVTPRTPA, 1
PDYASLRSLVASS, 1
EQMFVRHLFNRAGTVG, 1
IRSVKRHMGSDWSIEID, 1
FKGTRGIDLTK, 1
RPAGDGTFQKWASVVVPSGQ, 1
RPAGDGTFQKWASVVV, 1
GDGTFQKWASVVVPSGQEQRYT, 1
GDGTFQKWASVVVPSGQE, 1
GTFQKWASVVVPSG, 1
GTFQKWASVVVPSGQ, 1
GTFQKWASVVVPSGQEQRYTCHV, 1
RETQISKTNTQTYRENL, 1
RETQISKTNTQTYREN, 1
RETQISKTNTQTYRE, 1
RSNYTPITNPPEVTVLTNSPVELREP, 1
GALANIAVDKANLEIMTKRSN, 1
SLQSPITVEWRAQSESAQSKMLSGIGGFVL, 1
VTQYLNATGNRWCSWSLSQAR, 1
VTQYLNATGNRWCSWSL, 1
TSILCYRKREWIK, 1
PAFRFTREAAQDCEV, 1
GDMYPKTWSGMLVGALCALAGVLTI, 1
TPSYVAFTDTERLIGDA, 1
TPSYVAFTDTERLIG, 1
VPGLYSPCRAFFNKEELL, 1
VPGLYSPCRAFFNK, 1
KVDLTFSKQHALLCSDYQADYES, 1
KVDLTFSKQHALLCS, 1
FSHDYRGSTSHRL, 1
LPKYFEKKRNTII, 1
APVLISQKLSPIYNLVPVK, 1
VGSDWRFLRGYHQYAYDG, 1
PKPPKPVSKMRMATPLLMQALP, 1
APSPLPETTENVVCALGLTV, 1
KHKVYACEVTHQGL, 1
QKRAAYDQYGHAAFE, 1
VLTDSQKRAAYDQYG, 1
DERAAYDQYGHAAFE, 1
QKRAAVDTYCRHNYG, 1
KDLLEQKRAAVDTYC, 1
LRAVESYLLA, 1
LRAVESYLL, 1
KPVSQMRMATPLLMRPM, 1
LPKPPKPVSKMRMATPLLMGALPM, 1
YLPKPPKPVSKLRLATPLLLQALPL, 1
QYIKANSFIGITE, 1
YSGPLKAEIAQRLEDV, 1
LPKPPKPVSKMRMATPLLMQALPM, 1
PPKPVSKMRMATPLL, 1
PKPVSKMRMATPLLM, 1
KPVSKMRMATPLLMQ, 1
PVSKMRMATPLLMQA, 1
VSKMRMATPLLMQAL, 1
SKMRMATPLLMQALP, 1
KMRMATPLLMQALPM, 1
KPVSKMRMATPLLMQALP, 1
PVSKMRMATPLLMQALP, 1
VSKMRMATPLLMQALP, 1
KMRMATPLLMQALP, 1
MRMATPLLMQALP, 1
KPVSKMRMATPLLMQAL, 1
KPVSKMRMATPLLMQA, 1
ASKMRMATPLLMQAL, 1
VAKMRMATPLLMQAL, 1
VSAMRMATPLLMQAL, 1
VSKMAMATPLLMQAL, 1
VSKMRAATPLLMQAL, 1
VSKMRMVTPLLMQAL, 1
VSKMRMAAPLLMQAL, 1
VSKMRMATALLMQAL, 1
VSKMRMATPALMQAL, 1
VSKMRMATPLAMQAL, 1
VSKMRMATPLLMAAL, 1
VSKMRMATPLLMQVL, 1
VSKMRMATPLLMQAA, 1
SAYLAHRNQSLDLAEQELVDCAS, 1
QIYPPNANKIREALAQTHSAIAHYWT, 1
MGSMNRRPILT, 1
MGGMNQRPILT, 1
EYKLVVVGADGVGKSALT, 1
EYKLVVVGAVGVGKSALT, 1
RNQEERLLADLMQNYDPNLR, 1
YDPNLRPAERDSDVVNVSLK, 1
NVSLKLTLTNLISLNEREEA, 1
EREEALTTNVWIEMQWCDYR, 1
WCDYRLRWDPRDYEGLWVLR, 1
IVLENNVDGVFEVALYCNVL, 1
YCNVLVSPDGCIYWLPPAIF, 1
PPAIFRSACSISVTYFPFDW, 1
FPFDWQNCSLIFQSQTYST, 1
TYSTNEIDLQLSQEDGQTIE, 1
ENGEWAIQHRPAKMLLDPAAPAQ, 1
PAKMLLDPAAPAQEAGHQKV, 1
EAGHQKVVFYILIQRKPLFY, 1
KPLFYVINIIAPCVLISSVA, 1
ISSVAILIHFLPAKAGGQKC, 1
GGQKCTVAINVLLAQTVFLF, 1
TVFLFLVAKKV, 1
LAKKVPETSQAVPLISKYLT, 1
SKYLTFLLVVTILIVVNAV, 1
IVVNAVVVLNVSLRSP, 1
NVSLRSPHTHSMARGVRKVF, 1
VRKVFLRLLPQLLRMHVRPL, 1
VRPLAPAAVQDTQSRLQNG, 1
RLQNGSSGWSITTGEEVALC, 1
EVALCLPRSELLFQQWQRQG, 1
WQRQGLVAAALEKLEKGPEL, 1
KGPELGLSQFCGSLKQAAPA, 1
QAAPAIQACVEACNLIACAR, 1
IACARHQQSHFDNGNEEWFL, 1
NGNEEWFLVGRVLDRVCFLA, 1
CFLAMLSLFICGTAGIFLMA, 1
FLMAHYNRVPALPFPGDPRP, 1
NRVPALPFPGDPRPYLPSPD, 1
MGGWSSKPRQGMGTNLSVPNPLGFFPDH, 1
MGTNLSVPNPLGFFPDHQLDP, 1
PLGFFPDHQLDPAFGANSNNPDWDFNP, 1
AKYVKQNTLKLAT, 1
KKYVKQNTLKLAT, 1
EKYVKQNTLKLAT, 1
PRYVKQNTLKLAT, 1
PEYVKQNTLKLAT, 1
PSYVKQNTLKLAT, 1
PAYVKQNTLKLAT, 1
PKVVKQNTLKLAT, 1
PKYLKQNTLKLAT, 1
PKYKKQNTLKLAT, 1
PKYQKQNTLKLAT, 1
PKYEKQNTLKLAT, 1
PKYVRQNTLKLAT, 1
PKYVEQNTLKLAT, 1
PKYVSQNTLKLAT, 1
PKYVAQNTLKLAT, 1
PKYVKNNTLKLAT, 1
PKYVKLNTLKLAT, 1
PKYVKTNTLKLAT, 1
PKYVKKNTLKLAT, 1
PKYVKQCTLKLAT, 1
PKYVKQTTLKLAT, 1
PKYVKQLTLKLAT, 1
PKYVKQATLKLAT, 1
PKYVKQNSLKLAT, 1
PKYVKQNELKLAT, 1
PKYVKQNVLKLAT, 1
PKYVKQNKLKLAT, 1
PKYVKQNTIKLAT, 1
PKYVKQNTKKLAT, 1
PKYVKQNTQKLAT, 1
PKYVKQNTEKLAT, 1
PKYVKQNTLRLAT, 1
PKYVKQNTLELAT, 1
PKYVKQNTLSLAT, 1
PKYVKQNTLALAT, 1
PKYVKQNTLKIAT, 1
PKYVKQNTLKKAT, 1
PKYVKQNTLKQAT, 1
PKYVKQNTLKAAT, 1
PKYVKQNTLKLST, 1
PKYVKQNTLKLFT, 1
PKYVKQNTLKLKT, 1
PKYVKQNTLKLAS, 1
PKYVKQNTLKLAK, 1
PKYVKQNTLKLAY, 1
PKYVKQNTLKLAA, 1
PKFVKQNTLKLAT, 1
SKMRMATPLLMQA, 1
SKMAAATPLLMQA, 1
VELYTDTAFSWSVGA, 1
RKRKIIGIDASGK, 0
VSYKVDNLVKERS, 0
THVDAFFDYLLNK, 0
EAVKAEYPDQMLA, 0
APLPRLPTLALAR, 0
NMGCTLILEDSRN, 0
TEDPNLYKELLEK, 0
GVTTYKALKVTGA, 0
PLLKFRDVDEVIE, 0
CVIHKSKPVHVIA, 0
KNSAGRYGGSITA, 0
NQRVFRSYGETRP, 0
ASISEIFEQKQQL, 0
GTMFAACDLLHQL, 0
IITAKSDTYDKVA, 0
NATELADYLVTKN, 0
IGMVVDAKLAVSK, 0
SLENGAKQLIPLG, 0
VTTLEKRGAMEYT, 0
DEVMAGELVEFEE, 0
VGKATLGRIMNVL, 0
PESLGPGTPGFPE, 0
FGATECEAQQTSH, 0
DLLFVSKFFEHHP, 0
LFDFLLRFEATTK, 0
NISYTDPYTNSTV, 0
GAMGRGGIGGRGR, 0
PFPFGKSHKSPAD, 0
ISFLSAYKSKIME, 0
NENAQNYFAEVEQ, 0
MLGGTDSRYYHGE, 0
YFKPNFEQFLPKK, 0
KNLNKLKDGIKII, 0
KEHGTINVVFQND, 0
ERIAQLAIVCEAD, 0
QGSNSKHLTNTSN, 0
VAHRIHHATPSQA, 0
CEHGGMIVMTTHH, 0
LSLQWEPEIIAVA, 0
FQSSYNASFLVNI, 0
KLAIVFTMLLIAG, 0
AEHAEKVRRIKER, 0
TEKLDGQDVLILS, 0
ILENGTVRPLDVK, 0
VNFLRMSARVDAV, 0
NAGLEGSIIVERL, 0
FGMPYVSITPMGI, 0
WLPSQRYADLPVL, 0
SAVLRATDGQQIE, 0
EKCSAIVQRAQSA, 0
VFCCLRCCRDGGT, 0
IVDTMNFIKSDVQ, 0
NVKVHQFSGLLVD, 0
DIIKRALSIFDEL, 0
KRADAVIDNSGSL, 0
RVVGIIVNKFRGD, 0
SPDSGPVWAARRR, 0
RLDMQALKQSSTE, 0
LFPTSGALSPFLL, 0
RIIMKALGSMFPR, 0
GYCLTQVVGGHLGD, 0
KGAKCSKLMYDCCS, 0
GLSVVILYFAQYIV, 0
RYMHANGASMFFIC, 0
SVTHICRDVNYGWI, 0
IPCITGIAGCSCKN, 0
KKNFCLLCGDDINI, 0
CTIVDSLANESVDS, 0
YRTDIKTIRDLRYS, 0
NFTKAMMYRDEATW, 0
ACAQTGSGKTGGFL, 0
TFRGPCVRNANGIF, 0
DAVPGVPSIDKITF, 0
LNTYLLNHRLAQIN, 0
QAAPSFGGTTGTLQ, 0
EKLAPPQISAEVLK, 0
QAQHLYQVFCEQMA, 0
FDANLDSVYAALEK, 0
QQQKATREPESSHS, 0
ALGKYGPANVEDTT, 0
IDAGKTTTTERVLY, 0
VPLFVNEGDVLIIN, 0
ELRKKTGVGIMDAK, 0
GYHFTADSWEHIHF, 0
EDCGGGLRFIPRHT, 0
LFKFPGIGLLVVTG, 0
ESLSKEGKVSSTIN, 0
HDESVKKYFASSFE, 0
GRMPVKWMAPEALF, 0
AAALLGIHRATLRK, 0
SSIAKGVNGASQAP, 0
RTLREWISSALGPS, 0
GCPDYSILSFMGAF, 0
DYTTLTTQDPLQNY, 0
GVPSQAASRILDGF, 0
AFESKLGSQTLTKT, 0
SHDISCHAERFNGE, 0
VRRAILDKNVVVGE, 0
VASTKAFTTQLTGL, 0
AARGAHVLTVVEEG, 0
RTKIGDRTKTGSNS, 0
FLEDSIMHADSNIG, 0
RDYIRWLSRGNNKYH, 0
DMAHYAGLIAAGY, 0
TIISYPWFNKSSIIL, 0
KDKGVLQTYERSNEYQLIDCA, 0
KHPVATINSICGRY, 0
QSETNFILDYAMM, 0
TLEAAIALHDKSF, 0
NEIFGDNVVVDFEPIA, 0
SDIFSHMDYDDIGPKALSRC, 0
ADAVMNNPKVKAHGSKVLNSFG, 0
PIKWIVSSRNWPDIEEQL, 0
LNGGETITVNFWYK, 0
CRLSLAMPKDIEYPG, 0
NARLITNKAAYFKKSQLIEQFIR, 0
KDVRQGGAPTALVGE, 0
TADSDKFKISQILTFNF, 0
ADLEPKSSLYSIIPPY, 0
QIPSAFSIGVLVDSDGVKIAGGFAVQ, 0
GAGERNVLIFDLGGGTFDVSV, 0
SPAISCQLRRCCSGCPSIDLNSSLRISTLE, 0
NEKADVIWKYTRPQVDW, 0
LPETITIQELSQRMSERAVDV, 0
SGAKRAADANGVD, 0
NEGPVGGPGMREMLA, 0
SKKGSKKPSPTKKKASSKNSPQSSS, 0
QAFTDWLKSDVFKAA, 0
VRGTQIGSYFGASLCSV, 0
GQFWWKCGEGKPPC, 0
KIIDSLLSGKEEQLQEYG, 0
HLPHIAIGDIFRAII, 0
FKDYTLLYEEAKYFQLQPMLLEM, 0
GRKLLLRVNDIMH, 0
SCCRPSCCESSCC, 0
PVYCRRTCYYPTTVCLPGC, 0
TPNFKPYVVPITAVVLTGLF, 0
GKPISYSLDELKSTLQQD, 0
AVRTTKGKRKRIDVE, 0
GARQVECTINGIGE, 0
ATGELLPPARDVG, 0
KRRSKGDRCYNCG, 0
VFKIGKATDMVLAFLPFEKAFY, 0
LIFKWDDSNDVRYEYAERYKA, 0
RIYFYGKIECLVNVFVKVKD, 0
LVLGLAAFAGGLLS, 0
ATGVREVPQSRSV, 0
NTFVAELKGLDPARVNVPVIG, 0
LARIVGHKKAREIWYLCRQY, 0
RALNLNPTLALIEKLGGTK, 0
LKDKLGAANLADLVVKGI, 0
EEGPQSHMKKTGTPTMGGLT, 0
PTCDINNGGCDPTASCQNA, 0
SHQDYLSFVNKKNKMNGI, 0
DSTRVVTYRAPHNSAVQ, 0
RLNTSVGTPFWMAP, 0
LQKQKGRAEKD, 0
GTFLPEMSEKCE, 0
PPKDTIVKNMTLN, 0
RGFGVQVSPSG, 0
DAYDQEIRELRATLEMVN, 0
TSPEPMIYEDRTEEVIAEAR, 0
RDKVREENPGISFGQVGKML, 0
GPKSQRKRPKISF, 0
LAEPQQKIETVISDEEVIKWTKF, 0
MLFQAMNWGSISVGSPYFNS, 0
VMVTGELIIDDEQNA, 0
QLRKGPNIVGPCGLL, 0
GFVNLTGLITLVS, 0
SAMMTIFFLGGWY, 0
DPEAKKARVKVTK, 0
TPDITSKDCPNGH, 0
TAGRHPESDIFLD, 0
FRSGALMLYRGVK, 0
MNYILDKILYMDEKEI, 0
PFILWIHDLSAQDPYYI, 0
VANSHNLIVTV, 0
KKGSGQQTQKLGRPNSTRLM, 0
KLHEIYIQAKDKGANP, 0
CGTFEQRLFNFNGSGNPDLTVD, 0
VTSALFIGLSKIRLIMPT, 0
SADRTIKIWDLASG, 0
FNAVIIGDEAQIAPL, 0
ISGTIDFVFGERFGVFQNCKLVC, 0
IMSVDEQKSLMVTGIPA, 0
NPESADLRALAKHLYD, 0
KWEEQGLNSENFVAF, 0
AFFESITGLSIFIGPRSVDEYILPLM, 0
GVHTGHLGFYTDYRDFEVDTL, 0
SVLVAGLTPTLAAWLVESSQNLMMPAYYLM, 0
QNAIMHDGKASEGDIQGHVDG, 0
ELHYHYYPVAPITAEHV, 0
TGLAYDVFGSPRP, 0
SEYGKVAPGWGTTPI, 0
LFSSSFFFGKLPEAYAFLNPIVDIM, 0
YVVAMLSMERNKRCLLA, 0
VKAKRADATIYTINQ, 0
TQKGLSRDYAYDIVQRCA, 0
HLGIDFKIVGDSCM, 0
FAHFDIMAGILNQLPLSYVNCIN, 0
IYPGYHFKTVDALIT, 0
RREFSAIHGMGPA, 0
TFHRKRSLQYYDV, 0
RDIHMLRRLRNQLRTINHG, 0
VVYEGLKGGLDFLKDDEN, 0
RNKWIPCVEFELEHGFVYREHG, 0
ILAIILPPLGVFLKFGCKVE, 0
ETSQRLQRIVQAET, 0
ECYATIGQIGNAEIS, 0
GRIRVICSNPKHKQR, 0
SCAGADRLQTGMRGA, 0
IIVINASKLKVTGNK, 0
AAGSKHAKRRVGRGI, 0
DRWAAKVKPG, 0
ASLQDKNAT, 0
TPRHVYAQVIAPNGSEV, 0
FEGVVISDRGEGGSKTITVRKISH, 0
AVQFNEILMLGGDNVTVGAPLVEGA, 0
SRIEKPFSHLTIV, 0
KYTFEVDVKANKTEVK, 0
VRVLTGRDKKKEGEVIEIDRPNNR, 0
KGNAKGLKNKGVLFI, 0
EVAVKAQAMQRHPFK, 0
LLQLKIDARESLVLI, 0
GKPKKVWASARALKS, 0
VSHLVEVAPADASSA, 0
IKRSNKFLRNARGTS, 0
AAAKRFRKTASGKYK, 0
DDLTAILESVGCEVDNEK, 0
RVTNLARTMRMLQEENI, 0
KVVQVIRQRNWVVVGG, 0
QTVSSEKVRATNLN, 0
KTSGLLGADPVVQ, 0
RCKPVNTFVHESLADVQ, 0
KLNFTFSHPRLLITAL, 0
IKESLEAVTSLLDPL, 0
EIQRLIGRSLRAMVD, 0
YPLISWVSAGQWMEA, 0
FDQPDYKKVIDEMRS, 0
VRIAGVSHEFSTING, 0
DSDGSILVEKGRRVT, 0
MKKIELLHSKGEKTV, 0
GIQIQIAGRLDGKEI, 0
FGIGRTTAQRILAET, 0
KILPRRVTGTSAKNQ, 0
RVFRGHGAHTERSTA, 0
ETYPGELVEKFDEMM, 0
KMQREGIFREMKLRR, 0
DTITYARTSPFANPQHPERMMIE, 0
ALQQLEEPRAVAARRGLDYDRVAPEK, 0
IVNVPSFVVRL, 0
KLKKIFGNCTT, 0
AGGTMADVTFNSIFITDW, 0
EQFVIGLPKNMNNTNGPR, 0
FIDESVGFTVATNYALAWLI, 0
PSPGPAQPGPRAQRAAPLAA, 0
SLLIITACLFLIGTVWAKEG, 0
VQRNDKSDLIYISQKGKFDA, 0
CLVFDTSIAQLFADNGNLGI, 0
ENPIKTNNAKFGILSALLSF, 0
DLLPLGEDQTQDGDFGSRLR, 0
MSNMETFDVNEFDQYLPPNG, 0
DPKRVLILGGGDGLALREV, 0
AENPVCADDRNTYYNECYFC, 0
IQAMHREKYPDYKYRPRRKAVPQ, 0
LGALDALTRIEMQGLIESLW, 0
DLTNYHYLNELKTWVKALEG, 0
IKQHSEREFSVSGTPADCVI, 0
AWSDVLGFEVTRLGNRHRSE, 0
FATLGRAYFGEDYVVEEKPL, 0
EHRYPYDWRTK, 0
VVHTAPGHGQEDFVAGLEYK, 0
LLPDSWETWWKDPETRLLH, 0
NPRELAARIAEALKAD, 0
MAVIPFLTANLSYHSFVSLP, 0
LARGETCKDDCECCDCDNQC, 0
VQGEVLVKSTPVQEVGLAD, 0
ITKGYKEALKLALQFLHENA, 0
STRDADENEFLGNIDGGDLK, 0
RWEDQFNLALDPFTARAYHD, 0
AIQGAIEKAGIPKEEVKEAY, 0
TFLHVDIDKLNVHPIVSKIK, 0
GQQTGWPAAVQTCLPKNPES, 0
NLPDITTYVQLEEKVKKDVL, 0
ELESLKMQILRQIHNISVPM, 0
KSEEEVRALQKKIQQIENEL, 0
DNVAALRQGTSGAKIQTSTE, 0
EAFKRFWINNEGNFREEFYALLRDYVGR, 0
YGYGSEIKASMICAYTVGKDS, 0
AYARRKHVWLSGANEVDSKTFSRAILA, 0
ATDIPVSHCLLHE, 0
DSFDLYYGLFLYN, 0
QLGAVLAVLTVYA, 0
LPLKKQSASQEAL, 0
EMTVCVLLEGEID, 0
ARYYSSLRALLVV, 0
FDAKKFLTDVSHE, 0
SKILKPQRGEKKQ, 0
DRDKDEYIMKIRE, 0
ELSVVWRKGFPFG, 0
NLTAEAPAEQELE, 0
LDKWKTNGIVLGT, 0
STIGLDRALGRTR, 0
SFSFADWTLNLRR, 0
ADAGQGKCPPLEL, 0
NGFRWMYLRRFII, 0
EMAIRTKRTMLQL, 0
RQVWRAIQAVLPK, 0
EAINGEKFAQLYG, 0
SCYLDLQEALDAT, 0
SFKKPEMIEAVDN, 0
IQESIVPSIVLGL, 0
DYCVFTFKKLSFK, 0
KMPLTFIRLNTKK, 0
ARRLVEDNTYYNV, 0
YSDIYGAKRVGMK, 0
LAACKIRNIEVPR, 0
DPRTYGSGNPGAT, 0
ARYNRLLGESFCN, 0
AWGWSRIDHRTWH, 0
GCRGDKSPIDPLK, 0
FGEWIIKCDLELT, 0
LLPQVAPENDMDS, 0
LTQQLSAITPDTL, 0
PELKTFRDGFVET, 0
SDSESQQLIKSFL, 0
LLAKGSGKLLMLG, 0
TEETLVEEDKALL, 0
HMHTVASTHAYST, 0
GIMLHEVGEQVDL, 0
GVFTAGKLTRTSV, 0
EFLDNPLQLTSEK, 0
SVTYAIVLYQFFK, 0
IWGMPTKRFDKKH, 0
SGFLGITDCPLLR, 0
LKIPKAQRWRVGI, 0
WILVLVFLVGVLL, 0
NHRDINVPACSSE, 0
HGSQSSESFQFQP, 0
LRQVDHGVLEEGQ, 0
AVGLAVMETAVEALP, 0
