# Supplementary material for: On Evaluating MHC-II Binding Peptide Prediction Methods
Source: PLoS One. 2008 Sep 24;3(9):e3268. doi: 10.1371/journal.pone.0003268 (PMC2533399; doi:10.1371/journal.pone.0003268)
Supplement: Dataset S1 — Datasets derived from MHCPEP database (0.36 MB ZIP) [file pone.0003268.s002.zip › MHCPEP/UPDS/HLA-DR8.arff]

@relation HLA-DR8
@attribute Seq string
@attribute class {0,1}
@data
QYIKANSKFIGITEL, 1
SETVFLPREDHLFRKFHYLPFLP, 1
RHNYELDEAVTLQ, 1
GALYISKVQKEDNSTYI, 1
DPQSGALYISKVQKEDNSTYI, 1
DPVPKPVIKIEKIED, 1
DPVPKPVIKIEKIEDMDD, 1
FTFTISRLEPEDFAV, 1
FTFTISRLEPEDFAVYYC, 1
DPVEMRRLNYQTPG, 1
YQLLRSMIGYIEELAPIV, 1
GNHLYKWKQIPDCENVK, 1
LPFFLFRQAYHPNNSSPVCY, 1
RPSMLQHLLR, 1
DDFMGQLLNGRVLFPVNLQLGA, 1
IPRLKIWKNYLSMNKY, 1
EPFLYILGKSRVLEAQ, 1
SEEFLIAGKLQDGLL, 1
NRSEEFLIAGKLQDGLLH, 1
RSEEFLIAGKLQDGLL, 1
NRSEEFLIAGKL, 1
QAKFFACIKRSDGSCAWYR, 1
QAKFFACIKRSDGSCAWYRGAAPPKQEF, 1
DRPFLFVVRHNPTGTVLFM, 1
MPHFFRLFRSTVKQVD, 1
QNFTVIFDTGSSNLWV, 1
QNFTVIFDTGSSNLWVPSVYCTSP, 1
TAFQYIIDNKGIDSDAS, 1
DEYYRRLLRVLRAREQIV, 1
EIAYDICRRNLDI, 1
EIAYDICRRNLDIERPT, 1
HELEKIKKQVEQEKCEIQAAL, 1
AEVYHDVAASEFF, 1
KRSFFALRDQIPDL, 1
RQYRLKKISKEEKTPGC, 1
KNIFHFKVNQEGLKLS, 1
KNIFHFKVNQEGLKLSNDMM, 1
YKQTVSLDIQPYSLVTTLNS, 1
TPEFTILNTLHIPSFT, 1
STPEFTILNTLHIPSFT, 1
TPEFTILNTLHIPSFTID, 1
SNTKYFHKLNIPQLDF, 1
LPFFKFLPKYFEKKR, 1
LPFFKFLPKYFEKKRNT, 1
WNFYYSPQSSPDKKL, 1
DVIWELLNHAQEH, 1
DVIWELLNHAQEHFGKDKSKE, 1
DVIWELLNHAQEHFG, 1
IALLLMASQEPQRM, 1
IALLLMASQEPQRMSRNFVR, 1
APSPLPETTENVVCALG, 1
APSPLPETTENVV, 1
TYQRTRAKVTG, 1
RYWAIRTRSGGN, 1
PRYVRQNTLRLAT, 1
DIEKKIAKMEKASSVFNVVNS, 1
ILDTAGLEEY, 1
DTAGLEEYSAMRD, 1
APSPLPETTENVVCALG, 1
SETVFLPREDHLFRKFHYLPFLP, 1
RHNYELDEAVTLQ, 1
DPQSGALYISKVQKEDNSTYI, 1
GALYISKVQKEDNSTYI, 1
DPVPKPVIKIEKIEDMDD, 1
DPVPKPVIKIEKIED, 1
FTFTISRLEPEDFAVYYC, 1
FTFTISRLEPEDFAV, 1
DPVEMRRLNYQTPG, 1
YQLLRSMIGYIEELAPIV, 1
GNHLYKWKQIPDCENVK, 1
LPFFLFRQAYHPNNSSPVCY, 1
RPSMLQHLLR, 1
DDFMGQLLNGRVLFPVNLQLGA, 1
IPRLQKIWKNYLSMNKY, 1
EPFLYILGKSRVLEAQ, 1
NRSEEFLIAGKLQDGLLH, 1
RSEEFLIAGKLQDGLL, 1
SEEFLIAGKLQDGLL, 1
NRSEEFLIAGKL, 1
QAKFFACIKRSDGSCAWYRGAAPPKQEF, 1
QAKFFACIKRSDGSCAWYR, 1
DRPFLFWRHNPTGTVLFM, 1
MPHFFRLFRSTVKQVD, 1
QNFTVIFDTGSSNLWVPSVYCTSP, 1
QNFTVIFDTGSSNLWV, 1
TAFQYIIDNKGIDSDAS, 1
DEYYRRLLRVLRAREQIV, 1
EAIYDICRRNLDIERPT, 1
EAIYDICRRNLDI, 1
HELEKIKKQVEQEKCEIQAAL, 1
AEVYHDVAASEFF, 1
KRSFFALRDQIPDL, 1
RQYRLKKISKEEKTPGC, 1
KNIFHFKVNQEGLKLSNDMM, 1
KNIFHFKVNQEGLKLS, 1
YKQTVSLDIQPYSLVTTLNS, 1
STPEFTILNTLHIPSFT, 1
TPEFTILNTLHIPSFTID, 1
TPEFTILNTLHIPSFT, 1
SNTKYFHKLNIPQLDF, 1
LPFFKFLPKYFEKKRNT, 1
LPFFKFLPKYFEKKR, 1
WNFYYSPQS, 1
DVIWELLNHAQEHFGKDKSKE, 1
DVIWELLNHAQEHFG, 1
DVIWELLNHAQEH, 1
IALLLMASQEPQRMSRNFVR, 1
IALLLMASQEPQRM, 1
GQVKKNNHQEDKIE, 1
YAYVAREQSCR, 1
DKREMWMACIKELH, 1
REMWMACIKE, 1
NYIVPEDKREMWMACIKELH, 1
YIVPEDKREMWMACIKELH, 1
IVPEDKREMWMACIKELH, 1
PEDKREMWMACIKELH, 1
IVPEDKREMWMACIKEAA, 1
IVPEDKREMWMACIAALH, 1
IVPEDKREMWMAAAKELH, 1
IVPEDKREMWAACIKELH, 1
IVPEAAREMWMACIKELH, 1
IVAADKREMWMACIKELH, 1
AAPEDKREMWMACIKELH, 1
SKMRMATPLLMQA, 1
SKMAAATPLLMQA, 1
PIDRVTRSTLVLHDL, 0
GGVVFPLFGDPNDELAREKLRQL, 0
ISGDGLVTLSGLS, 0
ILTAGPVVPVIVINKLE, 0
SYNVDDKAWQLPLFETYKDQL, 0
FPGVGEFICYDKYLQ, 0
PTSGPGSVLQNNVHVNNS, 0
LLPVLESFKVSLLAA, 0
VEVKGDPAIILASGAEDI, 0
LIDDLSLQYNRARQ, 0
LKDGALDAYFFVGGYPTG, 0
PARQERFITRWVDALSD, 0
SHRLLHHPTFYKKIHKKHHE, 0
ETWGFNTNQE, 0
CRDLEVVRRIIRSAGLSLLAEE, 0
VKWDPASGRVQKYRIT, 0
DIIGTSIYNVTPNKAG, 0
HGYISREFHRRYRLP, 0
GSSPSSSSSNSVNPIASL, 0
MAGIVEGTVQNCPNAK, 0
FTILLILLPITG, 0
AYPYRAARGTCNVARAAQN, 0
LGPAEGHCLNLSGVCRRDVCKVVEDQIG, 0
HARVVQHECDHLQGILYPM, 0
SASYGDDPTAQSLQDI, 0
RYVCPRNLAALASSEP, 0
KVFTSKEVQVEFTDPAKALTLRAV, 0
ELTAQLSQAGANVIPLN, 0
DFSLISSKGGKAWAQARV, 0
AFIGLLVPHLARF, 0
VIGEAGPIAVPEGAEIT, 0
DFFDIIGFKQFLFEQTEMSPG, 0
LVAVNDPFITTDY, 0
REAAERIGEAIKAV, 0
TPEGDSHAFTVVPDAPR, 0
LSVRVLATAHRQLQDI, 0
VDSILFVVPTKVTRLVAKQV, 0
PAEKKPAAKKTASATGTKKR, 0
SGEVVVRGEWPGTIAR, 0
VSCLDDLKDLKAVNCDS, 0
EQAPLNMMIVSLFAITAI, 0
TLLLAARPGGALARCP, 0
ENGHEILCHISGKLR, 0
KRKKKPVLEGEKMTKKV, 0
LQDTKPANRCCLLRH, 0
KGPCPRRRQCCCI, 0
KKHRGREPISARLIADLLKTA, 0
RHPVVAGGSGEGRKR, 0
FDPVAFHIGPLAVR, 0
DFSDRKHRGYFESIYVRTPG, 0
FETMPNLKILLMDNNKL, 0
LEGSNNFKPEDIT, 0
TIVAIIAAIYY, 0
TSLPLGVKVEDS, 0
GTIRADYAIHTNR, 0
PNGKGWIDWAATKLSGLTSTL, 0
DKYEAEIAKR, 0
ALRRQRLAELQAK, 0
DLLTFFQSEDELTADIF, 0
WTLDWHPLGHILASGSKDNFTRF, 0
PLTEAVSTADSQG, 0
IPGFMCQGGDFTRHNGTGGRS, 0
KQPPRFRPPRRRRRSSS, 0
IILKQVMEEKLNATNIEL, 0
TTGRARRCGWFDAVI, 0
SSGGLITFGRTGSSGLIP, 0
LADALQGRAPIIACG, 0
ITQAENPSQVLNEI, 0
GILVPGGFGERGSEGKIH, 0
ARELGAPIVMHDYLTGG, 0
PRSVPPAPPPPPPPTSLSQP, 0
TGLHLLGGAR, 0
SRVMLALKTVLSSVDEVGTLIF, 0
LQILLLPKDITDEKSAI, 0
ICSNPKHKQRQGMKIR, 0
RIVEKAIKGMLPHNALGR, 0
TNAAVLLNKQGEPVGT, 0
PRVRDFRGVSKKSFD, 0
AASASVKAVGRV, 0
VDGDTTVLLDGKLIKIKDLEDKWKDVKV, 0
GTPFAAQIAAEKATKEAIS, 0
IDRDYQVEGDLRRETSMN, 0
EKHKGSFETIHVEDSL, 0
GDVFFIDEIHRMGKTAEEYLYPAM, 0
LGDNDYCLRECKQQYG, 0
SISDFAAVFDAITALPP, 0
AEFIKEAAKEKMVQLKGH, 0
LAVFLVGAYQEILGDMH, 0
LVGYFLCAREFSR, 0
NIPSIAISQEYDNKSGEINWV, 0
GQPMHAFDKDRIE, 0
VAGGGRYDPLIEQI, 0
CDVLARYKRLMGHEVFY, 0
TGDMGFSAAKTYDIEVWLPG, 0
RGLIRSHQFKKVEIVK, 0
DILKLLDLIFEGGIDKRKLV, 0
GYSIGGLAVGESHEEMN, 0
PQKPSQSPSAPPADVTPK, 0
FGISARAQERGIYELA, 0
SKANETTEETGDVDST, 0
KTSCDCCETKGACTCYK, 0
LSMSDYHPEAWNPAW, 0
HPEAVAVLS, 0
GARDGKSVEDVMKEASKVLTK, 0
MDKAISETERRRQIQ, 0
ASLLKHFGGLVGL, 0
QTQAQVEEVVDIIRVNVDKV, 0
LGGTCAIPGAFGCG, 0
LGFELVPPSLFNVV, 0
VNNVLGVTDTG, 0
VLRAGPVHSVKTRR, 0
LHIQTYSNNH, 0
ALNRELELCEECLERIRKFY, 0
LQHELDRVEDEIPLREKLA, 0
RGGGEATVTGSADTRVAV, 0
GIRCEKSTAFMRSLGF, 0
GPGKIEIIVVVNGQPTQV, 0
IVDGSFGSAHAWKKAATV, 0
EAAEDGGYWAICPEIPGA, 0
LFSIGKVLDYICKVYFDS, 0
VGCNQLTQYTISEQEINQ, 0
ISYALVSHTAKGSSGKYQ, 0
QVIRAVELHKGKQKLQKD, 0
NMKQKHEERIKKL, 0
KRIRPFRGLTSYR, 0
