# Supplementary material for: On Evaluating MHC-II Binding Peptide Prediction Methods
Source: PLoS One. 2008 Sep 24;3(9):e3268. doi: 10.1371/journal.pone.0003268 (PMC2533399; doi:10.1371/journal.pone.0003268)
Supplement: Dataset S1 — Datasets derived from MHCPEP database (0.36 MB ZIP) [file pone.0003268.s002.zip › MHCPEP/UPDS/HLA-DR9.arff]

@relation HLA-DR9
@attribute Seq string
@attribute class {0,1}
@data
DIEKKIAKMEKASSVFNVVNS, 1
QYIKANSKFIGITEL, 1
FNNFTVSFWLRVPKVSASHLE, 1
FNNFTVSFWLRVPK, 1
YIKANSKFIGITE, 1
QYIKANSKFIGIT, 1
IEKKIAKMEKASSVFNVVNS, 1
EKKIAKMEKASSVFNVVNS, 1
IAKMEKASSVFNVVNS, 1
AKMEKASSVFNVVNS, 1
DIEKKIAKMEKASSVFNVVN, 1
DIEKKIAKMEKASSVFNVV, 1
DIEKKIAKMEKASSVFNV, 1
SDYEGRLIQNSLTI, 1
TYQRTRAKVTG, 1
RYWAIRTRSGGN, 1
MQYIKANSKFIGI, 1
TVLTALGAILKKK, 1
HRVKRGLTVAVAG, 1
TLLQAAPALDKLK, 1
PKYVKQNTLKLAT, 1
HFFKNIVTPRTPA, 1
GTLVKTITDDQIE, 1
PDYASLRSLVASS, 1
AIIHVLHSRHPGD, 1
DPANGKFSKSA, 1
KRKWEAAHAAEQQR, 1
GAKFKTSAQHAL, 1
NPGGYVAYSKAATVTG, 1
NNAKYAISMARKIGA, 1
NKVDLTFSKQHALL, 1
VEKYYAYAENDVEK, 1
FPKYYIGSQEKILQ, 1
FPKDYAGAALERL, 1
FSYDYRGSRSAELM, 1
SPKYYVLAKAFVYP, 1
KPKAYQLSAINMIQYR, 1
KPQYVFALPGQL, 1
EPKDFVYALNLTQTLNP, 1
NAKYAISMARKIGA, 1
KVDLTFSKQHALL, 1
LPKPPKPVSKMRMATPLLMQ, 1
LPKPPKPVSKMRMATPL, 1
ANDGATGWVASMSSAY, 1
SNDGATGWVASMSSAY, 1
AADGATGWVASMSSAY, 1
ANAGATGWVASMSSAY, 1
ANDSATGWVASMSSAY, 1
ANDGSTGWVASMSSAY, 1
ANDGAAGWVASMSSAY, 1
ANDGATSWVASMSSAY, 1
ANDGATGWSASMSSAY, 1
ANDGATGWKASMSSAY, 1
ANDGATGWDASMSSAY, 1
ANDGATGWVSSMSSAY, 1
ANDGATGWVKSMSSAY, 1
ANDGATGWVDSMSSAY, 1
ANDGATGWVTSMSSAY, 1
ANDGATGWVASKSSAY, 1
ANDGATGWVASDSSAY, 1
ANDGATGWVASMASAY, 1
ANDGATGWVASMKSAY, 1
ANDGATGWVASMDSAY, 1
ANDGATGWVASMVSAY, 1
ANDGATGWVASMSAAY, 1
ANDGATGWVASMSKAY, 1
ANDGATGWVASMSDAY, 1
ANDGATGWVASMSVAY, 1
ANDGATGWVASMSSSY, 1
ANDGATGWVASMSSKY, 1
ANDGATGWVASMSSDY, 1
ANDGATGWVASMSSTY, 1
ANDGATGWVASMSSAS, 1
ANDGATGWVASMSSAK, 1
ANDGATGWVASMSSAD, 1
ANDGATGWVASMSSAG, 1
ANDGATGLVASMSSAY, 1
ANDGATGFVASMSSAY, 1
ANDGATGWVANMSSAY, 1
ANDGATGWVAAMSSAY, 1
ANDGATGWVAVMSSAY, 1
ANDGATGWVAFMSSAY, 1
FNNFTVSFWLRVEK, 1
GAKFKASAQHAL, 1
NKVSLTFSKQVALG, 1
MGGMNQRPILT, 1
EYKLVVVGARGVGKSALT, 1
EYKLVVVGADGVGKSALT, 1
EYKLVVVGAVGVGKSALT, 1
EYKLVVVGASGVGKSALT, 1
EYKLVVVGAAGVGKSALT, 1
EYKLVVVGAGDVGKSALT, 1
KWAASAAAAA, 1
KWAASAAAA, 1
PEYVHCLLPPLESLATVEETV, 0
LVVLLVVAVAAALCS, 0
KENGYAVGQYNLNNLEFTQAI, 0
AAAAAAAFPSLPPP, 0
CPPTYKVVHEFVR, 0
IDSIPATAVFPSV, 0
NTHVAKQFTGVDGSDVPLDE, 0
LQKGYSLTIILAVLTFGAS, 0
GPVDEYMLPFEEEIGQ, 0
NFFFAPSCIQLSQED, 0
DAAGARDCTIATREGYDAGM, 0
GSWIKPGAVVIDCGINPIS, 0
GARKMIEDAVREAAGGYD, 0
ELEKQVKPEAWLSS, 0
TLTRPVHDAAR, 0
LTKLLGLRPSVK, 0
ILTMSWGEVDSLS, 0
MTKEQCNQALENG, 0
VLVVSQFTLAADT, 0
MQKIFFQTYGNDF, 0
SASISDFVALIEK, 0
GDSAGKFKRPIIP, 0
NVFIDDTKGIQHL, 0
QLNVPIAGMVKDF, 0
SLTSNFKEFGSKT, 0
VYGKTDEPCVV, 0
AVVALKWTVREMEE, 0
TEDQITLAQYGS, 0
KHFGGNVESSSKQEFG, 0
EILKSTVSSNDKKTK, 0
REQKMSLHLIHVRV, 0
VVLVGGSTRIPKVQ, 0
ESQRSAKDIAELIE, 0
DYRIALKVAEYGV, 0
ILVGKFCGPDGLLG, 0
VAATGSRGELMLEA, 0
TWISAFWKAKAPPPLS, 0
KEVIRENDHLYF, 0
VPERGFSYHHDAKLDMR, 0
YWNYFNPSSSAFMQ, 0
ASRGIRVISDDGN, 0
VGGSQGARILNQTMPQVAAK, 0
AFKDKILIPQNDLNHAS, 0
YGPLKMLPQTPTHLVE, 0
ISLVASLFMGFGVLFL, 0
MNPIIKLLIFLNLLSL, 0
CEAALGLSLLVMISNT, 0
FNSTLNPLIYAYFNRD, 0
WALIDPIDMIGQDIWI, 0
SPGIQRDISFVILRAQ, 0
AQNGAIGERETVKDFA, 0
SYGEGKTGYVNGKYLG, 0
QERIKAAAHQLSLRIE, 0
SEKDFRTFRLGAALTG, 0
ITSGIGLDEARLARFA, 0
PGDGPRPGPRRELACI, 0
MLNIFNLICICFNSAL, 0
LPEAYAIFNPIVDIMP, 0
KVPTSFEEAELILNLG, 0
GWFFSFLGYFAVKESR, 0
NIFEAGTEVTPETMLA, 0
TRHENRLKEQIVLPSG, 0
LKAVKAGEAKAIVIAE, 0
HYIEWKWVKGHSGHYE, 0
NASNPCRRFPRSARVR, 0
PQLGCGFLQKASEKLT, 0
RIEDVTPVPHDGTRPK, 0
GTENLRIALDRVQYWT, 0
ESAIKRVRTSANANAK, 0
GFVVMGFVGFFVKLIF, 0
RYRQDLQLSRTLGRLQ, 0
DSPIMGKDVAGVSGYP, 0
SEFSKQDAQHILSLLR, 0
VEIFRALGYQAVEGPE, 0
ILPAEFVDPDNATGVV, 0
SGSLHIGHVFSYTHTD, 0
CYLWSVPPFLLFLVSS, 0
ERKLATPANWQPGQEG, 0
DQNPGTAPKYGIRGIP, 0
FVETSVQTLKDQMDTV, 0
EEYSTHVVYPKKEDIF, 0
RWNQWKERKKRHDQHD, 0
ANSERWDGGCGGTI, 0
TGLKKTRVCVKA, 0
LAALFAIMTVIVFI, 0
EAKLGEAEGVK, 0
KVNTGLTKSLDIVCGANN, 0
LQKLNYEYRNKNKPTNVL, 0
AINASSLTVKAFLDMQDD, 0
DHLNTFIYSNEQILLKSF, 0
AQVDEKIKAQLTLERLEL, 0
SGIAAVVVATVPLFTLCF, 0
DPDSFAELAE, 0
VAQKLDAYA, 0
