# Supplementary material for: On Evaluating MHC-II Binding Peptide Prediction Methods
Source: PLoS One. 2008 Sep 24;3(9):e3268. doi: 10.1371/journal.pone.0003268 (PMC2533399; doi:10.1371/journal.pone.0003268)
Supplement: Dataset S1 — Datasets derived from MHCPEP database (0.36 MB ZIP) [file pone.0003268.s002.zip › MHCPEP/UPDS/I-Ab.arff]

@relation I-Ab
@attribute Seq string
@attribute class {0,1}
@data
YIRADFKMVNEALVRQGLAK, 1
VEKYGPEASAFTKKMVENAK, 1
SALLSSDITASVNCAK, 1
AEGFSYTDANKNKGIT, 1
AEAFSYTDANKNKGIT, 1
AETFSYTDANKNKGIT, 1
AEGYSYTDANKNKGIT, 1
AEGASYTDANKNKGIT, 1
AEGFTYTDANKNKGIT, 1
AEGFEYTDANKNKGIT, 1
AEGFSFTDANKNKGIT, 1
AEGFSYSDANKNKGIT, 1
AEGFSYTNANKNKGIT, 1
AEGFSYTEANKNKGIT, 1
AEGFSYTQANKNKGIT, 1
AEGFSYTAANKNKGIT, 1
AEGFSYTVANKNKGIT, 1
AEGFSYTLANKNKGIT, 1
AEGFSYTKANKNKGIT, 1
AEGFSYTMANKNKGIT, 1
AEGFSYTDLNKNKGIT, 1
AEGFSYTDPNKNKGIT, 1
AEGFSYTDADKNKGIT, 1
AEGFSYTDAEKNKGIT, 1
AEGFSYTDAQKNKGIT, 1
AEGFSYTDAYKNKGIT, 1
AEGFSYTDATKNKGIT, 1
AEGFSYTDANQNKGIT, 1
AEGFSYTDANRNKGIT, 1
AEGFSYTDANKAKGIT, 1
AEGFSYTDANKEKGIT, 1
AEGFSYTDANKGKGIT, 1
AEGFSYTDANKHKGIT, 1
AEGFSYTDANKLKGIT, 1
AEGFSYTDANKPKGIT, 1
AEGFSYTDANKQKGIT, 1
AEGFSYTDANKSKGIT, 1
AEGFSYTDANKTKGIT, 1
AEGFSYTDANKYKGIT, 1
AEGFSYTDANKNQGIT, 1
AEGFSYTDANKNRGIT, 1
AEGFSYTDANKNKAIT, 1
AEGFSYTDANKNKTIT, 1
AEGFSYTDANKNKGLT, 1
AEGFSYTDANKNKGTT, 1
AEGFSYTDANKNKGIV, 1
EGFSYTDANKNKGIV, 1
AEGFSYTDANKNKGI, 1
AEGFSYTDANKNKG, 1
AEGFSYTDANKNK, 1
AEGFSYTDANKN, 1
AEGFSYTLANKTKGIT, 1
AEGFSYTLANKYKGIT, 1
HNEGFYVCPGHHRP, 1
ASFEAQGALANIAVDKA, 1
KPVSQMRMATPLLMR, 1
RPDAEYWNSQPE, 1
NYNAYNATPATLAVD, 1
ASFEAQGALANIAVD, 1
FEAQGALANIAVDK, 1
GFSYTDANKNKG, 1
VGKAMYAPPISGQIR, 1
CKYKVVKIEPLGVAPT, 1
EQMHEDIISLWDQSL, 1
RAKWNNTLKQIDSKL, 1
DRVIEVVQGAYRAIR, 1
QGAYRAIRHIPRRIR, 1
GFTYTDANKNKGIT, 1
SALLSSDITASVN, 1
SALLSSDITATVN, 1
SALQSSDITATAN, 1
KYALADASLKMADPNRFRGKDLP, 1
KYALADPSLKMADPNRFRGKDLP, 1
KYALADPSLKMADPNRFRGKNLP, 1
SLKMADPNRFRGKDLP, 1
SLKMADPNRFRGKNLP, 1
RTLYQNVGTYVSVGTSTLNK, 1
GFSYTDANKNKGIT, 1
IVETPNSENGICY, 1
EQCCTSICSLY, 1
MEKCSSVFNVVNSSI, 1
QLNPEMGTDNDSE, 1
YIYADGKMVNEALVRQGLAK, 1
CNCKAPETALCARRCQQH, 1
HNEGFYVCPGPHRP, 1
HNEGFYVCPGPHR, 1
DTPYLDITYHFVMQRLPL, 1
YLDITYHFVMQRLPL, 1
LDITYHFVMQRLPL, 1
DITYHFVMQRLPL, 1
DTPYLDITYHFVMQRL, 1
LDITYHFVMQRL, 1
LLVIVELIPSTSSAV, 1
VIVELIPSTSSAVAV, 1
EVYDFAFRDL, 1
QYNKPLCDDL, 1
VGEPYLSSDPKISLLPG, 1
SIGEAIYAYSSNLITQG, 1
YAYSSNLITQGCADIGG, 1
LKLGDRVYIYTRSSGWG, 1
VYIYTRSSGWHSQLQIG, 1
SGVYTDAYPLSPDAANG, 1
AYPLSPDAANVATVTLG, 1
QPMLFKTSIPKLCKAEG, 1
IRLKITDSGPRVPIGPN, 1
IRLKITDSGPRVPIG, 1
WQSQSITCNVAHPASST, 1
NVEVHTAQTQTHREDY, 1
KPTEVSGKLVHANFGT, 1
PPAYRPPNAPIL, 1
NLCNIPCSALLSSDITASVNCAK, 1
KPVSQMRMATPLLMRPM, 1
LPKPPKPVSKMRMATPLLMGALPM, 1
YLPKPPKPVSKLRLATPLLLQALPL, 1
TPPAYRPPNAPIL, 1
ISQAVHAAHAEINE, 1
HSLGKWLGHPDKF, 1
NTDGSTDYGILQINSR, 1
IFNANKVALAPQCLPV, 1
FRYYPNVVAKNIGRIR, 1
VTGSVVCTTAAGNVNIAIGG, 1
ATGSVVCTTAAGNVNIAIGA, 1
AAGSVVCTTAAGNVNIAIAA, 1
AAASVVCTTAAGNVNIAAAA, 1
AAAAVVCTTAAGNVNIAAAA, 1
AAAAAVCTTAAGNVNIAAAA, 1
AAAAAACTTAAGNVNIAAAA, 1
AAAAAAATTAAGNVNIAAAA, 1
LIGTGLQVKMPKSHKAIQAD, 1
VDLSYLAPKNPGTGPAFTII, 1
SSKAQVFEHPHIQDAASQL, 1
EEFSPSIAREIYEMY, 1
STNQEQTSLYVQASGRVTVS, 1
WGDSHEWKGAWCDGS, 1
EWKGAWCDGSPQWRE, 1
IPCSALLSSDITASVNCA, 1
VPEEYEEELQRERGDRKRGG, 0
IAHAAVVQRRLLYRDTALRC, 0
DQPGTVFSETFTPGER, 0
AEATAQLVLRLAAQWR, 0
YRGEAVSDGFLSSLFG, 0
HLVMGDSLPPTIIPIA, 0
PRRLSTSVVVSRPYSF, 0
YQPTLATDMGRLQERI, 0
GTGAVLGLAPAPEYTF, 0
DNTRVMHARKAFSGTG, 0
IATEIRNHSQISRVPV, 0
LALVGPCAALIRIPLT, 0
AALAVLLCAMALCSQV, 0
RIGQHTRDATIQGLGI, 0
LIRWVYNNLGWAPNEL, 0
VDAVLSPYDGLSIGIL, 0
VGLAASMGAFLLAAGT, 0
GSQYERWIDIYTRLSQ, 0
LGMTNAYRNQAQLGAD, 0
HYEEQCEVGADRLVAA, 0
GRYNLHLGGNRMGTRI, 0
NIVGVKEASGNIGSNI, 0
TFNRTSASSDIGESSK, 0
PIFEKDGYSGENGDKF, 0
DFDTVEEEIRQIKAAC, 0
CSLWQVLPLVPPGKRG, 0
KRFDEVVRNVMVYLKK, 0
HVLGSPSSLNESSSSM, 0
DPDSDFAVIQKCLVYN, 0
LNEKRHTIMNGREVFK, 0
CPLFGDGAGCVLLEAT, 0
QLEGGKLICKSDKFSH, 0
ELQYRIPDQPSLDGNT, 0
NIVGKPMAQLLLSANC, 0
ATELTQATLENIKSRE, 0
QRATHPLNSDSEIVNK, 0
ITKAVAASKERNGLSL, 0
PVSEMVVNAVTTLKER, 0
PSAKGAKKAAKTVSKP, 0
LVTLACHHPTEFTPAV, 0
LHVDPENFRLLGNVLV, 0
QGALGLECRVDDVETT, 0
PNGVRITIGLPEQNNK, 0
IIIVPIIATIVQLAIS, 0
KKDNKLKSMSMAAAGG, 0
DRQGAARPGGQAPRPG, 0
NQSLVRDTSDQYLRA, 0
GIYQCVIRNAHNCYQ, 0
SVTPTGSKSDRRSV, 0
EHSHSEVHRLTVV, 0
AIEPSSGQIYAP, 0
IIATPDHNVPTTSERK, 0
LFMLRVHGESMINAGI, 0
LGHGRTFALYVAAY, 0
LDELFQRVKTLEKNSNT, 0
VTVIHRVGELWPGDE, 0
CEFSSERGPRMC, 0
LSIVITSLVAIIFVD, 0
VDYINDSKGTNVGAT, 0
YGHINLAEKLAKDI, 0
TVSGSVGTTQTT, 0
WDYLATMFTEAITIN, 0
NRAPFDLPEAEAELVA, 0
MISSNYITGLYKYKT, 0
KNRRQRDRAAAAKNR, 0
LYRFVREELGTSLLT, 0
SVRLHEALGYTARGT, 0
AAAVVTCPIAKKPL, 0
VLGRSQSGWDKTE, 0
FLQFDPAPRRGEP, 0
IVKALNVEPDGTG, 0
WLFVSTGLAYDVFGSPRPNEYFT, 0
HIVDELRERGVKVYETTDLEGAI, 0
EGVGLQRAVAGDVTVAQSIVDAV, 0
CQNPVVYLIDEFMDTN, 0
KDDENINSAPFQRWRD, 0
AALSRDERERQLLELQGAEG, 0
SHVYNEEPQPPLRH, 0
NTNINLKPCLVKP, 0
ARIDYAPGGLN, 0
VGPTAIAFHNEDAIA, 0
YAMIKKLKVYAGA, 0
MKTFTATPETVTRDWFVVDA, 0
DALPTSVIKKGSVEKAVI, 0
NSPVIVSIEVLRKN, 0
EGREIKALVKDIQ, 0
KSLIGRKKDHIATAHALG, 0
GTSKGRGFQGVIKRW, 0
GVTFPNKPNENFTH, 0
ERQLGYSFKDQEL, 0
SPHLRSKRSTADVMRW, 0
IAHIWMTKELPC, 0
VIVGRLIPAGTGLTY, 0
SLQAAGLEVTLIKDV, 0
IAWASSGHVG, 0
LLDYLKGKNV, 0
KEDRMKDWISKGAILSD, 0
NICRQCFREYANDIGFK, 0
RRKSSVARVRLVPGEGR, 0
AEYVSLIRLTLSGVFSR, 0
DKRYIQKILKMAPAQAE, 0
LLELWTPGHSANPSYPR, 0
LPESIRTAVRNNGGGHA, 0
HLKHWKADTVLHDGAPN, 0
STEYIAEVDVIQHIKDE, 0
LFHMSGTEYLNYENG, 0
QGQGQVQRHTRNDRAGG, 0
LESKMGTLNVEEPKSQ, 0
THLSAIAYLASGVILA, 0
QENQCLKDCVNR, 0
TSEQNIQTFRDFLTQYNLVAEQC, 0
FDIEAMKERGVVGTHTP, 0
IKELRLLARSVFVLDENGKVVYAE, 0
SLFKFLAKKVAKTVAKQAAKQGAKY, 0
EQRQNLLQMCQNA, 0
GKESWNALLLTLTG, 0
RSRDAQAAGVAWG, 0
TFEVAIQLGAILAVVV, 0
VGDSVRLADTDLWVKI, 0
AAILRDRIKKLRHRLV, 0
DRRVQDANDDIYDAKQKWRC, 0
GNFLNYLEACEFDYKRLSLI, 0
GASLSRDLETPPFLSFDPSN, 0
QFKRCNGCKLQSECMVKPEE, 0
DLNIERINELAKKKKEVGLT, 0
PTLPAGAPHEVWWGSEDYVS, 0
NKAHIIAKNFSWCHTITNKK, 0
VTRIVKESKLKVNATIMGEC, 0
FHYRASIKKEAPNYKRTFLG, 0
LSFFILFACNETAVYGSDEN, 0
KTQLEWREVFQDLNHHGVY, 0
LDQFIFAPLGIVFFF, 0
QLANRVKNGLTLAILIVSVV, 0
IIIVIIAVIIGAVVY, 0
LLTGLHSVADIFCES, 0
ETVDFFFSALLPIIFIVT, 0
