# Supplementary material for: On Evaluating MHC-II Binding Peptide Prediction Methods
Source: PLoS One. 2008 Sep 24;3(9):e3268. doi: 10.1371/journal.pone.0003268 (PMC2533399; doi:10.1371/journal.pone.0003268)
Supplement: Dataset S1 — Datasets derived from MHCPEP database (0.36 MB ZIP) [file pone.0003268.s002.zip › MHCPEP/UPDS/I-Ad.arff]

@relation I-Ad
@attribute Seq string
@attribute class {0,1}
@data
FISEAIIHVLHSR, 1
FISEAIIHVLHSK, 1
TNGVTAACSHE, 1
TINFESTGNLIAPEYGFKIS, 1
MDTINFESTGNLIAPEYGFKIS, 1
STGNLIAPEYGFKIS, 1
FESTGNLIAPEYGFKIS, 1
TGNLIAPEYGFK, 1
ESTGNLIAPEYG, 1
TINFESTGNLIAPEYGF, 1
WANLMEKIQASVATNPI, 1
DAYHSRAIQVVRARKQ, 1
ASFEAQGALANIAVDKA, 1
EEQTQQIRLQAEIFQAR, 1
KPVSQMRMATPLLMRPM, 1
LEDARRLKAYEKKK, 1
VPQLNQMVRTAAEVAGQL, 1
VPQLNQMVRTAAEVAG, 1
VPQLNQMVRTAAEVA, 1
VPQLNQMVRTAAEV, 1
VPQLNQMVRTAA, 1
NQMVRTAAEVAGQL, 1
QMVRTAAEVAGQL, 1
QMVRTAAEVA, 1
MVRTAAEVAGQL, 1
EEQTQQIRLQAEIFQ, 1
EEQTQQIRLQAEIF, 1
EEQTQQIRLQAEI, 1
EEQTQQIRLQA, 1
TQQIRLQAEIFQAR, 1
IRLQAEIFQAR, 1
RLQAEIFQAR, 1
LQAEIFQAR, 1
QTQQIRLQAEIFQAR, 1
NTTKGVTAACSHAG, 1
ISQAVHAAHAEINEAGR, 1
HNTNGVTAACSHE, 1
LEDARRLKAIYEKKK, 1
NTDGSTDYGILQINSR, 1
NLCNIPCSALLSS, 1
SALLSSDITASVNCAK, 1
KAERADLIAYLKQATAK, 1
AEGFSYTDANKNKGIT, 1
AEAFSYTDANKNKGIT, 1
AETFSYTDANKNKGIT, 1
AEGYSYTDANKNKGIT, 1
AEGASYTDANKNKGIT, 1
AEGFTYTDANKNKGIT, 1
AEGFEYTDANKNKGIT, 1
AEGFSFTDANKNKGIT, 1
AEGFSYSDANKNKGIT, 1
AEGFSYTNANKNKGIT, 1
AEGFSYTEANKNKGIT, 1
AEGFSYTQANKNKGIT, 1
AEGFSYTAANKNKGIT, 1
AEGFSYTVANKNKGIT, 1
AEGFSYTLANKNKGIT, 1
AEGFSYTKANKNKGIT, 1
AEGFSYTMANKNKGIT, 1
AEGFSYTDLNKNKGIT, 1
AEGFSYTDPNKNKGIT, 1
AEGFSYTDADKNKGIT, 1
AEGFSYTDAEKNKGIT, 1
AEGFSYTDAQKNKGIT, 1
AEGFSYTDAYKNKGIT, 1
AEGFSYTDATKNKGIT, 1
AEGFSYTDANQNKGIT, 1
AEGFSYTDANRNKGIT, 1
AEGFSYTDANKAKGIT, 1
AEGFSYTDANKEKGIT, 1
AEGFSYTDANKGKGIT, 1
AEGFSYTDANKHKGIT, 1
AEGFSYTDANKLKGIT, 1
AEGFSYTDANKPKGIT, 1
AEGFSYTDANKQKGIT, 1
AEGFSYTDANKSKGIT, 1
AEGFSYTDANKTKGIT, 1
AEGFSYTDANKYKGIT, 1
AEGFSYTDANKNQGIT, 1
AEGFSYTDANKNRGIT, 1
AEGFSYTDANKNKAIT, 1
AEGFSYTDANKNKTIT, 1
AEGFSYTDANKNKGLT, 1
AEGFSYTDANKNKGTT, 1
AEGFSYTDANKNKGIV, 1
EGFSYTDANKNKGIV, 1
AEGFSYTDANKNKGI, 1
AEGFSYTDANKNKG, 1
AEGFSYTDANKNK, 1
AEGFSYTDANKN, 1
AEGFSYTLANKTKGIT, 1
AEGFSYTLANKYKGIT, 1
QAVHAAHAEIN, 1
ISQAVHAAHAEIN, 1
ISQAVHAAHAE, 1
ISQAVHAAHA, 1
QAVHAAHAEINEAGR, 1
AVHAAHAEINEAGR, 1
VHAAHAEINEAGR, 1
NAVHAAHAEIN, 1
EAVHAAHAEIN, 1
SAVHAAHAEIN, 1
YAVHAAHAEIN, 1
LAVHAAHAEIN, 1
QGVHAAHAEIN, 1
QSVHAAHAEIN, 1
QVVHAAHAEIN, 1
QRVHAAHAEIN, 1
QYVHAAHAEIN, 1
QALHAAHAEIN, 1
QAIHAAHAEIN, 1
QATHAAHAEIN, 1
QADHAAHAEIN, 1
QARHAAHAEIN, 1
QAVRAAHAEIN, 1
QAVQAAHAEIN, 1
QAVKAAHAEIN, 1
QAVEAAHAEIN, 1
QAVLAAHAEIN, 1
QAVHGAHAEIN, 1
QAVHSAHAEIN, 1
QAVHVAHAEIN, 1
QAVHYAHAEIN, 1
QAVHAGHAEIN, 1
QAVHASHAEIN, 1
QAVHAVHAEIN, 1
QAVHARHAEIN, 1
QAVHAYHAEIN, 1
QAVHAARAEIN, 1
QAVHAAQAEIN, 1
QAVHAAKAEIN, 1
QAVHAAEAEIN, 1
QAVHAALAEIN, 1
QAVHAAHGEIN, 1
QAVHAAHSEIN, 1
QAVHAAHVEIN, 1
QAVHAAHADIN, 1
QAVHAAHAQIN, 1
QAVHAAHARIN, 1
QAVHAAHAIIN, 1
QAVHAAHAYIN, 1
QAVHAAHAELN, 1
QAVHAAHAEYN, 1
QAVHAAHAETN, 1
QAVHAAHAERN, 1
QAVHAAHAEDN, 1
QAVHAAHAEID, 1
QAVHAAHAEIQ, 1
QAVHAAHAEIT, 1
QAVHAAHAEIY, 1
QAVHAAHAEII, 1
IQKTPQIQVYSRHPPE, 1
IQVYSRHPPENGKPNI, 1
CYVTQFHPPHIEIQML, 1
IQMLKNGKKIPKVEMS, 1
GKKIPKVEMSDMSFSK, 1
SFSKDWSFYILAHTEF, 1
SFYILAHTEFTPTETD, 1
ASMAEPKTVYWDRDM, 1
IQRTPKIQVYSRHPAE, 1
IQVYSRHPAENGKSNF, 1
KSNFLNCYVSGFHPSD, 1
CYVSGFHPSDIEVDLL, 1
HPSDIEVDLLKNGERI, 1
GERIEKVEHSDLSFSY, 1
TEKDEYACRVNHVTLS, 1
ACRVNHVTLSQPKIVK, 1
HLCGSHLVEAL, 1
KCSQCHTVEKGGK, 1
KCAQCHTVENGGK, 1
LEDARRLKAIYEK, 1
SQAVHAAHAEINE, 1
VENAKKIKYGEVEFDK, 1
TYQRTRALVRTGMDP, 1
RTLYQNVGTYVSVGTSTLNK, 1
LTKGILGFVFTLTVPSERG, 1
FISDAIIHVLHSK, 1
KCAQCHTVEKGGK, 1
HIEQYLKKIKNSIS, 1
CNCKAPETALCARRCQQH, 1
RIQRGPGRAFVTIGK, 1
ISQAAHAAHAEINEAGR, 1
ISQAVAAAHAEINEAGR, 1
ISQAVHAAAAEINEAGR, 1
ISQACHAAHAEINEAGR, 1
ISQAVCAAHAEINEAGR, 1
ISQAVHCAHAEINEAGR, 1
ISQAVHACHAEINEAGR, 1
ISQAVHAACAEINEAGR, 1
ISQAVHAAHCEINEAGR, 1
ISQAVDAAHAEINEAGR, 1
ISQAVHDAHAEINEAGR, 1
ISQAVHADHAEINEAGR, 1
ISQAVHAADAEINEAGR, 1
ISQAVEAAHAEINEAGR, 1
ISQAVHEAHAEINEAGR, 1
ISQAVHAEHAEINEAGR, 1
ISQAVHAAEAEINEAGR, 1
ISQAVHFAHAEINEAGR, 1
ISQAVHAFHAEINEAGR, 1
ISQAVHAAFAEINEAGR, 1
ISQAVGAAHAEINEAGR, 1
ISQAVHGAHAEINEAGR, 1
ISQAVHAGHAEINEAGR, 1
ISQAVHAAHGEINEAGR, 1
ISQAVHHAHAEINEAGR, 1
ISQAVHAHHAEINEAGR, 1
ISQAIHAAHAEINEAGR, 1
ISQAVIAAHAEINEAGR, 1
ISQAVHIAHAEINEAGR, 1
ISQAVHAIHAEINEAGR, 1
ISQAVHAAIAEINEAGR, 1
ISQAVHAAHIEINEAGR, 1
ISQAVKAAHAEINEAGR, 1
ISQAVHAKHAEINEAGR, 1
ISQAVHAAKAEINEAGR, 1
ISQALHAAHAEINEAGR, 1
ISQAVLAAHAEINEAGR, 1
ISQAVHLAHAEINEAGR, 1
ISQAVHALHAEINEAGR, 1
ISQAVHAALAEINEAGR, 1
ISQAVHAAHLEINEAGR, 1
ISQAMHAAHAEINEAGR, 1
ISQAVHMAHAEINEAGR, 1
ISQAVHAMHAEINEAGR, 1
ISQAVHAAMAEINEAGR, 1
ISQAVHAAHMEINEAGR, 1
ISQAVNAAHAEINEAGR, 1
ISQAVHNAHAEINEAGR, 1
ISQAVHANHAEINEAGR, 1
ISQAPHAAHAEINEAGR, 1
ISQAVHPAHAEINEAGR, 1
ISQAVHAPHAEINEAGR, 1
ISQAVHAAPAEINEAGR, 1
ISQAVHAAHPEINEAGR, 1
ISQAVQAAHAEINEAGR, 1
ISQAVHQAHAEINEAGR, 1
ISQAVHAQHAEINEAGR, 1
ISQAVHAAQAEINEAGR, 1
ISQAVRAAHAEINEAGR, 1
ISQAVHRAHAEINEAGR, 1
ISQAVHARHAEINEAGR, 1
ISQAVHAARAEINEAGR, 1
ISQASHAAHAEINEAGR, 1
ISQAVSAAHAEINEAGR, 1
ISQAVHSAHAEINEAGR, 1
ISQAVHASHAEINEAGR, 1
ISQAVHAASAEINEAGR, 1
ISQAVHAAHSEINEAGR, 1
ISQATHAAHAEINEAGR, 1
ISQAVTAAHAEINEAGR, 1
ISQAVHTAHAEINEAGR, 1
ISQAVHATHAEINEAGR, 1
ISQAVHAATAEINEAGR, 1
ISQAVHAAHTEINEAGR, 1
ISQAVVAAHAEINEAGR, 1
ISQAVHVAHAEINEAGR, 1
ISQAVHAVHAEINEAGR, 1
ISQAVHAAVAEINEAGR, 1
ISQAVHAAHVEINEAGR, 1
ISQAVHWAHAEINEAGR, 1
ISQAVHAWHAEINEAGR, 1
ISQAVHAAWAEINEAGR, 1
ISQAVYAAHAEINEAGR, 1
ISQAVHYAHAEINEAGR, 1
ISQAVHAYHAEINEAGR, 1
ISQAVHAAYAEINEAGR, 1
LSCISSAESLK, 1
SAESLKISQAV, 1
AWVAWRNRCKGTDVQAWIRGCRL, 1
VQKCAQCHTVEKGGKHK, 1
KHGVTVLTALGAILKK, 1
SEAIIHVLHSR, 1
ADHVGSYGITVYQSP, 1
PQGGLQNIAAEKHNLGI, 1
KIAKMEKASSVFNVVNS, 1
TYQRTRALVTG, 1
IPPSACLSPQAYQQG, 1
APYTSTLLPPELSETP, 1
PQAYQQGVTDSIGML, 1
QKQEPIDKELYPLTSL, 1
ELYPLTSLRSLFGNDPSSQ, 1
RQILGQLQPSLQTGSE, 1
KAQQAAAAGTGNSSQVSQNY, 1
SPEVIPMFSALSEGAT, 1
DRVYHIPFHLLVYS, 1
YTYTYTYTVHAAH, 1
AHRVQLGPRSLQVLLIP, 1
ATSTKKLHKEPATLIKAIDG, 1
PATLIKAIDGDTVKLMYKGQ, 1
FTKKMVENAKKIEVEFDKGQ, 1
RTDKYGRGLAYIYADGKMVN, 1
YIYADGKMVNEALVRQGLAK, 1
EALVRQGLAKVAYVYKPNNT, 1
WANLMEKIQASVATNP, 1
ASFEAQGALANIAVDK, 1
EQTQQIRLQAEIFQAR, 1
VPQLNQMVRTAAEVAGQ, 1
KLRVQKSTWERGSLF, 1
SKLRVQKSTWERGSLF, 1
MYSKLRVQKSTWERG, 1
FMYSKLRVQKSTWERG, 1
YFMYSKLRVQKSTWERG, 1
YFMYSKLRVQKST, 1
YFMYSKLRVQKS, 1
YSKLRVQKST, 1
YSKLRVQKSTWE, 1
YSKLRVQKSTWER, 1
YSKLRVQKSTWERG, 1
YSKLRVQKSTWERGS, 1
YSKLRVQKSTWERGSL, 1
YSKLRVQKSTWERGSLF, 1
YFMYSALRVQKST, 1
YFMYSKARVQKST, 1
YFMYSKLKVQKST, 1
YFMYSKLRAQKST, 1
YFMYSKLRVAKST, 1
YFMYSKLRVNKST, 1
YFMYSKLRVQKAT, 1
YFMYSKLRVQKKT, 1
GLHNHLTTKTYSRSLGK, 1
DSFNNSSVQDYNLNDSENSTFLLGQGPQPTSSYKPHRLCPSEIE, 1
TELVQSSSTGKI, 1
YPVLNVTMPNNDNFDKLYIWGIH, 1
NNDNFDKLYIWGIHHPSTNQ, 1
EQTSLYVQASGRVTVSTRRSQ, 1
PPVPVSKVVSTDEYVARTNIYYHA, 1
NIASHISSSSARTGD, 1
NIASHISSSSARTGDIAC, 1
NIASHISSSSARIAC, 1
NIASHISSSSAIAC, 1
NIASHISSSSIAC, 1
ALNNRFQIKGVEL, 1
NNRFQIKGVELKS, 1
RFQIKGVELKSGY, 1
WSYNAELLVALEN, 1
YNAELLVALENQH, 1
AELLVALENQHTI, 1
DLWSYNAELLVALENQH, 1
RFQIKGVEL, 1
DAYHSRAIQWRARKQ, 1
EQTQQIRLQAE, 1
KYLEFISDAIIHVLHSK, 1
MTKALELFRNDIAAKYKELGFQG, 1
KRHGLDNYRGYSLGNWVCAAKFE, 1
FERFEIFPKE, 1
FTKKMVENAKKIEVEFDKG, 1
AHAAHAAHAAHAAHAA, 1
LPKPPKPVSKMRMATPLLMGALPM, 1
YLPKPPKPVSKLRLATPLLLQALPL, 1
YLEDARRLKAIYEKKK, 1
TYTVHAAHAYTY, 1
KMKMVHAAHAKMKM, 1
LFCGCGHEALTGTEKLIETY, 1
FSKNYQDYEYLINVIHAFQY, 1
TGTEKLIETYFSKNYQDYEY, 1
LYGALLLAYGFYTTGAVRQI, 1
FGDYKTTICGKGLSATVTGG, 1
QKGRGSRGQHQAHSLERVCH, 1
CLGKWLGHPDKFVGITYALT, 1
NTWTTCQSIAFPSK, 1
WTTCQSIAFPSKTSASIGSL, 1
SKTSASIGSLCADARMYGVL, 1
CADARMYGVLPWNAFPGKVC, 1
IAAFVGAAATLVSLVTFMIA, 1
VTGSVVCTTAAGNVNIAIGG, 1
ATGSVVCTTAAGNVNIAIGA, 1
AAGSVVCTTAAGNVNIAIAA, 1
AAASVVCTTAAGNVNIAAAA, 1
AAAAVVCTTAAGNVNIAAAA, 1
AAAAAVCTTAAGNVNIAAAA, 1
AAAAAACTTAAGNVNIAAAA, 1
AAAAAAATTAAGNVNIAAAA, 1
NHNTNGVTAAS, 1
HNTNGVTAASS, 1
NTNGVTAASSH, 1
TNGVTAASSHE, 1
NGVTAASSHEG, 1
EFISEAIIHVL, 1
FISEAIIHVLH, 1
ISEAIIHVLHS, 1
EAIIHVLHSRH, 1
AIIHVLHSRHP, 1
IIHVLHSRHPG, 1
IHVLHSRHPGD, 1
APYSTLLPPELSETP, 1
AEGRSYTEANKAKGIT, 1
AEGFSYTEANKAKGIT, 1
RQAHCNISRAKWNNT, 1
RIQRGPGRAFVTI, 1
RIQRGPARAFVTIGK, 1
RIQRGPGRAFYTIGK, 1
RIQRGPGRAFVAIGK, 1
RIQRGPGRAFVTIAK, 1
KPVSQMRMATPLLMRPMSM, 1
KPVSQARMATPLLMRPMSM, 1
KPVSQMAMATPLLMRPMSM, 1
KPVSQMRAATPLLMRPMSM, 1
KPVSQMRMATALLMRPMSM, 1
KPVSQMRMATPALMRPMSM, 1
KPVSQMRMATPLLARPMSM, 1
LEDARRLKAITEKKK, 1
IYEMYEAVSMQKPSLR, 1
IFAGIKKKERADLIAYL, 1
EDDIEADHVGFYGTTVY, 1
VDTACRHNYEGPETSTSLRR, 1
AEGASYTEANKAKGIT, 1
AEGFSYTVANKAKGIT, 1
AEGASYTVANKAKGIT, 1
AEGRSYTVANKAKGIT, 1
FTKKMVENAKKIEVEFDK, 1
SQLIAKFGTAFK, 1
RYLENGKETLQRTDAPLEDARRLKAIYEKKK, 1
GNSERHFVVQFKGE, 1
KYLEFISDAIIHVLIISK, 1
AFDISKKEMQPTH, 0
LTIDERGTEAAGA, 0
VACKQLQHMEL, 0
SGIVQLLWEAGTAVVYTCSL, 0
IGGTYMTLLNTVSNLGGNWPST, 0
ALCNATFKKTFKHLL, 0
AETSEIDRETITPESHT, 0
LSLYASGRTTGI, 0
RKDLYGNIVLSG, 0
TKLAIEAGFRHIDSAYL, 0
PPDREELGRHSWAVLHT, 0
LQKLLVSLSTSDDSKS, 0
LKSPIADMKNTGPRSGG, 0
PAAVADPAAAAAAAVAD, 0
YDYIWDFVLYPNGALEG, 0
QEGLRFLFWKVYKR, 0
AYKTFESLRFVTEDNEVV, 0
TTKVSSAVMQTYNRFP, 0
LRGDHRSPASAQKSF, 0
INLKEGKNLVGSFY, 0
LFLIGPRGCGKT, 0
RPQSAAPETDVPVD, 0
LGAMFADAKHFAH, 0
THPEFRIEDS, 0
LERAAKMSDANG, 0
IHRAAPTYEEQSSSV, 0
EAWIAAAFCPPAQL, 0
GKKAIVITSRGGI, 0
PELKTADLAKG, 0
MRQAEPADMRPEIW, 0
DPCEVCCRYGE, 0
CIAAQEANVA, 0
EHKATTEKP, 0
GLYEQLKQKWLPPPE, 0
ATDVHEEYDQLLKQ, 0
YGNSARVIYSILQGQPY, 0
WKRPQDISDDPHL, 0
IGKNIVLVDFGLKHS, 0
TDEEFKDMIIGFQLPV, 0
TLALDVQPKINEA, 0
ESLMEKHNVLEKGFLK, 0
NNIQCPMEAVVFQTKQG, 0
PLEGEVRWDSEAISKQ, 0
SSNGFGDFIFVDDEHK, 0
FADCTVILCEHRIEAM, 0
IDGVSWDSITLQQWRK, 0
GMVTFYIKGSLQHAET, 0
SVLIGVNTLANAVKVT, 0
SQSGKIILTDSPPVHN, 0
REAAAAPAAPSVASQA, 0
GYVLRVHQLHRRIKVF, 0
ESSQDSSENSSESEDE, 0
DTMQFIKPDVSTLCMG, 0
LKCSFCGKDQDQVKKL, 0
HMMKLIEEHCICDCIW, 0
KKKKGLKEKLQGKLPG, 0
QVGYNTPYMNFEYSNG, 0
LDVHGFNKPTDTVNTK, 0
AARDTVRQQFSNLLSA, 0
DRTKSDLMVRDIYKDS, 0
FDPLDCVMSDTWTGPK, 0
ESAEAFPLEFKRELTG, 0
AYPGSPFFKGDSIKYL, 0
PFTISDGVYGSTFFVA, 0
ALRARGPSGAAAMRSM, 0
GPGKNLPFSVENKWSL, 0
LQEIVDEFEDSEMLLR, 0
QRFFFTANRVKIYTNQ, 0
SDLTTKVSELPQKMAA, 0
QSSPLTHCPDPEVKHG, 0
ERLRLDAAALAALPPL, 0
FVTADDSGNGLENLFS, 0
FIVPLLVMLFCYGFTL, 0
GQCCTAYLFFYLLVCQ, 0
QIASGLFLAMHYTPDT, 0
LLVLVLFSPDLLGDPD, 0
SGTAAGFAYSKANKEA, 0
AKAYGCELLVHQNPEG, 0
GRRALAIFLQNQVSVT, 0
DIAVLEQSGVPYELLD, 0
ENPKELQSLRHDKELH, 0
LDEATDSFFQNPDSLH, 0
VSSSWSDSTAARHSRL, 0
SNKAKILFSTHTTNEK, 0
NDLIQKLQQYFGPLTI, 0
PGRPGKPGRVGDAGP, 0
VVQRVSHASVTIEGQ, 0
QLVILPVVQAQMSI, 0
TPIELRRGDRIAQ, 0
PALTPGLTLVRL, 0
KKIDDRDLPQLAAELR, 0
KKENTPLLNCARPDQD, 0
AAETLRKKGLV, 0
EDDVVQEEEEEVE, 0
RSRGGQTRREQ, 0
GDKTSSEMTD, 0
TVSCSVGCELPPEEG, 0
ESPGEVPEYPLFVT, 0
RNIFAQIVQQLDD, 0
MEQAGGQSFTG, 0
QSKFNFACLEA, 0
MLDYYKCEGDS, 0
ISAGSEIYVID, 0
AADCVETCPVD, 0
RDEEIKNEINE, 0
SADPTLGPERA, 0
ETLLAKIRELN, 0
SMVPSILVNKG, 0
VWGIGNLFMFY, 0
TMVTVVEEVDH, 0
NDNPDGTNINE, 0
EAAKKHSLLKS, 0
TECHPKVFEYF, 0
VTGAEPAQVAV, 0
SPVARALIGKQ, 0
ISKRADLAISA, 0
TYDIQRINLFD, 0
QGKKSMTLAGR, 0
MSEDYNDSIQL, 0
DGKLSNLKKAA, 0
DNCVAIHPTSA, 0
PVKHITPTRLT, 0
YRPVVPPEHAP, 0
DTNLCAIHAKR, 0
VPSKAVVIHKS, 0
HPKAETAHRCP, 0
LLQQGCERIVI, 0
LKQYLDKLGIN, 0
NRAAFKMRAGD, 0
ALEIGATRVNL, 0
CQYAVVGSLPF, 0
WVYSESGTICK, 0
PHHNPHNKQQA, 0
IADGIDPNELL, 0
AGKSITGTNLF, 0
RRRRRRVCCRR, 0
FDVSLLTIDNG, 0
SIVLSHAAGIG, 0
YDCGEEAAIQD, 0
PDLKQITWLSV, 0
VNGWKEELKII, 0
DDVIQMQGEVL, 0
RGWVIEEDEPF, 0
KDDAKEVASGY, 0
PIRVLRDSVVV, 0
TDDDLKKLSEY, 0
EHHITNLGWHT, 0
EYLKHIPSPLR, 0
GREEDKVKHIK, 0
CTMCKEKLERE, 0
LFLSVTGIRKD, 0
KILEINSELINVKAKT, 0
GYTLGNVDVTIIAQAP, 0
LPSSLSANGSAVLIAQ, 0
MAFLARKTSSLLPATT, 0
RNLFRPRLHWALLALA, 0
PDTAQRVADWLGKNYL, 0
KVKTCMIAMISPCLHS, 0
ERDTGLQQLVERDIH, 0
RQSFRHPDYIPLIVTN, 0
LNKDPKERLGCHPQTG, 0
AQYYTETSKVLTVPKT, 0
SCASNQVAQVLLTLPY, 0
NSSIMFVLIVVFLISS, 0
EQADRIENAVKKVLAQ, 0
ALAPDASKVAFVTAAE, 0
ASAVIGPHVTVEAGAV, 0
VKLNEIYIRGT, 0
DVRVNSNKELALP, 0
IIFMEDIIKLLYE, 0
SSPVISTGQHIDV, 0
ECSLTGTLYVYQG, 0
EGPIGFKSEVTDGDTY, 0
ERLQNICDRMTFKVK, 0
PTFDKGAVGPNNFIWPAEDA, 0
SSSSSLVTSSENRRPLIGD, 0
LSKKSKTEIKQRV, 0
EEDIDVIITTGGT, 0
VRFFYSGAHKTRMD, 0
CDAPLFHSETKYDSGCGW, 0
QNSATEHAFTGKYDD, 0
DMHDPSQGDPREAQAAE, 0
VELIEKGFTAGMEEVGE, 0
FWWKCNPNDDKCCRPKL, 0
KGKSRIKENIFEHRFHH, 0
KSFITNLPFYGFAVCCI, 0
HNLENIIVVLNILDRLG, 0
NARVLSCSTFLTERFYL, 0
AQLEGQEEIIIPKRVEV, 0
SLNPESLAKLQTTLSNY, 0
RYLEKSGVLDTLTKVLV, 0
HRTSATITELVIGNEYY, 0
DSSTTLGLAVEALGREN, 0
SKYDITQSANTLSLAVQ, 0
SFAMGVGTALDHAMNNL, 0
EGLLNFITSGPVVAMVW, 0
ATKPLDAEPGTIRGDLA, 0
QDAIIREQWVRVMMGRL, 0
YNRKPVGKYHIQVCTTT, 0
GLAKAKRRRSLHHKRQL, 0
PAIQKQQTKQDQTSFKR, 0
IALGKERPDVLLVEGHG, 0
AGNGRGDDPQHLYTLQF, 0
TKQMNKINLQNVFAVTL, 0
LIRLTPTQVKIWFQNHR, 0
CLLVLSSYTANLAAVMV, 0
AVPENLVGAILGKGGKT, 0
DCNSLIRPNIVFFGENL, 0
LGAGEALGLSPEEAMEL, 0
DGLTYYALVNRVENDIT, 0
YDTIRKTDEHLEKALDY, 0
CGFDPMGSARLPFSMKF, 0
LLVFAACEAAVGLALLV, 0
YVLVYLIGVLVWYLFLG, 0
SPIYEMSSTALSVIMVI, 0
VKKLSPRRRARECAVQT, 0
PWSKHPHSAVPDGYYTV, 0
GIENFDDIRVQNFDQNK, 0
VTISLWFMAWTPYLVIN, 0
MAGTSMALIVISYIHVA, 0
AFAEFAKKASTNSTVKK, 0
EMMLVTSGAVAFGKQRL, 0
QVTLADMIHHGRAVRRG, 0
VKIDEMMYHTKCVRRGA, 0
QEYDFFHMYHMLKTVYS, 0
FSLAVQSGDDETKYPEL, 0
SYRKINTHILKVPETDE, 0
EAGACAVMALERVPADI, 0
LLKGVGFPGSANNTGEV, 0
GQLSVALVDLGTRQRLT, 0
PNDLLYIFPVVILGTLA, 0
CCKDGISNTFSIVPKSL, 0
IGGGDSAAAAISLGFEN, 0
SDVEIQSQASKLSGWTL, 0
QFGTIYLCGAFWQTTTT, 0
VYGQAGAQSLARSNPAQ, 0
MDDPVEVALRKKKDSSM, 0
PSPSAAATPGGAVIIAG, 0
GINRGRLGFLTDILPQD, 0
RGPMGLTQLTTTKYIIY, 0
GSGHTDAIVTSNIAASE, 0
FDTEFLDYVLAVKVVSS, 0
TEDCVGCKRCESACPTD, 0
MGTTIIGVTYNGGVVLG, 0
RYWVIHSITIPSLFIAG, 0
GWGTTPLMGVAMALFAV, 0
AYAFLNPIVDVMPVIPL, 0
LFSSYFFNMTQSNPNEQ, 0
FVLAVLFSNYFFNMTQS, 0
AKRMRERIQALESILDA, 0
SALDPISTLTIEELITT, 0
TWFNVIYPRTQLPTWPP, 0
RFKNGGGNGGHNGLKSI, 0
LGNPGSQYELTHHNIGF, 0
EQAAKTGKSILFLLEPN, 0
SVGFKAGVKDYRLTYYT, 0
FINQLREKVGIMFGNPE, 0
EPVGGGPLLDGIAFNVD, 0
VLGGAISPIEGVGPDDL, 0
QISPELDDDIDIEIDEK, 0
PDAGKTTITEQLLYFGG, 0
HMERVISYEEGKALAES, 0
DGEHGQILIPFVSQYIE, 0
NMPVKKSDVVRAVVVRT, 0
SREELLARLLGVMQAPV, 0
VIKLALNAGKANPAPPV, 0
AAVRTIAGSARAMGLET, 0
VADNSGAREVL, 0
GYKTIVFDRGG, 0
DKIEVVTRGDVRRAKLYYLRDLR, 0
SRYVRTDLPEFRPGDTV, 0
RGLMPSPKGGTVTMDL, 0
AVLARGEKVKE, 0
TDSQVHVGQPYVSGA, 0
RGLSYREALIILEFMPY, 0
TDADSLFISEAYVDEGP, 0
KSHPFPHAIVA, 0
VSGNNRSHAMNKTKR, 0
KVVNADLHKGKPYAPL, 0
STKTSNETAEWEDGN, 0
VVFLDTTTGYQFLSGS, 0
HAKKARHAAVCNNCKQAFI, 0
KRTNRGPQTMTDMDAK, 0
RDFRGLSAKSFDGRGNYSMG, 0
GYEKTLELVGVGYRAQ, 0
VPKDVVIPAGPTSL, 0
RRKEEREALARRV, 0
RAEQIAAKRFLELLDDG, 0
EFLGDSILSFVIADELYHRF, 0
QPQRASSPEVTILGRQNELG, 0
DVLAETDMNVVMNEQGHFIE, 0
IEHFRSEDVKRILGILEKYF, 0
LDKLVIDLETNGTLDPEEAI, 0
PADRNRSEDAPIGLIPVDSL, 0
VPLKIILRLIVFDVDE, 0
KERRKYGLKKARKAPQ, 0
GSFLVKVFQGAGYQEY, 0
SASSSRWLQEHFSDKYV, 0
AYIPGIGHNLQEHSV, 0
EIGTYQGRRHRSGLPV, 0
KLLDYLKRTELERYK, 0
EGTRLDLDRIAHWVGQ, 0
GSKKPIKTWSRRSMILP, 0
IQAAMSAAFSRID, 0
KMGYSYDDIEDL, 0
YPAGGGAAAT, 0
HSDGIRKPSSAN, 0
KLGQARGVAIVAA, 0
RREVLILGVSVVSF, 0
CGGQESIASAVNHKP, 0
RHPWMWRAYDPCTEKY, 0
QQSTTQPPCTTSKPTTP, 0
RAVVVHADPDVLG, 0
AVSITDSKITLFG, 0
CIKPITGCGCGGS, 0
LREEISAILNVAK, 0
TEKEIDAIIEKAD, 0
DIEVSTCGVISPL, 0
PEKAVDYILEQFK, 0
EELKFKVIRVEED, 0
RESGQDRVKRPMNAFIV, 0
IAAERERELEECQRNHEGDEDDSHVRAQQACIEAKHDKYMADMD, 0
KQMFDIIKKLVD, 0
DDDTPKTLEMEDDDVIEVYQEQL, 0
PGRPGWHIECSAMVRDRLGD, 0
WLGLNWDEGPYFQSDRLEYYR, 0
EEAEKLIKEKEEELKERELEEKLK, 0
IVVGHVVSRERHPEA, 0
RQGLRVAVATIGAVLPGD, 0
YNRTVFEWVTTALGA, 0
NAVALRPEFTSGII, 0
CDRCRMVKTDVGS, 0
GLQYIHPLADIVT, 0
GLGFERFLMYITG, 0
HGTDFLMDNRHLW, 0
LLQVPLPPWPGAP, 0
ESQRVRESERQRG, 0
KKDADFEPKSLEQ, 0
EAGDLSKETDLILTFNI, 0
LEVEGKMVS, 0
LKCKEKCEGFELHFW, 0
VVTEGAGALAC, 0
LARWMLAHHKQNPLYTH, 0
CSEETTAPSSSYSSKQASVFIEE, 0
AEASMEFASGEDKQRIKEKNARR, 0
ISANGAIISE, 0
EYVSGLVIEGDATDQKVLE, 0
VGSAAESREMLLGVLG, 0
CNAVRAPEGAMDIVGTGGDGKNTL, 0
RAEITFGVATDTQDGFGEVVAEADA, 0
TTDDSEGEIIYSAPKP, 0
GNEVVCYESPRP, 0
GGAAGAVAQLPARP, 0
DPRRADRERRYKPPPSTTAP, 0
AAMLGIYVWVGVTQHFGWPY, 0
AVVTMKKQYPGHAKRVMLGV, 0
RTAGLEPAQLRGLEYNPLTG, 0
WMLVAEHFAGKLPERDVVTW, 0
LVFVSILRAGNGLLDGMLQL, 0
GAELQLAFPTGTVLSPGTVL, 0
LTLWIACTGAVMVG, 0
TLVNYGFRLPAALDNRPLTF, 0
KEKGKGLNLGKYSYPNYGVG, 0
EFHDTTLRDLVYLRLYKYSK, 0
HLSRNSSGLVAADALYERVL, 0
KKDYKLVFEIINQVKDEKLN, 0
PRVRGLYFPAGGSSSGTVNP, 0
QAASNPQSQDHVLTPLTPDV, 0
DYTAPDLTGLTMGAGSPDFT, 0
HSRIGQPRGRNPLSAIPTPR, 0
MTQRRWETVPVSQSLQTNKG, 0
CTVPLLVPVPKAGRCPWVPA, 0
IIKFKEKNKSTEKRIGPEIQ, 0
QDPKDTSSQPS, 0
EFQLTGTKVSC, 0
YVIARYYPELK, 0
RDLILVLKARQ, 0
EQGECLGSIPF, 0
NDVTPHKIKQM, 0
VGGKPLSYEEL, 0
FGGPGVEHAVD, 0
PKQFELVDCLA, 0
TMLLAEGTLKP, 0
VGGFLVNYGIS, 0
MGLYDRDYTQD, 0
EIQAPSDLVLLGGPL, 0
PIKRTVQEAREHNALL, 0
MAIGLALQGSLSNFAA, 0
SLADLNKAIADLITR, 0
AVFVRLALTVLAY, 0
ALFKEFTDFQEDFYA, 0
TFRILGVKAGTATLA, 0
AHASCTHTMMRTVRH, 0
LVVIACLCTGIESDF, 0
GIAWGDMRNCLNQLITEPS, 0
MAEVRPSAVLPLAADLSAI, 0
YSKLTMLIPCALLLSACTT, 0
ANPRTIETQRNLMLRRGYS, 0
AFRHAARTLMLDEQAPTLQ, 0
RTLSETGIDIMQPDVGWCG, 0
FFLNSACSASMALRTVSIL, 0
VGFVVALMLIVLGLF, 0
ALYVDSISSVTGSFIG, 0
LMQKLGLSYDDDEEDDE, 0
GFKIGHCSPSIAVPIGA, 0
GGKAGPVDPSHPMETTTTDH, 0
CLREGKKQMHRIDLRQ, 0
KALDFIGAMDVSAPTP, 0
SMKKLEDILSTIAEIE, 0
LKKSFLKLTDKIPQGL, 0
EVVSSRKKARAIKCDLCW, 0
SRSMAGARRMPG, 0
DEIPDVSARRRHPSLGFLEFSKTANFRSRRD, 0
RTQHAIKIKPEHGC, 0
KHLRRDHYFCHFCDSDGA, 0
