# Supplementary material for: On Evaluating MHC-II Binding Peptide Prediction Methods
Source: PLoS One. 2008 Sep 24;3(9):e3268. doi: 10.1371/journal.pone.0003268 (PMC2533399; doi:10.1371/journal.pone.0003268)
Supplement: Dataset S1 — Datasets derived from MHCPEP database (0.36 MB ZIP) [file pone.0003268.s002.zip › MHCPEP/UPDS/I-Ag7.arff]

@relation I-Ag7
@attribute Seq string
@attribute class {0,1}
@data
DYEYLINVIHAFQYV, 1
KPKATAEQLKTVMDD, 1
GHNYVTAIRNQQEG, 1
ETTEESLRNYYEG, 1
VVMRDPASKRSRGFGF, 1
VVMRDPQTKRSRGFGF, 1
ITASVNCAKKIVSDG, 1
TASVNCAKKIVSDGD, 1
ASVNCAKKIVSDGDG, 1
SVNCAKKIVSDGDGM, 1
VNCAKKIVSDGDGMN, 1
NCAKKIVSDGDGMNA, 1
CAKKIVSDGDGMNAW, 1
AKKIVSDGDGMNAWV, 1
RCELAAAMKRHGLDN, 1
CELAAAMKRHGLDNY, 1
ELAAAMKRHGLDNYR, 1
LAAAMKRHGLDNYRG, 1
AAAMKRHGLDNYRGY, 1
AAMKRHGLDNYRGYS, 1
AMKRHGLDNYRGYSL, 1
MKRHGLDNYRGYSLG, 1
RHGLDNYRGYSLGNW, 1
KATAEQLKTVMDD, 1
KPKATAEQLKTVMD, 1
KPKATAEQLKTVMDK, 1
KPKATAEQLKTVMA, 1
KPKATAEQLKAVMD, 1
KPKATAEQLRTVMD, 1
KPKATAEQLATVMD, 1
KPKATAEALKTVMD, 1
KPKATAAQLKTVMD, 1
KPKAAAEQLKTVMD, 1
KPKAYAEQLKTVMD, 1
KPKARAEQLKTVMD, 1
KPKANAEQLKTVMD, 1
KPKAEAEQLKTVMD, 1
KPKASAEQLKTVMD, 1
KPKALAEQLKTVMD, 1
KPKAKAEQLKTVMD, 1
SRLSKVAPVIKARMMEYGTT, 1
ETTEESLRNYYEQ, 1
WMRDPASKRSRGFGF, 1
WMRDPQTKRSRGFGF, 1
WYPWTQRYFDSF, 1
ISQAVHAAHAEINEAGR, 1
MTKALELFRNDIAAKYKELGFQG, 1
KRHGLDNYRGYSLGNWVCAAKFE, 1
LEDARRLKAIYEKKK, 1
FTKKMVENAKKIEVEFDKG, 1
LSQAVHKAVLTIDETG, 1
MVKEALEEAEKAQVAAEKA, 1
FENRKRIEPVLIRK, 1
MSKALELFRNDIAAKYKELGFQG, 1
SHLVEALYLVCGERG, 1
KNSLINYLEQIHRGVKGFVR, 1
YFSPAVGVDFELESFSERKEEEKEEL, 1
SRLSKVAPVIKARMMEYGT, 1
YVLGGGCALLRCIPALDSLTPANED, 1
ISQAVHAAHAEINEAGRY, 1
YTYTVHAAHAYTYT, 1
GHNFVTAIRNQQEG, 1
TYTVHAAHAYTY, 1
VLGGGCALLRCIPALDSLTPANED, 1
KPKATAEQLKTVNDD, 1
YLATASTMDHARHGF, 1
HARHGFLPRHRDTGI, 1
GQFGVIGPGYPIRAL, 1
PGYPIRALVGDEQED, 1
GYPIRALVGDEQEDP, 1
YQDYEYLINVIHAFQ, 1
QDYEYLINVIHAFQY, 1
YEYLINVIHAFQYVI, 1
EYLINVIHAFQYVIG, 1
YLINVIHAFQYVIGT, 1
LINVIHAFQYVIGTA, 1
INVIHAFQYVIGTAS, 1
NVIHAFQYVIGTASF, 1
LINVIHAFQYVIGT, 1
YQDYEYLINVIHAFQYVIGTASF, 1
DKEKLINVIHAFQYV, 1
DKEKLINVIHAFQKV, 1
KKKKYEYLINVIHAFQYV, 1
DKEYLINVIHAFQYV, 1
DKEYKINVIHAFQYV, 1
DKEYLKNVIHAFQYV, 1
DYEYLIKVIHAFQYV, 1
DYEYLINKIHAFQYV, 1
DYEYLINVIHAFKYV, 1
DYEYLINVIHAFQKV, 1
DYEYLINVIHAFQYK, 1
KDYEYLINVIHAFQYVK, 1
DDYEYLINVIHAFQYVD, 1
DDEYLINVIHAFQYVDD, 1
GQFRVIGPGYPIRALVGDEQED, 1
YDYEYLINVIHAFQYVIGASF, 1
YLATASTMDHARHGFLPRHRDTGI, 1
LAAAMKRHGLDNYRGYSLGNW, 1
PFSRWHLYRNGKDQ, 1
PMLLLQVSVGLVFLF, 1
AEGFSYTDANKNKGIT, 1
AEGRSYTEANKAKGIT, 1
AEGASYTEANKAKGIT, 1
AEGDSYTEANKAKGIT, 1
FTKKMVENAKKIEVEFDK, 1
AAAMKRHGLDNYRGYSLGN, 1
AAMKRHGLDNYRGYSLGN, 1
AMKRHGLDNYRGYSLGN, 1
MKRHGLDNYRGYSLGN, 1
KRHGLDNYRGYSLGN, 1
RHGLDNYKGYSLGN, 1
HGLDNYRGYSLGN, 1
AAAMKRHGLDNYRGYSLG, 1
AAAMKRHGLDNYRGYSL, 1
AAAMKRHGLDNYRGYS, 1
AAAMKRHGLDNYRG, 1
AAAMKRHGLDNYR, 1
AAAMKRHGLDNY, 1
AAAMKRHGLDN, 1
MKRHGLDNYRGY, 1
MKRHGLDNYRG, 1
MKRHGLDNYR, 1
MKRHGLDNY, 1
KRHGLDNYRGY, 1
KRHGLDNYRG, 1
KRHGLDNYR, 1
RHGLDNYRG, 1
KAAALAAYA, 1
FVNQHLAGSHLVEAL, 1
SHLVEALYLVAGERG, 1
EALYLVAGERGFFYT, 1
ERGFFYTPKTRREAE, 1
FYTPKTRREAEDLQV, 1
KTRREAEDLQVGQVE, 1
QVELGGGPGAGSLQP, 1
GGGPGAGSLQPLALE, 1
GAGSLQPLALEGSLQ, 1
LQPLALEGSLQKRGI, 1
ALEGSLQKRGIVEQA, 1
SLQKRGIVEQAATSI, 1
RGIVEQAATSIASLY, 1
EQAATSIASLYQLEN, 1
TSIASLYQLENYAN, 1
AAAMKRHCLDITYRGYSLGNW, 1
SVNCAKKIVSDGNGM, 1
IPPLRYLLDNEERMSRLSK, 1
NMYAMMIARFKMFPEVKEKG, 1
DYEYLINVIIIAFQYV, 1
YAATASTMDHARHGFLPRHRDTGI, 1
FSPAVDFELESFSERKEEEKEEL, 1
MSKALELFRNDIAAKYKLGFQG, 1
DTGHGLRLITIYSYGAGSTEKGDI, 1
DSGKGLRLIYYSITENDLQKGDL, 1
IIIEVLKKRHSG, 1
LTALGTILKK, 1
KVHGSLARAGKVRGQTPKVAKQ, 1
MEVGWYRSPFSRVVHLVRNGK, 1
MKRATIKDIREHEWF, 0
TVTGQVQGPEEKVNS, 0
KDSRPKLPQTLSRG, 0
ISEHMDVDKVAFT, 0
FKRLPRGLMLTHEGES, 0
LLDRLRDRVSELQAEQ, 0
EEYSLEYGNAAVEMH, 0
QIDKSFTKMQTPENI, 0
AALKASRLILMTDVA, 0
LLVFDEVQSGMGRSG, 0
AHSKSPYIHQLFAQQ, 0
DAMCSVCEMAVVWIE, 0
PTAALMSSIYDEHKD, 0
SIIDLVVKICCWNHR, 0
KEFNKFTDRGFFHNP, 0
PIIYAFVGEKFRNYL, 0
LIFEDKATPCVPNAR, 0
YFAKRLQQKYPNPFL, 0
IAEKTGQPIERVAHD, 0
IKPDVSTLCIGQAAS, 0
YRSSKFRHVFGKPAS, 0
IWFTFSVWDGALILP, 0
SSVTHICRDVNYGWI, 0
SKFLLSKNKLANV, 0
QVGPDVFASWFGRL, 0
GVGHSSTSISAALGM, 0
PGGTGCRCTSARSG, 0
TVPVGRVETGILKP, 0
PGLDFIATGLFPHN, 0
ELGAGKGALTTMLS, 0
SYAFRYPRQVYEQK, 0
PRSVYENFRLWQHY, 0
HPQIPLTPKPPELK, 0
AIMSWRKSSVGCQV, 0
LTEDEIEEYLDNLK, 0
RVNAQQELHPMFKF, 0
FGTWELISTDQVLP, 0
NPVQTQQITEQEIF, 0
EQASQEVKNWMTET, 0
AYNGSGASNVGFVV, 0
DYNYTLFSKILYPGDVFAFP, 0
HDLTFGLVYAFSE, 0
LLLGTGESGKSTFIK, 0
KTSAGTFCGCDLVNW, 0
SAPDRVDRVFKI, 0
EEAKTAGKKLLDKGYEF, 0
EEYGAETLERMFTTYPQTKTYFP, 0
ENFKLLGNAMVIILATHFGKEFT, 0
ESSSDSVNRRFYGSL, 0
LFQVTSGIDSLIFGETEIQ, 0
ALPKAVRNLARSNAAT, 0
THHEIEAIFKAFSRALGIA, 0
SRVGRVERTTKETS, 0
IVEEKTQLALDRLLTEWPTPEEP, 0
DGRFSGATRGLSIGH, 0
LEMEVPQAPIQPFYSSPELW, 0
REQMPVWRSEYPGVEKMNVAVMGCIV, 0
KNPKRRLGGNHRDASEIKE, 0
PAGTPPQPKRPRPGVSKDGLLSPGA, 0
GMEAKSYMDKGQLVPDEL, 0
QYTGIVIPINISNI, 0
NVRRALSRHGIYTV, 0
TGVGLHSGEKVL, 0
LPPLGVFLKFGCGHEFWICLLLTF, 0
PGPSEKQKPVFTPLR, 0
KIADQISDAVLDAIL, 0
VERVRRAHLNDLENI, 0
YDFGNVSEDKAYRAE, 0
VGYAGGFTPHPTYEE, 0
GQVDCRFLLHHNAKN, 0
DTTHVNDVEATYDLV, 0
VNVDKVILLPIYAAG, 0
MTNIVEILKHADKHS, 0
IQEAAILQNAINEAY, 0
GKLGRCESGLPRGLQ, 0
VTAIRRGNKRSLLDV, 0
LDYPGQDRLNRLKRK, 0
LNYYNNYENNDGNKI, 0
ILGYMQLRKGPNIV, 0
LGLLMYRSHMMSSLLCLEGMMLS, 0
MIITTQRGKLTSHMN, 0
RNLSGGHVEEFVLVG, 0
SAPNWKWGNLAKTYSLLH, 0
TYDNKYWFFPANNCQ, 0
MKKRNKKILDNWITI, 0
LAIRVPNHMISRIQP, 0
MLVLGPGRQPTIPPF, 0
LSEKIETLQLRVTTF, 0
VNDWVAAIGKNKQFM, 0
IIFASNGKMIDYCCP, 0
LPGKVEQSTLFSVTN, 0
LSIPLHSIDTENSVSIQ, 0
RKISSPAKDFITHRNQY, 0
FQDRPTKDVKIVKCGEL, 0
PIEMLERIRERVIGQLRQRNAC, 0
SSSAESERSYKKSKKHKKKSK, 0
VRWLAVHGLAVPTVSFLGSISAMQ, 0
AFIRIIGFDNKRQVQIISFIA, 0
LSLHNVRRSLADGF, 0
AAAPSAPVVEEQTEF, 0
DVNIGAPVVAGATVKA, 0
AVQNLFNIQVESVKTV, 0
AKAKVEEMNNIIAASR, 0
VELIEAAEEKFGVDAS, 0
AAALLERPEDAEEAVANE, 0
FIDGNRIPEHLNIPAEAVV, 0
ADATFPLYGFAHHAGYAT, 0
RTKKRYLAFELISEEPA, 0
TPKKPNSALRKVARVR, 0
QRAQGDTGSPEVQVA, 0
KLGEFAPTRKFGGH, 0
KSGTLQEYRKREH, 0
CGTWRLVYQRLKALEVLT, 0
KDKVVQVEDSKPVKIIS, 0
KTKEIARTEEHQETQL, 0
ASIKEEERLDPKIS, 0
GPTTVTGSVSGLK, 0
LLICLFVVFIAS, 0
PQHYHTPFEKI, 0
AVAVAVTLLFLT, 0
ELKGVPVRIEV, 0
MFSFEVEKEQ, 0
SMGKKKHVL, 0
FRNIGEILELA, 0
AFLDLVKFDK, 0
PYNFICVQT, 0
YQVLPDRSH, 0
CQVYQRSCD, 0
DLRKTSHVGSGAAAV, 0
LDVLHKLRDQGNTIV, 0
LQIDCVFCKTVLKTA, 0
KPSCVPLMRCGGCCN, 0
LREARSNVFKEVEAE, 0
RGLATHFLEAMKENR, 0
NFRKRHQGVIPLVGG, 0
GKFADLPFKESLSDS, 0
RSEEQKIELAREVTE, 0
MVPQTTVTIDDPETA, 0
RLEAIAHPRFPLVCQ, 0
IVYAGFSIVNWGKMT, 0
IPVYLEKAKKLQRHL, 0
DFIDETEEVKEEYMS, 0
TEGTVNLVQDPNGG, 0
NLASLSNDRSADTSAAPHSPL, 0
KVVEWWVDRLLINYP, 0
AADDALSEAVREKAAYAAA, 0
MRNELYQLWCVASAARGVAK, 0
TRTDDKFFTPREIEQK, 0
YFIIMFTSKKADKTEKSRLAAYVP, 0
KGFFKAAGLFPLALMLSGCISYA, 0
ETKGDNHVHVMIKELNKAFITP, 0
ASQRPKALRSIKYCSCLANEGDNS, 0
NYFLFNMAFADLLIALFNVGTSW, 0
VVYDVTDQESFN, 0
PLGVLLGKGF, 0
DAGGKGALVDCTPAPTPTEDLT, 0
TGEKPFTCPECGKSFARRSHL, 0
