# Supplementary material for: On Evaluating MHC-II Binding Peptide Prediction Methods
Source: PLoS One. 2008 Sep 24;3(9):e3268. doi: 10.1371/journal.pone.0003268 (PMC2533399; doi:10.1371/journal.pone.0003268)
Supplement: Dataset S1 — Datasets derived from MHCPEP database (0.36 MB ZIP) [file pone.0003268.s002.zip › MHCPEP/UPDS/I-Ak.arff]

@relation I-Ak
@attribute Seq string
@attribute class {0,1}
@data
EKDDLSVEAEIAHQIA, 1
DYGILQINSR, 1
DYAILQINSR, 1
DYGALQINSR, 1
DYGILAINSR, 1
DYGILQIASR, 1
DYGILQINAR, 1
DYGIFQINSR, 1
DYGIVQINSR, 1
DYGIIQINSR, 1
ISQAVHAAHAEINEAGR, 1
HNTNGVTAACSHE, 1
FISEAIIHVLHSR, 1
NTDGSTDYGILQINSR, 1
NLCNIPCSALLSS, 1
SALLSSDITASVNCAK, 1
KAERADLIAYLKQATAK, 1
FESNFNTQATNR, 1
ESNFNTQATNR, 1
SNFNTQATNR, 1
NFNTQATNR, 1
FESNFNTQATN, 1
AESNFNTQATNR, 1
FASNFNTQATNR, 1
FEANFNTQATNR, 1
FESAFNTQATNR, 1
FESNANTQATNR, 1
FESNFATQATNR, 1
FESNFNAQATNR, 1
FESNFNTAATNR, 1
FESNFNTQAANR, 1
FESNFNTQATAR, 1
FESNFNTQATNA, 1
FESNYNTQATNR, 1
FESNFNVQATNR, 1
FESNFNTRATNY, 1
GFSYTDANKNKGIT, 1
KPNILNCYVTQFHPPH, 1
CYVTQFHPPHIEIQML, 1
GKKIPKVEMSDMSFSK, 1
SFSKDWSFYILAHTEF, 1
SFYILAHTEFTPTETD, 1
ASMAEPKTVYWDRDM, 1
GFTYTDANKNKGIT, 1
TGKICNNPHRILDGIDCTLID, 1
CNNPHRILDGIDCTLIDALLGDPHCDGFQNEKWDL, 1
TGKICNNPHRILDGRACTLIDALLGDPHCDVFQNETWDL, 1
PSDKHIEQYLKKIKNSIS, 1
SDYEGRLIQNSLTI, 1
IASNENMETMESSTL, 1
RTLYQNVGTYVSVGTSTLNK, 1
VYQILAIYATVGSLSLAIMMAG, 1
SAAFEDLRVLSFIRG, 1
AVVKKGTDFQLNQLE, 1
KKGTDFQLNQLEGKKG, 1
EYVRFDSFVGEYRAVT, 1
EENLRFDSDVGEFRAV, 1
YEDENLYEGLNLDDCSMYE, 1
EYILYNKGIMGEDSYPY, 1
RSYLDAWVCEQLAT, 1
NSERHFVHQFQPFCYF, 1
HQFQPFCYFTNT, 1
DGSTDYGILQINSRW, 1
GSTDYGILQINSRWWC, 1
QATNRNTDGSTDYGILQINSRWWCNDGR, 1
FISDAIIHVLHSK, 1
NPHRILDGI, 1
LEFITEGFTWTGVTQNGGSNA, 1
RNRCKGTDVQAWIRGCRL, 1
YWERETQKAKGNE, 1
VNTFVHESLADVQA, 1
MQWNSTTFHQTLQ, 1
KYALADASLKMADPNR, 1
IIANDQGNRTTPSY, 1
TPRRGEVYTCHVEHP, 1
KVHGSLARAGKVRGQTPKVAKQ, 1
AGKVRGQTPKVAKQEKKKKKT, 1
EPLVPLDNHIPENAQPG, 1
DGSTDYGILQINS, 1
STDYGILQINSR, 1
TDYGILQINSRW, 1
DYGILQINSRWW, 1
GSTDYGILQINSR, 1
STDYGILQINSRW, 1
TDYGILQINSRWW, 1
DYGILQINSRWWC, 1
DGSTDYGILQINSR, 1
GSTDYGILQINSRW, 1
STDYGILQINSRWW, 1
TDYGILQINSRWWC, 1
DYGILQINSRWWCN, 1
TDGSTDYGILQINSR, 1
GSTDYGILQINSRWW, 1
STDYGILQINSRWWC, 1
TDYGILQINSRWWCN, 1
DYGILQINSRWWCND, 1
TDGSTDYGILQINSRW, 1
DGSTDYGILQINSRWW, 1
STDYGILQINSRWWCN, 1
TDYGILQINSRWWCND, 1
DYGILQINSRWWCNDG, 1
RNTDGSTDYGILQINSR, 1
NTDGSTDYGILQINSRW, 1
TDGSTDYGILQINSRWW, 1
DGSTDYGILQINSRWWC, 1
GSTDYGILQINSRWWCN, 1
STDYGILQINSRWWCND, 1
TDYGILQINSRWWCNDG, 1
DYGILQINSRWWCNDGA, 1
NRNTDGSTDYGILQINSR, 1
RNTDGSTDYGILQINSRW, 1
NTDGSTDYGILQINSRWW, 1
TDGSTDYGILQINSRWWC, 1
DGSTDYGILQINSRWWCN, 1
GSTDYGILQINSRWWCND, 1
STDYGILQINSRWWCNDG, 1
TDYGILQINSRWWCNDGR, 1
DYGILQINSRWWCNDGRT, 1
TNRNTDGSTDYGILQINSR, 1
NRNTDGSTDYGILQINSRW, 1
RNTDGSTDYGILQINSRWW, 1
NTDGSTDYGILQINSRWWC, 1
TDGSTDYGILQINSRWWCN, 1
DGSTDYGILQINSRWWCND, 1
GSTDYGILQINSRWWCNDG, 1
STDYGILQINSRWWCNDGR, 1
TDYGILQINSRWWCNDGRT, 1
DYGILQINSRWWCNDGRTP, 1
DGSTDYGILQINSRWWA, 1
DGSTDYGILQINSRWWAA, 1
DGSTDYGILQINSRA, 1
DGSTDYGILQINSRAA, 1
DGSTDYGILQINSRWA, 1
DGSTDYGILQINSRAW, 1
DGSTDYGILQINSRF, 1
DGSTDYGILQINSRFF, 1
DGSTDYGILQINSRWF, 1
DGSTDYGILQINSRFW, 1
DGSTDYGILQINSRFA, 1
DGSTDYGILQINSRAF, 1
DGSTDYGILQINSRQQ, 1
DQIEVTNATELVQSSSTGKICNN, 1
DYASLRSLVASSGTLEFITE, 1
QQTIIPNIGSRPWVRGLSSR, 1
APRGYFKMRTGKSSIMRSDA, 1
PPVPVSKVVSTDEYVARTNIYYHA, 1
VSGLQYRVFRIHLPDP, 1
EQMFVRHLFNRAGTVG, 1
DKGILQINSR, 1
DYGIKQINSR, 1
DYGILQIKSR, 1
DGSTDYGILQINSRW, 1
YVRFDSFVGEYRAVT, 1
LGNWVCAAKFESNFNTQAT, 1
AAKFESNFNTQAT, 1
TDYGILQINSR, 1
DGNGMNAWVAWRNRCK, 1
MNAWVAWRNRCKGTDV, 1
AWVAWRNRCKGTDVQAWIRGARL, 1
AWRNRCKGTDVQAWIRGALR, 1
RNRCKGTDVQAWIRGALR, 1
EEDFHVDQVTTVKVPM, 1
EEDFHVDQATTVKVPM, 1
ISQAVHAAHAEINE, 1
LFCGCGHEALTGTEKLIETY, 1
TGTEKLIETYFSKNYQDYEY, 1
FYTTGAVRQIFGDYKTTICG, 1
QKGRGSRGQHQAHSLERVCH, 1
NTWTTCQSIAFPSK, 1
WTTCQSIAFPSKTSASIGSL, 1
SKTSASIGSLCADARMYGVL, 1
DSAFDVLSFTAEEKAGVYK, 1
DSAFDVLSFTAEEKA, 1
SAFDVLSFTAEEKA, 1
SAFDVLGFTAEEKA, 1
SAFDVLSFTPEEKA, 1
HRGAIEWEGIESG, 1
KGTDFQLNQLEGKKG, 1
SYLDAWVCEQLAT, 1
RNRCKGTDVQAWI, 1
KGTDVQAWIRGCRL, 1
KPVSQMRMATPLLMRPMSM, 1
KPVSQARMATPLLMRPMSM, 1
KPVSQMRAATPLLMRPMSM, 1
KPVSQMRMATALLMRPMSM, 1
KPVSQMRMATPALMRPMSM, 1
KPVSQMRMATPLLARPMSM, 1
IFAGIKKKERADLIAYL, 1
RNRCKGTDVQAWIRGARL, 1
DLIKYLKQATSS, 1
IKYLKQATSS, 1
YIYADGKMVNEALVRQGLAK, 1
NEALVRQGLAKVAYVYKPNNT, 1
AGSTDYGILQINSR, 1
DASTDYGILQINSR, 1
DGATDYGILQINSR, 1
DGSADYGILQINSR, 1
DGSTDAGILQINSR, 1
DGSTDYAILQINSR, 1
DGSTDYGALQINSR, 1
DGSTDYGIAQINSR, 1
DGSTDYGILAINSR, 1
DGSTDYGILQANSR, 1
DGSTDYGILQIASR, 1
DGSTDYGILQINAR, 1
DGSTDYGILQINSA, 1
DGSTAYGILQINSR, 1
IIANAQGNRTTPSY, 1
EPLVPLDNHIPENAQPGY, 1
EPLVPLANHIPENAQPGY, 1
AILLDKGNKEFLSAGY, 1
AILLAKGNKEFLSAGY, 1
DPFKGDDENEENPTEPSY, 1
DPFKGDAENEENPTLPSY, 1
DPFKGADENEENPTLPSY, 1
FVRFDSDVGEERAVTELY, 1
FVRFASDVGEERAVTELY, 1
FVAFDSAVGAARAVTELY, 1
KGTDFQLNQLEGKKGY, 1
KGTAFQLNQLEGKKGY, 1
YILYNKGIMGEDSYPY, 1
YILYAKGIMGEDSYPY, 1
SFLDAWVCEQLATY, 1
EDENLYEGINLDDCSMY, 1
EDEALYEGLNLDDCSMY, 1
RYLENGKETLQRTDAPLEDARRLKAIYEKKK, 1
IASNENMDAMESSTL, 1
LEDARRLKAIYEKKK, 1
DGSTEYGILQINSR, 1
DGSTCYGILQINSR, 1
DGSTSYGILQINSR, 1
DGSTRYGILQINSR, 1
DGSTNYGILQINSR, 1
DGSTQYGILQINSR, 1
DGSTHYGILQINSR, 1
DGSTTYGILQINSR, 1
DGSTLYGILQINSR, 1
DGSTPYGILQINSR, 1
DGSTGYGILQINSR, 1
AVRFDSDVGEFRAVTELY, 1
FARFDSDVGEFRAVTELY, 1
FVAFDSDVGEFRAVTELY, 1
FVRADSDVGEFRAVTELY, 1
FVRFDADVGEFRAVTELY, 1
FVRFDSAVGEFRAVTELY, 1
FVRFDSDAGEFRAVTELY, 1
FVRFDSDVAEFRAVTELY, 1
FVRFDSDVGAFRAVTELY, 1
FVRFDSDVGEARAVTELY, 1
FVRFDSDVGEFAAVTELY, 1
FVRFDSDVGEFRAATELY, 1
FVRFDSDVGEFRAVAELY, 1
FVRFDSDVGEFRAVTALY, 1
FVRFDSDVGEFRAVTEAY, 1
RSWGLETDEALFLAGA, 0
NLLRSKTFIA, 0
ALPHAILRLD, 0
EITGGDMFID, 0
GYCHKQPGWV, 0
KLDIPVFPTI, 0
TYQWWKMMGL, 0
LKAHRALESI, 0
HASKELNVYN, 0
LKMKALADLG, 0
PELAGSLGTYSILWQIE, 0
KLVAMTGDGTNDA, 0
IGFSIFISGIQAY, 0
PQLNPNPWFYIMLMSW, 0
TGLFCLMISFLLL, 0
DTSLRIFKWVPVVDPQ, 0
VHDGGPEDPRVGVIRVK, 0
PKLSLNHVEEDG, 0
QRLTLQEHKMV, 0
DMNAIKALPE, 0
EGFARRILS, 0
QLQFNIEQRNL, 0
FTIYDAEGSVDV, 0
QRKLKTQKERLE, 0
PGGGTALLRCRA, 0
GIVRIPLHKGKS, 0
LFDLYVNTCPGQ, 0
FGHAIRQVVLHT, 0
SQGCSRDTSRES, 0
CRDRVVEESELA, 0
PLFAKFLQPYHP, 0
MELAQPGNQILG, 0
LPSYVDRRDYPL, 0
KEREEDQVLDSD, 0
ADFYSFSGHKML, 0
ILLQRPDIMEAE, 0
LPFIYKTCPEGKNL, 0
LPWGQMSFWGATVITN, 0
AGRGAPPPPPPFTSYI, 0
KKAGAKKKDVKLILDT, 0
AATGKRCLPLSMDVRV, 0
QLHGAARTAAQQAFRE, 0
ADSLVFQVEKTLTDL, 0
LSNKIVEESSFTGA, 0
SWTQAFAGAMVELGERRPDIV, 0
PPAVGVLVAYTGEGEAAQAAAHAAAMQVAALKAQY, 0
DAELIERERAVYREKALAEGKPENIVEKIVDGAIKKYYK, 0
YDKLSRALRYYYDKNIMT, 0
GYAAFAAGQGLSHF, 0
KLGIMPGFGGSVRMP, 0
FQSGGGRGRGGGRGGKRGNQ, 0
CKPECPVNIQQGSIYAIDADSC, 0
YAQLLVETDTFGSQV, 0
LTCSLQVHAQVRDLK, 0
KMLIDYQNEYRNNLNS, 0
LHTKTWFELAPKAVNI, 0
GFTMQRCAGFLFLSLI, 0
VENFITLVVFGLIFAMGVL, 0
AEKNRQIAVLESGGVVE, 0
DTPKRVAKMYAEMF, 0
EEHVALSKGLEIAPTG, 0
EIVDIKEFKPEN, 0
LTGRIPPSTPRSKRL, 0
QALAPTGPVYQAGTLS, 0
GAQISLAAGVFAVFIGAAIGTLLGLLAG, 0
IVFINDGSKDATE, 0
GDKGLFTKE, 0
TKTRGKLCPNCLNCTDLDVAL, 0
VSRLFHKGDDAILKKIGE, 0
YKLKQRLEKQAED, 0
FLSQVPPHVPVIID, 0
YTKKFDGVDIDNF, 0
IARPSIENNGRIIIAQ, 0
ILTFNFIKDKSYDK, 0
QAERIVQELVRGGAD, 0
EMKNGVLKVTVPKMKEEERNNV, 0
SRSRSRSRYRRRRRRRSRHHN, 0
KSIPPQCHCADIRLNSC, 0
IDNAITLFSEKGY, 0
GEVIENLPNATF, 0
QNLPNLIVLQVG, 0
PEELGGDVIVVP, 0
GYFNASNSNVSDG, 0
QIAQRSKLEAEAL, 0
FYQKLSAAEGTPK, 0
HRRFANAVEIFIL, 0
FGQLVADRLDIRKI, 0
RANTIVVPGGKMEL, 0
DISSLENSSNQKIK, 0
FSIQRMGTRIIGKA, 0
VFIYLFGGIFSFAF, 0
IPWLTEHGLVCHPHT, 0
EDEHCVIPMGGSLPV, 0
VAANPVDVLTYSTWK, 0
SNLSPQITWGTSPDQ, 0
EPSHGSAPDIAGQNL, 0
VALVALRNFARKLDIQ, 0
WVYVSIANFGGMPTTV, 0
FLSNSRYREQLASCNA, 0
ADEVDTQLLQDAARKE, 0
RLKVVGQGRGYGDPGG, 0
EREYQNLLRQTLEQKTQ, 0
FPLSSSCKKQVSSGSES, 0
IAHVKGVAADLSHIETQ, 0
PGKSVLFRDYGLYDHAM, 0
KIDGTQVGDVARAAGLK, 0
FDAAKNDDSFYLPPEAF, 0
SGDLPSINYINVNIRDQ, 0
FGAIVNSLVKDVLMPPI, 0
CPCCPSGCTKCASGCVCK, 0
RKSKKETVFVKAIYSFTG, 0
AFGNAKTIRNNNSSRFGR, 0
KLRLERVKFRRQEANARE, 0
LQLRDYCAHYLIRLLKCK, 0
CYDRYLCRIEEMRQSLNI, 0
VSGGVCYNCQHDTTGRYC, 0
PARCDGEEQTRISLNCTQ, 0
GVDCSGFVVVTMRDRFDL, 0
FYFLDSGPRELFVSICIFL, 0
AWGSIIAGLILCQYILPNK, 0
QKTSSDCTEARRCSPFHEK, 0
DNRIDVIYGFFGALCLMVD, 0
DTQANELTLMVMSSIFVLI, 0
EFFMLGLSQNSEVQRVLFV, 0
KDELLYCGEFRELGQPDKK, 0
PYVFDREGLKECYVFKPKN, 0
LNIGHTIISRAVLVGMVQA, 0
VILVYLSQRRWEQLDPSGR, 0
GKKASLDGTTLIARNED, 0
ILDDMDGCRVEFNLPGEN, 0
YWDLVANRTATIAAV, 0
GINRERVPFILTYDFV, 0
LIIHGFRALGTKPSWI, 0
NGQSSPLPQVTPRLPQ, 0
NLAQKRRFERYQYAL, 0
NPLIELAPSIKEHLAP, 0
NPAFPPGGPPHPVPQP, 0
EEYIKDEQKNLKKEFL, 0
EGPSLSNDNNNDDPWL, 0
LAVPLVREKKPKDRDF, 0
TILYWGLLLIFVLAVL, 0
MESPAFFFTIFLWCLLLSVTGYS, 0
QANELHYVPLPPNLVKQIEA, 0
LTVTDSHFGNSPVDMPLEVL, 0
PILPIFDFLREKGSLEEEEM, 0
PELAATIGVDFKVKTISVDGNKAK, 0
TLNMEVDNAQHLVVRD, 0
ASVGFKAGVKDYKLTY, 0
DILAAFRVTP, 0
LLDVAHSLFN, 0
KKRVNLYIND, 0
LQLPPLERLNLNCSE, 0
YQLSNLSQEDCWLLF, 0
KLKNKVYLAIIDLPHGVKG, 0
TAIHNIEITLGKG, 0
ACVRNGVNVNK, 0
PNLFAFGTTDAIAPAK, 0
RRAAEKAGIEGLDEFL, 0
FEEAVRRMLPKGPLGRKMLKKLK, 0
YKKRRRKDSKLKRGFRRQFT, 0
SIVMKRFHARGRGRASRI, 0
KIQIKEAVRRLFNVKV, 0
VRIKNIKRSQQNPKGK, 0
NKPAKGHVAKANTA, 0
TSKGKGFAGTVKRWNFRTQD, 0
GNKEKKAVGDKKLKKPVVGK, 0
NKYNTPKFRLIVRLSNRDIT, 0
TKAKKAISNFKLRAGIPLGV, 0
SEKFSKKLQLSGVG, 0
LLEPLENLGDVGQVVDVKPG, 0
APAESKEGRRSQGESDDDMG, 0
EEMLEKHSPSATIKEYLQK, 0
VHVPLSLEAQLEARA, 0
ETRRDMQKVARSEA, 0
AREIITKVGIEDAR, 0
VQDAREPRDGRAIE, 0
CRIGDKVRIMETR, 0
PVYVQEDMVGHKLGE, 0
SVKRKKKSEAARK, 0
TARLVAQGIAEQL, 0
KREILPDPKFGNVE, 0
VGKVIGTKMQKTAKVRVTR, 0
ESSNRFGIKKDKSGLIDSF, 0
EKNLVEETGRLEVPGRPIL, 0
DDIRGVNSSGAITRLIAFG, 0
IYALFYLVLIVAFSYFYSS, 0
SRGGNTRKEQLGSEGYQQM, 0
KVKEIESKEEQLNDDLY, 0
LISLEQGVVVLIRKMLDG, 0
PRRNIVGCRIQH, 0
GLVGMCKPTK, 0
VVDKDDADVINVDEEVTLMD, 0
LEAQFAPAELEEATEEDLKQH, 0
LSGSRFIVYKNAGA, 0
KDLDYQTMKEYQRF, 0
GEYSPSWSDTEKLI, 0
VNSELAQFTASEYV, 0
FRGKVSMKEVEENM, 0
ALKAGLPDSIVAST, 0
LTGEALKDAVARAD, 0
YGVTTLVRVCDATY, 0
SDSEQYAESPTIRS, 0
WLFLSSEEQMCGTH, 0
IFLDLPAPWEAIPH, 0
SNVKLLRVDGSSLT, 0
SGHHAKIEEWRMEQ, 0
SFDWNLLAALDADI, 0
EATKFSQYLLDSDK, 0
SGLGQLHEAAQSADRLVC, 0
GRGCGCPPGDDNLEVKCC, 0
KSNCEKTCGVKCECVP, 0
SSRQTILNNSQVLDLD, 0
GPATDPASASGFARDYPD, 0
MMEILSVLAKGDHSPVTR, 0
LPEVDLLIRTSGECRISN, 0
ALLQTLRQTVGTEAEGSL, 0
NGDCRITKDNRRHCQACR, 0
DMVDFINDTVVSEHEELS, 0
DEVDELATQATQDVTQ, 0
RRSTRRPRGARPPTPS, 0
DEIDSLCGSRSENESE, 0
FLQFLMLRNRSESNTL, 0
TLSINHSNSYLAYP, 0
HRRYRTASELKVGYSVT, 0
GGMKLAKKYEGGKEQEI, 0
IEVEGVSGAGLVKVVMTCKNDVKRVSIDPSL, 0
EKPHVIINGKRHRIK, 0
QIKAREGERIAKHLK, 0
DEQLKNLVSEVTDA, 0
AEVTGVSNYEIMVK, 0
LVMWGVSCVGFLCF, 0
QDMSLWRWQLSLEQ, 0
FITKLEGAHLEYEK, 0
KRSEILQQLKEAVD, 0
QHPGVDVQREAAGS, 0
RAIKKGSGELEGAT, 0
FKGSVLYGSLSTIV, 0
GRLMHYNDGLIRLV, 0
NTHVPEPHETNEQR, 0
GIKINNGRVIIDLENSHL, 0
FFGALVQAGSGTFTYHEI, 0
EQLVAPMKAELANAGFTE, 0
QLLYAARDMQPMWENRDA, 0
PRVIDTLIGCAIAWAAVS, 0
HQVGGGRLQLMFSRNRLT, 0
AKTLLLLFASSFAALTPE, 0
SSSAISKKWKPLSKRDKL, 0
DGLVLRLYIQPKASRDSI, 0
TNGGALIKTINIRVENPN, 0
RFTKVAIGTSLIVGAGVA, 0
ISISCLKPSPPPEVHLTG, 0
VIAIDTATFATPFADIGV, 0
DMTARNIQNEAKKKGLPW, 0
DPTQKALYNDVMQENYET, 0
