# Supplementary material for: On Evaluating MHC-II Binding Peptide Prediction Methods
Source: PLoS One. 2008 Sep 24;3(9):e3268. doi: 10.1371/journal.pone.0003268 (PMC2533399; doi:10.1371/journal.pone.0003268)
Supplement: Dataset S1 — Datasets derived from MHCPEP database (0.36 MB ZIP) [file pone.0003268.s002.zip › MHCPEP/UPDS/I-Ed.arff]

@relation I-Ed
@attribute Seq string
@attribute class {0,1}
@data
NKALELFRKDIAAKY, 1
KALELFRKDIAAKY, 1
ALELFRKDIAAKY, 1
LELFRKDIAAKY, 1
ELFRKDIAAKY, 1
FERFEIFPK, 1
CPKYVRSAKLRM, 1
LEDARRLKAIYEKKK, 1
NTDGSTDYGILQINSR, 1
FERFEIFPKESS, 1
NKALELFRKDIAAKYKELGYQG, 1
SLKMADPNRFRGKDLP, 1
KAERADLIAYLKQATAK, 1
ANERADLIAYLKQATK, 1
AWVAWRNRCK, 1
IVSDGNGMNAWVAWRNRC, 1
AWVAWRNRCKGTDVQAWI, 1
AWRNRCKGTDVQAWI, 1
EWVAWRNRCK, 1
VWVAWRNRCK, 1
SWVAWRNRCK, 1
AAVAWRNRCK, 1
AFVAWRNRCK, 1
AQVAWRNRCK, 1
AWAAWRNRCK, 1
AWLAWRNRCK, 1
AWEAWRNRCK, 1
AWVSWRNRCK, 1
AWVEWRNRCK, 1
AWVVWRNRCK, 1
AWVAQRNRCK, 1
AWVAARNRCK, 1
AWVAFRNRCK, 1
AWVAWENRCK, 1
AWVAWKNRCK, 1
AWVAWANRCK, 1
AWVAWRQRCK, 1
AWVAWRVRCK, 1
AWVAWRARCK, 1
AWVAWRNECK, 1
AWVAWRNKCK, 1
AWVAWRNACK, 1
AWVAWRNRQK, 1
AWVAWRNREK, 1
AWVAWRNRKK, 1
AWVAWRNRCR, 1
IVSDGNGMNAWVAWRNRCK, 1
WVAWRNRCKGTDVQAWI, 1
VAWRNRCKGTDVQAWI, 1
IQKTPQIQVYSRHPPE, 1
IQVYSRHPPENGKPNI, 1
HPPENGKPNILNCYVT, 1
KPNILNCYVTQFHPPH, 1
CYVTQFHPPHIEIQML, 1
HPPHIEIQMLKDGKKI, 1
IQMLKNGKKIPKVEMS, 1
GKKIPKVEMSDMSFSK, 1
VEMSDMSFSKDWSFYL, 1
SFSKDWSFYILAHTEF, 1
SFYILAHTEFTPTETD, 1
HTEFTPTETDTYACRV, 1
TETDTYACRVKHDSMA, 1
ACRVKHDSMAEPKTVY, 1
ASMAEPKTVYWDRDM, 1
IQRTPKIQVYSRHPAE, 1
IQVYSRHPAENGKSNF, 1
KSNFLNCYVSGFHPSD, 1
HPSDIEVDLLKNGERI, 1
VDLLKDGERIEKVEHS, 1
GERIEKVEHSDLSFSY, 1
SFSNDWSFYLLYYTEF, 1
SFYLLYYTEFTPTEKD, 1
ACRVNHVTLSQPKIVK, 1
VTLSQPKIVKWDRDM, 1
IIHVLHSRHP, 1
DTVKLMYKGQPMTFRLLLVD, 1
ALWYSTHFVFGGGTKVTV, 1
MNAWVAWRNRCKGTDV, 1
KGTDVQAWIRGCRL, 1
KHGVTVLTALGAILKK, 1
SEAIIHVLHSR, 1
EPSDKHIEQYLKKIKNS, 1
FERFEIFPKE, 1
GGELDKWEKIRLRPGG, 1
KIRLRPGGKKKYKLKH, 1
IVWASRELERFAVNPG, 1
YGGFLRRIRPKLK, 1
PMTFRLLLVDTPETKHPKKG, 1
VEKYGPEASAFTKKMVENAK, 1
EALVRQGLAKVAYVYKPNNT, 1
AYVYKPNNTHEQHLRKSEA, 1
HEQHLRKSEAQAKKEKLNIW, 1
DSFNNSSVQDYNLNDSENSTFLLGQGPQPTSSYKPHRLCPSEIE, 1
PPVPVSKVVSTDEYVARTNIYYHA, 1
VSGLQYRVFRIHLPDP, 1
EQMFVRHLFNRAGTVG, 1
EALNNRFQIKGVELKS, 1
AELLVALEN, 1
ALWFRNHFVFGGGTKVTV, 1
KYLEFISEAIIHVLHSR, 1
WVAWRNRCKGTD, 1
AYVYKPNNTHEQHLRKSE, 1
SSFERFEIFPK, 1
EKIRLRPGGKKK, 1
ARRLKARRLKARRLK, 1
MTKALELFRNDIAAKYKELGFQG, 1
KPVSQMRMATPLLMRPM, 1
LPKPPKPVSKMRMATPLLMGALPM, 1
YLEDARRLKAIYEKKK, 1
SQLELRWKSRHIKER, 1
LELRWKSRHIKER, 1
ERAEAWRQKLHGRL, 1
RAEAWRQKLHGRL, 1
AQFMWIIRKRIQLP, 1
SLDEHYHIRVHLVK, 1
GQFYFLIRKRIHLR, 1
LVVDNGSGMCKAGF, 1
AYVKQNTLKL, 1
CYVKQNTLKL, 1
DYVKQNTLKL, 1
EYVKQNTLKL, 1
FYVKQNTLKL, 1
GYVKQNTLKL, 1
HYVKQNTLKL, 1
IYVKQNTLKL, 1
KYVKQNTLKL, 1
LYVKQNTLKL, 1
MYVKQNTLKL, 1
NYVKQNTLKL, 1
PYVKQNTLKL, 1
QYVKQNTLKL, 1
RYVKQNTLKL, 1
SYVKQNTLKL, 1
TYVKQNTLKL, 1
VYVKQNTLKL, 1
WYVKQNTLKL, 1
YYVKQNTLKL, 1
KAVKQNTLKL, 1
KCVKQNTLKL, 1
KDVKQNTLKL, 1
KEVKQNTLKL, 1
KFVKQNTLKL, 1
KGVKQNTLKL, 1
KHVKQNTLKL, 1
KIVKQNTLKL, 1
KKVKQNTLKL, 1
KLVKQNTLKL, 1
KMVKQNTLKL, 1
KNVKQNTLKL, 1
KPVKQNTLKL, 1
KQVKQNTLKL, 1
KRVKQNTLKL, 1
KSVKQNTLKL, 1
KTVKQNTLKL, 1
KVVKQNTLKL, 1
KWVKQNTLKL, 1
KYAKQNTLKL, 1
KYCKQNTLKL, 1
KYDKQNTLKL, 1
KYEKQNTLKL, 1
KYFKQNTLKL, 1
KYGKQNTLKL, 1
KYHKQNTLKL, 1
KYIKQNTLKL, 1
KYKKQNTLKL, 1
KYLKQNTLKL, 1
KYMKQNTLKL, 1
KYNKQNTLKL, 1
KYPKQNTLKL, 1
KYQKQNTLKL, 1
KYRKQNTLKL, 1
KYSKQNTLKL, 1
KYTKQNTLKL, 1
KYWKQNTLKL, 1
KYYKQNTLKL, 1
KYVAQNTLKL, 1
KYVCQNTLKL, 1
KYVDQNTLKL, 1
KYVEQNTLKL, 1
KYVFQNTLKL, 1
KYVGQNTLKL, 1
KYVHQNTLKL, 1
KYVIQNTLKL, 1
KYVLQNTLKL, 1
KYVMQNTLKL, 1
KYVNQNTLKL, 1
KYVPQNTLKL, 1
KYVQQNTLKL, 1
KYVRQNTLKL, 1
KYVSQNTLKL, 1
KYVTQNTLKL, 1
KYVVQNTLKL, 1
KYVWQNTLKL, 1
KYVYQNTLKL, 1
KYVKANTLKL, 1
KYVKCNTLKL, 1
KYVKDNTLKL, 1
KYVKENTLKL, 1
KYVKFNTLKL, 1
KYVKGNTLKL, 1
KYVKHNTLKL, 1
KYVKINTLKL, 1
KYVKKNTLKL, 1
KYVKLNTLKL, 1
KYVKMNTLKL, 1
KYVKNNTLKL, 1
KYVKPNTLKL, 1
KYVKRNTLKL, 1
KYVKSNTLKL, 1
KYVKTNTLKL, 1
KYVKVNTLKL, 1
KYVKWNTLKL, 1
KYVKYNTLKL, 1
KYVKQGTLKL, 1
KYVKQHTLKL, 1
KYVKQKTLKL, 1
KYVKQPTLKL, 1
KYVKQQTLKL, 1
KYVKQRTLKL, 1
KYVKQTTLKL, 1
KYVKQNPLKL, 1
KYVKQNSLKL, 1
KYVKQNTIKL, 1
KYVKQNTPKL, 1
KYVKQNTTKL, 1
KYVKQNTVKL, 1
KYVKQNTYKL, 1
KYVKQNTLLL, 1
KYVKQNTLML, 1
KYVKQNTLRL, 1
KYVKQNTLYL, 1
KYVKQNTLKA, 1
KYVKQNTLKC, 1
KYVKQNTLKF, 1
KYVKQNTLKG, 1
KYVKQNTLKH, 1
KYVKQNTLKI, 1
KYVKQNTLKK, 1
KYVKQNTLKN, 1
KYVKQNTLKQ, 1
KYVKQNTLKS, 1
KYVKQNTLKT, 1
KYVKQNTLKV, 1
KYVKQNTLKW, 1
KYVKQNTLKY, 1
WVAWRNRCK, 1
SFERFEIFPKE, 1
ELFRKDIAAK, 1
ELFRKDIAA, 1
LFRKDIAAKY, 1
LFRKDIAAK, 1
AALELFRKDIAAKY, 1
RALELFRKDIAAKY, 1
EALELFRKDIAAKY, 1
KALALFRKDIAAKY, 1
KALDLFRKDIAAKY, 1
KALKLFRKDIAAKY, 1
KALEAFRKDIAAKY, 1
KALEVFRKDIAAKY, 1
KALEFFRKDIAAKY, 1
KALELYRKDIAAKY, 1
KALELFEKDIAAKY, 1
KALELFRNDIAAKY, 1
KALELFRKDAAAKY, 1
KALELFRKDVAAKY, 1
KALELFRKDITAKY, 1
KALELFRKDIATKY, 1
KALELFRKDIAQKY, 1
KALELFRKDIAAAY, 1
KALELFRKDIAARY, 1
KALELFRKDIAAEY, 1
KALELFRKDIAAKA, 1
KALELFRKDIAAKF, 1
KALELFRKDIAAKI, 1
KALELARKDIAAKY, 1
KALELIRKDIAAKY, 1
KALELFKKDIAAKY, 1
KALELFRRDIAAKY, 1
KALELFRKKIAAKY, 1
KALELFRKDFAAKY, 1
KALELFRKDILAKY, 1
KALELFRKDIQAKY, 1
KALELFRKDIALKY, 1
SQLIAKFGTAFK, 1
SLDAHYHIRVHLVK, 1
RADLIAYLKQATK, 1
RADLIAYLKQATAK, 1
VTVLTALGAILKK, 1
LTALGGILK, 1
ITAFNEGLK, 1
KVFGRCELAAAMKRHGLD, 1
SALLSSDITASVNCAK, 1
RTDKYGRGLAYIYADGKMVN, 1
IAKFGTAFK, 1
LLSMVVLIVLKVLGW, 0
VEPVVLNILRMGSS, 0
RRVEVDTAHFKGN, 0
YFEKTQEQLTPL, 0
TDKLGLHSLRH, 0
DTLMLFATG, 0
AAFFVVLGAIHP, 0
RMVVLEILARLAELP, 0
AREEFRKNSYTGAACG, 0
DSEPDKWIKTIN, 0
LLPYSFAPTAQLTVNLSMAIPL, 0
AAIDEILISEDECCIA, 0
MFRHGYFGDTVVTYESI, 0
NGVIVASSLKRHGNIN, 0
HGLRANSQLA, 0
LFDGRISITRVTADISLA, 0
AFNPERSAIYLFQVYDKD, 0
SRGISSYYLSHKRII, 0
ISGSAGITKR, 0
AGADACERVG, 0
KISFKNLKRV, 0
VLPYALIKGI, 0
AGANPLGLKR, 0
AFGRALQPNI, 0
AGYVGEDVEN, 0
KGKSEKCIGC, 0
LFSQWVALIS, 0
NYVFLDTEER, 0
PALNARVSLR, 0
KTLTIRKWTL, 0
NKQLLSPDER, 0
TWIGGQPVEY, 0
GLFLAMHYTP, 0
PNKLGGVLAL, 0
FFLSIPILGW, 0
NSREETYKVI, 0
MYYLTIEVKD, 0
QTTRGVAPRK, 0
DRGFGAPRFG, 0
TQSGCNGDSG, 0
ELLGGNDNAR, 0
RPRDGMAPQS, 0
AAQYEDGKQY, 0
GTDDRVTWVK, 0
VTPPKSTMAA, 0
NRDPRDSPRY, 0
GIGTVPVGRVETGVLKRGM, 0
QPQSETVWRQANKYKVP, 0
SSFKNRGVQRLLDAVV, 0
TAPGIKGASASARNKP, 0
LLRIRSGAKASKAAGR, 0
KNNSDYDVTPVLQMPL, 0
YDIPVLVVITKCDKVS, 0
AFEIMDEAVETVADDF, 0
IKTVKHNDINEMISQN, 0
SSIEEKMKGEIKNCSF, 0
LMNTMKDRLSSAKENK, 0
ETEIEKFEPRLEQYEV, 0
LVTLSYVYFNFLTRFR, 0
VPASLTNGINTPDSQI, 0
QYKALPVVLENARILK, 0
AEGLDFVPYPGELGQR, 0
EVDFEFFLRAFLSVQA, 0
DVPVNISAVLGRANM, 0
DYDASKTEAGDPNGCK, 0
PALRRLLDSPRHEMIA, 0
EILGEIKDAVTEMKDK, 0
MRNALTAHRRQVAAGW, 0
KEAWVIAWEIGTAPIE, 0
RSRVKGEGRSVYFYDY, 0
NGGLGDDYLYGADGDD, 0
RAVCCHSCELTNITIS, 0
AAGQNIVELPWVKSVT, 0
NVMPEVHKVLNQITD, 0
AKLLNVDPDN, 0
LKDSLNSGKISSTELVSACI, 0
NTGKLVNQLSSLPDRNTH, 0
SLGAPIVELGSTVDDA, 0
HGTNPASAAVAGFD, 0
SKRRNGIMKKAKEISV, 0
EDSGCEITRIK, 0
GLDSRGQLDPLLATPPN, 0
FADIAHVAGL, 0
GNPQVILGAHSTSHKE, 0
NGKFDAVRALLGTLDD, 0
SAIRLARGFTGRDSII, 0
KQVKIWFQNRRVK, 0
QFHPEVTHTAQGQALLGRFV, 0
KLNKKAASGEAKPKAKKAGA, 0
YVYKVLKQVHPDTGISSKAM, 0
ADIAVHSMKDVPVEFPQGL, 0
EELPKNAVIGTSSVRRKLCV, 0
ISDQRIAIDLFKHQGTITVNEEGTQATTVTTVGFMPLSTQVRFT, 0
TPYVNRNVNEDDSVESYTGKIFES, 0
LALTAAVAVMNDDKFV, 0
LGVLRTSATGRVFFST, 0
LAGYLNVIYPNKVQIL, 0
ARLKPLDER, 0
VAKSLAIIVSIFGLCWAP, 0
KVIHQEPYKMNIQTLKL, 0
FDLGGGTFDVSI, 0
QRDLLPIVEGATVNTKIG, 0
QDPSRNELQVP, 0
GTAGVDSSLIAG, 0
RDARTGRNPRTGTSV, 0
EAKKPRLLHGTLIMKDSNFRLVS, 0
CNAVVDSNGTLTLSHFG, 0
GETADGQYDWMKLNGGRGWDLSIN, 0
AYLTINVLGESEFWEI, 0
LGAAISPIDGSLLGD, 0
HAVLPHPAKDHRL, 0
MRGGFLPFLVPLIA, 0
EKEALERWNKRTT, 0
YGAIMDIKEPRFPF, 0
GVNVAGVSLQTLNP, 0
YSLKREADADRIEK, 0
DLEPSTLFEAYTHG, 0
LIGAIIVMSY, 0
KDRKLKNRCG, 0
DEYLTLGFFD, 0
VTGVGLHSGE, 0
KGDAKQQAWI, 0
CGAQLEVYND, 0
RLFFKCIYRF, 0
LVALFFAWRR, 0
GGVWKDNINM, 0
TGPLLVATFW, 0
ENFTFYVAGS, 0
TFYQLVQPLL, 0
LMLSLPAKFE, 0
SLRQQFSLVS, 0
DVCECAAGGC, 0
RCRHQVEYLG, 0
RYAPVLARRM, 0
VFNIVSPIYG, 0
PHASSKPPRA, 0
PMVTEFMNYG, 0
PTAKSPVAKS, 0
QVQGQQQGQQ, 0
VILAPLQRNT, 0
RAAAGPLARD, 0
AGVGFGAHML, 0
SNVHLVDWYK, 0
TPANKGYTLM, 0
FRFYGPDLLC, 0
CIASGTFKTD, 0
HSDGIFTDSY, 0
TRRLIQLIVS, 0
SPPRSGTAQI, 0
GGCQGNANRF, 0
PDADQVKASS, 0
IMEAHNGLSA, 0
LMAAYFQYQR, 0
SIALVVWGRN, 0
DSDGANKVIA, 0
CPLNCDPHIA, 0
IAWLKFREDG, 0
LILICLLLIC, 0
LHPQLAGIVL, 0
HGLAITLQHY, 0
TATDRQAFHA, 0
GMTTVDGDFS, 0
LALRERRMQV, 0
GTVLSGMVAD, 0
HGPDLPRIHP, 0
SDTSVDASVE, 0
RLGLKGGIAP, 0
EFSAKVTHTV, 0
IPIPVPQSSE, 0
VKIFTETEGK, 0
VKSKDATQKY, 0
IPNFAPEHFR, 0
SSGELADLEN, 0
RISAFGYLEC, 0
TAKPLETRMG, 0
KVRRVLRQIT, 0
RIRKNIWKKK, 0
KKGDVVKAVI, 0
RTNYHLRLKL, 0
ATRARRKLQE, 0
AYRDRRRRKR, 0
NVAILNAQTQ, 0
RNLVYTPHIY, 0
AGGSTRNGRD, 0
ATKRRFLPNL, 0
STGNHRSHAL, 0
RRARVHGFRT, 0
GKRVVYLYKA, 0
AKMTIKNFGI, 0
DAAAAKDSFD, 0
ALLAQNVKID, 0
PATATPVSAP, 0
LIEKLLNYAP, 0
GIIAGQSIGE, 0
QLNDNDISLV, 0
GGNKNKSEVQ, 0
IEKLKEYVEN, 0
REIAHEMGFE, 0
RYKLLIEKLG, 0
LSATKRWRIA, 0
VVPVKEGENI, 0
RNKKNKGHAD, 0
IGIKVWINLG, 0
MNGLVNMKSP, 0
LKRVSKPGLR, 0
MVMTDPIADY, 0
MVVRQPLELV, 0
PDTFRCPQCG, 0
AAQRFARERA, 0
EDLLANNILR, 0
AISFNPEEVA, 0
GSASPFSTCL, 0
YGGYGAPYGA, 0
VPRCPVCTGV, 0
RALGVEEIPG, 0
EGLVLEAVKI, 0
READFINIVI, 0
AYGRKIRFGI, 0
GDVIGYPSLA, 0
KKLKADCLLY, 0
NEHVMQFYRN, 0
FAVLVVVLIL, 0
TRLNKGQMSA, 0
HFRWTTLLLW, 0
GYGKLSHQSI, 0
RVGAENGDIV, 0
KIRTRYAPSP, 0
NLAWKWGFSE, 0
SLDQMFDAEI, 0
TEDLPIRMTA, 0
YDILFFWVAR, 0
VNEVADRLTI, 0
PYCSLPQSAR, 0
RAVNVAEEKL, 0
IGKYQHKIYH, 0
GSRTMEDQDL, 0
NEYLQELPQP, 0
TNTQHYAPYS, 0
GGFAAFSAAI, 0
VATGSLGQGL, 0
NEAKETAELS, 0
GIAVSFLDLP, 0
PNSYTGEDLI, 0
HEELDALLKD, 0
RALLTPILFE, 0
PNLSAARIR, 0
MGLDATNKWPG, 0
KQLEDGRTLA, 0
VAKNYPTVS, 0
LVRLARDLRG, 0
QPGVYRMYD, 0
KVSNVGWLEMDTVV, 0
VPVNGTILVQQGNR, 0
DYRKSMAFDPKQVQ, 0
NRLQIRNVLKFEGD, 0
SIGLSLLHDPEVLL, 0
LNQETTYVSNLTRS, 0
IKEVRNQIETDFGT, 0
IYVEIEHLSPPHFG, 0
EKRAESLEQKEILL, 0
APCLTHDLWENLNK, 0
TVAADPRIVFDTPA, 0
KAFNYGSEVKNGIR, 0
EKLKLSKKVDKRYR, 0
KKSDYAVSLEHRHI, 0
LEEAIERERELVAP, 0
QETAAAQAVADAHG, 0
LSLWVVISTTSLSW, 0
YDLWFKFLRVSSVY, 0
LLLLLTFYRYFISP, 0
LLNVSEKELPSATL, 0
GVQLIFWEKSAEKQ, 0
GASLSLDVLRSVGV, 0
VLERHHEPVETIFG, 0
VKITSDSIAILKFH, 0
TGRTVLDVTPRGKH, 0
ALYNIPHSIQKQHD, 0
RKFKMICSGKNANK, 0
PEERLAAAMQMLGI, 0
LIIKAQQYRTQDQN, 0
PGNIRMSAGIALQW, 0
ISFFFLSSISPNNV, 0
KATMKLKLKALPVF, 0
GAPDVTGLHDLD, 0
LTLTTVPAQADIID, 0
IEEFKGVNYKSSN, 0
GYTAYDTAQKVIVI, 0
PISRSRPTQTRSA, 0
QHSPISHGS, 0
PLLTGSSEE, 0
KEAASETYRGALETLQKM, 0
SISASCLAEDITKISE, 0
TGQKSYKCLKCGKVFSLWAL, 0
HMRIHTGEK, 0
