# Supplementary material for: On Evaluating MHC-II Binding Peptide Prediction Methods
Source: PLoS One. 2008 Sep 24;3(9):e3268. doi: 10.1371/journal.pone.0003268 (PMC2533399; doi:10.1371/journal.pone.0003268)
Supplement: Dataset S1 — Datasets derived from MHCPEP database (0.36 MB ZIP) [file pone.0003268.s002.zip › MHCPEP/UPDS/I-Ek.arff]

@relation I-Ek
@attribute Seq string
@attribute class {0,1}
@data
GTKMVFAGLKKANERADLIAYLK, 1
GTKMIFAGLKKPNERGDLIAYLK, 1
GTKMIFAGIKKKAERADLIAYLKQ, 1
GTKMIFAGIKKKGERQDLVAYLK, 1
RTDKYGRGLAYIYADGKMVN, 1
TALGAILKK, 1
IAYLKQATK, 1
ELIAYLKQATK, 1
ELIAYNKQATK, 1
ELIAYAKQATK, 1
ELIAYLKQSTK, 1
ELIAYLKQATA, 1
ELIAYLKQATR, 1
ELIAYLKQATAK, 1
ELIAYLKQATAR, 1
ELIAYLKQATAE, 1
IFAGIKKKAERADLIAYLKQATAK, 1
ISQAVHAAHAEINEAGR, 1
FISEAIIHVLHSR, 1
LEDARRLKAIYEKKK, 1
NTDGSTDYGILQINSR, 1
SALLSSDITASVNCAK, 1
FERFEIFPKESS, 1
NKALELFRKDIAAKYKELGYQG, 1
SLKMADPNRFRGKDLP, 1
KAERADLIAYLKQATAK, 1
ANERADLIAYLKQATK, 1
AWVAWRNRCK, 1
DITASVNCAK, 1
IAYLKQATAK, 1
DLIAYLQATK, 1
ELFRKDIAAK, 1
RLKAIYEKKK, 1
GLAYTYADGK, 1
EALVRQGCAK, 1
KRLKRLKRLKRLKRL, 1
AWRNRAKAWRNRAKGTD, 1
LSTLPETTVVRRRGRS, 1
GRTQDENPVVHFFKNIVTPRTPPP, 1
YTYTVHAAHAYTYT, 1
KVFGRCELAAAMKRHGLD, 1
YGGFLRRIRPKLK, 1
EFVAAKAAQK, 1
SRRSVASIVGTLVRM, 1
DTPYLDITYHFVMQRLPL, 1
YYVRAVRAYLTT, 1
EQNVRSAGELELQFRRVKCK, 1
RTLYQNVGTYVSVGTSTLNK, 1
IVSDGNGMNAWVAWRNRCK, 1
IVSDGNGMNAWVAWRNRC, 1
AWVAWRNRCKGTDVQAWI, 1
WVAWRNRCKGTDVQAWI, 1
VAWRNRCKGTDVQAWI, 1
SWVAWRNRCK, 1
VWVAWRNRCK, 1
EWVAWRNRCK, 1
AFVAWRNRCK, 1
AAVAWRNRCK, 1
AQVAWRNRCK, 1
AWLAWRNRCK, 1
AWAAWRNRCK, 1
AWVSWRNRCK, 1
AWVVWRNRCK, 1
AWVAFRNRCK, 1
AWVAARNRCK, 1
AWVAWKNRCK, 1
AWVAWRQRCK, 1
AWVAWRARCK, 1
AWVAWRNKCK, 1
AWVAWRNACK, 1
AWVAWRNRVK, 1
AWVAWRNRQK, 1
AWVAWRNREK, 1
AWVAWRNRKK, 1
AWVAWRNRCR, 1
DARRLKAIYEK, 1
HPPHIEIQMLKNGK, 1
YVNKEIQNAVQGVK, 1
FHPPHIEIQMLKNGKKIP, 1
FDNRMVNHFIAEFKRK, 1
STPTLVEAARNLGRVG, 1
QDILIRLFKSHPETL, 1
DLIAYLKQATAK, 1
VEKYGPEASAFTKKMVENAK, 1
HEQHLRKSEAQAKKEKLNIW, 1
KQIINMWQEVGKAMYA, 1
RISIYWTIVKPGDVLVINSNG, 1
GKKVITAFNEGLK, 1
GKKVLTAFNEGLK, 1
GKKVITSFNEGLK, 1
PPVPVSKVVSTDEYVARTNIYYHA, 1
VSGLQYRVFRIHLPDP, 1
EQMFVRHLFNRAGTVG, 1
GRGLAYIYADGKMVN, 1
VAYVYKPNNTHEQHLRKSEA, 1
KPNNTHEQHLRKSEAQAKKE, 1
HPPHIEIQMLKNGKK, 1
DNRMVHFIAEFKRK, 1
TPTLVEAARNLGRVG, 1
VNKEIQNAVQGVKHI, 1
GFPTIYFSPANKKL, 1
IPLIMLINKARNKAE, 1
YDRNTKSPLFVGKV, 1
FAEFGTLKKAAVHYDRSG, 1
LHLGYLPNQLFR, 1
IPGGPVRLCPGRIR, 1
RADLIAYLKQATK, 1
RADLIAYLKQATAK, 1
VTVLTALGAILKK, 1
LTALGGILK, 1
LTALGTILK, 1
ITAFNEGLK, 1
WVAWRNRCKGTD, 1
HEHQLRKSEAQAKKEKLNIW, 1
IAKFGTAFK, 1
PLIAYLKQATK, 1
GLIAYLKQATK, 1
ALIAYLKQATK, 1
VLIAYLKQATK, 1
LLIAYLKQATK, 1
ILIAYLKQATK, 1
MLIAYLKQATK, 1
FLIAYLKQATK, 1
WLIAYLKQATK, 1
YLIAYLKQATK, 1
HLIAYLKQATK, 1
RLIAYLKQATK, 1
KLIAYLKQATK, 1
DLIAYLKQATK, 1
NLIAYLKQATK, 1
QLIAYLKQATK, 1
CLIAYLKQATK, 1
SLIAYLKQATK, 1
TLIAYLKQATK, 1
DPIAYLKQATK, 1
DGIAYLKQATK, 1
DAIAYLKQATK, 1
DVIAYLKQATK, 1
DIIAYLKQATK, 1
DMIAYLKQATK, 1
DFIAYLKQATK, 1
DWIAYLKQATK, 1
DYIAYLKQATK, 1
DHIAYLKQATK, 1
DRIAYLKQATK, 1
DKIAYLKQATK, 1
DDIAYLKQATK, 1
DEIAYLKQATK, 1
DNIAYLKQATK, 1
DQIAYLKQATK, 1
DCIAYLKQATK, 1
DSIAYLKQATK, 1
DTIAYLKQATK, 1
DLVAYLKQATK, 1
DLLAYLKQATK, 1
DLFAYLKQATK, 1
DLWAYLKQATK, 1
DLTAYLKQATK, 1
DLIGYLKQATK, 1
DLIVYLKQATK, 1
DLILYLKQATK, 1
DLIIYLKQATK, 1
DLIMYLKQATK, 1
DLIFYLKQATK, 1
DLIWYLKQATK, 1
DLIYYLKQATK, 1
DLIHYLKQATK, 1
DLIRYLKQATK, 1
DLIKYLKQATK, 1
DLIDYLKQATK, 1
DLIEYLKQATK, 1
DLINYLKQATK, 1
DLIQYLKQATK, 1
DLICYLKQATK, 1
DLISYLKQATK, 1
DLITYLKQATK, 1
DLIAPLKQATK, 1
DLIAGLKQATK, 1
DLIAALKQATK, 1
DLIAVLKQATK, 1
DLIALLKQATK, 1
DLIAILKQATK, 1
DLIAMLKQATK, 1
DLIAFLKQATK, 1
DLIAWLKQATK, 1
DLIAHLKQATK, 1
DLIARLKQATK, 1
DLIAKLKQATK, 1
DLIAELKQATK, 1
DLIANLKQATK, 1
DLIAQLKQATK, 1
DLIACLKQATK, 1
DLIASLKQATK, 1
DLIATLKQATK, 1
DLIAYGKQATK, 1
DLIAYAKQATK, 1
DLIAYVKQATK, 1
DLIAYIKQATK, 1
DLIAYMKQATK, 1
DLIAYFKQATK, 1
DLIAYWKQATK, 1
DLIAYYKQATK, 1
DLIAYHKQATK, 1
DLIAYRKQATK, 1
DLIAYKKQATK, 1
DLIAYDKQATK, 1
DLIAYEKQATK, 1
DLIAYNKQATK, 1
DLIAYQKQATK, 1
DLIAYCKQATK, 1
DLIAYSKQATK, 1
DLIAYTKQATK, 1
DLIAYLPQATK, 1
DLIAYLGQATK, 1
DLIAYLAQATK, 1
DLIAYLVQATK, 1
DLIAYLLQATK, 1
DLIAYLIQATK, 1
DLIAYLMQATK, 1
DLIAYLFQATK, 1
DLIAYLWQATK, 1
DLIAYLYQATK, 1
DLIAYLHQATK, 1
DLIAYLRQATK, 1
DLIAYLDQATK, 1
DLIAYLEQATK, 1
DLIAYLNQATK, 1
DLIAYLQQATK, 1
DLIAYLCQATK, 1
DLIAYLSQATK, 1
DLIAYLTQATK, 1
DLIAYLKPATK, 1
DLIAYLKGATK, 1
DLIAYLKAATK, 1
DLIAYLKVATK, 1
DLIAYLKMATK, 1
DLIAYLKRATK, 1
DLIAYLKEATK, 1
DLIAYLKNATK, 1
DLIAYLKSATK, 1
DLIAYLKTATK, 1
DLIAYLKQPTK, 1
DLIAYLKQGTK, 1
DLIAYLKQVTK, 1
DLIAYLKQLTK, 1
DLIAYLKQITK, 1
DLIAYLKQMTK, 1
DLIAYLKQFTK, 1
DLIAYLKQWTK, 1
DLIAYLKQYTK, 1
DLIAYLKQHTK, 1
DLIAYLKQRTK, 1
DLIAYLKQKTK, 1
DLIAYLKQDTK, 1
DLIAYLKQETK, 1
DLIAYLKQNTK, 1
DLIAYLKQQTK, 1
DLIAYLKQCTK, 1
DLIAYLKQSTK, 1
DLIAYLKQTTK, 1
DLIAYLKQAPK, 1
DLIAYLKQAGK, 1
DLIAYLKQAAK, 1
DLIAYLKQAVK, 1
DLIAYLKQALK, 1
DLIAYLKQAIK, 1
DLIAYLKQAMK, 1
DLIAYLKQAFK, 1
DLIAYLKQAWK, 1
DLIAYLKQAYK, 1
DLIAYLKQAHK, 1
DLIAYLKQARK, 1
DLIAYLKQAKK, 1
DLIAYLKQADK, 1
DLIAYLKQAEK, 1
DLIAYLKQANK, 1
DLIAYLKQAQK, 1
DLIAYLKQACK, 1
DLIAYLKQASK, 1
DLIAYLKQATA, 1
DLIAYLKQATV, 1
DLIAYLKQATL, 1
DLIAYLKQATI, 1
DLIAYLKQATM, 1
DLIAYLKQATF, 1
DLIAYLKQATY, 1
DLIAYLKQATR, 1
DLIAYLKQATS, 1
DLIAYLKQATT, 1
LESIINFEKL, 1
LSSDITASV, 1
ITASVNCAK, 1
WYAWRNRCK, 1
LTALGAILK, 1
LKAIYEKKK, 1
LKMADPNRF, 1
LAYIYADGK, 1
LRKSEAQAK, 1
VRQGLAKVA, 1
VAYLKSATS, 1
IAYLKKATNE, 1
FRKDIAAKY, 1
LAAAMKRHGLDNYRGYSLGINWV, 1
LGNWVCAAKFESNFNTQAT, 1
TDYGILQINSRWWCND, 1
CAKKIVSDGNGMNAWVA, 1
DGNGMNAWVAWRNRCK, 1
MNAWVAWRNRCKGTDV, 1
AWVAWRNRCKGTDVQAWIRGARL, 1
AWRNRCKGTDVQAWIRGALR, 1
RNRCKGTDVQAWIRGALR, 1
NLCNIPCSALLSSDITASVNCAK, 1
MTKALELFRNDIAAKYKELGFQG, 1
KPVSQMRMATPLLMRPM, 1
LPKPPKPVSKMRMATPLLMGALPM, 1
ISQAVHAAHAEINE, 1
YLEDARRLKAIYEKKK, 1
KMKMVHAAHAKMKM, 1
RADLIAYLKQATA, 1
KVFGRCELMAMKRHGLD, 1
WVAWRNRCK, 1
LEDARRLKAITEKKK, 1
DLIAYLKQATSS, 1
IAYLKQATSS, 1
LRRDFNHINVELSLLGKKKKRLRVD, 1
SSDITASVNCAKK, 1
LSSDITASVNCAK, 1
LSSDITASVNCAKK, 1
LSSDITASVNCAKKI, 1
LSSDITASVNCAKKIV, 1
LSSDITASVNCAKKIVS, 1
KAERADLIAYLRQATAK, 1
KAERADLIAYLKQATGK, 1
IPCSALLSSDITASVNCA, 1
MPEWLGAVINWLGYSNSLLNPII, 0
EIERVRQAIQNNKNFLSKLFTER, 0
IMRRILRKIVNGEHDQLGDISTLA, 0
APLNPKANREKMTQIMFETFNVP, 0
KRRSGLLKKAHEISVLCDAE, 0
EELYRNYGI, 0
QLLKRIGTG, 0
LIEKMNLSAIQ, 0
LISRTAQGVFG, 0
LGTREPQTYGR, 0
MYPGMKARVEK, 0
VGIEQLIAGVP, 0
IEGNGMRTLGR, 0
DFIDENAEEQEH, 0
LVFSWLVFLTVI, 0
VLLGGFAEIENN, 0
VVVPLLVLLSLFGLEAIQHPPKIQ, 0
FVPQYQANSSVENSNNQ, 0
PDDPRGLLSPRLS, 0
IPMDCIHIPESIIKL, 0
MFMLDLYNAMAVEEGG, 0
RISGLDSSRRKSFQDL, 0
READIDGDGQVN, 0
SRVPAERLTGLEPGELFVHRNV, 0
NEQLAFNPGHIVPGLY, 0
DAARYAEKIVLMKAGTV, 0
ENASKRDQPSVGDAFD, 0
FEEALAGHLS, 0
PTQIANGEAP, 0
GQKKKLVINS, 0
GVLGPAGGVL, 0
IKKHNPDVLT, 0
AIFKKLDRVC, 0
PYVSTTPMGA, 0
ALKPEKMKAT, 0
RPATDCLRSGLAVER, 0
LLEKPFRVIMNESHVPS, 0
NLLELVDRVLIVDVNE, 0
RARPFAIVEGQNEGAMSADGRVIG, 0
KYLVKNEDGVSISA, 0
GLYYGQCSEICGSNHSFM, 0
PFHLVDPSPWPLL, 0
SFDKEWVAKQ, 0
ATATTQRPLKGPAKR, 0
AQPMTKDDVPLSSLHDNA, 0
RWVLTAAHCLVG, 0
HNTQLPFIYKTCPEGKNLCF, 0
LLFPLTALPLDGDQPADQAA, 0
QTIYWIFIANLLILTWIGG, 0
RSPHGLGFLCCFGGSDLP, 0
FDEADRLFEMGFAAQLTE, 0
TVTDAVRALKDRPVPKG, 0
SVLERADGSLTVSPPG, 0
RLLNLKDTIE, 0
WAVVTGATDG, 0
HGRIVGRIGS, 0
RKILLKYEYF, 0
HNVQDHLKEL, 0
TTWLGYVNSA, 0
VVVDLVGGDE, 0
QVKTVREAIL, 0
VELRDGDAQR, 0
NGGEHADNNV, 0
MKAQAYQTGK, 0
CILNRLVQFV, 0
YKYIAELADA, 0
REPAEFSREV, 0
YEDKLQEDRF, 0
FCLPILFTVT, 0
EAMAQATGVL, 0
ADMARKAMGH, 0
TEYYPWYPSV, 0
TVTHRFTRDL, 0
PPVWLMFSAG, 0
EEFRDRRMCI, 0
HHIVCRSCGVI, 0
RTGIGLNAQINLKS, 0
GLVAGINAFKWTQS, 0
GDKTDFKEWEGTPYFDGC, 0
FVRIEESDMYLHPDLD, 0
EAEVLSQAQPDDVSAD, 0
NHFREAFCKDHDSRS, 0
FSKDVSNNNNNL, 0
CGTTTRDFTQLNELQCRFPR, 0
DTLKKATDEFLKTHEAEIHS, 0
HILVATGGWPQVPDIP, 0
LLRKGNYAQRVGAGAPVYLAA, 0
GVYSARFGGPELN, 0
EMRELLAPYGIEA, 0
FTPAVHASLDKFL, 0
KDLRKALDNYERGCDMGDEVGCFA, 0
VPSVSTVNVAQKQHDV, 0
EREYIQIGKHMKSIIN, 0
DAIVDLVESGETMKA, 0
LIKLNTNENPYGPSPKALQA, 0
QRQLDSMPRREVIAASISGR, 0
NSFATESGQKSAFDS, 0
LLADGRCLSAGRPA, 0
NSLCAICGDRATGKH, 0
RYAVPDNVTILDGGT, 0
AAATSAAAVAAAAT, 0
MIQSLQQLTGDNYFF, 0
DVAMAGARPCYLAA, 0
QAELAAAAAKAAELAKNQ, 0
EAKPKMEGRSMF, 0
DSHDYETKMKAVRR, 0
TLPPSREEMTKNQ, 0
SSSLEGTASTPAAT, 0
QDTSEELLRWSTV, 0
DIQDGTYAK, 0
MSSTPLVKH, 0
SDPGFMSLD, 0
CLTRALNEGATI, 0
IGLLLSEGIGDTLRVSLAAD, 0
YEESDSDES, 0
VKVDANVTVIE, 0
RERDARDTQRA, 0
SRDLAMQICEH, 0
VVVIPFYEVLT, 0
IVLVLVLCLGW, 0
SREEVLERIAD, 0
TDTALSLPVAG, 0
TPWLHAEDRSS, 0
YEHKLTSDELL, 0
VVFVKCHDKSL, 0
YIDGGAYAEYT, 0
KPIPLPQYLES, 0
LHNNSLMELPR, 0
LIIIAYNSALV, 0
NKLVSLGFVDR, 0
EKHGRNAFREG, 0
ATGFDPEKVFG, 0
EARGLSSAASA, 0
YKTSKNFINKV, 0
VNYYPNDNPDN, 0
LTDLKSRMPGI, 0
RRNIGMIFQHF, 0
YVLLAVCFGGG, 0
AVSQTPAINVS, 0
LAAGQSSTFTG, 0
ATALTVYDMCK, 0
PVEWRESFFNV, 0
VVIESVVAEHD, 0
MKCATLFLVLS, 0
LDRGDRGFSYN, 0
VKLINRLSQRK, 0
KTTIPRVLVSA, 0
REAWIDKITAD, 0
VRPEDQLAAPA, 0
LLKVPKAPKSP, 0
GNKFKTQLNLL, 0
IVSREEGVVAG, 0
GGAPAIRCGGY, 0
VAAAKRLQLSR, 0
HGAGGHAAKTC, 0
KPELSRRSAVE, 0
TRMGAAMRHAT, 0
LLFILSLSGLS, 0
NLYGFLVIMNP, 0
SAKFINGLLSQ, 0
CCSSNILGSVN, 0
EAPVLRVAAPD, 0
YLYQWLGAPVP, 0
TLSPMGTNAVT, 0
VKAFLKSMEKE, 0
CQAIDLRHLEE, 0
LYKVTISTLLV, 0
VVTVVNKLFNI, 0
FVDQFNRLKEI, 0
VVRARRNDSGT, 0
EILPPPFISVE, 0
WGVPVSAVTLV, 0
WKVYQNKLLGA, 0
VASAARQLFAQ, 0
AILVLVKPDDR, 0
AYPERFLTGER, 0
EVCRDKGWTVQ, 0
LRSKTKQVSFL, 0
PLSQTDPVTLQ, 0
TLEDQYFLPSL, 0
VENSDTGKRYD, 0
EAQSAEILQAN, 0
LATNLAFLGSL, 0
MYRTNWGIGHS, 0
SSSAVVRAELS, 0
RKLGNSVLTLP, 0
FFLGGITAMQF, 0
FMALFLLFLII, 0
SPTLVMNITNI, 0
GVPEGYRFSPP, 0
APIDLLILNLY, 0
KLIAVTQLTST, 0
TDPGTINPVEH, 0
YASLRHYLNLV, 0
LNVMFIETSAK, 0
DTDILAAFRVS, 0
KAGVKDYKLTY, 0
SPFMNYGRLER, 0
AANREEFTSFL, 0
NKLRGFETDRE, 0
LSRFQKITFDD, 0
LMLYIEDKLQH, 0
VRGLTGLGLKE, 0
RLNAAARLYGL, 0
RDFRRLWITRI, 0
LVPQEECQLRH, 0
EGQTLGRLASE, 0
EAASKVDRTQH, 0
KHAVEKGLQYA, 0
ADLWPRIASNA, 0
EKVVVEVSVVV, 0
RATIGEIGNES, 0
RRKKLTLEYIK, 0
QIFTESGEFIP, 0
SRSDELTWKSL, 0
EIVLKGADKQL, 0
VDADIKVNVVA, 0
KSCRRSMNLIE, 0
PMLDRFIARVR, 0
DVPMYFRGYPI, 0
LDKQYPKYGFA, 0
KGVKEYVDISQ, 0
AGGMEWRVLVV, 0
KCSRCKRDVTL, 0
ATTAAKRAREI, 0
NVYIQATFNNT, 0
RGTLDTLGVDK, 0
PKIGFKKYNMI, 0
KKFGGKGARAR, 0
VDVERARYWLS, 0
NDEKKKVIKTW, 0
RKLDKAASKGV, 0
KEAAQKAFHDM, 0
FSARGLIHKNK, 0
AKKLARENARR, 0
GLSIEDILGVG, 0
MALRLSNELYD, 0
DAPYSPNAAIS, 0
ASSSPDSPCSC, 0
VSGVWSGRNAG, 0
AEVHRGVWNKS, 0
LLYALSMVLLG, 0
LQAQILEMKYA, 0
DIRKNAPKGEN, 0
EGQFVALVGES, 0
KARIVNESMGA, 0
GEAIYQSERFP, 0
AAGDLAAHSVD, 0
FFKNVQMVLGN, 0
SATRGEIKTPK, 0
DYAIKPMNCPG, 0
ATKRKLLATLL, 0
EKLEEVWKTEG, 0
LAGGTTVAAGN, 0
SGGAGGFVSGG, 0
AYYKDGATDPT, 0
PAGYFGIVLGT, 0
TSYTLTDLEPG, 0
RDDALSRARFD, 0
MGFMDFYTKEG, 0
KAIVALTHAQF, 0
VNGLLVGGASL, 0
QLILNTLVEEF, 0
YVSPEILNTSG, 0
VCDVEIRRNEI, 0
AIARLRRHTSL, 0
KDFTVDPYQVY, 0
GEIWHISASPA, 0
KMDRYAAPVHF, 0
VKEVAELEANL, 0
AGPGGKPAATL, 0
GVTEAPSLGHP, 0
GSQYGELIKNC, 0
QETYNYQYEEA, 0
NNVQPKVLVGR, 0
DIQVEATFPDG, 0
GATLLSRDEVM, 0
ETDASGPETHY, 0
ASLSMREPLSH, 0
QTEKPVRISDS, 0
TKKIEEMLDQK, 0
KDMAICEGELD, 0
KDTYHDGTCEV, 0
VIKGRVYEKDY, 0
RARVDIPSFIL, 0
ASNASSGLTAQ, 0
QSAVATHGNDY, 0
GINLPITGSMD, 0
LNLRQFGPYRL, 0
SRGWVETLRP, 0
AAEFKIDFP, 0
LKHKSLVNE, 0
NFSVGKGGM, 0
PIILQDGKA, 0
QLQQLGPDA, 0
IPKKFAELD, 0
ASIALFATL, 0
GREAYVTGL, 0
LDNIYKVKR, 0
AQVDFHAPV, 0
QQREKLFTQL, 0
NVMDNKDLE, 0
VIGHWLNEEIKGDLVKLDHIETA, 0
LYGIPKEKVEELPSIVIAE, 0
RERELTMVFESFGFKH, 0
RDDLQEAIALLRKLDVD, 0
LKYKDCDLDNGIFKIR, 0
MIIMKKIGILEIVVIL, 0
KQQQLFDIYGELLTKRQACYFNE, 0
SVVEAQEQAWHEACARIDAQ, 0
HYLSKGAISRTDLSRISV, 0
RFGGVGLTPACEKGHLSIVKELL, 0
PQQDPSLMGVTVSINGADQRTDQ, 0
QAAQVPLPQNGPYPQQR, 0
EERLYISPPLVISFDTQLISQVNF, 0
STLSLFVSLLARLR, 0
IFQEPMTALNPTRRIG, 0
MVTNLINTSIAPAQ, 0
ILLGPRVLRTETT, 0
TQTQSTVPDKNDRATGD, 0
VSVNSNSDE, 0
NQIYKKNEISKKKII, 0
NSSWDKWDKIMK, 0
KNTISDISSH, 0
VTEFFKSKQPKEIFIRKQKKLEKDI, 0
HEWLKPHSSFLSI, 0
REEAIRKQEETQK, 0
NKARALPNGLGMYS, 0
AAGAAKIVFVVGIIL, 0
LLQPFKQVAEMLSASR, 0
PFECYECGKAFNAKSQL, 0
TTGKRKHEDDEPVFEQI, 0
THCFIHRESLAMKKISA, 0
GGITPIGEQDVVNSEKPC, 0
