# Supplementary material for: On Evaluating MHC-II Binding Peptide Prediction Methods
Source: PLoS One. 2008 Sep 24;3(9):e3268. doi: 10.1371/journal.pone.0003268 (PMC2533399; doi:10.1371/journal.pone.0003268)
Supplement: Dataset S1 — Datasets derived from MHCPEP database (0.36 MB ZIP) [file pone.0003268.s002.zip › MHCPEP/WUPDS/HLA-DQ2.xrff]

<?xml version="1.0" encoding="utf-8"?>

<!DOCTYPE dataset
[
   <!ELEMENT dataset (header,body)>
   <!ATTLIST dataset name CDATA #REQUIRED>
   <!ATTLIST dataset version CDATA "3.5.4">

   <!ELEMENT header (notes?,attributes)>
   <!ELEMENT body (instances)>
   <!ELEMENT notes ANY>

   <!ELEMENT attributes (attribute+)>
   <!ELEMENT attribute (labels?,metadata?,attributes?)>
   <!ATTLIST attribute name CDATA #REQUIRED>
   <!ATTLIST attribute type (numeric|date|nominal|string|relational) #REQUIRED>
   <!ATTLIST attribute format CDATA #IMPLIED>
   <!ATTLIST attribute class (yes|no) "no">
   <!ELEMENT labels (label*)>
   <!ELEMENT label ANY>
   <!ELEMENT metadata (property*)>
   <!ELEMENT property ANY>
   <!ATTLIST property name CDATA #REQUIRED>

   <!ELEMENT instances (instance*)>
   <!ELEMENT instance (value*)>
   <!ATTLIST instance type (normal|sparse) "normal">
   <!ATTLIST instance weight CDATA #IMPLIED>
   <!ELEMENT value (#PCDATA|instances)*>
   <!ATTLIST value index CDATA #IMPLIED>
   <!ATTLIST value missing (yes|no) "no">
]
>
<dataset name="HLA-DQ2" version="3.5.3">
   <header>
     <attributes>
        <attribute name="Seq" type="string"/>
        <attribute class="yes" name="class" type="nominal">
           <labels>
              <label>0</label>
              <label>1</label>
           </labels>
        </attribute>
     </attributes>
   </header>

   <body>
      <instances>
         <instance weight="0.2">
            <value>FPGQQQPFPPQQPYPQPQPF</value>
            <value>1</value>
         </instance>
         <instance weight="0.2">
            <value>LGQQQPFPPQQPYPQPQPF</value>
            <value>1</value>
         </instance>
         <instance weight="0.2">
            <value>LGQQQPFPPQQPYPQPQ</value>
            <value>1</value>
         </instance>
         <instance weight="0.2">
            <value>QFLGQQQPFPPQQPYPQPQ</value>
            <value>1</value>
         </instance>
         <instance weight="0.2">
            <value>FLGQQQPFPPQQPYPQPQ</value>
            <value>1</value>
         </instance>
         <instance weight="0.3333333333333333">
            <value>IDVWLGGLAENFLPY</value>
            <value>1</value>
         </instance>
         <instance weight="1.0">
            <value>LIYFQGTGAADDSGL</value>
            <value>1</value>
         </instance>
         <instance weight="1.0">
            <value>IGQYYEEEERQRGNF</value>
            <value>1</value>
         </instance>
         <instance weight="1.0">
            <value>PPSQGKGRGLSLSRFSWG</value>
            <value>1</value>
         </instance>
         <instance weight="0.3333333333333333">
            <value>YLTFLPSADEIYDCKV</value>
            <value>1</value>
         </instance>
         <instance weight="0.3333333333333333">
            <value>YLTFLPSDDEIYDCKV</value>
            <value>1</value>
         </instance>
         <instance weight="1.0">
            <value>SGPLKAEIAQRLEY</value>
            <value>1</value>
         </instance>
         <instance weight="1.0">
            <value>RGNFPDRFSARQFPEFISEAIIHVLHSRHPGC</value>
            <value>1</value>
         </instance>
         <instance weight="0.5">
            <value>DILDTAGLEEYSAM</value>
            <value>1</value>
         </instance>
         <instance weight="0.5">
            <value>NNQVVSLKPEIIVDQY</value>
            <value>1</value>
         </instance>
         <instance weight="0.3333333333333333">
            <value>KPLLIIAEDVEGEY</value>
            <value>1</value>
         </instance>
         <instance weight="1.0">
            <value>KTIAYDEEARR</value>
            <value>1</value>
         </instance>
         <instance weight="0.2">
            <value>IINFEKLTEWTSSNVMEERY</value>
            <value>1</value>
         </instance>
         <instance weight="1.0">
            <value>FESTGNLIAPEYGFKISY</value>
            <value>1</value>
         </instance>
         <instance weight="1.0">
            <value>SDYEGRLIQNSLTIY</value>
            <value>1</value>
         </instance>
         <instance weight="0.5">
            <value>IASNENMDAMESSTLY</value>
            <value>1</value>
         </instance>
         <instance weight="1.0">
            <value>AAEYWNSQKEVLER</value>
            <value>1</value>
         </instance>
         <instance weight="1.0">
            <value>VVEFDLPGIKADS</value>
            <value>1</value>
         </instance>
         <instance weight="0.3333333333333333">
            <value>DAWREGEEFVVEF</value>
            <value>1</value>
         </instance>
         <instance weight="0.5">
            <value>LRLDGEEVDMTPADA</value>
            <value>1</value>
         </instance>
         <instance weight="0.5">
            <value>EEVDMTPADALDDFD</value>
            <value>1</value>
         </instance>
         <instance weight="1.0">
            <value>LDPLIRGLLARPAKLQV</value>
            <value>1</value>
         </instance>
         <instance weight="0.1">
            <value>TPLLMQALPMGALPQG</value>
            <value>1</value>
         </instance>
         <instance weight="0.1">
            <value>TPLLMQALPMGA</value>
            <value>1</value>
         </instance>
         <instance weight="0.1">
            <value>KPPKPVSKMRMATPLLMQA</value>
            <value>1</value>
         </instance>
         <instance weight="1.0">
            <value>IPELNKVARAAA</value>
            <value>1</value>
         </instance>
         <instance weight="1.0">
            <value>DVEVYRAVTPLGPEVAGQF</value>
            <value>1</value>
         </instance>
         <instance weight="0.3333333333333333">
            <value>IDVWLGGLAENFLP</value>
            <value>1</value>
         </instance>
         <instance weight="1.0">
            <value>GIVEQCCTSICSLY</value>
            <value>1</value>
         </instance>
         <instance weight="1.0">
            <value>HLVEALYLVCGERGFF</value>
            <value>1</value>
         </instance>
         <instance weight="0.2">
            <value>IINFEKLTEWTSSNVMEERY</value>
            <value>1</value>
         </instance>
         <instance weight="0.2">
            <value>LTEWTSSNVMEERY</value>
            <value>1</value>
         </instance>
         <instance weight="0.2">
            <value>EWTSSNVMEE</value>
            <value>1</value>
         </instance>
         <instance weight="0.2">
            <value>EWTSSNVME</value>
            <value>1</value>
         </instance>
         <instance weight="0.047619047619047616">
            <value>WTSSNVMEERY</value>
            <value>1</value>
         </instance>
         <instance weight="0.047619047619047616">
            <value>ATSSNVMEERY</value>
            <value>1</value>
         </instance>
         <instance weight="0.047619047619047616">
            <value>WASSNVMEERY</value>
            <value>1</value>
         </instance>
         <instance weight="0.047619047619047616">
            <value>WTASNVMEERY</value>
            <value>1</value>
         </instance>
         <instance weight="0.047619047619047616">
            <value>WTSANVMEERY</value>
            <value>1</value>
         </instance>
         <instance weight="0.047619047619047616">
            <value>WTSSAVMEERY</value>
            <value>1</value>
         </instance>
         <instance weight="0.047619047619047616">
            <value>WTSSNVAEERY</value>
            <value>1</value>
         </instance>
         <instance weight="0.047619047619047616">
            <value>WTSSNVMAERY</value>
            <value>1</value>
         </instance>
         <instance weight="0.047619047619047616">
            <value>WTSSNVMEEAY</value>
            <value>1</value>
         </instance>
         <instance weight="0.047619047619047616">
            <value>WTSSNVMEERA</value>
            <value>1</value>
         </instance>
         <instance weight="1.0">
            <value>AAAAAVAAEAY</value>
            <value>1</value>
         </instance>
         <instance weight="0.047619047619047616">
            <value>WTSSNVMEER</value>
            <value>1</value>
         </instance>
         <instance weight="0.047619047619047616">
            <value>WTSSNVMEERL</value>
            <value>1</value>
         </instance>
         <instance weight="0.047619047619047616">
            <value>WTSSNVMEERM</value>
            <value>1</value>
         </instance>
         <instance weight="0.047619047619047616">
            <value>WTSSNVMEERS</value>
            <value>1</value>
         </instance>
         <instance weight="0.047619047619047616">
            <value>WTSSNAMEERY</value>
            <value>1</value>
         </instance>
         <instance weight="0.047619047619047616">
            <value>WTSSNKMEERY</value>
            <value>1</value>
         </instance>
         <instance weight="0.047619047619047616">
            <value>WTSSNEMEERY</value>
            <value>1</value>
         </instance>
         <instance weight="0.047619047619047616">
            <value>WTSSNVMELRY</value>
            <value>1</value>
         </instance>
         <instance weight="0.047619047619047616">
            <value>WTSSNVMEARY</value>
            <value>1</value>
         </instance>
         <instance weight="0.047619047619047616">
            <value>WTSSNVMEKRY</value>
            <value>1</value>
         </instance>
         <instance weight="0.047619047619047616">
            <value>WTSSNVMEDRY</value>
            <value>1</value>
         </instance>
         <instance weight="0.3333333333333333">
            <value>KPLLIIAEDVEGEY</value>
            <value>1</value>
         </instance>
         <instance weight="0.029411764705882353">
            <value>EPRAPWIEQEGPEYW</value>
            <value>1</value>
         </instance>
         <instance weight="0.5">
            <value>NNQVVSLKPEIIVDQY</value>
            <value>1</value>
         </instance>
         <instance weight="0.3333333333333333">
            <value>YLTFLPSADEIYDCKV</value>
            <value>1</value>
         </instance>
         <instance weight="0.3333333333333333">
            <value>DAVREGEEFVVEF</value>
            <value>1</value>
         </instance>
         <instance weight="0.5">
            <value>IASNENMDAMESSTLY</value>
            <value>1</value>
         </instance>
         <instance weight="0.3333333333333333">
            <value>IDVWLGGLAENFLPY</value>
            <value>1</value>
         </instance>
         <instance weight="0.5">
            <value>DILDTAGLEEYSAM</value>
            <value>1</value>
         </instance>
         <instance weight="0.029411764705882353">
            <value>EPRAPWIEQEGPEY</value>
            <value>1</value>
         </instance>
         <instance weight="0.029411764705882353">
            <value>EPRAPWIEQEGPEYWDQE</value>
            <value>1</value>
         </instance>
         <instance weight="0.1">
            <value>LPKPPKPVSKMRMATPLLMQ</value>
            <value>1</value>
         </instance>
         <instance weight="0.1">
            <value>RMATPLLMQALPMGALPQ</value>
            <value>1</value>
         </instance>
         <instance weight="0.1">
            <value>MATPLLMQALPMGAL</value>
            <value>1</value>
         </instance>
         <instance weight="0.1">
            <value>MATPLLMQALPMGALPQ</value>
            <value>1</value>
         </instance>
         <instance weight="0.1">
            <value>MATPLLMQALPMGA</value>
            <value>1</value>
         </instance>
         <instance weight="0.1">
            <value>YLPKPPKPVSKMRMATPLLMQALP</value>
            <value>1</value>
         </instance>
         <instance weight="0.1">
            <value>RMATPLLMQALPMGALP</value>
            <value>1</value>
         </instance>
         <instance weight="0.3333333333333333">
            <value>KPLLIIAEDVEGEY</value>
            <value>1</value>
         </instance>
         <instance weight="0.3333333333333333">
            <value>YDAWREGEEFVVEF</value>
            <value>1</value>
         </instance>
         <instance weight="1.0">
            <value>RAPWIEQEGPE</value>
            <value>1</value>
         </instance>
         <instance weight="0.029411764705882353">
            <value>APWIEQEGPEY</value>
            <value>1</value>
         </instance>
         <instance weight="0.029411764705882353">
            <value>PWIEQEGPEYW</value>
            <value>1</value>
         </instance>
         <instance weight="0.029411764705882353">
            <value>WIEQEGPEYWD</value>
            <value>1</value>
         </instance>
         <instance weight="1.0">
            <value>IEQEGPEYWDQ</value>
            <value>1</value>
         </instance>
         <instance weight="0.029411764705882353">
            <value>WIEQEGPEYW</value>
            <value>1</value>
         </instance>
         <instance weight="0.029411764705882353">
            <value>IEQEGPEYW</value>
            <value>1</value>
         </instance>
         <instance weight="0.029411764705882353">
            <value>AIEQEGPEYW</value>
            <value>1</value>
         </instance>
         <instance weight="0.029411764705882353">
            <value>KIEQEGPEYW</value>
            <value>1</value>
         </instance>
         <instance weight="0.029411764705882353">
            <value>YIEQEGPEYW</value>
            <value>1</value>
         </instance>
         <instance weight="0.029411764705882353">
            <value>WIAQEGPEYW</value>
            <value>1</value>
         </instance>
         <instance weight="0.029411764705882353">
            <value>WIKQEGPEYW</value>
            <value>1</value>
         </instance>
         <instance weight="0.029411764705882353">
            <value>WIDQEGPEYW</value>
            <value>1</value>
         </instance>
         <instance weight="0.029411764705882353">
            <value>WIWQEGPEYW</value>
            <value>1</value>
         </instance>
         <instance weight="0.029411764705882353">
            <value>WIEAEGPEYW</value>
            <value>1</value>
         </instance>
         <instance weight="0.029411764705882353">
            <value>WIEKEGPEYW</value>
            <value>1</value>
         </instance>
         <instance weight="0.029411764705882353">
            <value>WIENEGPEYW</value>
            <value>1</value>
         </instance>
         <instance weight="0.029411764705882353">
            <value>WIEQEAPEYW</value>
            <value>1</value>
         </instance>
         <instance weight="0.029411764705882353">
            <value>WIEQEKPEYW</value>
            <value>1</value>
         </instance>
         <instance weight="0.029411764705882353">
            <value>WIEQEGPEAW</value>
            <value>1</value>
         </instance>
         <instance weight="0.029411764705882353">
            <value>WIEQEGPEKW</value>
            <value>1</value>
         </instance>
         <instance weight="0.029411764705882353">
            <value>WIEQEGPEFW</value>
            <value>1</value>
         </instance>
         <instance weight="0.029411764705882353">
            <value>WAEQEGPEYW</value>
            <value>1</value>
         </instance>
         <instance weight="0.029411764705882353">
            <value>WLEQEGPEYW</value>
            <value>1</value>
         </instance>
         <instance weight="0.029411764705882353">
            <value>WIEQAGPEYW</value>
            <value>1</value>
         </instance>
         <instance weight="0.029411764705882353">
            <value>WIEQDGPEYW</value>
            <value>1</value>
         </instance>
         <instance weight="0.029411764705882353">
            <value>WIEQWGPEYW</value>
            <value>1</value>
         </instance>
         <instance weight="0.029411764705882353">
            <value>WIEQEGAEYW</value>
            <value>1</value>
         </instance>
         <instance weight="0.029411764705882353">
            <value>WIEQEGPAYW</value>
            <value>1</value>
         </instance>
         <instance weight="0.029411764705882353">
            <value>WIEQEGPDYW</value>
            <value>1</value>
         </instance>
         <instance weight="0.029411764705882353">
            <value>WIEQEGPWYW</value>
            <value>1</value>
         </instance>
         <instance weight="0.029411764705882353">
            <value>WIEQEGPEYA</value>
            <value>1</value>
         </instance>
         <instance weight="0.029411764705882353">
            <value>WIEQEGPEYY</value>
            <value>1</value>
         </instance>
         <instance weight="1.0">
            <value>EAPTGTRLVGRIVETEAYTE</value>
            <value>0</value>
         </instance>
         <instance weight="1.0">
            <value>RVMQGYAYILTHPGTPCIF</value>
            <value>0</value>
         </instance>
         <instance weight="1.0">
            <value>PFENPDWFTNLVEFVSF</value>
            <value>0</value>
         </instance>
         <instance weight="1.0">
            <value>RDTTTPASMAATLRKLLTA</value>
            <value>0</value>
         </instance>
         <instance weight="1.0">
            <value>AQKENGIYSVTFTLLSGP</value>
            <value>0</value>
         </instance>
         <instance weight="1.0">
            <value>AGHNDVPSRVDEPYR</value>
            <value>0</value>
         </instance>
         <instance weight="1.0">
            <value>ILLETTGLADPGAVA</value>
            <value>0</value>
         </instance>
         <instance weight="1.0">
            <value>ELEREKREAELEAAL</value>
            <value>0</value>
         </instance>
         <instance weight="1.0">
            <value>NAKVVIISALGKEELVKK</value>
            <value>0</value>
         </instance>
         <instance weight="1.0">
            <value>VDKMLLNVLREMMGHH</value>
            <value>0</value>
         </instance>
         <instance weight="1.0">
            <value>LFSPDLLGDPDNYIPA</value>
            <value>0</value>
         </instance>
         <instance weight="1.0">
            <value>CHLAQKPVELEVPQ</value>
            <value>0</value>
         </instance>
         <instance weight="1.0">
            <value>LLIDNITKSIINLNKVKPVLSTDGGTSDGRFI</value>
            <value>0</value>
         </instance>
         <instance weight="1.0">
            <value>ATRAVAGDFMSLCR</value>
            <value>0</value>
         </instance>
         <instance weight="1.0">
            <value>MEPDLSFRGRRALVTG</value>
            <value>0</value>
         </instance>
         <instance weight="1.0">
            <value>NAQHFAASMINRFE</value>
            <value>0</value>
         </instance>
         <instance weight="1.0">
            <value>EVGPGTGNMTV</value>
            <value>0</value>
         </instance>
         <instance weight="1.0">
            <value>IDSCASPASLARDPHVRMVT</value>
            <value>0</value>
         </instance>
         <instance weight="1.0">
            <value>FNKDLWSLLKSSQECPPG</value>
            <value>0</value>
         </instance>
         <instance weight="1.0">
            <value>NDMSGGERAEQEGID</value>
            <value>0</value>
         </instance>
         <instance weight="1.0">
            <value>ALDEALRKFERGISLA</value>
            <value>0</value>
         </instance>
         <instance weight="1.0">
            <value>AHSLLEIKAVALRT</value>
            <value>0</value>
         </instance>
         <instance weight="1.0">
            <value>MSAQDLLNSRREW</value>
            <value>0</value>
         </instance>
         <instance weight="1.0">
            <value>IFTLLILEFVVWI</value>
            <value>0</value>
         </instance>
         <instance weight="1.0">
            <value>IGSTSMLQRKLRIGF</value>
            <value>0</value>
         </instance>
         <instance weight="1.0">
            <value>KVFKPEAAFLPEWVG</value>
            <value>0</value>
         </instance>
         <instance weight="1.0">
            <value>SHRDLRRARAAAINIVP</value>
            <value>0</value>
         </instance>
         <instance weight="1.0">
            <value>SGQKINRTEDRAVLHI</value>
            <value>0</value>
         </instance>
         <instance weight="1.0">
            <value>KYAKSKGGDISV</value>
            <value>0</value>
         </instance>
         <instance weight="1.0">
            <value>QPNFFGCLEAVDVLTDWAH</value>
            <value>0</value>
         </instance>
         <instance weight="1.0">
            <value>TNKYAEGYPGKR</value>
            <value>0</value>
         </instance>
         <instance weight="1.0">
            <value>LNEALKEPTILVHVSKGIE</value>
            <value>0</value>
         </instance>
         <instance weight="1.0">
            <value>FLSAIGLDRYLLTL</value>
            <value>0</value>
         </instance>
         <instance weight="1.0">
            <value>GEALQLLRQRDQTS</value>
            <value>0</value>
         </instance>
         <instance weight="1.0">
            <value>MQTQRLRIAIQKKGRL</value>
            <value>0</value>
         </instance>
         <instance weight="1.0">
            <value>VDTFLKKSSLIACNRAGFRA</value>
            <value>0</value>
         </instance>
         <instance weight="1.0">
            <value>DVIAAIILYDQSKE</value>
            <value>0</value>
         </instance>
         <instance weight="1.0">
            <value>RELEEFRARR</value>
            <value>0</value>
         </instance>
         <instance weight="1.0">
            <value>ISAVDESVD</value>
            <value>0</value>
         </instance>
         <instance weight="1.0">
            <value>EEDVSDEDVEY</value>
            <value>0</value>
         </instance>
         <instance weight="1.0">
            <value>PDRGAAGLPQP</value>
            <value>0</value>
         </instance>
         <instance weight="1.0">
            <value>DHDRDNAKYEL</value>
            <value>0</value>
         </instance>
         <instance weight="1.0">
            <value>INQEAYGKAVS</value>
            <value>0</value>
         </instance>
         <instance weight="1.0">
            <value>PVVYVLDLADR</value>
            <value>0</value>
         </instance>
         <instance weight="1.0">
            <value>TNRKELLEDHL</value>
            <value>0</value>
         </instance>
         <instance weight="1.0">
            <value>AALLTVWDMVK</value>
            <value>0</value>
         </instance>
         <instance weight="1.0">
            <value>IPGPPTNVHAS</value>
            <value>0</value>
         </instance>
         <instance weight="1.0">
            <value>LVTLGCVTRDL</value>
            <value>0</value>
         </instance>
         <instance weight="1.0">
            <value>TLDDKNHVTLS</value>
            <value>0</value>
         </instance>
         <instance weight="1.0">
            <value>IIQKEHLVVLE</value>
            <value>0</value>
         </instance>
         <instance weight="1.0">
            <value>ISRAGASSVA</value>
            <value>0</value>
         </instance>
         <instance weight="1.0">
            <value>ITTQVEHPAVL</value>
            <value>0</value>
         </instance>
         <instance weight="1.0">
            <value>GIFQRLMKNKE</value>
            <value>0</value>
         </instance>
         <instance weight="1.0">
            <value>NPLVYCSDPSG</value>
            <value>0</value>
         </instance>
         <instance weight="1.0">
            <value>MKYLLMGGASS</value>
            <value>0</value>
         </instance>
         <instance weight="1.0">
            <value>HIEYSGMKFGL</value>
            <value>0</value>
         </instance>
         <instance weight="1.0">
            <value>GSTKLQQDSPF</value>
            <value>0</value>
         </instance>
         <instance weight="1.0">
            <value>KLEFGCAATCP</value>
            <value>0</value>
         </instance>
         <instance weight="1.0">
            <value>AANIPPHPLNL</value>
            <value>0</value>
         </instance>
         <instance weight="1.0">
            <value>HQKLVVSKQNP</value>
            <value>0</value>
         </instance>
         <instance weight="1.0">
            <value>KVLLEKIFFIE</value>
            <value>0</value>
         </instance>
         <instance weight="1.0">
            <value>RELLVYIVFLVDIC</value>
            <value>0</value>
         </instance>
         <instance weight="1.0">
            <value>KGHKGLEIGLSSIVK</value>
            <value>0</value>
         </instance>
         <instance weight="1.0">
            <value>KGIADQQALASIGQVE</value>
            <value>0</value>
         </instance>
         <instance weight="1.0">
            <value>ENMILRYVKAKADWWT</value>
            <value>0</value>
         </instance>
         <instance weight="1.0">
            <value>RDPFEEHGDMETA</value>
            <value>0</value>
         </instance>
         <instance weight="1.0">
            <value>IQKERFGEKLNLYEEA</value>
            <value>0</value>
         </instance>
         <instance weight="1.0">
            <value>KVALFCNVAENAVVQ</value>
            <value>0</value>
         </instance>
         <instance weight="1.0">
            <value>LASQSVDTLQLALR</value>
            <value>0</value>
         </instance>
         <instance weight="1.0">
            <value>KILDQAKGYYGARS</value>
            <value>0</value>
         </instance>
         <instance weight="1.0">
            <value>TNINKEALKAPSKKRKAL</value>
            <value>0</value>
         </instance>
         <instance weight="1.0">
            <value>VRLRVSTNAVKSVDHNGGLD</value>
            <value>0</value>
         </instance>
         <instance weight="1.0">
            <value>RSTWGKDGDTMNLDIDSK</value>
            <value>0</value>
         </instance>
         <instance weight="1.0">
            <value>PSISQQTNGRVTLYR</value>
            <value>0</value>
         </instance>
         <instance weight="1.0">
            <value>VPRVVAEYLNGAVREES</value>
            <value>0</value>
         </instance>
         <instance weight="1.0">
            <value>KLRELVENAGAPFV</value>
            <value>0</value>
         </instance>
         <instance weight="1.0">
            <value>PERLAAHGITGPDVGRIQRDGSLG</value>
            <value>0</value>
         </instance>
         <instance weight="1.0">
            <value>LSNIAITHLEIEGVTHE</value>
            <value>0</value>
         </instance>
         <instance weight="1.0">
            <value>SRKRPGRNMAFKLS</value>
            <value>0</value>
         </instance>
         <instance weight="1.0">
            <value>VVVAGDDRSKLADM</value>
            <value>0</value>
         </instance>
         <instance weight="1.0">
            <value>QPSNYVYVTGS</value>
            <value>0</value>
         </instance>
         <instance weight="1.0">
            <value>QAMPSSRLSCY</value>
            <value>0</value>
         </instance>
         <instance weight="1.0">
            <value>VGTGGTITGVS</value>
            <value>0</value>
         </instance>
         <instance weight="1.0">
            <value>GGNLGDAYVTI</value>
            <value>0</value>
         </instance>
         <instance weight="1.0">
            <value>NKPSETNAYNV</value>
            <value>0</value>
         </instance>
         <instance weight="1.0">
            <value>WAPGVKYGEI</value>
            <value>0</value>
         </instance>
         <instance weight="1.0">
            <value>FVAIESSAY</value>
            <value>0</value>
         </instance>
         <instance weight="1.0">
            <value>LTATLLILSL</value>
            <value>0</value>
         </instance>
         <instance weight="1.0">
            <value>QRTLMALGSV</value>
            <value>0</value>
         </instance>
         <instance weight="1.0">
            <value>LSPWHWVVLV</value>
            <value>0</value>
         </instance>
         <instance weight="1.0">
            <value>TVANSQASKA</value>
            <value>0</value>
         </instance>
         <instance weight="1.0">
            <value>HTMAIEGSFD</value>
            <value>0</value>
         </instance>
         <instance weight="1.0">
            <value>ASSLAPGPPP</value>
            <value>0</value>
         </instance>
         <instance weight="1.0">
            <value>YCITKQRRPE</value>
            <value>0</value>
         </instance>
         <instance weight="1.0">
            <value>AMRLAQKKHV</value>
            <value>0</value>
         </instance>
         <instance weight="1.0">
            <value>RHIDQITTVL</value>
            <value>0</value>
         </instance>
         <instance weight="1.0">
            <value>LWQSAYAEMV</value>
            <value>0</value>
         </instance>
         <instance weight="1.0">
            <value>DAVGVMQTFD</value>
            <value>0</value>
         </instance>
         <instance weight="1.0">
            <value>SFTMDDMSWT</value>
            <value>0</value>
         </instance>
         <instance weight="1.0">
            <value>AEVSNYLMHQ</value>
            <value>0</value>
         </instance>
         <instance weight="1.0">
            <value>VHAAGISVRG</value>
            <value>0</value>
         </instance>
         <instance weight="1.0">
            <value>LTEVDKVILS</value>
            <value>0</value>
         </instance>
         <instance weight="1.0">
            <value>NKNFEYPEIA</value>
            <value>0</value>
         </instance>
         <instance weight="1.0">
            <value>TDATDYVVLA</value>
            <value>0</value>
         </instance>
         <instance weight="1.0">
            <value>IDIEAAFLEY</value>
            <value>0</value>
         </instance>
         <instance weight="1.0">
            <value>RIARAIRTLL</value>
            <value>0</value>
         </instance>
         <instance weight="1.0">
            <value>DVFILPETPF</value>
            <value>0</value>
         </instance>
         <instance weight="1.0">
            <value>LGLKPSDFDY</value>
            <value>0</value>
         </instance>
         <instance weight="1.0">
            <value>GSRFLHQQVK</value>
            <value>0</value>
         </instance>
         <instance weight="1.0">
            <value>IWQKTLTVLH</value>
            <value>0</value>
         </instance>
         <instance weight="1.0">
            <value>AGCYFNETIY</value>
            <value>0</value>
         </instance>
         <instance weight="1.0">
            <value>LGSGRTETAE</value>
            <value>0</value>
         </instance>
         <instance weight="1.0">
            <value>STILIPFLIL</value>
            <value>0</value>
         </instance>
      </instances>
	</body>
</dataset>
