# Supplementary material for: On Evaluating MHC-II Binding Peptide Prediction Methods
Source: PLoS One. 2008 Sep 24;3(9):e3268. doi: 10.1371/journal.pone.0003268 (PMC2533399; doi:10.1371/journal.pone.0003268)
Supplement: Dataset S1 — Datasets derived from MHCPEP database (0.36 MB ZIP) [file pone.0003268.s002.zip › MHCPEP/WUPDS/HLA-DQ4.xrff]

<?xml version="1.0" encoding="utf-8"?>

<!DOCTYPE dataset
[
   <!ELEMENT dataset (header,body)>
   <!ATTLIST dataset name CDATA #REQUIRED>
   <!ATTLIST dataset version CDATA "3.5.4">

   <!ELEMENT header (notes?,attributes)>
   <!ELEMENT body (instances)>
   <!ELEMENT notes ANY>

   <!ELEMENT attributes (attribute+)>
   <!ELEMENT attribute (labels?,metadata?,attributes?)>
   <!ATTLIST attribute name CDATA #REQUIRED>
   <!ATTLIST attribute type (numeric|date|nominal|string|relational) #REQUIRED>
   <!ATTLIST attribute format CDATA #IMPLIED>
   <!ATTLIST attribute class (yes|no) "no">
   <!ELEMENT labels (label*)>
   <!ELEMENT label ANY>
   <!ELEMENT metadata (property*)>
   <!ELEMENT property ANY>
   <!ATTLIST property name CDATA #REQUIRED>

   <!ELEMENT instances (instance*)>
   <!ELEMENT instance (value*)>
   <!ATTLIST instance type (normal|sparse) "normal">
   <!ATTLIST instance weight CDATA #IMPLIED>
   <!ELEMENT value (#PCDATA|instances)*>
   <!ATTLIST value index CDATA #IMPLIED>
   <!ATTLIST value missing (yes|no) "no">
]
>
<dataset name="HLA-DQ4" version="3.5.3">
   <header>
     <attributes>
        <attribute name="Seq" type="string"/>
        <attribute class="yes" name="class" type="nominal">
           <labels>
              <label>0</label>
              <label>1</label>
           </labels>
        </attribute>
     </attributes>
   </header>

   <body>
      <instances>
         <instance weight="1.0">
            <value>FTAFGFSEQRTFAER</value>
            <value>1</value>
         </instance>
         <instance weight="1.0">
            <value>SISPGSGLFSPGYTR</value>
            <value>1</value>
         </instance>
         <instance weight="0.07142857142857142">
            <value>VEGPVYDAVVNMLRR</value>
            <value>1</value>
         </instance>
         <instance weight="0.5">
            <value>FGRGPVSITAPMFLN</value>
            <value>1</value>
         </instance>
         <instance weight="1.0">
            <value>LDGIWSGRVLHTATF</value>
            <value>1</value>
         </instance>
         <instance weight="1.0">
            <value>HRVASDINLTISFRY</value>
            <value>1</value>
         </instance>
         <instance weight="1.0">
            <value>GRSALVRVTYVSPFL</value>
            <value>1</value>
         </instance>
         <instance weight="1.0">
            <value>LRCSSFRRDSLLLYY</value>
            <value>1</value>
         </instance>
         <instance weight="1.0">
            <value>QDVDYFRHPPEVSLL</value>
            <value>1</value>
         </instance>
         <instance weight="1.0">
            <value>RTPGFCYLSLSSALR</value>
            <value>1</value>
         </instance>
         <instance weight="1.0">
            <value>PIFPVVSSSGSSSSP</value>
            <value>1</value>
         </instance>
         <instance weight="1.0">
            <value>WPMCSDYPSVSLCPW</value>
            <value>1</value>
         </instance>
         <instance weight="1.0">
            <value>PSWKRSALVRWALLQ</value>
            <value>1</value>
         </instance>
         <instance weight="1.0">
            <value>PLYFRSRTCPSCSPR</value>
            <value>1</value>
         </instance>
         <instance weight="1.0">
            <value>FEGVYDPSINVSKLV</value>
            <value>1</value>
         </instance>
         <instance weight="1.0">
            <value>VASFFFMDPFSLHYR</value>
            <value>1</value>
         </instance>
         <instance weight="1.0">
            <value>PGHSLGKLSVLHSFF</value>
            <value>1</value>
         </instance>
         <instance weight="1.0">
            <value>PVRYGFSGPRLAELW</value>
            <value>1</value>
         </instance>
         <instance weight="1.0">
            <value>GCSALVGFLILLCCM</value>
            <value>1</value>
         </instance>
         <instance weight="0.5">
            <value>LGRGPVSITAPMFLN</value>
            <value>1</value>
         </instance>
         <instance weight="1.0">
            <value>PAVASTSSLIIDGPF</value>
            <value>1</value>
         </instance>
         <instance weight="1.0">
            <value>LVLLLFIALGFMYGA</value>
            <value>1</value>
         </instance>
         <instance weight="1.0">
            <value>IVSVVIRGNEGAFWS</value>
            <value>1</value>
         </instance>
         <instance weight="1.0">
            <value>PLSGHSSVLAALSMP</value>
            <value>1</value>
         </instance>
         <instance weight="1.0">
            <value>GRFRHYSMLRHHSIR</value>
            <value>1</value>
         </instance>
         <instance weight="1.0">
            <value>RSSHHPSFAVSLEPL</value>
            <value>1</value>
         </instance>
         <instance weight="1.0">
            <value>LGYVPVWAPSRNGWR</value>
            <value>1</value>
         </instance>
         <instance weight="1.0">
            <value>PFWNFGCRHRSFLPV</value>
            <value>1</value>
         </instance>
         <instance weight="1.0">
            <value>GAGVLTPFTWRRFHM</value>
            <value>1</value>
         </instance>
         <instance weight="1.0">
            <value>TRLYVTWSGNTVHDG</value>
            <value>1</value>
         </instance>
         <instance weight="0.5">
            <value>PKTFQYGGRTVGGLW</value>
            <value>1</value>
         </instance>
         <instance weight="1.0">
            <value>DYEGTRVRLLGVGRS</value>
            <value>1</value>
         </instance>
         <instance weight="1.0">
            <value>PFPRKHVCWNQVRRV</value>
            <value>1</value>
         </instance>
         <instance weight="1.0">
            <value>PFVVPTASSWALDLP</value>
            <value>1</value>
         </instance>
         <instance weight="1.0">
            <value>PPFRIVRCCGWGLGC</value>
            <value>1</value>
         </instance>
         <instance weight="1.0">
            <value>PVIAIPPSFANMFLF</value>
            <value>1</value>
         </instance>
         <instance weight="1.0">
            <value>IFYLVSCFTFMVLFA</value>
            <value>1</value>
         </instance>
         <instance weight="1.0">
            <value>PWTPFQTRVGRPVGA</value>
            <value>1</value>
         </instance>
         <instance weight="1.0">
            <value>IPPILPAYTLLGHPR</value>
            <value>1</value>
         </instance>
         <instance weight="1.0">
            <value>GPLSVRSRGVMLPFF</value>
            <value>1</value>
         </instance>
         <instance weight="1.0">
            <value>PIYSDGGGAFFPRHF</value>
            <value>1</value>
         </instance>
         <instance weight="1.0">
            <value>LSSSFDRDSSPPCCW</value>
            <value>1</value>
         </instance>
         <instance weight="1.0">
            <value>SFGVSRFIGGNGYWI</value>
            <value>1</value>
         </instance>
         <instance weight="1.0">
            <value>RRSSVAPVANFGVMD</value>
            <value>1</value>
         </instance>
         <instance weight="1.0">
            <value>LWGCPGSGRSPCAIR</value>
            <value>1</value>
         </instance>
         <instance weight="1.0">
            <value>AANLLFYPDLGWFAV</value>
            <value>1</value>
         </instance>
         <instance weight="1.0">
            <value>LFFSNTHRINRILYL</value>
            <value>1</value>
         </instance>
         <instance weight="1.0">
            <value>GPVWSSGLYRLFYAS</value>
            <value>1</value>
         </instance>
         <instance weight="0.5">
            <value>PKAFQYGGRAVGGLW</value>
            <value>1</value>
         </instance>
         <instance weight="1.0">
            <value>TRWGESDSFAISPPG</value>
            <value>1</value>
         </instance>
         <instance weight="1.0">
            <value>AWNLNFKVAPGHGSV</value>
            <value>1</value>
         </instance>
         <instance weight="1.0">
            <value>THRGLRLYRPHSYIR</value>
            <value>1</value>
         </instance>
         <instance weight="1.0">
            <value>SISHASRLFSPCYTR</value>
            <value>1</value>
         </instance>
         <instance weight="1.0">
            <value>VSSRYNALWNCVTCY</value>
            <value>1</value>
         </instance>
         <instance weight="1.0">
            <value>AVPTSKPHRGPFFPS</value>
            <value>1</value>
         </instance>
         <instance weight="1.0">
            <value>CHRCFHFRRHPVAVF</value>
            <value>1</value>
         </instance>
         <instance weight="1.0">
            <value>HRISHFAHRYLARLH</value>
            <value>1</value>
         </instance>
         <instance weight="1.0">
            <value>PVRDFPYDAFIYVWN</value>
            <value>1</value>
         </instance>
         <instance weight="1.0">
            <value>PWTPPIPLNVGRNRA</value>
            <value>1</value>
         </instance>
         <instance weight="1.0">
            <value>PFVVSDIAFMGLFYD</value>
            <value>1</value>
         </instance>
         <instance weight="1.0">
            <value>ARLLMISLLALFFCG</value>
            <value>1</value>
         </instance>
         <instance weight="1.0">
            <value>PISSVFLSSSVVFPS</value>
            <value>1</value>
         </instance>
         <instance weight="1.0">
            <value>GTGRFSNAAGFTVSK</value>
            <value>1</value>
         </instance>
         <instance weight="1.0">
            <value>WVGGSSFRLLPGFWG</value>
            <value>1</value>
         </instance>
         <instance weight="1.0">
            <value>HGSRLQRYFLYTIHR</value>
            <value>1</value>
         </instance>
         <instance weight="1.0">
            <value>STAFSFSASGSVLYW</value>
            <value>1</value>
         </instance>
         <instance weight="1.0">
            <value>VGFLGLKRGPPGVDA</value>
            <value>1</value>
         </instance>
         <instance weight="1.0">
            <value>GICGGCGVFPGVSVR</value>
            <value>1</value>
         </instance>
         <instance weight="0.5">
            <value>KEPGVSGPMGPRGPPGK</value>
            <value>1</value>
         </instance>
         <instance weight="1.0">
            <value>RTGPAGAAGARGND</value>
            <value>1</value>
         </instance>
         <instance weight="1.0">
            <value>ARGPEGAQGPRGEPGT</value>
            <value>1</value>
         </instance>
         <instance weight="0.5">
            <value>PRGERGFPGERGSPGA</value>
            <value>1</value>
         </instance>
         <instance weight="0.5">
            <value>EAGAPGLVGPRGERGFPGE</value>
            <value>1</value>
         </instance>
         <instance weight="1.0">
            <value>PPGLQGMPGERGAA</value>
            <value>1</value>
         </instance>
         <instance weight="1.0">
            <value>PPGPAGERGEQ</value>
            <value>1</value>
         </instance>
         <instance weight="1.0">
            <value>TPGLPGVKGHRGYPGL</value>
            <value>1</value>
         </instance>
         <instance weight="0.5">
            <value>RPGPPGPQGARGQPGV</value>
            <value>1</value>
         </instance>
         <instance weight="0.5">
            <value>ERGPPGPQGARGFPGT</value>
            <value>1</value>
         </instance>
         <instance weight="1.0">
            <value>IAGAPGFPGPRGPPDPQGA</value>
            <value>1</value>
         </instance>
         <instance weight="1.0">
            <value>GEPGKAGEKGLPGA</value>
            <value>1</value>
         </instance>
         <instance weight="1.0">
            <value>SPGAQGLQGPRGLPGT</value>
            <value>1</value>
         </instance>
         <instance weight="0.5">
            <value>GNPGEPGEPGVSGPMG</value>
            <value>1</value>
         </instance>
         <instance weight="1.0">
            <value>EKAGGAQLGVMQGPMGPMGPR</value>
            <value>1</value>
         </instance>
         <instance weight="1.0">
            <value>EAKPGKAGERGPPGPQG</value>
            <value>1</value>
         </instance>
         <instance weight="0.07142857142857142">
            <value>SEGPVYDAVVNMLRR</value>
            <value>1</value>
         </instance>
         <instance weight="0.07142857142857142">
            <value>VAGPVYDAVVNMLRR</value>
            <value>1</value>
         </instance>
         <instance weight="0.07142857142857142">
            <value>VESPVYDAVVNMLRR</value>
            <value>1</value>
         </instance>
         <instance weight="0.07142857142857142">
            <value>VEGSVYDAVVNMLRR</value>
            <value>1</value>
         </instance>
         <instance weight="0.07142857142857142">
            <value>VEGPVSDAVVNMLRR</value>
            <value>1</value>
         </instance>
         <instance weight="0.07142857142857142">
            <value>VEGPVYAAVVNMLRR</value>
            <value>1</value>
         </instance>
         <instance weight="0.07142857142857142">
            <value>VEGPVYDSVVNMLRR</value>
            <value>1</value>
         </instance>
         <instance weight="0.07142857142857142">
            <value>VEGPVYDASVNMLRR</value>
            <value>1</value>
         </instance>
         <instance weight="0.07142857142857142">
            <value>VEGPVYDAVSNMLRR</value>
            <value>1</value>
         </instance>
         <instance weight="0.07142857142857142">
            <value>VEGPVYDAVVAMLRR</value>
            <value>1</value>
         </instance>
         <instance weight="0.07142857142857142">
            <value>VEGPVYDAVVNSLRR</value>
            <value>1</value>
         </instance>
         <instance weight="0.07142857142857142">
            <value>VEGPVYDAVVNMSRR</value>
            <value>1</value>
         </instance>
         <instance weight="0.07142857142857142">
            <value>VEGPVYDAVVNMLRA</value>
            <value>1</value>
         </instance>
         <instance weight="1.0">
            <value>HLVAMDPAAPAPVAG</value>
            <value>0</value>
         </instance>
         <instance weight="1.0">
            <value>LSKCFPDRKVVGIPA</value>
            <value>0</value>
         </instance>
         <instance weight="1.0">
            <value>GVDVNQQDCFGEAPI</value>
            <value>0</value>
         </instance>
         <instance weight="1.0">
            <value>IKLRPPGAEKPSWLE</value>
            <value>0</value>
         </instance>
         <instance weight="1.0">
            <value>LYPQALAWGFRRSGD</value>
            <value>0</value>
         </instance>
         <instance weight="1.0">
            <value>PKSKVPPSTQVKKGE</value>
            <value>0</value>
         </instance>
         <instance weight="1.0">
            <value>TSPAKAKKTKRMAMG</value>
            <value>0</value>
         </instance>
         <instance weight="1.0">
            <value>FVGPTLKSSIKVETW</value>
            <value>0</value>
         </instance>
         <instance weight="1.0">
            <value>MGLTLHRAFDLVPDF</value>
            <value>0</value>
         </instance>
         <instance weight="1.0">
            <value>FQFGRSISETIEKTV</value>
            <value>0</value>
         </instance>
         <instance weight="1.0">
            <value>LAAKYGLRPGIGLAA</value>
            <value>0</value>
         </instance>
         <instance weight="1.0">
            <value>SDTRGLSVAQLEQLA</value>
            <value>0</value>
         </instance>
         <instance weight="1.0">
            <value>KIKESLALLRKKWVS</value>
            <value>0</value>
         </instance>
         <instance weight="1.0">
            <value>PNETKIYFWKVQHHM</value>
            <value>0</value>
         </instance>
         <instance weight="1.0">
            <value>IKATSPGVVVIEGSE</value>
            <value>0</value>
         </instance>
         <instance weight="1.0">
            <value>QRRASAIIRAAREVI</value>
            <value>0</value>
         </instance>
         <instance weight="1.0">
            <value>IIEGLMTTVHATTAT</value>
            <value>0</value>
         </instance>
         <instance weight="1.0">
            <value>GCIHVPLKEAKAFGV</value>
            <value>0</value>
         </instance>
         <instance weight="1.0">
            <value>GIESAGPACASAANY</value>
            <value>0</value>
         </instance>
         <instance weight="1.0">
            <value>TPTEIETELAKLVIE</value>
            <value>0</value>
         </instance>
         <instance weight="1.0">
            <value>HNIKPSQNKSYPSVI</value>
            <value>0</value>
         </instance>
         <instance weight="1.0">
            <value>IADDSGLEVHALNGA</value>
            <value>0</value>
         </instance>
         <instance weight="1.0">
            <value>VHASVDKFFQNLALA</value>
            <value>0</value>
         </instance>
         <instance weight="1.0">
            <value>PPHRQDGAPKAPLPP</value>
            <value>0</value>
         </instance>
         <instance weight="1.0">
            <value>QMNETIPNFEIFDVC</value>
            <value>0</value>
         </instance>
         <instance weight="1.0">
            <value>VIYETADLWFHTLVM</value>
            <value>0</value>
         </instance>
         <instance weight="1.0">
            <value>VDYGLGNISNVKRAI</value>
            <value>0</value>
         </instance>
         <instance weight="1.0">
            <value>DGTGTVDIDTGLPFF</value>
            <value>0</value>
         </instance>
         <instance weight="1.0">
            <value>YAQSAALALLRNTEL</value>
            <value>0</value>
         </instance>
         <instance weight="1.0">
            <value>ALSAARALVENTELS</value>
            <value>0</value>
         </instance>
         <instance weight="1.0">
            <value>AAWDTTLLEQLCTGL</value>
            <value>0</value>
         </instance>
         <instance weight="1.0">
            <value>TESAQIVEMVLQEVC</value>
            <value>0</value>
         </instance>
         <instance weight="1.0">
            <value>SAKDVELAIKTMLEQ</value>
            <value>0</value>
         </instance>
         <instance weight="1.0">
            <value>QMEMMVKRGIVEECC</value>
            <value>0</value>
         </instance>
         <instance weight="1.0">
            <value>IIISLILLLSLFSFS</value>
            <value>0</value>
         </instance>
         <instance weight="1.0">
            <value>VNGIGEAKVSTLGIV</value>
            <value>0</value>
         </instance>
         <instance weight="1.0">
            <value>CIVTDLSDRGITVDH</value>
            <value>0</value>
         </instance>
         <instance weight="1.0">
            <value>VDNPNFLPEPNLREK</value>
            <value>0</value>
         </instance>
         <instance weight="1.0">
            <value>VTSPQAFQGLRDAGR</value>
            <value>0</value>
         </instance>
         <instance weight="1.0">
            <value>KDLLLVNKIFYFCTK</value>
            <value>0</value>
         </instance>
         <instance weight="1.0">
            <value>SGFSPEDKIAAIGIR</value>
            <value>0</value>
         </instance>
         <instance weight="1.0">
            <value>VAMRKLVRSVTVVED</value>
            <value>0</value>
         </instance>
         <instance weight="1.0">
            <value>GPNRQQNIELLEQTS</value>
            <value>0</value>
         </instance>
         <instance weight="1.0">
            <value>SPFGCRTGFHMIMWG</value>
            <value>0</value>
         </instance>
         <instance weight="1.0">
            <value>KTIPIYRLLLRANII</value>
            <value>0</value>
         </instance>
         <instance weight="1.0">
            <value>VYQQTPYDLDDFSEA</value>
            <value>0</value>
         </instance>
         <instance weight="1.0">
            <value>NFSEVLEKISHKEEL</value>
            <value>0</value>
         </instance>
         <instance weight="1.0">
            <value>IGGIIAVFAIIIHKE</value>
            <value>0</value>
         </instance>
         <instance weight="1.0">
            <value>RDGKWVRELILYDKE</value>
            <value>0</value>
         </instance>
         <instance weight="1.0">
            <value>GFLYLFVCSLDVLSS</value>
            <value>0</value>
         </instance>
         <instance weight="1.0">
            <value>RRGERVDLGCAATCP</value>
            <value>0</value>
         </instance>
         <instance weight="1.0">
            <value>LTLRMPCGGGIYGGQ</value>
            <value>0</value>
         </instance>
         <instance weight="1.0">
            <value>NKECEAFICDCDRKA</value>
            <value>0</value>
         </instance>
         <instance weight="1.0">
            <value>LELTETSKRAVILAA</value>
            <value>0</value>
         </instance>
         <instance weight="1.0">
            <value>QVGNGVDVLSEYNGQ</value>
            <value>0</value>
         </instance>
         <instance weight="1.0">
            <value>MQKPFEEATYALKVG</value>
            <value>0</value>
         </instance>
         <instance weight="1.0">
            <value>FHRLRIGIGHPGDKN</value>
            <value>0</value>
         </instance>
         <instance weight="1.0">
            <value>ATEKSVKTNGPLKQK</value>
            <value>0</value>
         </instance>
         <instance weight="1.0">
            <value>EKLEDAERYQTVYAK</value>
            <value>0</value>
         </instance>
         <instance weight="1.0">
            <value>DAKPINLGLWDTAGQ</value>
            <value>0</value>
         </instance>
         <instance weight="1.0">
            <value>MEKVKQELESMKAKL</value>
            <value>0</value>
         </instance>
         <instance weight="1.0">
            <value>HIPEVCLKWELMDED</value>
            <value>0</value>
         </instance>
         <instance weight="1.0">
            <value>ASDELIEPELDRLAE</value>
            <value>0</value>
         </instance>
         <instance weight="1.0">
            <value>VQRIPVTESQGRIQT</value>
            <value>0</value>
         </instance>
         <instance weight="1.0">
            <value>VYEKCMAPPSASCLG</value>
            <value>0</value>
         </instance>
         <instance weight="1.0">
            <value>EGYYDESVLNRYSRD</value>
            <value>0</value>
         </instance>
         <instance weight="1.0">
            <value>KVTAKVLEHGKGPKI</value>
            <value>0</value>
         </instance>
         <instance weight="1.0">
            <value>KTAGEAVDYLEAVIE</value>
            <value>0</value>
         </instance>
         <instance weight="1.0">
            <value>VIRDDRPEVRGQINVVA</value>
            <value>0</value>
         </instance>
         <instance weight="1.0">
            <value>DRGFGFGIPEYIMI</value>
            <value>0</value>
         </instance>
         <instance weight="1.0">
            <value>SGATTMTYAFDAWTLG</value>
            <value>0</value>
         </instance>
         <instance weight="1.0">
            <value>FDGDQMAVHVPLSLEA</value>
            <value>0</value>
         </instance>
         <instance weight="1.0">
            <value>LVVTEDDCGTFAGIVMTPV</value>
            <value>0</value>
         </instance>
         <instance weight="1.0">
            <value>FYQVVVADSRNARN</value>
            <value>0</value>
         </instance>
         <instance weight="1.0">
            <value>CGFKLGHGIAC</value>
            <value>0</value>
         </instance>
         <instance weight="1.0">
            <value>EDNKNYDKHDNECFDM</value>
            <value>0</value>
         </instance>
         <instance weight="1.0">
            <value>KIPGFCENEKGVVPCN</value>
            <value>0</value>
         </instance>
         <instance weight="1.0">
            <value>IGVLKNMSQRIGGELE</value>
            <value>0</value>
         </instance>
         <instance weight="1.0">
            <value>RFHTPKIQSLLIELSSHEE</value>
            <value>0</value>
         </instance>
         <instance weight="1.0">
            <value>SVKVKVLMPDGEIK</value>
            <value>0</value>
         </instance>
         <instance weight="1.0">
            <value>LDADALDSLIQLQEKL</value>
            <value>0</value>
         </instance>
         <instance weight="1.0">
            <value>CDELAEKFKRLWKELK</value>
            <value>0</value>
         </instance>
         <instance weight="1.0">
            <value>INEHLARNRGSTLRELYYISE</value>
            <value>0</value>
         </instance>
         <instance weight="1.0">
            <value>HVVIAGPQDSPFEGGTF</value>
            <value>0</value>
         </instance>
         <instance weight="1.0">
            <value>LDLAAGTAVSTVELN</value>
            <value>0</value>
         </instance>
         <instance weight="1.0">
            <value>QTREVRLVSYAGSRE</value>
            <value>0</value>
         </instance>
         <instance weight="1.0">
            <value>DLSDFRRFLNEQAII</value>
            <value>0</value>
         </instance>
         <instance weight="1.0">
            <value>LSLLLLISLSAGSFY</value>
            <value>0</value>
         </instance>
         <instance weight="1.0">
            <value>GVPGSIWGLLLLFLG</value>
            <value>0</value>
         </instance>
         <instance weight="1.0">
            <value>AIVRAQGGRLAHVKP</value>
            <value>0</value>
         </instance>
         <instance weight="1.0">
            <value>MGIETASETLREQVV</value>
            <value>0</value>
         </instance>
         <instance weight="1.0">
            <value>VITPLIHWGANIFAY</value>
            <value>0</value>
         </instance>
         <instance weight="1.0">
            <value>GQWDKEECVAEWKKY</value>
            <value>0</value>
         </instance>
         <instance weight="1.0">
            <value>LFLDAGFSAALKDAR</value>
            <value>0</value>
         </instance>
         <instance weight="1.0">
            <value>WSRHLIHGINIFSFS</value>
            <value>0</value>
         </instance>
         <instance weight="1.0">
            <value>SISKSTTEPIQLNNK</value>
            <value>0</value>
         </instance>
         <instance weight="1.0">
            <value>IYSYLMNSTCSNKGT</value>
            <value>0</value>
         </instance>
      </instances>
	</body>
</dataset>
