# Supplementary material for: On Evaluating MHC-II Binding Peptide Prediction Methods
Source: PLoS One. 2008 Sep 24;3(9):e3268. doi: 10.1371/journal.pone.0003268 (PMC2533399; doi:10.1371/journal.pone.0003268)
Supplement: Dataset S1 — Datasets derived from MHCPEP database (0.36 MB ZIP) [file pone.0003268.s002.zip › MHCPEP/WUPDS/HLA-DQ7.xrff]

<?xml version="1.0" encoding="utf-8"?>

<!DOCTYPE dataset
[
   <!ELEMENT dataset (header,body)>
   <!ATTLIST dataset name CDATA #REQUIRED>
   <!ATTLIST dataset version CDATA "3.5.4">

   <!ELEMENT header (notes?,attributes)>
   <!ELEMENT body (instances)>
   <!ELEMENT notes ANY>

   <!ELEMENT attributes (attribute+)>
   <!ELEMENT attribute (labels?,metadata?,attributes?)>
   <!ATTLIST attribute name CDATA #REQUIRED>
   <!ATTLIST attribute type (numeric|date|nominal|string|relational) #REQUIRED>
   <!ATTLIST attribute format CDATA #IMPLIED>
   <!ATTLIST attribute class (yes|no) "no">
   <!ELEMENT labels (label*)>
   <!ELEMENT label ANY>
   <!ELEMENT metadata (property*)>
   <!ELEMENT property ANY>
   <!ATTLIST property name CDATA #REQUIRED>

   <!ELEMENT instances (instance*)>
   <!ELEMENT instance (value*)>
   <!ATTLIST instance type (normal|sparse) "normal">
   <!ATTLIST instance weight CDATA #IMPLIED>
   <!ELEMENT value (#PCDATA|instances)*>
   <!ATTLIST value index CDATA #IMPLIED>
   <!ATTLIST value missing (yes|no) "no">
]
>
<dataset name="HLA-DQ7" version="3.5.3">
   <header>
     <attributes>
        <attribute name="Seq" type="string"/>
        <attribute class="yes" name="class" type="nominal">
           <labels>
              <label>0</label>
              <label>1</label>
           </labels>
        </attribute>
     </attributes>
   </header>

   <body>
      <instances>
         <instance weight="0.5">
            <value>TPLLMQALPMGALPQ</value>
            <value>1</value>
         </instance>
         <instance weight="0.5">
            <value>TPLLMQALPMGALPQG</value>
            <value>1</value>
         </instance>
         <instance weight="0.25">
            <value>KPPKPVSKMRMATPLLMQA</value>
            <value>1</value>
         </instance>
         <instance weight="0.25">
            <value>LPKPPKPVSKMRMATPLLM</value>
            <value>1</value>
         </instance>
         <instance weight="1.0">
            <value>IPELNKVARAAAEVAGQF</value>
            <value>1</value>
         </instance>
         <instance weight="1.0">
            <value>DVEVYRAVTPLGP</value>
            <value>1</value>
         </instance>
         <instance weight="0.5">
            <value>AHAAHAAHAAHAAHAA</value>
            <value>1</value>
         </instance>
         <instance weight="0.14285714285714285">
            <value>VHAAHAVHAAHAEIN</value>
            <value>1</value>
         </instance>
         <instance weight="1.0">
            <value>INSWVESQTNGIIRNVLQPSS</value>
            <value>1</value>
         </instance>
         <instance weight="0.5">
            <value>SSSANLSGISSAESLKISQA</value>
            <value>1</value>
         </instance>
         <instance weight="1.0">
            <value>YYVRAVRAYLTT</value>
            <value>1</value>
         </instance>
         <instance weight="1.0">
            <value>VHHANENIFYCPIAIMSALA</value>
            <value>1</value>
         </instance>
         <instance weight="0.037037037037037035">
            <value>ISQAVHAAHAEINEAGR</value>
            <value>1</value>
         </instance>
         <instance weight="0.037037037037037035">
            <value>SQAVHAAHAEINEAGR</value>
            <value>1</value>
         </instance>
         <instance weight="0.037037037037037035">
            <value>QAVHAAHAEINEAGR</value>
            <value>1</value>
         </instance>
         <instance weight="0.14285714285714285">
            <value>AVHAAHAEINEAGR</value>
            <value>1</value>
         </instance>
         <instance weight="0.14285714285714285">
            <value>VHAAHAEINEAGR</value>
            <value>1</value>
         </instance>
         <instance weight="0.14285714285714285">
            <value>HAAHAEINEAGR</value>
            <value>1</value>
         </instance>
         <instance weight="1.0">
            <value>AAHAEINEAGR</value>
            <value>1</value>
         </instance>
         <instance weight="0.037037037037037035">
            <value>ISQAVHAAHAEINEA</value>
            <value>1</value>
         </instance>
         <instance weight="0.037037037037037035">
            <value>ISQAVHAAHAEINE</value>
            <value>1</value>
         </instance>
         <instance weight="0.14285714285714285">
            <value>ISQAVHAAAEIN</value>
            <value>1</value>
         </instance>
         <instance weight="0.037037037037037035">
            <value>ISQAVHAAHAE</value>
            <value>1</value>
         </instance>
         <instance weight="0.037037037037037035">
            <value>ISQAVHAAHA</value>
            <value>1</value>
         </instance>
         <instance weight="0.09090909090909091">
            <value>APYHFDLSGHAFGSMAKKGE</value>
            <value>1</value>
         </instance>
         <instance weight="0.09090909090909091">
            <value>YHFDLSGHAFGSMAKKGE</value>
            <value>1</value>
         </instance>
         <instance weight="0.09090909090909091">
            <value>FDLSGHAFGSMAKKGE</value>
            <value>1</value>
         </instance>
         <instance weight="0.09090909090909091">
            <value>LSGHAFGSMAKKGE</value>
            <value>1</value>
         </instance>
         <instance weight="0.09090909090909091">
            <value>APYHFDLSGHAFGSMARRG</value>
            <value>1</value>
         </instance>
         <instance weight="0.09090909090909091">
            <value>APYHFDLSGHAFSGMA</value>
            <value>1</value>
         </instance>
         <instance weight="0.09090909090909091">
            <value>APYHFDLSGHAFGS</value>
            <value>1</value>
         </instance>
         <instance weight="0.09090909090909091">
            <value>APYHFDLSGHAF</value>
            <value>1</value>
         </instance>
         <instance weight="0.09090909090909091">
            <value>APYHFDLSGHA</value>
            <value>1</value>
         </instance>
         <instance weight="0.3333333333333333">
            <value>EALVRQGLARVAYVYKPNNT</value>
            <value>1</value>
         </instance>
         <instance weight="0.5">
            <value>YAHAAHAAHAAHAAHAA</value>
            <value>1</value>
         </instance>
         <instance weight="1.0">
            <value>YGAVDSILGGVATYGAA</value>
            <value>1</value>
         </instance>
         <instance weight="0.09090909090909091">
            <value>APYHFDLSGLIAFGSMAKKGE</value>
            <value>1</value>
         </instance>
         <instance weight="0.3333333333333333">
            <value>EALVRQGLARVAYVYRPNNT</value>
            <value>1</value>
         </instance>
         <instance weight="0.5">
            <value>KIAKMEKASSVFNVVNS</value>
            <value>1</value>
         </instance>
         <instance weight="0.5">
            <value>LMAMGITDVFSSSANLSGIS</value>
            <value>1</value>
         </instance>
         <instance weight="0.5">
            <value>YEHRVKRGLTVAVAGA</value>
            <value>1</value>
         </instance>
         <instance weight="0.5">
            <value>ESWGAVWRIDTPDKLTGPFT</value>
            <value>1</value>
         </instance>
         <instance weight="1.0">
            <value>LLPLLEKVIGAGKPL</value>
            <value>1</value>
         </instance>
         <instance weight="0.5">
            <value>YIDVWLGGLAENFLP</value>
            <value>1</value>
         </instance>
         <instance weight="0.5">
            <value>KGKDKWIELKESWGAVWRID</value>
            <value>1</value>
         </instance>
         <instance weight="1.0">
            <value>HNTNGVTAASSH</value>
            <value>1</value>
         </instance>
         <instance weight="1.0">
            <value>YTYTVHAAHAYTYT</value>
            <value>1</value>
         </instance>
         <instance weight="1.0">
            <value>GARASVLSGGELDKWE</value>
            <value>1</value>
         </instance>
         <instance weight="0.5">
            <value>MDIDPYKEFGATVELLSFLP</value>
            <value>1</value>
         </instance>
         <instance weight="1.0">
            <value>YQFVRANARSIGITK</value>
            <value>1</value>
         </instance>
         <instance weight="0.5">
            <value>PHHTALRQAILCWGELMTLA</value>
            <value>1</value>
         </instance>
         <instance weight="1.0">
            <value>LVHSSNNFGAILSSTNVGSNTY</value>
            <value>1</value>
         </instance>
         <instance weight="0.5">
            <value>LGKIWPSYKGRPGNFL</value>
            <value>1</value>
         </instance>
         <instance weight="0.5">
            <value>DDDDPHGPVQLSYYD</value>
            <value>1</value>
         </instance>
         <instance weight="1.0">
            <value>QFVIANASSVAKTD</value>
            <value>1</value>
         </instance>
         <instance weight="1.0">
            <value>YPDDTKPTFHVEKGSNPNYL</value>
            <value>1</value>
         </instance>
         <instance weight="1.0">
            <value>EQNQEQRRAAQRAAG</value>
            <value>1</value>
         </instance>
         <instance weight="1.0">
            <value>IVSDGNGMNAWVAWRNRC</value>
            <value>1</value>
         </instance>
         <instance weight="1.0">
            <value>YIVMSDWTGGA</value>
            <value>1</value>
         </instance>
         <instance weight="1.0">
            <value>FRPSQQNPQAQGSVQPQQLP</value>
            <value>1</value>
         </instance>
         <instance weight="0.5">
            <value>ACRVKHDSMAEPKTVY</value>
            <value>1</value>
         </instance>
         <instance weight="1.0">
            <value>AKSTWYGKPTGAGPKDNGGA</value>
            <value>1</value>
         </instance>
         <instance weight="1.0">
            <value>RTLYQNVGTYVSVGTSTLNK</value>
            <value>1</value>
         </instance>
         <instance weight="1.0">
            <value>ERFAVNPGLLETSEGC</value>
            <value>1</value>
         </instance>
         <instance weight="1.0">
            <value>AWRNRAKAWRNRAKAWRNRAK</value>
            <value>1</value>
         </instance>
         <instance weight="1.0">
            <value>KAQQAAAAAGTGNSSQVSQNY</value>
            <value>1</value>
         </instance>
         <instance weight="1.0">
            <value>QKRAAYDQYGHAAFEC</value>
            <value>1</value>
         </instance>
         <instance weight="1.0">
            <value>RILAGALATYQ</value>
            <value>1</value>
         </instance>
         <instance weight="1.0">
            <value>AAWSERAGEAMVLV</value>
            <value>1</value>
         </instance>
         <instance weight="1.0">
            <value>SALLSSDITASVNCAK</value>
            <value>1</value>
         </instance>
         <instance weight="1.0">
            <value>RVRGLYFPAGGSSSGTVN</value>
            <value>1</value>
         </instance>
         <instance weight="1.0">
            <value>RASGVPDRFSGSGSGTDFT</value>
            <value>1</value>
         </instance>
         <instance weight="1.0">
            <value>NPVLTTASPLSSIFSRI</value>
            <value>1</value>
         </instance>
         <instance weight="1.0">
            <value>TISCSGSSSNIGSNTVN</value>
            <value>1</value>
         </instance>
         <instance weight="1.0">
            <value>KVSCKASGYTFTGYYMH</value>
            <value>1</value>
         </instance>
         <instance weight="1.0">
            <value>LLGWSPQAQGILQTL</value>
            <value>1</value>
         </instance>
         <instance weight="0.037037037037037035">
            <value>ISQAVRAAHAEINEAGR</value>
            <value>1</value>
         </instance>
         <instance weight="0.037037037037037035">
            <value>ISQAVQAAHAEINEAGR</value>
            <value>1</value>
         </instance>
         <instance weight="0.037037037037037035">
            <value>ISQAVEAAHAEINEAGR</value>
            <value>1</value>
         </instance>
         <instance weight="0.037037037037037035">
            <value>ISQAVKAAHAEINEAGR</value>
            <value>1</value>
         </instance>
         <instance weight="0.037037037037037035">
            <value>ISQAVLAAHAEINEAGR</value>
            <value>1</value>
         </instance>
         <instance weight="0.037037037037037035">
            <value>ISQAVHVAHAEINEAGR</value>
            <value>1</value>
         </instance>
         <instance weight="0.037037037037037035">
            <value>ISQAVHRAHAEINEAGR</value>
            <value>1</value>
         </instance>
         <instance weight="0.037037037037037035">
            <value>ISQAVHYAHAEINEAGR</value>
            <value>1</value>
         </instance>
         <instance weight="0.037037037037037035">
            <value>ISQAVHASHAEINEAGR</value>
            <value>1</value>
         </instance>
         <instance weight="0.037037037037037035">
            <value>ISQAVHAVHAEINEAGR</value>
            <value>1</value>
         </instance>
         <instance weight="0.037037037037037035">
            <value>ISQAVHARHAEINEAGR</value>
            <value>1</value>
         </instance>
         <instance weight="0.037037037037037035">
            <value>ISQAVHAARAEINEAGR</value>
            <value>1</value>
         </instance>
         <instance weight="0.037037037037037035">
            <value>ISQAVHAAQAEINEAGR</value>
            <value>1</value>
         </instance>
         <instance weight="0.037037037037037035">
            <value>ISQAVHAAKAEINEAGR</value>
            <value>1</value>
         </instance>
         <instance weight="0.037037037037037035">
            <value>ISQAVHAAEAEINEAGR</value>
            <value>1</value>
         </instance>
         <instance weight="0.037037037037037035">
            <value>ISQAVHAALAEINEAGR</value>
            <value>1</value>
         </instance>
         <instance weight="0.037037037037037035">
            <value>ISQAVHAANAEINEAGR</value>
            <value>1</value>
         </instance>
         <instance weight="0.037037037037037035">
            <value>ISQAVHAAHSEINEAGR</value>
            <value>1</value>
         </instance>
         <instance weight="0.037037037037037035">
            <value>ISQAVHAAHREINEAGR</value>
            <value>1</value>
         </instance>
         <instance weight="0.037037037037037035">
            <value>ISQAVHAAHYEINEAGR</value>
            <value>1</value>
         </instance>
         <instance weight="0.3333333333333333">
            <value>HGAITSSNTAA</value>
            <value>1</value>
         </instance>
         <instance weight="0.3333333333333333">
            <value>GAITSSNTAAT</value>
            <value>1</value>
         </instance>
         <instance weight="0.3333333333333333">
            <value>AITSSNTAATN</value>
            <value>1</value>
         </instance>
         <instance weight="1.0">
            <value>ITSSNTAATNA</value>
            <value>1</value>
         </instance>
         <instance weight="1.0">
            <value>KPLLIIAEDVEGEY</value>
            <value>1</value>
         </instance>
         <instance weight="0.5">
            <value>IDVWLGGLAENFLP</value>
            <value>1</value>
         </instance>
         <instance weight="0.14285714285714285">
            <value>ISQAVHAAHAEINE</value>
            <value>1</value>
         </instance>
         <instance weight="1.0">
            <value>NTDGSTDYGILQINSR</value>
            <value>1</value>
         </instance>
         <instance weight="0.5">
            <value>VLVPGCHGSEPCIIHR</value>
            <value>1</value>
         </instance>
         <instance weight="0.5">
            <value>MGDDGVLACAIATHAKIRD</value>
            <value>1</value>
         </instance>
         <instance weight="0.5">
            <value>HGSEPCIIHRGKPFQLEAV</value>
            <value>1</value>
         </instance>
         <instance weight="0.5">
            <value>MGDDGVLACAIATHAKIRD</value>
            <value>1</value>
         </instance>
         <instance weight="0.25">
            <value>MTEYKLVVVGARGVGKSALTIQLIQ</value>
            <value>1</value>
         </instance>
         <instance weight="0.25">
            <value>VVGARGVGKSALTI</value>
            <value>1</value>
         </instance>
         <instance weight="0.25">
            <value>VVGARGVGKSALT</value>
            <value>1</value>
         </instance>
         <instance weight="0.25">
            <value>VGARGVGKSALTI</value>
            <value>1</value>
         </instance>
         <instance weight="0.25">
            <value>SKMRMATPLLMQA</value>
            <value>1</value>
         </instance>
         <instance weight="1.0">
            <value>SKMAAATPLLMQA</value>
            <value>1</value>
         </instance>
         <instance weight="1.0">
            <value>SKAAAATPLLMQA</value>
            <value>1</value>
         </instance>
         <instance weight="1.0">
            <value>SKAAAATPAAAQA</value>
            <value>1</value>
         </instance>
         <instance weight="1.0">
            <value>GFKAAAAAAA</value>
            <value>1</value>
         </instance>
         <instance weight="0.5">
            <value>IARAKMFPAVAEK</value>
            <value>1</value>
         </instance>
         <instance weight="0.5">
            <value>DMTPADALDAFDL</value>
            <value>1</value>
         </instance>
         <instance weight="0.3333333333333333">
            <value>LEDARRAKALYAK</value>
            <value>1</value>
         </instance>
         <instance weight="0.25">
            <value>VSKMRMATPLLMQAL</value>
            <value>1</value>
         </instance>
         <instance weight="0.5">
            <value>DMTPADALDLFDL</value>
            <value>1</value>
         </instance>
         <instance weight="0.5">
            <value>IARAKMFPAVK</value>
            <value>1</value>
         </instance>
         <instance weight="0.3333333333333333">
            <value>LEDARRAKAIYAK</value>
            <value>1</value>
         </instance>
         <instance weight="0.3333333333333333">
            <value>LEDARRLKAIYAK</value>
            <value>1</value>
         </instance>
         <instance weight="0.09090909090909091">
            <value>APYHFDLSGHAFGSMAKKGE</value>
            <value>1</value>
         </instance>
         <instance weight="0.3333333333333333">
            <value>EALVRQGLAKVAYVYKPNNT</value>
            <value>1</value>
         </instance>
         <instance weight="0.5">
            <value>KIAKMEKASSVFNVVNS</value>
            <value>1</value>
         </instance>
         <instance weight="0.5">
            <value>YEHRVKRGLTVAVAGA</value>
            <value>1</value>
         </instance>
         <instance weight="0.5">
            <value>MDIDPYKEFGATVELLSFLP</value>
            <value>1</value>
         </instance>
         <instance weight="0.5">
            <value>PHHTALRQAILCWGELMTLA</value>
            <value>1</value>
         </instance>
         <instance weight="0.5">
            <value>LGKIWPSYKGRPGNFL</value>
            <value>1</value>
         </instance>
         <instance weight="0.14285714285714285">
            <value>ISQAVHAAHAEINE</value>
            <value>1</value>
         </instance>
         <instance weight="0.5">
            <value>DDDDPHGPVQLSYYD</value>
            <value>1</value>
         </instance>
         <instance weight="0.5">
            <value>ACRVKHDSMAEPKTVY</value>
            <value>1</value>
         </instance>
         <instance weight="1.0">
            <value>GAEERGQSEAIGKNL</value>
            <value>0</value>
         </instance>
         <instance weight="1.0">
            <value>EYFVLKNLCAKIDELR</value>
            <value>0</value>
         </instance>
         <instance weight="1.0">
            <value>NLYSNCIEHANVLRVVALS</value>
            <value>0</value>
         </instance>
         <instance weight="1.0">
            <value>SLMAAHCSSTLRTSVLQGM</value>
            <value>0</value>
         </instance>
         <instance weight="1.0">
            <value>LNWPSTVPIPTVLQISMA</value>
            <value>0</value>
         </instance>
         <instance weight="1.0">
            <value>ETCVHAVEAGCEA</value>
            <value>0</value>
         </instance>
         <instance weight="1.0">
            <value>MLLALGLTIYPDLFHQ</value>
            <value>0</value>
         </instance>
         <instance weight="1.0">
            <value>AQALLQQANQRHENS</value>
            <value>0</value>
         </instance>
         <instance weight="1.0">
            <value>CRVCGGDGSACETIEGVFSPA</value>
            <value>0</value>
         </instance>
         <instance weight="1.0">
            <value>HILIEGRASLVNSFQLFKFI</value>
            <value>0</value>
         </instance>
         <instance weight="1.0">
            <value>HWPLEYPKCGGR</value>
            <value>0</value>
         </instance>
         <instance weight="1.0">
            <value>MCSHFDADEIKRLGKRFKKL</value>
            <value>0</value>
         </instance>
         <instance weight="1.0">
            <value>ENLLRFVVAPFPEVFRK</value>
            <value>0</value>
         </instance>
         <instance weight="1.0">
            <value>LDFRPSEIAAAAAVSV</value>
            <value>0</value>
         </instance>
         <instance weight="1.0">
            <value>SWGRLPVDLAEEQGH</value>
            <value>0</value>
         </instance>
         <instance weight="1.0">
            <value>GLGMGITSSQSEKG</value>
            <value>0</value>
         </instance>
         <instance weight="1.0">
            <value>KSTRGTVTAIGKG</value>
            <value>0</value>
         </instance>
         <instance weight="1.0">
            <value>LHSENREDEGWQ</value>
            <value>0</value>
         </instance>
         <instance weight="1.0">
            <value>DFGLTKEASST</value>
            <value>0</value>
         </instance>
         <instance weight="1.0">
            <value>KLTCMMIVAVLFLTA</value>
            <value>0</value>
         </instance>
         <instance weight="1.0">
            <value>AYWILPIIGAVLLG</value>
            <value>0</value>
         </instance>
         <instance weight="1.0">
            <value>SIADDILSKFVP</value>
            <value>0</value>
         </instance>
         <instance weight="1.0">
            <value>DHLHRIGRTAR</value>
            <value>0</value>
         </instance>
         <instance weight="1.0">
            <value>NAGHNDVVAD</value>
            <value>0</value>
         </instance>
         <instance weight="1.0">
            <value>GLDYAVYVTTAQEYDGSLSG</value>
            <value>0</value>
         </instance>
         <instance weight="1.0">
            <value>NEFFFCGEILPHRAAKAL</value>
            <value>0</value>
         </instance>
         <instance weight="1.0">
            <value>GKYTVSKDEAQEATLI</value>
            <value>0</value>
         </instance>
         <instance weight="1.0">
            <value>KYALVWGLSVKHNP</value>
            <value>0</value>
         </instance>
         <instance weight="1.0">
            <value>VTKVDQAPPLLIKKLSDKA</value>
            <value>0</value>
         </instance>
         <instance weight="1.0">
            <value>MMLEIINSCLTNSLHH</value>
            <value>0</value>
         </instance>
         <instance weight="1.0">
            <value>NMNYDKLSRALRYY</value>
            <value>0</value>
         </instance>
         <instance weight="1.0">
            <value>RIGLDSFLYHLG</value>
            <value>0</value>
         </instance>
         <instance weight="1.0">
            <value>KDLRRARSCNE</value>
            <value>0</value>
         </instance>
         <instance weight="1.0">
            <value>VRFKVHDPKAHSKGGTLENT</value>
            <value>0</value>
         </instance>
         <instance weight="1.0">
            <value>RIEQMLSQDKRIEALAE</value>
            <value>0</value>
         </instance>
         <instance weight="1.0">
            <value>YLSRSQAKQVNAVMLTC</value>
            <value>0</value>
         </instance>
         <instance weight="1.0">
            <value>TALAILLARNRVPTLLWARDL</value>
            <value>0</value>
         </instance>
         <instance weight="1.0">
            <value>MKKLLSTVGVHPTVIEIDDG</value>
            <value>0</value>
         </instance>
         <instance weight="1.0">
            <value>KNTFAQLSELHCDKLHV</value>
            <value>0</value>
         </instance>
         <instance weight="1.0">
            <value>QFYEAGGKSYRYIPCLNDNP</value>
            <value>0</value>
         </instance>
         <instance weight="1.0">
            <value>LAKRYDEEGADELVFL</value>
            <value>0</value>
         </instance>
         <instance weight="1.0">
            <value>GRPRKQQQEPTCEPSPKRPR</value>
            <value>0</value>
         </instance>
         <instance weight="1.0">
            <value>GALNDDEKKAQEETG</value>
            <value>0</value>
         </instance>
         <instance weight="1.0">
            <value>LCLLTPAEALSACTV</value>
            <value>0</value>
         </instance>
         <instance weight="1.0">
            <value>VVLPTGSINSILYSNSELFE</value>
            <value>0</value>
         </instance>
         <instance weight="1.0">
            <value>RFTSGLVVALDV</value>
            <value>0</value>
         </instance>
         <instance weight="1.0">
            <value>EEEIDYAAKKVVEA</value>
            <value>0</value>
         </instance>
         <instance weight="1.0">
            <value>LTLDDRDIIITNQTTM</value>
            <value>0</value>
         </instance>
         <instance weight="1.0">
            <value>RILMKCKKDSDCLAECICEE</value>
            <value>0</value>
         </instance>
         <instance weight="1.0">
            <value>KLLSEDSEIAMSVSV</value>
            <value>0</value>
         </instance>
         <instance weight="1.0">
            <value>DVVIVLTGWRPGSGFTNTMR</value>
            <value>0</value>
         </instance>
         <instance weight="1.0">
            <value>KSALIAPDETTYLYLKNKRYSP</value>
            <value>0</value>
         </instance>
         <instance weight="1.0">
            <value>GTAGATGYVIEYRGSA</value>
            <value>0</value>
         </instance>
         <instance weight="1.0">
            <value>TDVPWGMIYPHVDDQ</value>
            <value>0</value>
         </instance>
         <instance weight="1.0">
            <value>YRRYFISFANHHDP</value>
            <value>0</value>
         </instance>
         <instance weight="1.0">
            <value>GSGKSTLLHILGGLDMPSEG</value>
            <value>0</value>
         </instance>
         <instance weight="1.0">
            <value>AALAGLGIDNIIVEV</value>
            <value>0</value>
         </instance>
         <instance weight="1.0">
            <value>VSPTAHVGPFVSIGAGSR</value>
            <value>0</value>
         </instance>
         <instance weight="1.0">
            <value>RELTCWEEVAQ</value>
            <value>0</value>
         </instance>
         <instance weight="1.0">
            <value>DMRLCSSSCKISAAEIVNTY</value>
            <value>0</value>
         </instance>
         <instance weight="1.0">
            <value>VHDIGRDVPIKNFVEK</value>
            <value>0</value>
         </instance>
         <instance weight="1.0">
            <value>TLLAFSSWSLCSDSEEDVRA</value>
            <value>0</value>
         </instance>
         <instance weight="1.0">
            <value>IFVGGRVGSDSHLADVYRKS</value>
            <value>0</value>
         </instance>
         <instance weight="1.0">
            <value>VLCHSTEEYNKWKFYN</value>
            <value>0</value>
         </instance>
         <instance weight="1.0">
            <value>VISHYSVAKQSTARAIGPWLS</value>
            <value>0</value>
         </instance>
         <instance weight="1.0">
            <value>FCSTHKSLTLGIPMLKIVFAG</value>
            <value>0</value>
         </instance>
         <instance weight="1.0">
            <value>FFLAGTACDRMRLVYL</value>
            <value>0</value>
         </instance>
         <instance weight="1.0">
            <value>GDYQTFKSKNG</value>
            <value>0</value>
         </instance>
         <instance weight="1.0">
            <value>AAICFRDNLKTYKK</value>
            <value>0</value>
         </instance>
         <instance weight="1.0">
            <value>AEVAKLFADAGLVCIT</value>
            <value>0</value>
         </instance>
         <instance weight="1.0">
            <value>GSGASYPVNNETIALSKK</value>
            <value>0</value>
         </instance>
         <instance weight="1.0">
            <value>IGSITNTSNTGTGTSSGSV</value>
            <value>0</value>
         </instance>
         <instance weight="1.0">
            <value>SIMRSLLEAVSFLHANN</value>
            <value>0</value>
         </instance>
         <instance weight="1.0">
            <value>MPVLATVGGLIIGSFLN</value>
            <value>0</value>
         </instance>
         <instance weight="1.0">
            <value>SCGLPYYWNADTDLVSW</value>
            <value>0</value>
         </instance>
         <instance weight="1.0">
            <value>AVTEAMTDAWLLPVG</value>
            <value>0</value>
         </instance>
         <instance weight="1.0">
            <value>EASSLLRALGLQLPFSE</value>
            <value>0</value>
         </instance>
         <instance weight="1.0">
            <value>MSHRLQLSETNRTLFLL</value>
            <value>0</value>
         </instance>
         <instance weight="1.0">
            <value>HPEYSSTVLNPHPLFVA</value>
            <value>0</value>
         </instance>
         <instance weight="1.0">
            <value>DFYETSACTNLNIKESF</value>
            <value>0</value>
         </instance>
         <instance weight="1.0">
            <value>VARGTLTQAQIYPREIV</value>
            <value>0</value>
         </instance>
         <instance weight="1.0">
            <value>FNPYSEFILATGSADKT</value>
            <value>0</value>
         </instance>
         <instance weight="1.0">
            <value>RDLLNGKLKRNFQKVSP</value>
            <value>0</value>
         </instance>
         <instance weight="1.0">
            <value>QALRKLSGAINKSKTIA</value>
            <value>0</value>
         </instance>
         <instance weight="1.0">
            <value>SCYIGSTPDNIEGIFDS</value>
            <value>0</value>
         </instance>
         <instance weight="1.0">
            <value>SNTLAAQKVAEEIAKKA</value>
            <value>0</value>
         </instance>
         <instance weight="1.0">
            <value>TLSNVIALTDVNNNIVF</value>
            <value>0</value>
         </instance>
         <instance weight="1.0">
            <value>NKHGVPAKVAAIHYDPH</value>
            <value>0</value>
         </instance>
         <instance weight="1.0">
            <value>IGRLPKHKATLLGLGLR</value>
            <value>0</value>
         </instance>
         <instance weight="1.0">
            <value>HGLNIDQPLTMEDEINK</value>
            <value>0</value>
         </instance>
         <instance weight="1.0">
            <value>VLGMYYLTKSRGGEMGE</value>
            <value>0</value>
         </instance>
         <instance weight="1.0">
            <value>IEQVGKYHPVQNPSFIE</value>
            <value>0</value>
         </instance>
         <instance weight="1.0">
            <value>KKYKAHDENNQYKVGDV</value>
            <value>0</value>
         </instance>
         <instance weight="1.0">
            <value>MRTRELEKLENSLGGIK</value>
            <value>0</value>
         </instance>
         <instance weight="1.0">
            <value>YTKSFRGSVDPFHVDAV</value>
            <value>0</value>
         </instance>
         <instance weight="1.0">
            <value>SLDSAQKKVESLHYNFR</value>
            <value>0</value>
         </instance>
         <instance weight="1.0">
            <value>RVTWPTREQVV</value>
            <value>0</value>
         </instance>
         <instance weight="1.0">
            <value>TGELDHHTAET</value>
            <value>0</value>
         </instance>
         <instance weight="1.0">
            <value>ERQTAGPALNA</value>
            <value>0</value>
         </instance>
         <instance weight="1.0">
            <value>KVLYDLGIVPT</value>
            <value>0</value>
         </instance>
         <instance weight="1.0">
            <value>GRDFTADGTIEAAE</value>
            <value>0</value>
         </instance>
         <instance weight="1.0">
            <value>PGQNTYREISSCST</value>
            <value>0</value>
         </instance>
         <instance weight="1.0">
            <value>MKQKLSPEERQKLV</value>
            <value>0</value>
         </instance>
         <instance weight="1.0">
            <value>KVLSWPFLMRRLSPAS</value>
            <value>0</value>
         </instance>
         <instance weight="1.0">
            <value>GAELVESVVDVVRKEA</value>
            <value>0</value>
         </instance>
         <instance weight="1.0">
            <value>FTNYEPEIFPGLIYKMIQP</value>
            <value>0</value>
         </instance>
         <instance weight="1.0">
            <value>DAEEEAYFAKEVHKFNMKQ</value>
            <value>0</value>
         </instance>
         <instance weight="1.0">
            <value>DLKLAIVMLIVPFFVNAFM</value>
            <value>0</value>
         </instance>
         <instance weight="1.0">
            <value>ALSVALWLSWGAALGAVACAMALLT</value>
            <value>0</value>
         </instance>
         <instance weight="1.0">
            <value>TVPRLGRVCLDVAI</value>
            <value>0</value>
         </instance>
         <instance weight="1.0">
            <value>GVRESVLPEDAIL</value>
            <value>0</value>
         </instance>
         <instance weight="1.0">
            <value>TKSGKKILVKDVD</value>
            <value>0</value>
         </instance>
         <instance weight="1.0">
            <value>SPSKTYQGLILDA</value>
            <value>0</value>
         </instance>
         <instance weight="1.0">
            <value>TLFKVPMQPDGTA</value>
            <value>0</value>
         </instance>
         <instance weight="1.0">
            <value>VNVSSHIFVSTLG</value>
            <value>0</value>
         </instance>
         <instance weight="1.0">
            <value>DEIKDSMNSDNQN</value>
            <value>0</value>
         </instance>
         <instance weight="1.0">
            <value>AIVTPITDEL</value>
            <value>0</value>
         </instance>
         <instance weight="1.0">
            <value>AQVCSCSLSFAPN</value>
            <value>0</value>
         </instance>
         <instance weight="1.0">
            <value>TGLAVYNSVTNLT</value>
            <value>0</value>
         </instance>
         <instance weight="1.0">
            <value>RIYLRIESLFRKL</value>
            <value>0</value>
         </instance>
         <instance weight="1.0">
            <value>ISNSPLKVSEVIHQT</value>
            <value>0</value>
         </instance>
         <instance weight="1.0">
            <value>FGYKYGLPLDADL</value>
            <value>0</value>
         </instance>
         <instance weight="1.0">
            <value>TEITDRYFNDV</value>
            <value>0</value>
         </instance>
         <instance weight="1.0">
            <value>LAIRRILRCHPFA</value>
            <value>0</value>
         </instance>
         <instance weight="1.0">
            <value>KRIAKNHEPRKAV</value>
            <value>0</value>
         </instance>
         <instance weight="1.0">
            <value>FGFAELDELEKEIERLKEEL</value>
            <value>0</value>
         </instance>
         <instance weight="1.0">
            <value>LRDKGTPVYTIHAEVEGCAY</value>
            <value>0</value>
         </instance>
         <instance weight="1.0">
            <value>VDGTKNGWSFTASNVAD</value>
            <value>0</value>
         </instance>
         <instance weight="1.0">
            <value>SAILNAIRTLITLRTR</value>
            <value>0</value>
         </instance>
         <instance weight="1.0">
            <value>RLVFNGYKKASFVLAKKLEQ</value>
            <value>0</value>
         </instance>
         <instance weight="1.0">
            <value>LVEINVHEDKVDEFIEVFRQ</value>
            <value>0</value>
         </instance>
         <instance weight="1.0">
            <value>SRIFKISTDPSQLLGM</value>
            <value>0</value>
         </instance>
         <instance weight="1.0">
            <value>FVSQLDISENKEKL</value>
            <value>0</value>
         </instance>
         <instance weight="1.0">
            <value>HKHGHNRIIRYFDSL</value>
            <value>0</value>
         </instance>
         <instance weight="1.0">
            <value>PQCSQAPIASLLPPYL</value>
            <value>0</value>
         </instance>
      </instances>
	</body>
</dataset>
