# Supplementary material for: On Evaluating MHC-II Binding Peptide Prediction Methods
Source: PLoS One. 2008 Sep 24;3(9):e3268. doi: 10.1371/journal.pone.0003268 (PMC2533399; doi:10.1371/journal.pone.0003268)
Supplement: Dataset S1 — Datasets derived from MHCPEP database (0.36 MB ZIP) [file pone.0003268.s002.zip › MHCPEP/WUPDS/HLA-DR1.xrff]

<?xml version="1.0" encoding="utf-8"?>

<!DOCTYPE dataset
[
   <!ELEMENT dataset (header,body)>
   <!ATTLIST dataset name CDATA #REQUIRED>
   <!ATTLIST dataset version CDATA "3.5.4">

   <!ELEMENT header (notes?,attributes)>
   <!ELEMENT body (instances)>
   <!ELEMENT notes ANY>

   <!ELEMENT attributes (attribute+)>
   <!ELEMENT attribute (labels?,metadata?,attributes?)>
   <!ATTLIST attribute name CDATA #REQUIRED>
   <!ATTLIST attribute type (numeric|date|nominal|string|relational) #REQUIRED>
   <!ATTLIST attribute format CDATA #IMPLIED>
   <!ATTLIST attribute class (yes|no) "no">
   <!ELEMENT labels (label*)>
   <!ELEMENT label ANY>
   <!ELEMENT metadata (property*)>
   <!ELEMENT property ANY>
   <!ATTLIST property name CDATA #REQUIRED>

   <!ELEMENT instances (instance*)>
   <!ELEMENT instance (value*)>
   <!ATTLIST instance type (normal|sparse) "normal">
   <!ATTLIST instance weight CDATA #IMPLIED>
   <!ELEMENT value (#PCDATA|instances)*>
   <!ATTLIST value index CDATA #IMPLIED>
   <!ATTLIST value missing (yes|no) "no">
]
>
<dataset name="HLA-DR1" version="3.5.3">
   <header>
     <attributes>
        <attribute name="Seq" type="string"/>
        <attribute class="yes" name="class" type="nominal">
           <labels>
              <label>0</label>
              <label>1</label>
           </labels>
        </attribute>
     </attributes>
   </header>

   <body>
      <instances>
         <instance weight="0.0037313432835820895">
            <value>CPTNQQVVLEGTNKTD</value>
            <value>1</value>
         </instance>
         <instance weight="0.0037313432835820895">
            <value>SGPLKAEIAQRLE</value>
            <value>1</value>
         </instance>
         <instance weight="0.0037313432835820895">
            <value>RYKRGLTVAVAG</value>
            <value>1</value>
         </instance>
         <instance weight="0.0037313432835820895">
            <value>RFKRGLTVAVAG</value>
            <value>1</value>
         </instance>
         <instance weight="0.0037313432835820895">
            <value>SGPYRAEIAQRLE</value>
            <value>1</value>
         </instance>
         <instance weight="0.0037313432835820895">
            <value>SGPLRREIAQRLE</value>
            <value>1</value>
         </instance>
         <instance weight="0.0037313432835820895">
            <value>SGPYRREIAQRLE</value>
            <value>1</value>
         </instance>
         <instance weight="0.0037313432835820895">
            <value>SGPLKAEIAQRLEDV</value>
            <value>1</value>
         </instance>
         <instance weight="0.0037313432835820895">
            <value>GPLKAEIAQRLEDV</value>
            <value>1</value>
         </instance>
         <instance weight="0.0037313432835820895">
            <value>PLKAEIAQRLEDV</value>
            <value>1</value>
         </instance>
         <instance weight="0.0037313432835820895">
            <value>CPKYVKQNTLKLATGMRNV</value>
            <value>1</value>
         </instance>
         <instance weight="0.0037313432835820895">
            <value>PKYVKQNTLKLATGMRNV</value>
            <value>1</value>
         </instance>
         <instance weight="0.0037313432835820895">
            <value>KYVKQNTLKLATGMRNV</value>
            <value>1</value>
         </instance>
         <instance weight="0.0037313432835820895">
            <value>PKYVKQNTLKL</value>
            <value>1</value>
         </instance>
         <instance weight="0.0037313432835820895">
            <value>PKYVKQNTLKLA</value>
            <value>1</value>
         </instance>
         <instance weight="0.0037313432835820895">
            <value>SKYLKQNIAKLLE</value>
            <value>1</value>
         </instance>
         <instance weight="0.0037313432835820895">
            <value>PKYVKQNTAKLLT</value>
            <value>1</value>
         </instance>
         <instance weight="0.0037313432835820895">
            <value>PKYVKQNTLKLLT</value>
            <value>1</value>
         </instance>
         <instance weight="0.0037313432835820895">
            <value>AGPLKAETLQRAT</value>
            <value>1</value>
         </instance>
         <instance weight="0.0037313432835820895">
            <value>NALYKMNAVAAAA</value>
            <value>1</value>
         </instance>
         <instance weight="0.0037313432835820895">
            <value>SGPDKEQIADEIN</value>
            <value>1</value>
         </instance>
         <instance weight="0.0037313432835820895">
            <value>MFQRMAVDA</value>
            <value>1</value>
         </instance>
         <instance weight="0.0037313432835820895">
            <value>WQMAMSRLH</value>
            <value>1</value>
         </instance>
         <instance weight="0.0037313432835820895">
            <value>NYQMMGTMR</value>
            <value>1</value>
         </instance>
         <instance weight="0.0037313432835820895">
            <value>FTMLMNQVM</value>
            <value>1</value>
         </instance>
         <instance weight="0.0037313432835820895">
            <value>YRMQSNHVS</value>
            <value>1</value>
         </instance>
         <instance weight="0.0037313432835820895">
            <value>YQQMGARLM</value>
            <value>1</value>
         </instance>
         <instance weight="0.0037313432835820895">
            <value>FMRLGGGHL</value>
            <value>1</value>
         </instance>
         <instance weight="0.0037313432835820895">
            <value>YGKLRGGTL</value>
            <value>1</value>
         </instance>
         <instance weight="0.0037313432835820895">
            <value>TWNSLRGRL</value>
            <value>1</value>
         </instance>
         <instance weight="0.0037313432835820895">
            <value>PWQAMRGWL</value>
            <value>1</value>
         </instance>
         <instance weight="0.0037313432835820895">
            <value>YRQMSAPTL</value>
            <value>1</value>
         </instance>
         <instance weight="0.0037313432835820895">
            <value>SIMMMGAVR</value>
            <value>1</value>
         </instance>
         <instance weight="0.0037313432835820895">
            <value>FERARSRLL</value>
            <value>1</value>
         </instance>
         <instance weight="0.0037313432835820895">
            <value>VYRAQGPQM</value>
            <value>1</value>
         </instance>
         <instance weight="0.0037313432835820895">
            <value>DRSMEWRMM</value>
            <value>1</value>
         </instance>
         <instance weight="0.0037313432835820895">
            <value>SWRHIQTRV</value>
            <value>1</value>
         </instance>
         <instance weight="0.0037313432835820895">
            <value>IWHMQNARV</value>
            <value>1</value>
         </instance>
         <instance weight="0.0037313432835820895">
            <value>QVGKYLGLG</value>
            <value>1</value>
         </instance>
         <instance weight="0.0037313432835820895">
            <value>QRYNAMRAA</value>
            <value>1</value>
         </instance>
         <instance weight="0.0037313432835820895">
            <value>KKIMSYHAL</value>
            <value>1</value>
         </instance>
         <instance weight="0.0037313432835820895">
            <value>WFGQLQAAQ</value>
            <value>1</value>
         </instance>
         <instance weight="0.0037313432835820895">
            <value>WYTLLKSRL</value>
            <value>1</value>
         </instance>
         <instance weight="0.0037313432835820895">
            <value>YLRMLQILK</value>
            <value>1</value>
         </instance>
         <instance weight="0.0037313432835820895">
            <value>MMSRMLGQT</value>
            <value>1</value>
         </instance>
         <instance weight="0.0037313432835820895">
            <value>FSAIRNRIL</value>
            <value>1</value>
         </instance>
         <instance weight="0.0037313432835820895">
            <value>MYGLMLAQR</value>
            <value>1</value>
         </instance>
         <instance weight="0.0037313432835820895">
            <value>YKLLRATQM</value>
            <value>1</value>
         </instance>
         <instance weight="0.0037313432835820895">
            <value>TYRGMAGFR</value>
            <value>1</value>
         </instance>
         <instance weight="0.0037313432835820895">
            <value>YIMQMNRVV</value>
            <value>1</value>
         </instance>
         <instance weight="0.0037313432835820895">
            <value>YRGMSAFRA</value>
            <value>1</value>
         </instance>
         <instance weight="0.0037313432835820895">
            <value>YRHAQAYGV</value>
            <value>1</value>
         </instance>
         <instance weight="0.0037313432835820895">
            <value>YKPMLASVG</value>
            <value>1</value>
         </instance>
         <instance weight="0.0037313432835820895">
            <value>NWRALRGAL</value>
            <value>1</value>
         </instance>
         <instance weight="0.0037313432835820895">
            <value>SSGRYARLG</value>
            <value>1</value>
         </instance>
         <instance weight="0.0037313432835820895">
            <value>YRAMQTTLS</value>
            <value>1</value>
         </instance>
         <instance weight="0.0037313432835820895">
            <value>YQALRAYWQ</value>
            <value>1</value>
         </instance>
         <instance weight="0.0037313432835820895">
            <value>LWQSFMQMA</value>
            <value>1</value>
         </instance>
         <instance weight="0.0037313432835820895">
            <value>RVFQNLRAS</value>
            <value>1</value>
         </instance>
         <instance weight="0.0037313432835820895">
            <value>LTLMQAKRL</value>
            <value>1</value>
         </instance>
         <instance weight="0.0037313432835820895">
            <value>MFHRMSGLQ</value>
            <value>1</value>
         </instance>
         <instance weight="0.0037313432835820895">
            <value>MPRQYTQMI</value>
            <value>1</value>
         </instance>
         <instance weight="0.0037313432835820895">
            <value>YAAMRGGQI</value>
            <value>1</value>
         </instance>
         <instance weight="0.0037313432835820895">
            <value>YRQMWVNRA</value>
            <value>1</value>
         </instance>
         <instance weight="0.0037313432835820895">
            <value>TFYRMGTQM</value>
            <value>1</value>
         </instance>
         <instance weight="0.0037313432835820895">
            <value>NYLGMKPRV</value>
            <value>1</value>
         </instance>
         <instance weight="0.0037313432835820895">
            <value>RFTQMMAVA</value>
            <value>1</value>
         </instance>
         <instance weight="0.0037313432835820895">
            <value>FHQLRGGSL</value>
            <value>1</value>
         </instance>
         <instance weight="0.0037313432835820895">
            <value>WRQMYRAQL</value>
            <value>1</value>
         </instance>
         <instance weight="0.0037313432835820895">
            <value>RFTQMGALA</value>
            <value>1</value>
         </instance>
         <instance weight="0.0037313432835820895">
            <value>GQRSYSSMQ</value>
            <value>1</value>
         </instance>
         <instance weight="0.0037313432835820895">
            <value>FHKVYRGLL</value>
            <value>1</value>
         </instance>
         <instance weight="0.0037313432835820895">
            <value>YKPLWGQMT</value>
            <value>1</value>
         </instance>
         <instance weight="0.0037313432835820895">
            <value>FMAMRAVRL</value>
            <value>1</value>
         </instance>
         <instance weight="0.0037313432835820895">
            <value>WIGQMYAAK</value>
            <value>1</value>
         </instance>
         <instance weight="0.0037313432835820895">
            <value>RGFRHMMAA</value>
            <value>1</value>
         </instance>
         <instance weight="0.0037313432835820895">
            <value>WKGLQGALS</value>
            <value>1</value>
         </instance>
         <instance weight="0.0037313432835820895">
            <value>YRGMQRRTL</value>
            <value>1</value>
         </instance>
         <instance weight="0.0037313432835820895">
            <value>RSYSLAPGR</value>
            <value>1</value>
         </instance>
         <instance weight="0.0037313432835820895">
            <value>YYGKMPALV</value>
            <value>1</value>
         </instance>
         <instance weight="0.0037313432835820895">
            <value>DIEKKIAKMEKASSVFNVVNS</value>
            <value>1</value>
         </instance>
         <instance weight="0.0037313432835820895">
            <value>IEKKIAKMEKASSVFNVVNS</value>
            <value>1</value>
         </instance>
         <instance weight="0.0037313432835820895">
            <value>EKKIAKMEKASSVFNVVNS</value>
            <value>1</value>
         </instance>
         <instance weight="0.0037313432835820895">
            <value>KKIAKMEKASSVFNVVNS</value>
            <value>1</value>
         </instance>
         <instance weight="0.0037313432835820895">
            <value>KIAKMEKASSVFNVVNS</value>
            <value>1</value>
         </instance>
         <instance weight="0.0037313432835820895">
            <value>DIEKKIAKMEKASSVFNVVN</value>
            <value>1</value>
         </instance>
         <instance weight="0.0037313432835820895">
            <value>DIEKKIAKMEKASSVFNVV</value>
            <value>1</value>
         </instance>
         <instance weight="0.0037313432835820895">
            <value>DIEKKIAKMEKASSVFNV</value>
            <value>1</value>
         </instance>
         <instance weight="0.0037313432835820895">
            <value>DIEKKIAKMEKASSVFN</value>
            <value>1</value>
         </instance>
         <instance weight="0.0037313432835820895">
            <value>DIEKKIAKMEKASSVF</value>
            <value>1</value>
         </instance>
         <instance weight="0.0037313432835820895">
            <value>DIEKKIAKMEKASSV</value>
            <value>1</value>
         </instance>
         <instance weight="0.0037313432835820895">
            <value>EKKIAKMEKASSVFNVV</value>
            <value>1</value>
         </instance>
         <instance weight="0.0037313432835820895">
            <value>KKKIAKMEKASSVFNVV</value>
            <value>1</value>
         </instance>
         <instance weight="0.0037313432835820895">
            <value>FKKIAKMEKASSVFNVV</value>
            <value>1</value>
         </instance>
         <instance weight="0.0037313432835820895">
            <value>GKKIAKMEKASSVFNVV</value>
            <value>1</value>
         </instance>
         <instance weight="0.0037313432835820895">
            <value>EGKIAKMEKASSVFNVV</value>
            <value>1</value>
         </instance>
         <instance weight="0.0037313432835820895">
            <value>EDKIAKMEKASSVFNVV</value>
            <value>1</value>
         </instance>
         <instance weight="0.0037313432835820895">
            <value>EVKIAKMEKASSVFNVV</value>
            <value>1</value>
         </instance>
         <instance weight="0.0037313432835820895">
            <value>EKDIAKMEKASSVFNVV</value>
            <value>1</value>
         </instance>
         <instance weight="0.0037313432835820895">
            <value>EKGIAKMEKASSVFNVV</value>
            <value>1</value>
         </instance>
         <instance weight="0.0037313432835820895">
            <value>EKYIAKMEKASSVFNVV</value>
            <value>1</value>
         </instance>
         <instance weight="0.0037313432835820895">
            <value>EKKGAKMEKASSVFNVV</value>
            <value>1</value>
         </instance>
         <instance weight="0.0037313432835820895">
            <value>EKKDAKMEKASSVFNVV</value>
            <value>1</value>
         </instance>
         <instance weight="0.0037313432835820895">
            <value>EKKKAKMEKASSVFNVV</value>
            <value>1</value>
         </instance>
         <instance weight="0.0037313432835820895">
            <value>EKKIVKMEKASSVFNVV</value>
            <value>1</value>
         </instance>
         <instance weight="0.0037313432835820895">
            <value>EKKIIKMEKASSVFNVV</value>
            <value>1</value>
         </instance>
         <instance weight="0.0037313432835820895">
            <value>EKKIYKMEKASSVFNVV</value>
            <value>1</value>
         </instance>
         <instance weight="0.0037313432835820895">
            <value>EKKIADMEKASSVFNVV</value>
            <value>1</value>
         </instance>
         <instance weight="0.0037313432835820895">
            <value>EKKIAFMEKASSVFNVV</value>
            <value>1</value>
         </instance>
         <instance weight="0.0037313432835820895">
            <value>EKKIAGMEKASSVFNVV</value>
            <value>1</value>
         </instance>
         <instance weight="0.0037313432835820895">
            <value>EKKIAKGEKASSVFNVV</value>
            <value>1</value>
         </instance>
         <instance weight="0.0037313432835820895">
            <value>EKKIAKKEKASSVFNVV</value>
            <value>1</value>
         </instance>
         <instance weight="0.0037313432835820895">
            <value>EKKIAKDEKASSVFNVV</value>
            <value>1</value>
         </instance>
         <instance weight="0.0037313432835820895">
            <value>EKKIAKMFKASSVFNVV</value>
            <value>1</value>
         </instance>
         <instance weight="0.0037313432835820895">
            <value>EKKIAKMGKASSVFNVV</value>
            <value>1</value>
         </instance>
         <instance weight="0.0037313432835820895">
            <value>EKKIAKMKKASSVFNVV</value>
            <value>1</value>
         </instance>
         <instance weight="0.0037313432835820895">
            <value>EKKIAKMEGASSVFNVV</value>
            <value>1</value>
         </instance>
         <instance weight="0.0037313432835820895">
            <value>EKKIAKMEDASSVFNVV</value>
            <value>1</value>
         </instance>
         <instance weight="0.0037313432835820895">
            <value>EKKIAKMEFASSVFNVV</value>
            <value>1</value>
         </instance>
         <instance weight="0.0037313432835820895">
            <value>EKKIAKMEKAFSVFNVV</value>
            <value>1</value>
         </instance>
         <instance weight="0.0037313432835820895">
            <value>EKKIAKMEKAKSVFNVV</value>
            <value>1</value>
         </instance>
         <instance weight="0.0037313432835820895">
            <value>EKKIAKMEKAESVFNVV</value>
            <value>1</value>
         </instance>
         <instance weight="0.0037313432835820895">
            <value>EKKIAKMEKASFVFNVV</value>
            <value>1</value>
         </instance>
         <instance weight="0.0037313432835820895">
            <value>EKKIAKMEKASKVFNVV</value>
            <value>1</value>
         </instance>
         <instance weight="0.0037313432835820895">
            <value>EKKIAKMEKASEVFNVV</value>
            <value>1</value>
         </instance>
         <instance weight="0.0037313432835820895">
            <value>EKKIAKMEKASSVGNVV</value>
            <value>1</value>
         </instance>
         <instance weight="0.0037313432835820895">
            <value>EKKIAKMEKASSVDNVV</value>
            <value>1</value>
         </instance>
         <instance weight="0.0037313432835820895">
            <value>EKKIAKMEKASSVKNVV</value>
            <value>1</value>
         </instance>
         <instance weight="0.0037313432835820895">
            <value>EKKIAKMEKASSVFKVV</value>
            <value>1</value>
         </instance>
         <instance weight="0.0037313432835820895">
            <value>EKKIAKMEKASSVFEVV</value>
            <value>1</value>
         </instance>
         <instance weight="0.0037313432835820895">
            <value>EKKIAKMEKASSVFFVV</value>
            <value>1</value>
         </instance>
         <instance weight="0.0037313432835820895">
            <value>EKKIAKMEKASSVFNGV</value>
            <value>1</value>
         </instance>
         <instance weight="0.0037313432835820895">
            <value>EKKIAKMEKASSVFNKV</value>
            <value>1</value>
         </instance>
         <instance weight="0.0037313432835820895">
            <value>EKKIAKMEKASSVFNDV</value>
            <value>1</value>
         </instance>
         <instance weight="0.0037313432835820895">
            <value>PKYVKQNTLKLAT</value>
            <value>1</value>
         </instance>
         <instance weight="0.0037313432835820895">
            <value>AKYVKQNTLKLAT</value>
            <value>1</value>
         </instance>
         <instance weight="0.0037313432835820895">
            <value>KKYVKQNTLKLAT</value>
            <value>1</value>
         </instance>
         <instance weight="0.0037313432835820895">
            <value>EKYVKQNTLKLAT</value>
            <value>1</value>
         </instance>
         <instance weight="0.0037313432835820895">
            <value>PRYVKQNTLKLAT</value>
            <value>1</value>
         </instance>
         <instance weight="0.0037313432835820895">
            <value>PEYVKQNTLKLAT</value>
            <value>1</value>
         </instance>
         <instance weight="0.0037313432835820895">
            <value>PSYVKQNTLKLAT</value>
            <value>1</value>
         </instance>
         <instance weight="0.0037313432835820895">
            <value>PAYVKQNTLKLAT</value>
            <value>1</value>
         </instance>
         <instance weight="0.0037313432835820895">
            <value>PKFVKQNTLKLAT</value>
            <value>1</value>
         </instance>
         <instance weight="0.0037313432835820895">
            <value>PKYLKQNTLKLAT</value>
            <value>1</value>
         </instance>
         <instance weight="0.0037313432835820895">
            <value>PKYKKQNTLKLAT</value>
            <value>1</value>
         </instance>
         <instance weight="0.0037313432835820895">
            <value>PKYQKQNTLKLAT</value>
            <value>1</value>
         </instance>
         <instance weight="0.0037313432835820895">
            <value>PKYAKQNTLKLAT</value>
            <value>1</value>
         </instance>
         <instance weight="0.0037313432835820895">
            <value>PKYEKQNTLKLAT</value>
            <value>1</value>
         </instance>
         <instance weight="0.0037313432835820895">
            <value>PKYVRQNTLKLAT</value>
            <value>1</value>
         </instance>
         <instance weight="0.0037313432835820895">
            <value>PKYVEQNTLKLAT</value>
            <value>1</value>
         </instance>
         <instance weight="0.0037313432835820895">
            <value>PKYVSQNTLKLAT</value>
            <value>1</value>
         </instance>
         <instance weight="0.0037313432835820895">
            <value>PKYVAQNTLKLAT</value>
            <value>1</value>
         </instance>
         <instance weight="0.0037313432835820895">
            <value>PKYVVQNTLKLAT</value>
            <value>1</value>
         </instance>
         <instance weight="0.0037313432835820895">
            <value>PKYVKNNTLKLAT</value>
            <value>1</value>
         </instance>
         <instance weight="0.0037313432835820895">
            <value>PKYVKLNTLKLAT</value>
            <value>1</value>
         </instance>
         <instance weight="0.0037313432835820895">
            <value>PKYVKTNTLKLAT</value>
            <value>1</value>
         </instance>
         <instance weight="0.0037313432835820895">
            <value>PKYVKANTLKLAT</value>
            <value>1</value>
         </instance>
         <instance weight="0.0037313432835820895">
            <value>PKYVKENTLKLAT</value>
            <value>1</value>
         </instance>
         <instance weight="0.0037313432835820895">
            <value>PKYVKKNTLKLAT</value>
            <value>1</value>
         </instance>
         <instance weight="0.0037313432835820895">
            <value>PKYVKQQTLKLAT</value>
            <value>1</value>
         </instance>
         <instance weight="0.0037313432835820895">
            <value>PKYVKQTTLKLAT</value>
            <value>1</value>
         </instance>
         <instance weight="0.0037313432835820895">
            <value>PKYVKQLTLKLAT</value>
            <value>1</value>
         </instance>
         <instance weight="0.0037313432835820895">
            <value>PKYVKQATLKLAT</value>
            <value>1</value>
         </instance>
         <instance weight="0.0037313432835820895">
            <value>PKYVKQETLKLAT</value>
            <value>1</value>
         </instance>
         <instance weight="0.0037313432835820895">
            <value>PKYVKQKTLKLAT</value>
            <value>1</value>
         </instance>
         <instance weight="0.0037313432835820895">
            <value>PKYVKQNSLKLAT</value>
            <value>1</value>
         </instance>
         <instance weight="0.0037313432835820895">
            <value>PKYVKQNELKLAT</value>
            <value>1</value>
         </instance>
         <instance weight="0.0037313432835820895">
            <value>PKYVKQNVLKLAT</value>
            <value>1</value>
         </instance>
         <instance weight="0.0037313432835820895">
            <value>PKYVKQNALKLAT</value>
            <value>1</value>
         </instance>
         <instance weight="0.0037313432835820895">
            <value>PKYVKQNYLKLAT</value>
            <value>1</value>
         </instance>
         <instance weight="0.0037313432835820895">
            <value>PKYVKQNQLKLAT</value>
            <value>1</value>
         </instance>
         <instance weight="0.0037313432835820895">
            <value>PKYVKQNTIKLAT</value>
            <value>1</value>
         </instance>
         <instance weight="0.0037313432835820895">
            <value>PKYVKQNTKKLAT</value>
            <value>1</value>
         </instance>
         <instance weight="0.0037313432835820895">
            <value>PKYVKQNTQKLAT</value>
            <value>1</value>
         </instance>
         <instance weight="0.0037313432835820895">
            <value>PKYVKQNTAKLAT</value>
            <value>1</value>
         </instance>
         <instance weight="0.0037313432835820895">
            <value>PKYVKQNTEKLAT</value>
            <value>1</value>
         </instance>
         <instance weight="0.0037313432835820895">
            <value>PKYVKQNTLRLAT</value>
            <value>1</value>
         </instance>
         <instance weight="0.0037313432835820895">
            <value>PKYVKQNTLELAT</value>
            <value>1</value>
         </instance>
         <instance weight="0.0037313432835820895">
            <value>PKYVKQNTLSLAT</value>
            <value>1</value>
         </instance>
         <instance weight="0.0037313432835820895">
            <value>PKYVKQNTLALAT</value>
            <value>1</value>
         </instance>
         <instance weight="0.0037313432835820895">
            <value>PKYVKQNTLLLAT</value>
            <value>1</value>
         </instance>
         <instance weight="0.0037313432835820895">
            <value>PKYVKQNTLKIAT</value>
            <value>1</value>
         </instance>
         <instance weight="0.0037313432835820895">
            <value>PKYVKQNTLKKAT</value>
            <value>1</value>
         </instance>
         <instance weight="0.0037313432835820895">
            <value>PKYVKQNTLKQAT</value>
            <value>1</value>
         </instance>
         <instance weight="0.0037313432835820895">
            <value>PKYVKQNTLKAAT</value>
            <value>1</value>
         </instance>
         <instance weight="0.0037313432835820895">
            <value>PKYVKQNTLKFAT</value>
            <value>1</value>
         </instance>
         <instance weight="0.0037313432835820895">
            <value>PKYVKQNTLKLST</value>
            <value>1</value>
         </instance>
         <instance weight="0.0037313432835820895">
            <value>PKYVKQNTLKLFT</value>
            <value>1</value>
         </instance>
         <instance weight="0.0037313432835820895">
            <value>PKYVKQNTLKLKT</value>
            <value>1</value>
         </instance>
         <instance weight="0.0037313432835820895">
            <value>PKYVKQNTLKLAS</value>
            <value>1</value>
         </instance>
         <instance weight="0.0037313432835820895">
            <value>PKYVKQNTLKLAK</value>
            <value>1</value>
         </instance>
         <instance weight="0.0037313432835820895">
            <value>PKYVKQNTLKLAY</value>
            <value>1</value>
         </instance>
         <instance weight="0.0037313432835820895">
            <value>PKYVKQNTLKLAA</value>
            <value>1</value>
         </instance>
         <instance weight="0.0037313432835820895">
            <value>QYIKANSKFIGITE</value>
            <value>1</value>
         </instance>
         <instance weight="0.0037313432835820895">
            <value>TYIKANSKFIGITE</value>
            <value>1</value>
         </instance>
         <instance weight="0.0037313432835820895">
            <value>LYIKANSKFIGITE</value>
            <value>1</value>
         </instance>
         <instance weight="0.0037313432835820895">
            <value>NYIKANSKFIGITE</value>
            <value>1</value>
         </instance>
         <instance weight="0.0037313432835820895">
            <value>QEIKANSKFIGITE</value>
            <value>1</value>
         </instance>
         <instance weight="0.0037313432835820895">
            <value>QSIKANSKFIGITE</value>
            <value>1</value>
         </instance>
         <instance weight="0.0037313432835820895">
            <value>QFIKANSKFIGITE</value>
            <value>1</value>
         </instance>
         <instance weight="0.0037313432835820895">
            <value>QYQKANSKFIGITE</value>
            <value>1</value>
         </instance>
         <instance weight="0.0037313432835820895">
            <value>QYKKANSKFIGITE</value>
            <value>1</value>
         </instance>
         <instance weight="0.0037313432835820895">
            <value>QYVKANSKFIGITE</value>
            <value>1</value>
         </instance>
         <instance weight="0.0037313432835820895">
            <value>QYISANSKFIGITE</value>
            <value>1</value>
         </instance>
         <instance weight="0.0037313432835820895">
            <value>QYIIANSKFIGITE</value>
            <value>1</value>
         </instance>
         <instance weight="0.0037313432835820895">
            <value>QYIRANSKFIGITE</value>
            <value>1</value>
         </instance>
         <instance weight="0.0037313432835820895">
            <value>QYIKKNSKFIGITE</value>
            <value>1</value>
         </instance>
         <instance weight="0.0037313432835820895">
            <value>QYIKFNSKFIGITE</value>
            <value>1</value>
         </instance>
         <instance weight="0.0037313432835820895">
            <value>QYIKSNSKFIGITE</value>
            <value>1</value>
         </instance>
         <instance weight="0.0037313432835820895">
            <value>QYIKAASKFIGITE</value>
            <value>1</value>
         </instance>
         <instance weight="0.0037313432835820895">
            <value>QYIKALSKFIGITE</value>
            <value>1</value>
         </instance>
         <instance weight="0.0037313432835820895">
            <value>QYIKAQSKFIGITE</value>
            <value>1</value>
         </instance>
         <instance weight="0.0037313432835820895">
            <value>QYIKANYKFIGITE</value>
            <value>1</value>
         </instance>
         <instance weight="0.0037313432835820895">
            <value>QYIKANQKFIGITE</value>
            <value>1</value>
         </instance>
         <instance weight="0.0037313432835820895">
            <value>QYIKANAKFIGITE</value>
            <value>1</value>
         </instance>
         <instance weight="0.0037313432835820895">
            <value>QYIKANSSFIGITE</value>
            <value>1</value>
         </instance>
         <instance weight="0.0037313432835820895">
            <value>QYIKANSEFIGITE</value>
            <value>1</value>
         </instance>
         <instance weight="0.0037313432835820895">
            <value>QYIKANSRFIGITE</value>
            <value>1</value>
         </instance>
         <instance weight="0.0037313432835820895">
            <value>QYIKANSKEIGITE</value>
            <value>1</value>
         </instance>
         <instance weight="0.0037313432835820895">
            <value>QYIKANSKSIGITE</value>
            <value>1</value>
         </instance>
         <instance weight="0.0037313432835820895">
            <value>QYIKANSKFKGITE</value>
            <value>1</value>
         </instance>
         <instance weight="0.0037313432835820895">
            <value>QYIKANSKFQGITE</value>
            <value>1</value>
         </instance>
         <instance weight="0.0037313432835820895">
            <value>QYIKANSKFVGITE</value>
            <value>1</value>
         </instance>
         <instance weight="0.0037313432835820895">
            <value>QYIKANSKFIQITE</value>
            <value>1</value>
         </instance>
         <instance weight="0.0037313432835820895">
            <value>QYIKANSKFIYITE</value>
            <value>1</value>
         </instance>
         <instance weight="0.0037313432835820895">
            <value>QYIKANSKFIAITE</value>
            <value>1</value>
         </instance>
         <instance weight="0.0037313432835820895">
            <value>QYIKANSKFIGQTE</value>
            <value>1</value>
         </instance>
         <instance weight="0.0037313432835820895">
            <value>QYIKANSKFIGKTE</value>
            <value>1</value>
         </instance>
         <instance weight="0.0037313432835820895">
            <value>QYIKANSKFIGLTE</value>
            <value>1</value>
         </instance>
         <instance weight="0.0037313432835820895">
            <value>QYIKANSKFIGIKE</value>
            <value>1</value>
         </instance>
         <instance weight="0.0037313432835820895">
            <value>QYIKANSKFIGIFE</value>
            <value>1</value>
         </instance>
         <instance weight="0.0037313432835820895">
            <value>QYIKANSKFIGISE</value>
            <value>1</value>
         </instance>
         <instance weight="0.0037313432835820895">
            <value>QYIKANSKFIGITK</value>
            <value>1</value>
         </instance>
         <instance weight="0.0037313432835820895">
            <value>QYIKANSKFIGITD</value>
            <value>1</value>
         </instance>
         <instance weight="0.0037313432835820895">
            <value>QYIKANSKFIGITV</value>
            <value>1</value>
         </instance>
         <instance weight="0.0037313432835820895">
            <value>KAERADLIAYLKQATAK</value>
            <value>1</value>
         </instance>
         <instance weight="0.0037313432835820895">
            <value>ERADLIAYLKQATAK</value>
            <value>1</value>
         </instance>
         <instance weight="0.0037313432835820895">
            <value>ADLIAYLKQATAK</value>
            <value>1</value>
         </instance>
         <instance weight="0.0037313432835820895">
            <value>DLIAYLKQATAK</value>
            <value>1</value>
         </instance>
         <instance weight="0.0037313432835820895">
            <value>LIAYLKQATAK</value>
            <value>1</value>
         </instance>
         <instance weight="0.0037313432835820895">
            <value>IAYLKQATAK</value>
            <value>1</value>
         </instance>
         <instance weight="0.0037313432835820895">
            <value>ILMQYIKANSKFIGITELKK</value>
            <value>1</value>
         </instance>
         <instance weight="0.0037313432835820895">
            <value>ILMQYIKANSKFIGITE</value>
            <value>1</value>
         </instance>
         <instance weight="0.0037313432835820895">
            <value>ILMQYIKANSKFIGI</value>
            <value>1</value>
         </instance>
         <instance weight="0.0037313432835820895">
            <value>ILMQYIKANSKFIG</value>
            <value>1</value>
         </instance>
         <instance weight="0.0037313432835820895">
            <value>ILMQYIKANSKFI</value>
            <value>1</value>
         </instance>
         <instance weight="0.0037313432835820895">
            <value>ILMQYIKANSKF</value>
            <value>1</value>
         </instance>
         <instance weight="0.0037313432835820895">
            <value>ILMQYIKANSK</value>
            <value>1</value>
         </instance>
         <instance weight="0.0037313432835820895">
            <value>QYIKANSKFIGITELKK</value>
            <value>1</value>
         </instance>
         <instance weight="0.0037313432835820895">
            <value>YIKANSKFIGITE</value>
            <value>1</value>
         </instance>
         <instance weight="0.0037313432835820895">
            <value>GACPKYVKQNTLKLATGMR</value>
            <value>1</value>
         </instance>
         <instance weight="0.0037313432835820895">
            <value>GACPKYVKQNTLKLAT</value>
            <value>1</value>
         </instance>
         <instance weight="0.0037313432835820895">
            <value>GACPKYVKQNTLKLA</value>
            <value>1</value>
         </instance>
         <instance weight="0.0037313432835820895">
            <value>GACPKYVKQNTLKL</value>
            <value>1</value>
         </instance>
         <instance weight="0.0037313432835820895">
            <value>PKYVKQNTLKLATGMR</value>
            <value>1</value>
         </instance>
         <instance weight="0.0037313432835820895">
            <value>KYVKQNTLKLATGMR</value>
            <value>1</value>
         </instance>
         <instance weight="0.0037313432835820895">
            <value>YVKQNTLKLATGMR</value>
            <value>1</value>
         </instance>
         <instance weight="0.0037313432835820895">
            <value>EVWREEAYHAADIKD</value>
            <value>1</value>
         </instance>
         <instance weight="0.0037313432835820895">
            <value>FNNFTVSFWLRVPKVSASHLE</value>
            <value>1</value>
         </instance>
         <instance weight="0.0037313432835820895">
            <value>TLLQAAPALDKY</value>
            <value>1</value>
         </instance>
         <instance weight="0.0037313432835820895">
            <value>APYTSTLLPPELSETP</value>
            <value>1</value>
         </instance>
         <instance weight="1.0">
            <value>YTYTVHAAHAYTYT</value>
            <value>1</value>
         </instance>
         <instance weight="1.0">
            <value>RTLYQNVGTYVSVGTSTLNK</value>
            <value>1</value>
         </instance>
         <instance weight="1.0">
            <value>DVFKELKVHHANENI</value>
            <value>1</value>
         </instance>
         <instance weight="1.0">
            <value>CPKYVRSAKLRM</value>
            <value>1</value>
         </instance>
         <instance weight="1.0">
            <value>KVFGRCELAAAMKRHGLD</value>
            <value>1</value>
         </instance>
         <instance weight="1.0">
            <value>DNYRGYSLGNWVCAAKFESNFTQ</value>
            <value>1</value>
         </instance>
         <instance weight="1.0">
            <value>RNRCKGTDVQAWIRGCRL</value>
            <value>1</value>
         </instance>
         <instance weight="1.0">
            <value>IQWSRHPPENGKPNI</value>
            <value>1</value>
         </instance>
         <instance weight="0.3333333333333333">
            <value>CYVTQFHPPHIEIQML</value>
            <value>1</value>
         </instance>
         <instance weight="0.3333333333333333">
            <value>HPPHIEIQMLKNGKKI</value>
            <value>1</value>
         </instance>
         <instance weight="0.3333333333333333">
            <value>SFYILAHTEFTPTETD</value>
            <value>1</value>
         </instance>
         <instance weight="1.0">
            <value>NELGRFKHTDACCRTH</value>
            <value>1</value>
         </instance>
         <instance weight="0.5">
            <value>SSYFVGKMYFNLINTK</value>
            <value>1</value>
         </instance>
         <instance weight="0.5">
            <value>KMYFNLINTKCYKLEH</value>
            <value>1</value>
         </instance>
         <instance weight="1.0">
            <value>SKPKVYQWFDLRKY</value>
            <value>1</value>
         </instance>
         <instance weight="0.5">
            <value>ATSTKKLHKEPATLIKAIDG</value>
            <value>1</value>
         </instance>
         <instance weight="0.5">
            <value>PATLIKAIDGDTVKLMYKGQ</value>
            <value>1</value>
         </instance>
         <instance weight="1.0">
            <value>DTVKLMYKGQPMTFRLLLVD</value>
            <value>1</value>
         </instance>
         <instance weight="1.0">
            <value>PMTFRLLLVDTPETKHPKKG</value>
            <value>1</value>
         </instance>
         <instance weight="0.5">
            <value>RTDKYGRGLAYIYADGKMVN</value>
            <value>1</value>
         </instance>
         <instance weight="0.5">
            <value>YIYADGKMVNEALVRQGLAK</value>
            <value>1</value>
         </instance>
         <instance weight="1.0">
            <value>VAYWKPNNTHEQHLRKSEA</value>
            <value>1</value>
         </instance>
         <instance weight="1.0">
            <value>QKQEPIDKELYPLTSL</value>
            <value>1</value>
         </instance>
         <instance weight="1.0">
            <value>GARASVLSGGELDKWE</value>
            <value>1</value>
         </instance>
         <instance weight="1.0">
            <value>ERFAVNPGLLETSEGC</value>
            <value>1</value>
         </instance>
         <instance weight="1.0">
            <value>PIVQNLQGQMVHQAIS</value>
            <value>1</value>
         </instance>
         <instance weight="1.0">
            <value>SALSEGATPQDLNTML</value>
            <value>1</value>
         </instance>
         <instance weight="1.0">
            <value>INEEAAEWDRVHPVHA</value>
            <value>1</value>
         </instance>
         <instance weight="1.0">
            <value>NSNEGRHHLLVSGAG</value>
            <value>1</value>
         </instance>
         <instance weight="0.019230769230769232">
            <value>KMRMATPLLMQALP</value>
            <value>1</value>
         </instance>
         <instance weight="0.08333333333333333">
            <value>SDWRFLRGYHQYA</value>
            <value>1</value>
         </instance>
         <instance weight="0.16666666666666666">
            <value>IPADLRIISANGCKVDNS</value>
            <value>1</value>
         </instance>
         <instance weight="0.2">
            <value>RVEYHFLSPYVSPKESP</value>
            <value>1</value>
         </instance>
         <instance weight="0.14285714285714285">
            <value>YKHTLNQIDSVKVWPRRP</value>
            <value>1</value>
         </instance>
         <instance weight="1.0">
            <value>LKKLVFGYRKPLDNI</value>
            <value>1</value>
         </instance>
         <instance weight="1.0">
            <value>KHIEQYLKKIKNS</value>
            <value>1</value>
         </instance>
         <instance weight="0.5">
            <value>GDTRPRFLWQLKFECHFFNG</value>
            <value>1</value>
         </instance>
         <instance weight="0.5">
            <value>TERVRLLERCIYNQEESVRFDS</value>
            <value>1</value>
         </instance>
         <instance weight="0.5">
            <value>DLLEQRRAAVDTYCRHNYGVGESFT</value>
            <value>1</value>
         </instance>
         <instance weight="0.3333333333333333">
            <value>IQVYSRHPPENGKPNI</value>
            <value>1</value>
         </instance>
         <instance weight="1.0">
            <value>YKLNFYFDLLRAKL</value>
            <value>1</value>
         </instance>
         <instance weight="1.0">
            <value>IDTLKKNENIKEL</value>
            <value>1</value>
         </instance>
         <instance weight="0.5">
            <value>DVGEYRAVTELGRPDAEYWN</value>
            <value>1</value>
         </instance>
         <instance weight="1.0">
            <value>EVWREEAYHAA</value>
            <value>1</value>
         </instance>
         <instance weight="1.0">
            <value>EALVRQGLAKVA</value>
            <value>1</value>
         </instance>
         <instance weight="0.3333333333333333">
            <value>RVKRGLTVAVAG</value>
            <value>1</value>
         </instance>
         <instance weight="0.3333333333333333">
            <value>AKLAKLAGGVAVIK</value>
            <value>1</value>
         </instance>
         <instance weight="0.2">
            <value>AILEFRAMAQFSRKDT</value>
            <value>1</value>
         </instance>
         <instance weight="0.5">
            <value>KKIAKMEKASSVF</value>
            <value>1</value>
         </instance>
         <instance weight="1.0">
            <value>NENIKELLDKIN</value>
            <value>1</value>
         </instance>
         <instance weight="0.5">
            <value>GDTRPRFLWQLKFECHFFNG</value>
            <value>1</value>
         </instance>
         <instance weight="0.5">
            <value>TERVRLLERCIYNQEESVRFDS</value>
            <value>1</value>
         </instance>
         <instance weight="0.5">
            <value>DVGEYRAVTELGRPDAEYWN</value>
            <value>1</value>
         </instance>
         <instance weight="0.5">
            <value>DLLEQRRAAVDTYCRHNYGVGESFT</value>
            <value>1</value>
         </instance>
         <instance weight="0.5">
            <value>QYIKANSKFIGITEL</value>
            <value>1</value>
         </instance>
         <instance weight="0.5">
            <value>QYIKANSKFIGIT</value>
            <value>1</value>
         </instance>
         <instance weight="1.0">
            <value>HRIEDAVRNA</value>
            <value>1</value>
         </instance>
         <instance weight="1.0">
            <value>EATGANIVKVALEAPLKQIAFNSGMEPGVVAEKVRNLSVGH</value>
            <value>1</value>
         </instance>
         <instance weight="0.3333333333333333">
            <value>ERLAKLAGGVAVIKAGAATEVELKERKH</value>
            <value>1</value>
         </instance>
         <instance weight="0.3333333333333333">
            <value>ERLAKLAGGVAVIK</value>
            <value>1</value>
         </instance>
         <instance weight="1.0">
            <value>YEKIGAELVKEVAKKTDDVAG</value>
            <value>1</value>
         </instance>
         <instance weight="0.3333333333333333">
            <value>GNNDNVLDHLTGR</value>
            <value>1</value>
         </instance>
         <instance weight="1.0">
            <value>TRANPNPYTSRRSVASIVGTLVRMA</value>
            <value>1</value>
         </instance>
         <instance weight="1.0">
            <value>YMMQKSVRA</value>
            <value>1</value>
         </instance>
         <instance weight="0.08333333333333333">
            <value>VGSDWRFLRGYHQYAYDG</value>
            <value>1</value>
         </instance>
         <instance weight="0.08333333333333333">
            <value>VGSDWRFLRGYHQYA</value>
            <value>1</value>
         </instance>
         <instance weight="0.08333333333333333">
            <value>VGSDWRFLRGYHQY</value>
            <value>1</value>
         </instance>
         <instance weight="0.08333333333333333">
            <value>GSDWRFLRGYHQYA</value>
            <value>1</value>
         </instance>
         <instance weight="0.019230769230769232">
            <value>LPKPPKPVSKMRMATPLLMQALPMG</value>
            <value>1</value>
         </instance>
         <instance weight="0.019230769230769232">
            <value>LPKPPKPVSKMRMATPLLMQALPM</value>
            <value>1</value>
         </instance>
         <instance weight="0.019230769230769232">
            <value>PKPPKPVSKMRMATPLLMQALPMG</value>
            <value>1</value>
         </instance>
         <instance weight="0.019230769230769232">
            <value>LPKPPKPVSKMRMATPLLMQALP</value>
            <value>1</value>
         </instance>
         <instance weight="0.019230769230769232">
            <value>PKPPKPVSKMRMATPLLMQALPM</value>
            <value>1</value>
         </instance>
         <instance weight="0.019230769230769232">
            <value>KPPKPVSKMRMATPLLMQALPM</value>
            <value>1</value>
         </instance>
         <instance weight="0.019230769230769232">
            <value>PKPPKPVSKMRMATPLLMQALP</value>
            <value>1</value>
         </instance>
         <instance weight="0.019230769230769232">
            <value>KPPKPVSKMRMATPLLMQALP</value>
            <value>1</value>
         </instance>
         <instance weight="0.019230769230769232">
            <value>PPKPVSKMRMATPLLMQALP</value>
            <value>1</value>
         </instance>
         <instance weight="0.019230769230769232">
            <value>KMRMATPLLMQALPM</value>
            <value>1</value>
         </instance>
         <instance weight="0.3333333333333333">
            <value>HPPHIEIQMLKDGKKI</value>
            <value>1</value>
         </instance>
         <instance weight="0.3333333333333333">
            <value>VEMSDMSFSKDWSFYL</value>
            <value>1</value>
         </instance>
         <instance weight="0.3333333333333333">
            <value>SFSKDWSFYILAHTEF</value>
            <value>1</value>
         </instance>
         <instance weight="0.3333333333333333">
            <value>IQRTPKIQVYSRHPAE</value>
            <value>1</value>
         </instance>
         <instance weight="0.3333333333333333">
            <value>IQVYSRHPAENGKSNF</value>
            <value>1</value>
         </instance>
         <instance weight="1.0">
            <value>HPAENGKSNFLNCYVS</value>
            <value>1</value>
         </instance>
         <instance weight="1.0">
            <value>KSNFLNCYVSGFHPSD</value>
            <value>1</value>
         </instance>
         <instance weight="1.0">
            <value>ACRVNHVTLSQPKIVK</value>
            <value>1</value>
         </instance>
         <instance weight="1.0">
            <value>SDYEGRLIQNSLTI</value>
            <value>1</value>
         </instance>
         <instance weight="1.0">
            <value>TYQRTRAKVTG</value>
            <value>1</value>
         </instance>
         <instance weight="1.0">
            <value>QQRASAGQISVQPAFS</value>
            <value>1</value>
         </instance>
         <instance weight="1.0">
            <value>DEGDYFSELRVSGANPM</value>
            <value>1</value>
         </instance>
         <instance weight="0.06666666666666667">
            <value>PRYVRQNTLRLAT</value>
            <value>1</value>
         </instance>
         <instance weight="0.5">
            <value>RYWAIRTRSGGN</value>
            <value>1</value>
         </instance>
         <instance weight="1.0">
            <value>NSGGEFFYSNS</value>
            <value>1</value>
         </instance>
         <instance weight="0.07692307692307693">
            <value>SGPLKAEIAQRLE</value>
            <value>1</value>
         </instance>
         <instance weight="0.3333333333333333">
            <value>EHRVKRGLTVAVAGA</value>
            <value>1</value>
         </instance>
         <instance weight="0.08333333333333333">
            <value>VGDDWRFLRGYHQYA</value>
            <value>1</value>
         </instance>
         <instance weight="0.16666666666666666">
            <value>IPADLRIISANGCK</value>
            <value>1</value>
         </instance>
         <instance weight="0.2">
            <value>RVEYHFLSPYVSP</value>
            <value>1</value>
         </instance>
         <instance weight="0.14285714285714285">
            <value>LNQIDSVKVW</value>
            <value>1</value>
         </instance>
         <instance weight="0.2">
            <value>AILEFRAMAQFSRKTD</value>
            <value>1</value>
         </instance>
         <instance weight="0.019230769230769232">
            <value>PKPPKPVSKMRMATPLIMQALPMG</value>
            <value>1</value>
         </instance>
         <instance weight="0.019230769230769232">
            <value>PKPPKPVSKMRMATPLIMQALPM</value>
            <value>1</value>
         </instance>
         <instance weight="0.019230769230769232">
            <value>KPPKPVSKMRMATPLIMQALP</value>
            <value>1</value>
         </instance>
         <instance weight="0.14285714285714285">
            <value>YKHTLNQIDSVKVWPRRPT</value>
            <value>1</value>
         </instance>
         <instance weight="0.06666666666666667">
            <value>PKYVKQNKKKLAT</value>
            <value>1</value>
         </instance>
         <instance weight="0.06666666666666667">
            <value>EKYVKQNTLKA</value>
            <value>1</value>
         </instance>
         <instance weight="0.06666666666666667">
            <value>DKYVKQNTLKA</value>
            <value>1</value>
         </instance>
         <instance weight="0.06666666666666667">
            <value>RKYVKQNTLKA</value>
            <value>1</value>
         </instance>
         <instance weight="0.06666666666666667">
            <value>KKYVKQNTLKA</value>
            <value>1</value>
         </instance>
         <instance weight="0.041666666666666664">
            <value>PRYVKQNTLKA</value>
            <value>1</value>
         </instance>
         <instance weight="0.041666666666666664">
            <value>PFYVKQNTLKA</value>
            <value>1</value>
         </instance>
         <instance weight="0.041666666666666664">
            <value>PGYVKQNTLKA</value>
            <value>1</value>
         </instance>
         <instance weight="0.041666666666666664">
            <value>PKFVKQNTLKA</value>
            <value>1</value>
         </instance>
         <instance weight="0.041666666666666664">
            <value>PKYRKQNTLKA</value>
            <value>1</value>
         </instance>
         <instance weight="0.041666666666666664">
            <value>PKYEKQNTLKA</value>
            <value>1</value>
         </instance>
         <instance weight="0.041666666666666664">
            <value>PKYFKQNTLKA</value>
            <value>1</value>
         </instance>
         <instance weight="0.041666666666666664">
            <value>PKYQKQNTLKA</value>
            <value>1</value>
         </instance>
         <instance weight="0.041666666666666664">
            <value>PKYVEQNTLKA</value>
            <value>1</value>
         </instance>
         <instance weight="0.041666666666666664">
            <value>PKYVRQNTLKA</value>
            <value>1</value>
         </instance>
         <instance weight="0.041666666666666664">
            <value>PKYVFQNTLKA</value>
            <value>1</value>
         </instance>
         <instance weight="0.041666666666666664">
            <value>PKYVQQNTLKA</value>
            <value>1</value>
         </instance>
         <instance weight="0.041666666666666664">
            <value>PKYVKENTLKA</value>
            <value>1</value>
         </instance>
         <instance weight="0.041666666666666664">
            <value>PKYVKDNTLKA</value>
            <value>1</value>
         </instance>
         <instance weight="0.041666666666666664">
            <value>PKYVKKNTLKA</value>
            <value>1</value>
         </instance>
         <instance weight="0.041666666666666664">
            <value>PKYVKRNTLKA</value>
            <value>1</value>
         </instance>
         <instance weight="0.041666666666666664">
            <value>PKYVKQKTLKA</value>
            <value>1</value>
         </instance>
         <instance weight="0.041666666666666664">
            <value>PKYVKQSTLKA</value>
            <value>1</value>
         </instance>
         <instance weight="0.041666666666666664">
            <value>PKYVKQDTLKA</value>
            <value>1</value>
         </instance>
         <instance weight="0.041666666666666664">
            <value>PKYVKQNELKA</value>
            <value>1</value>
         </instance>
         <instance weight="0.041666666666666664">
            <value>PKYVKQNYLKA</value>
            <value>1</value>
         </instance>
         <instance weight="0.041666666666666664">
            <value>PKYVKQNTKKA</value>
            <value>1</value>
         </instance>
         <instance weight="0.041666666666666664">
            <value>PKYVKQNTSKA</value>
            <value>1</value>
         </instance>
         <instance weight="0.041666666666666664">
            <value>PKYVKQNTEKA</value>
            <value>1</value>
         </instance>
         <instance weight="0.06666666666666667">
            <value>PKYVKQNTLSA</value>
            <value>1</value>
         </instance>
         <instance weight="0.06666666666666667">
            <value>PKYVKQNTLIA</value>
            <value>1</value>
         </instance>
         <instance weight="0.06666666666666667">
            <value>PKYVKQNTLFA</value>
            <value>1</value>
         </instance>
         <instance weight="0.06666666666666667">
            <value>PKYVKQNTLDA</value>
            <value>1</value>
         </instance>
         <instance weight="0.06666666666666667">
            <value>PKYVKQNTLKE</value>
            <value>1</value>
         </instance>
         <instance weight="0.06666666666666667">
            <value>PKYVKQNTLKD</value>
            <value>1</value>
         </instance>
         <instance weight="0.06666666666666667">
            <value>PKYVKQNTLKK</value>
            <value>1</value>
         </instance>
         <instance weight="0.06666666666666667">
            <value>PKYVKQNTLKR</value>
            <value>1</value>
         </instance>
         <instance weight="0.3333333333333333">
            <value>LAFHHMARELH</value>
            <value>1</value>
         </instance>
         <instance weight="0.3333333333333333">
            <value>AFHHMARELHP</value>
            <value>1</value>
         </instance>
         <instance weight="0.3333333333333333">
            <value>FHHMARELHPE</value>
            <value>1</value>
         </instance>
         <instance weight="1.0">
            <value>DTPYLDITYHFVMQRLPL</value>
            <value>1</value>
         </instance>
         <instance weight="1.0">
            <value>VDAQGTLSKIFKLGGRDSRS</value>
            <value>1</value>
         </instance>
         <instance weight="0.5">
            <value>YTLLQAAPALDKLKLTGDEATGANI</value>
            <value>1</value>
         </instance>
         <instance weight="0.5">
            <value>PHHTALRQAILCWGELMTLA</value>
            <value>1</value>
         </instance>
         <instance weight="1.0">
            <value>FNNFTVSFWLRVPKVSASHLEQY</value>
            <value>1</value>
         </instance>
         <instance weight="1.0">
            <value>AVLEDPYILLVSSKV</value>
            <value>1</value>
         </instance>
         <instance weight="1.0">
            <value>DALESIMTTKSVSFR</value>
            <value>1</value>
         </instance>
         <instance weight="1.0">
            <value>YLDPLIRGLLARPAKLQV</value>
            <value>1</value>
         </instance>
         <instance weight="0.3333333333333333">
            <value>DNVLDHLTGRSC</value>
            <value>1</value>
         </instance>
         <instance weight="1.0">
            <value>PDYASLRSLVASS</value>
            <value>1</value>
         </instance>
         <instance weight="0.06666666666666667">
            <value>PKYVKQNTLKLAT</value>
            <value>1</value>
         </instance>
         <instance weight="1.0">
            <value>KIYSYFPSVISKV</value>
            <value>1</value>
         </instance>
         <instance weight="0.1111111111111111">
            <value>HFFKNIVTPRTPA</value>
            <value>1</value>
         </instance>
         <instance weight="0.5">
            <value>SRYWAIRTRSGGI</value>
            <value>1</value>
         </instance>
         <instance weight="1.0">
            <value>MQYIKANSKFIGI</value>
            <value>1</value>
         </instance>
         <instance weight="0.07692307692307693">
            <value>GPLKAEIAQRLED</value>
            <value>1</value>
         </instance>
         <instance weight="0.3333333333333333">
            <value>NVLDHLTGRSSQV</value>
            <value>1</value>
         </instance>
         <instance weight="1.0">
            <value>TVLTALGAILKKK</value>
            <value>1</value>
         </instance>
         <instance weight="0.5">
            <value>TLLQAAPALDKLK</value>
            <value>1</value>
         </instance>
         <instance weight="0.3333333333333333">
            <value>HRVKRGLTVAVAG</value>
            <value>1</value>
         </instance>
         <instance weight="0.5">
            <value>EKKIAKMEKASSVFNVV</value>
            <value>1</value>
         </instance>
         <instance weight="0.3333333333333333">
            <value>YAALAAAAL</value>
            <value>1</value>
         </instance>
         <instance weight="0.3333333333333333">
            <value>YAALATAAL</value>
            <value>1</value>
         </instance>
         <instance weight="0.3333333333333333">
            <value>YAALARAAL</value>
            <value>1</value>
         </instance>
         <instance weight="0.2">
            <value>LEFRAMAQFSRKT</value>
            <value>1</value>
         </instance>
         <instance weight="0.16666666666666666">
            <value>ADLRIISANGCKV</value>
            <value>1</value>
         </instance>
         <instance weight="0.2">
            <value>VEYHFLSPYVSPK</value>
            <value>1</value>
         </instance>
         <instance weight="0.14285714285714285">
            <value>HTLNQIDSVKVWP</value>
            <value>1</value>
         </instance>
         <instance weight="0.019230769230769232">
            <value>KMRMATPLLMQALPM</value>
            <value>1</value>
         </instance>
         <instance weight="0.019230769230769232">
            <value>LPKPPKPVSKMRMATPLLMQALPM</value>
            <value>1</value>
         </instance>
         <instance weight="1.0">
            <value>KHKVYACEVTHQGLS</value>
            <value>1</value>
         </instance>
         <instance weight="1.0">
            <value>IPDNLFLKSDGRIKYTLNK</value>
            <value>1</value>
         </instance>
         <instance weight="0.14285714285714285">
            <value>YKHTLNQIDSVKVWPRRP</value>
            <value>1</value>
         </instance>
         <instance weight="0.08333333333333333">
            <value>VGSDWRFLRGYHQYAYDG</value>
            <value>1</value>
         </instance>
         <instance weight="0.16666666666666666">
            <value>IPADLRIISANGCKVDNS</value>
            <value>1</value>
         </instance>
         <instance weight="0.08333333333333333">
            <value>SDWRFLRGYHQYA</value>
            <value>1</value>
         </instance>
         <instance weight="0.2">
            <value>RVEYHFLSPYVSPKESP</value>
            <value>1</value>
         </instance>
         <instance weight="0.2">
            <value>AILEFRAMAQFSRKTD</value>
            <value>1</value>
         </instance>
         <instance weight="1.0">
            <value>KYVKQNTLKLAT</value>
            <value>1</value>
         </instance>
         <instance weight="0.5">
            <value>YVKQNTLKLAT</value>
            <value>1</value>
         </instance>
         <instance weight="0.1111111111111111">
            <value>VHFFKNIVTPRTPA</value>
            <value>1</value>
         </instance>
         <instance weight="0.1111111111111111">
            <value>FFKNIVTPRTPA</value>
            <value>1</value>
         </instance>
         <instance weight="0.1111111111111111">
            <value>FKNIVTPRTPA</value>
            <value>1</value>
         </instance>
         <instance weight="0.1111111111111111">
            <value>VHFFKNIVTPRTP</value>
            <value>1</value>
         </instance>
         <instance weight="0.1111111111111111">
            <value>VHFFKNIVTPRT</value>
            <value>1</value>
         </instance>
         <instance weight="0.1111111111111111">
            <value>VHFFKNIVTPR</value>
            <value>1</value>
         </instance>
         <instance weight="0.1111111111111111">
            <value>VHFFKNIVT</value>
            <value>1</value>
         </instance>
         <instance weight="1.0">
            <value>SSYSSSKSSSSSS</value>
            <value>1</value>
         </instance>
         <instance weight="1.0">
            <value>RRFAAAAAAAAAR</value>
            <value>1</value>
         </instance>
         <instance weight="0.08333333333333333">
            <value>VGSDWRFLRGYHQYA</value>
            <value>1</value>
         </instance>
         <instance weight="0.08333333333333333">
            <value>VGSDWRFLRGYHQYAYDG</value>
            <value>1</value>
         </instance>
         <instance weight="0.08333333333333333">
            <value>VGSDWRFLRGYHQY</value>
            <value>1</value>
         </instance>
         <instance weight="0.08333333333333333">
            <value>GSDWRFLRGYHQYA</value>
            <value>1</value>
         </instance>
         <instance weight="0.019230769230769232">
            <value>LPKPPKPVSKMRMATPLLMQALPM</value>
            <value>1</value>
         </instance>
         <instance weight="0.16666666666666666">
            <value>IPADLRIISANGCK</value>
            <value>1</value>
         </instance>
         <instance weight="0.14285714285714285">
            <value>YKHTLNQIDSVKVWPRRPT</value>
            <value>1</value>
         </instance>
         <instance weight="1.0">
            <value>TSLYNLRRGTALA</value>
            <value>1</value>
         </instance>
         <instance weight="1.0">
            <value>GRETVILYLVSEGVW</value>
            <value>1</value>
         </instance>
         <instance weight="0.16666666666666666">
            <value>ADLRIISANGCKV</value>
            <value>1</value>
         </instance>
         <instance weight="0.2">
            <value>VEYHFLSPYVSPK</value>
            <value>1</value>
         </instance>
         <instance weight="0.14285714285714285">
            <value>HTLNQIDSVKVWP</value>
            <value>1</value>
         </instance>
         <instance weight="0.2">
            <value>LEFRAMAQFSRKT</value>
            <value>1</value>
         </instance>
         <instance weight="0.019230769230769232">
            <value>KPVSQMRMATPLLMRPM</value>
            <value>1</value>
         </instance>
         <instance weight="0.019230769230769232">
            <value>LPKPPKPVSKMRMATPLLMGALPM</value>
            <value>1</value>
         </instance>
         <instance weight="1.0">
            <value>YLPKPPKPVSKLRLATPLLLQALPL</value>
            <value>1</value>
         </instance>
         <instance weight="1.0">
            <value>YYVRAVRAYLTT</value>
            <value>1</value>
         </instance>
         <instance weight="1.0">
            <value>YAHAAHAAHAAHAAHAA</value>
            <value>1</value>
         </instance>
         <instance weight="0.5">
            <value>PKHVKQNTLKLAT</value>
            <value>1</value>
         </instance>
         <instance weight="1.0">
            <value>DNPEYSPDPSIYAYDN</value>
            <value>1</value>
         </instance>
         <instance weight="0.0037313432835820895">
            <value>YRSMAAAAA</value>
            <value>1</value>
         </instance>
         <instance weight="0.0037313432835820895">
            <value>VRSMAAAAA</value>
            <value>1</value>
         </instance>
         <instance weight="0.0037313432835820895">
            <value>FRSMAAAAA</value>
            <value>1</value>
         </instance>
         <instance weight="0.0037313432835820895">
            <value>MRSMAAAAA</value>
            <value>1</value>
         </instance>
         <instance weight="0.0037313432835820895">
            <value>IRSMAAAAA</value>
            <value>1</value>
         </instance>
         <instance weight="0.0037313432835820895">
            <value>LRSMAAAAA</value>
            <value>1</value>
         </instance>
         <instance weight="0.0037313432835820895">
            <value>WRSMAAAAA</value>
            <value>1</value>
         </instance>
         <instance weight="1.0">
            <value>YRSMGAAAA</value>
            <value>1</value>
         </instance>
         <instance weight="1.0">
            <value>YRSMAGAAA</value>
            <value>1</value>
         </instance>
         <instance weight="0.3333333333333333">
            <value>YRSMAAGAA</value>
            <value>1</value>
         </instance>
         <instance weight="0.5">
            <value>YRSMLAAAA</value>
            <value>1</value>
         </instance>
         <instance weight="0.3333333333333333">
            <value>YRSMAALAA</value>
            <value>1</value>
         </instance>
         <instance weight="0.5">
            <value>YRSMEAAAA</value>
            <value>1</value>
         </instance>
         <instance weight="0.3333333333333333">
            <value>YRSMAAEAA</value>
            <value>1</value>
         </instance>
         <instance weight="1.0">
            <value>IKWTKLTSDYLKE</value>
            <value>1</value>
         </instance>
         <instance weight="1.0">
            <value>LGYDRADAGWLAD</value>
            <value>1</value>
         </instance>
         <instance weight="1.0">
            <value>PLYKKMEAVKLRD</value>
            <value>1</value>
         </instance>
         <instance weight="1.0">
            <value>NAFRNVDGSGLVS</value>
            <value>1</value>
         </instance>
         <instance weight="1.0">
            <value>SKYFQDPALLLMH</value>
            <value>1</value>
         </instance>
         <instance weight="1.0">
            <value>TIYQYLYAQKSPT</value>
            <value>1</value>
         </instance>
         <instance weight="1.0">
            <value>IYYRRLYNGLKFI</value>
            <value>1</value>
         </instance>
         <instance weight="1.0">
            <value>VNYAFLHATDLLP</value>
            <value>1</value>
         </instance>
         <instance weight="1.0">
            <value>QKFTGGIGNKLAA</value>
            <value>1</value>
         </instance>
         <instance weight="1.0">
            <value>LDMVGLAADWLTS</value>
            <value>1</value>
         </instance>
         <instance weight="1.0">
            <value>GAFDPLLAVADIA</value>
            <value>1</value>
         </instance>
         <instance weight="0.5">
            <value>PHHTALRQAILCWGELMTLA</value>
            <value>1</value>
         </instance>
         <instance weight="1.0">
            <value>QYIKANSFIGITE</value>
            <value>1</value>
         </instance>
         <instance weight="1.0">
            <value>DIEKKIAKMEKASSVFNVVNS</value>
            <value>1</value>
         </instance>
         <instance weight="0.07692307692307693">
            <value>YSGPLKAEIAQRLEDV</value>
            <value>1</value>
         </instance>
         <instance weight="0.019230769230769232">
            <value>LPKPPKPVSKMRMATPLLMGALPM</value>
            <value>1</value>
         </instance>
         <instance weight="0.019230769230769232">
            <value>KPPKPVSKMRMATPL</value>
            <value>1</value>
         </instance>
         <instance weight="0.019230769230769232">
            <value>PPKPVSKMRMATPLL</value>
            <value>1</value>
         </instance>
         <instance weight="0.019230769230769232">
            <value>PKPVSKMRMATPLLM</value>
            <value>1</value>
         </instance>
         <instance weight="0.019230769230769232">
            <value>KPVSKMRMATPLLMQ</value>
            <value>1</value>
         </instance>
         <instance weight="0.019230769230769232">
            <value>PVSKMRMATPLLMQA</value>
            <value>1</value>
         </instance>
         <instance weight="0.019230769230769232">
            <value>VSKMRMATPLLMQAL</value>
            <value>1</value>
         </instance>
         <instance weight="0.019230769230769232">
            <value>KPVSKMRMATPLLMQALP</value>
            <value>1</value>
         </instance>
         <instance weight="0.019230769230769232">
            <value>PVSKMRMATPLLMQALP</value>
            <value>1</value>
         </instance>
         <instance weight="0.019230769230769232">
            <value>VSKMRMATPLLMQALP</value>
            <value>1</value>
         </instance>
         <instance weight="0.019230769230769232">
            <value>SKMRMATPLLMQALP</value>
            <value>1</value>
         </instance>
         <instance weight="0.019230769230769232">
            <value>MRMATPLLMQALP</value>
            <value>1</value>
         </instance>
         <instance weight="0.019230769230769232">
            <value>KPVSKMRMATPLLMQAL</value>
            <value>1</value>
         </instance>
         <instance weight="0.019230769230769232">
            <value>KPVSKMRMATPLLMQA</value>
            <value>1</value>
         </instance>
         <instance weight="0.019230769230769232">
            <value>KPVSKMRMATPLLM</value>
            <value>1</value>
         </instance>
         <instance weight="0.019230769230769232">
            <value>ASKMRMATPLLMQAL</value>
            <value>1</value>
         </instance>
         <instance weight="0.019230769230769232">
            <value>VAKMRMATPLLMQAL</value>
            <value>1</value>
         </instance>
         <instance weight="0.019230769230769232">
            <value>VSAMRMATPLLMQAL</value>
            <value>1</value>
         </instance>
         <instance weight="0.019230769230769232">
            <value>VSKMAMATPLLMQAL</value>
            <value>1</value>
         </instance>
         <instance weight="0.019230769230769232">
            <value>VSKMRMVTPLLMQAL</value>
            <value>1</value>
         </instance>
         <instance weight="0.019230769230769232">
            <value>VSKMRMAAPLLMQAL</value>
            <value>1</value>
         </instance>
         <instance weight="0.019230769230769232">
            <value>VSKMRMATALLMQAL</value>
            <value>1</value>
         </instance>
         <instance weight="0.019230769230769232">
            <value>VSKMRMATPALMQAL</value>
            <value>1</value>
         </instance>
         <instance weight="0.019230769230769232">
            <value>VSKMRMATPLAMQAL</value>
            <value>1</value>
         </instance>
         <instance weight="0.019230769230769232">
            <value>VSKMRMATPLLAQAL</value>
            <value>1</value>
         </instance>
         <instance weight="0.019230769230769232">
            <value>VSKMRMATPLLMAAL</value>
            <value>1</value>
         </instance>
         <instance weight="0.019230769230769232">
            <value>VSKMRMATPLLMQVL</value>
            <value>1</value>
         </instance>
         <instance weight="0.019230769230769232">
            <value>VSKMRMATPLLMQAA</value>
            <value>1</value>
         </instance>
         <instance weight="0.019230769230769232">
            <value>KMRMATPLLMQALPMGALP</value>
            <value>1</value>
         </instance>
         <instance weight="0.1111111111111111">
            <value>PVVHFFKNIVTPRTPPPSQGK</value>
            <value>1</value>
         </instance>
         <instance weight="0.25">
            <value>EEFVAEFDLPGIK</value>
            <value>1</value>
         </instance>
         <instance weight="0.25">
            <value>EEFVVEFALPGIK</value>
            <value>1</value>
         </instance>
         <instance weight="0.25">
            <value>EEFVVEFDLPAIK</value>
            <value>1</value>
         </instance>
         <instance weight="0.25">
            <value>EEFVVEFDLPGAK</value>
            <value>1</value>
         </instance>
         <instance weight="0.3333333333333333">
            <value>EPEASPSLWEIEFAKQLASV</value>
            <value>1</value>
         </instance>
         <instance weight="0.3333333333333333">
            <value>LWEIEFAKQL</value>
            <value>1</value>
         </instance>
         <instance weight="0.3333333333333333">
            <value>WEIEFAKQLA</value>
            <value>1</value>
         </instance>
         <instance weight="1.0">
            <value>STPEFTILNTFHIPSFTI</value>
            <value>1</value>
         </instance>
         <instance weight="0.019230769230769232">
            <value>LPKPPKPVSKMRMATPLLMQAL</value>
            <value>1</value>
         </instance>
         <instance weight="1.0">
            <value>HPNQPFYILKPQMPWELW</value>
            <value>1</value>
         </instance>
         <instance weight="1.0">
            <value>LATWTIQGAANALSGDVW</value>
            <value>1</value>
         </instance>
         <instance weight="1.0">
            <value>LDHKFDLMYAKRAFVHWY</value>
            <value>1</value>
         </instance>
         <instance weight="1.0">
            <value>YIPHVMAYAACIGANRDH</value>
            <value>1</value>
         </instance>
         <instance weight="0.019230769230769232">
            <value>LPKPPKPVSKMRMATPLLMQAL</value>
            <value>1</value>
         </instance>
         <instance weight="1.0">
            <value>DLNPLIKLSGAYLVDDSD</value>
            <value>1</value>
         </instance>
         <instance weight="1.0">
            <value>SPNIVIALSGKADLANK</value>
            <value>1</value>
         </instance>
         <instance weight="1.0">
            <value>LPNIPVQTISRAAAEKLF</value>
            <value>1</value>
         </instance>
         <instance weight="1.0">
            <value>IFVKTLTGKTITLEVEPS</value>
            <value>1</value>
         </instance>
         <instance weight="1.0">
            <value>DSTPPPGTRFRAMAIYKQS</value>
            <value>1</value>
         </instance>
         <instance weight="0.3333333333333333">
            <value>EYKLVVVGARGVGKSALT</value>
            <value>1</value>
         </instance>
         <instance weight="0.3333333333333333">
            <value>EYKLVVVGAVGVGKSALT</value>
            <value>1</value>
         </instance>
         <instance weight="0.3333333333333333">
            <value>EYKLVVVGASGVGKSALT</value>
            <value>1</value>
         </instance>
         <instance weight="1.0">
            <value>AAFAAAATLKAAA</value>
            <value>1</value>
         </instance>
         <instance weight="0.25">
            <value>AKFAAAATLKAAA</value>
            <value>1</value>
         </instance>
         <instance weight="0.25">
            <value>AAFAKAATLKAAA</value>
            <value>1</value>
         </instance>
         <instance weight="0.25">
            <value>AKFAKANTLKAAA</value>
            <value>1</value>
         </instance>
         <instance weight="0.25">
            <value>AKFVKAATLKAAA</value>
            <value>1</value>
         </instance>
         <instance weight="1.0">
            <value>AKFVKANTLKAAA</value>
            <value>1</value>
         </instance>
         <instance weight="1.0">
            <value>YDPNLRPAERDSDVVNVSLK</value>
            <value>1</value>
         </instance>
         <instance weight="1.0">
            <value>NVSLKLTLTNLISLNEREEA</value>
            <value>1</value>
         </instance>
         <instance weight="1.0">
            <value>EREEALTTNVWIEMQWCDYR</value>
            <value>1</value>
         </instance>
         <instance weight="1.0">
            <value>IVLENNVDGVFEVALYCNVL</value>
            <value>1</value>
         </instance>
         <instance weight="1.0">
            <value>YCNVLVSPDGCIYWLPPAIF</value>
            <value>1</value>
         </instance>
         <instance weight="1.0">
            <value>FPFDWQNCSLIFQSQTYST</value>
            <value>1</value>
         </instance>
         <instance weight="1.0">
            <value>TYSTNEIDLQLSQEDGQTIE</value>
            <value>1</value>
         </instance>
         <instance weight="0.5">
            <value>ENGEWAIQHRPAKMLLDPAAPAQ</value>
            <value>1</value>
         </instance>
         <instance weight="0.5">
            <value>PAKMLLDPAAPAQEAGHQKV</value>
            <value>1</value>
         </instance>
         <instance weight="1.0">
            <value>EAGHQKVVFYILIQRKPLFY</value>
            <value>1</value>
         </instance>
         <instance weight="1.0">
            <value>KPLFYVINIIAPCVLISSVA</value>
            <value>1</value>
         </instance>
         <instance weight="1.0">
            <value>ISSVAILIHFLPAKAGGQKC</value>
            <value>1</value>
         </instance>
         <instance weight="1.0">
            <value>TVFLFLVAKKV</value>
            <value>1</value>
         </instance>
         <instance weight="1.0">
            <value>SKYLTFLLVVTILIVVNAV</value>
            <value>1</value>
         </instance>
         <instance weight="1.0">
            <value>IVVNAVVVLNVSLRSP</value>
            <value>1</value>
         </instance>
         <instance weight="1.0">
            <value>NVSLRSPHTHSMARGVRKVF</value>
            <value>1</value>
         </instance>
         <instance weight="1.0">
            <value>VRKVFLRLLPQLLRMHVRPL</value>
            <value>1</value>
         </instance>
         <instance weight="1.0">
            <value>VRPLAPAAVQDTQSRLQNG</value>
            <value>1</value>
         </instance>
         <instance weight="1.0">
            <value>RLQNGSSGWSITTGEEVALC</value>
            <value>1</value>
         </instance>
         <instance weight="0.5">
            <value>LVAAALEKLEKGPELGLSQF</value>
            <value>1</value>
         </instance>
         <instance weight="0.5">
            <value>KGPELGLSQFCGSLKQAAPA</value>
            <value>1</value>
         </instance>
         <instance weight="1.0">
            <value>QAAPAIQACVEACNLIACAR</value>
            <value>1</value>
         </instance>
         <instance weight="1.0">
            <value>CFLAMLSLFICGTAGIFLMA</value>
            <value>1</value>
         </instance>
         <instance weight="0.5">
            <value>FLMAHYNRVPALPFPGDPRP</value>
            <value>1</value>
         </instance>
         <instance weight="0.5">
            <value>NRVPALPFPGDPRPYLPSPD</value>
            <value>1</value>
         </instance>
         <instance weight="0.07692307692307693">
            <value>PLKAEIAQRLEDV</value>
            <value>1</value>
         </instance>
         <instance weight="0.07692307692307693">
            <value>PLKAEIAQRLED</value>
            <value>1</value>
         </instance>
         <instance weight="0.07692307692307693">
            <value>PLKAEIAQRLE</value>
            <value>1</value>
         </instance>
         <instance weight="1.0">
            <value>PLKAEIAQRL</value>
            <value>1</value>
         </instance>
         <instance weight="0.07692307692307693">
            <value>LKAEIAQRLEDV</value>
            <value>1</value>
         </instance>
         <instance weight="0.07692307692307693">
            <value>PKKAEIAQRLEDV</value>
            <value>1</value>
         </instance>
         <instance weight="0.07692307692307693">
            <value>PIKAEIAQRLEDV</value>
            <value>1</value>
         </instance>
         <instance weight="0.07692307692307693">
            <value>PVKAEIAQRLEDV</value>
            <value>1</value>
         </instance>
         <instance weight="0.07692307692307693">
            <value>PWKAEIAQRLEDV</value>
            <value>1</value>
         </instance>
         <instance weight="0.07692307692307693">
            <value>PYKAEIAQRLEDV</value>
            <value>1</value>
         </instance>
         <instance weight="0.07692307692307693">
            <value>PFKAEIAQRLEDV</value>
            <value>1</value>
         </instance>
         <instance weight="0.5">
            <value>PLKAEIGQRLEDV</value>
            <value>1</value>
         </instance>
         <instance weight="0.5">
            <value>PLKAEISQRLEDV</value>
            <value>1</value>
         </instance>
         <instance weight="0.019230769230769232">
            <value>LPKPPKPVSKMRMATPLLMQALPMG</value>
            <value>1</value>
         </instance>
         <instance weight="1.0">
            <value>EIKKVLVPGCHGSE</value>
            <value>1</value>
         </instance>
         <instance weight="1.0">
            <value>PKSENVVVTVKVMG</value>
            <value>1</value>
         </instance>
         <instance weight="0.019230769230769232">
            <value>SKMRMATPLLMQA</value>
            <value>1</value>
         </instance>
         <instance weight="1.0">
            <value>SKMAAATPLLMQA</value>
            <value>1</value>
         </instance>
         <instance weight="1.0">
            <value>SKAAAATPLLMQA</value>
            <value>1</value>
         </instance>
         <instance weight="1.0">
            <value>GFKAAAAAAA</value>
            <value>1</value>
         </instance>
         <instance weight="1.0">
            <value>GYRQMSAPTLG</value>
            <value>1</value>
         </instance>
         <instance weight="0.5">
            <value>GNWRALRGALG</value>
            <value>1</value>
         </instance>
         <instance weight="0.5">
            <value>GYQQMGARLMG</value>
            <value>1</value>
         </instance>
         <instance weight="0.5">
            <value>GYGKLRGGTLG</value>
            <value>1</value>
         </instance>
         <instance weight="1.0">
            <value>GYRGMSAFRAG</value>
            <value>1</value>
         </instance>
         <instance weight="1.0">
            <value>GYKPLWGQMTG</value>
            <value>1</value>
         </instance>
         <instance weight="1.0">
            <value>GYRHAQAYGVG</value>
            <value>1</value>
         </instance>
         <instance weight="1.0">
            <value>GYRMQSNHVSG</value>
            <value>1</value>
         </instance>
         <instance weight="1.0">
            <value>GSWRHIQTRVG</value>
            <value>1</value>
         </instance>
         <instance weight="1.0">
            <value>GTYRGMAGFRG</value>
            <value>1</value>
         </instance>
         <instance weight="0.5">
            <value>GRFTQMMAVAG</value>
            <value>1</value>
         </instance>
         <instance weight="1.0">
            <value>GYRQMWVNRAG</value>
            <value>1</value>
         </instance>
         <instance weight="1.0">
            <value>GYKPMLASVGG</value>
            <value>1</value>
         </instance>
         <instance weight="1.0">
            <value>GFSAIRNRILG</value>
            <value>1</value>
         </instance>
         <instance weight="1.0">
            <value>GYQALRAYWQG</value>
            <value>1</value>
         </instance>
         <instance weight="1.0">
            <value>GTWNSLRGRLG</value>
            <value>1</value>
         </instance>
         <instance weight="1.0">
            <value>GYAAMRGGQIG</value>
            <value>1</value>
         </instance>
         <instance weight="1.0">
            <value>GWKGLQGALSG</value>
            <value>1</value>
         </instance>
         <instance weight="0.5">
            <value>GFERARSRLLG</value>
            <value>1</value>
         </instance>
         <instance weight="1.0">
            <value>GYRAMQTTLSG</value>
            <value>1</value>
         </instance>
         <instance weight="1.0">
            <value>GYKLLRATQMG</value>
            <value>1</value>
         </instance>
         <instance weight="0.5">
            <value>GPWQAMRGWLG</value>
            <value>1</value>
         </instance>
         <instance weight="0.5">
            <value>GFHQLRGGSLG</value>
            <value>1</value>
         </instance>
         <instance weight="0.5">
            <value>GRFTQMGALAG</value>
            <value>1</value>
         </instance>
         <instance weight="1.0">
            <value>DAISMRMGYYGDFVFDRVLK</value>
            <value>1</value>
         </instance>
         <instance weight="1.0">
            <value>DQSVVELYTDTAFSWSVGA</value>
            <value>1</value>
         </instance>
         <instance weight="1.0">
            <value>FMAVLLTLQTPTGQI</value>
            <value>1</value>
         </instance>
         <instance weight="0.025">
            <value>HQSLVIKLMPNITLL</value>
            <value>1</value>
         </instance>
         <instance weight="0.025">
            <value>IKLMPNITLLNNCTR</value>
            <value>1</value>
         </instance>
         <instance weight="0.5">
            <value>NNCTRVEIAEYRRLL</value>
            <value>1</value>
         </instance>
         <instance weight="0.5">
            <value>VEIAEYRRLLRTVLE</value>
            <value>1</value>
         </instance>
         <instance weight="1.0">
            <value>YRRLLRTVLEPIRDA</value>
            <value>1</value>
         </instance>
         <instance weight="1.0">
            <value>ATAAQITAGIALHQS</value>
            <value>1</value>
         </instance>
         <instance weight="1.0">
            <value>MILAVQGVQDYINNE</value>
            <value>1</value>
         </instance>
         <instance weight="1.0">
            <value>YINNELIPSMNQLSC</value>
            <value>1</value>
         </instance>
         <instance weight="1.0">
            <value>TEILSLFGPSLRDPI</value>
            <value>1</value>
         </instance>
         <instance weight="0.5">
            <value>LRDPISAEISIQALS</value>
            <value>1</value>
         </instance>
         <instance weight="0.5">
            <value>SAEISIQALSYALGG</value>
            <value>1</value>
         </instance>
         <instance weight="1.0">
            <value>LLGILESRGIKARIT</value>
            <value>1</value>
         </instance>
         <instance weight="0.5">
            <value>HVDTESYFIVLSIAY</value>
            <value>1</value>
         </instance>
         <instance weight="0.5">
            <value>SYFIVLSIAYPTLSE</value>
            <value>1</value>
         </instance>
         <instance weight="1.0">
            <value>LSIAYPTLSEIKGVI</value>
            <value>1</value>
         </instance>
         <instance weight="1.0">
            <value>PTLSEIKGVIVHRLE</value>
            <value>1</value>
         </instance>
         <instance weight="1.0">
            <value>IKGVIVHRLEGVSYN</value>
            <value>1</value>
         </instance>
         <instance weight="1.0">
            <value>PKYVATQGYLISNFD</value>
            <value>1</value>
         </instance>
         <instance weight="1.0">
            <value>ESSCTFMPEGTVCSQ</value>
            <value>1</value>
         </instance>
         <instance weight="1.0">
            <value>NALYPMSPLLQECLR</value>
            <value>1</value>
         </instance>
         <instance weight="0.5">
            <value>GNRFILSQGNLIANC</value>
            <value>1</value>
         </instance>
         <instance weight="0.5">
            <value>LSQGNLIANCASILC</value>
            <value>1</value>
         </instance>
         <instance weight="1.0">
            <value>GTIINQDPDKILTYI</value>
            <value>1</value>
         </instance>
         <instance weight="1.0">
            <value>AIAKLEDAKELLESS</value>
            <value>1</value>
         </instance>
         <instance weight="1.0">
            <value>DQILRSMKGLSSTSI</value>
            <value>1</value>
         </instance>
         <instance weight="0.5">
            <value>VYILIAVCLGGLIGI</value>
            <value>1</value>
         </instance>
         <instance weight="0.5">
            <value>AVCLGGLIGIPALIC</value>
            <value>1</value>
         </instance>
         <instance weight="0.025">
            <value>HQSDDIKLMPNITLL</value>
            <value>1</value>
         </instance>
         <instance weight="0.025">
            <value>HQSDVIKLMPNITLL</value>
            <value>1</value>
         </instance>
         <instance weight="0.025">
            <value>HQSLDIKLMPNITLL</value>
            <value>1</value>
         </instance>
         <instance weight="0.025">
            <value>HQSLVIELMPNITLL</value>
            <value>1</value>
         </instance>
         <instance weight="0.025">
            <value>HQSLVIDLMPNITLL</value>
            <value>1</value>
         </instance>
         <instance weight="0.025">
            <value>HQSLVIRLMPNITLL</value>
            <value>1</value>
         </instance>
         <instance weight="0.025">
            <value>HQSLVIYLMPNITLL</value>
            <value>1</value>
         </instance>
         <instance weight="0.025">
            <value>HQSLVIFLMPNITLL</value>
            <value>1</value>
         </instance>
         <instance weight="0.025">
            <value>HQSLVIHLMPNITLL</value>
            <value>1</value>
         </instance>
         <instance weight="0.025">
            <value>HQSLVIKSMPNITLL</value>
            <value>1</value>
         </instance>
         <instance weight="0.025">
            <value>HQSLVIKRMPNITLL</value>
            <value>1</value>
         </instance>
         <instance weight="0.025">
            <value>HQSLVIKLYPNITLL</value>
            <value>1</value>
         </instance>
         <instance weight="0.025">
            <value>HQSLVIKLEPNITLL</value>
            <value>1</value>
         </instance>
         <instance weight="0.025">
            <value>HQSLVIKLRPNITLL</value>
            <value>1</value>
         </instance>
         <instance weight="0.025">
            <value>HQSLVIKLMWNITLL</value>
            <value>1</value>
         </instance>
         <instance weight="0.025">
            <value>HQSLVIKLMFNITLL</value>
            <value>1</value>
         </instance>
         <instance weight="0.025">
            <value>HQSLVIKLMPRITLL</value>
            <value>1</value>
         </instance>
         <instance weight="0.025">
            <value>HQSLVIKLMPWITLL</value>
            <value>1</value>
         </instance>
         <instance weight="0.025">
            <value>HQSLVIKLMPNDTLL</value>
            <value>1</value>
         </instance>
         <instance weight="0.025">
            <value>HQSLVIKLMPNITTL</value>
            <value>1</value>
         </instance>
         <instance weight="0.025">
            <value>HQSLVIKLMPNITHL</value>
            <value>1</value>
         </instance>
         <instance weight="0.025">
            <value>HQSLVIKLMPNITEL</value>
            <value>1</value>
         </instance>
         <instance weight="0.025">
            <value>HQSLVIKLMPNITLK</value>
            <value>1</value>
         </instance>
         <instance weight="0.025">
            <value>HQSLVIKLMPNITLE</value>
            <value>1</value>
         </instance>
         <instance weight="0.025">
            <value>AQSLVIKLMPNITLL</value>
            <value>1</value>
         </instance>
         <instance weight="0.025">
            <value>HASLVIKLMPNITLL</value>
            <value>1</value>
         </instance>
         <instance weight="0.025">
            <value>HQALVIKLMPNITLL</value>
            <value>1</value>
         </instance>
         <instance weight="0.025">
            <value>HQSAVIKLMPNITLL</value>
            <value>1</value>
         </instance>
         <instance weight="0.025">
            <value>HQSLVAKLMPNITLL</value>
            <value>1</value>
         </instance>
         <instance weight="0.025">
            <value>HQSLVIALMPNITLL</value>
            <value>1</value>
         </instance>
         <instance weight="0.025">
            <value>HQSLVIKAMPNITLL</value>
            <value>1</value>
         </instance>
         <instance weight="0.025">
            <value>HQSLVIKLAPNITLL</value>
            <value>1</value>
         </instance>
         <instance weight="0.025">
            <value>HQSLVIKLMANITLL</value>
            <value>1</value>
         </instance>
         <instance weight="0.025">
            <value>HQSLVIKLMPAITLL</value>
            <value>1</value>
         </instance>
         <instance weight="0.025">
            <value>HQSLVIKLMPNATLL</value>
            <value>1</value>
         </instance>
         <instance weight="0.025">
            <value>HQSLVIKLMPNIALL</value>
            <value>1</value>
         </instance>
         <instance weight="0.025">
            <value>HQSLVIKLMPNITAL</value>
            <value>1</value>
         </instance>
         <instance weight="0.025">
            <value>HQSLVIKLMPNITLA</value>
            <value>1</value>
         </instance>
         <instance weight="0.2">
            <value>LIGFRKEIGRMLNI</value>
            <value>1</value>
         </instance>
         <instance weight="0.2">
            <value>LIGFRKEIGRMLN</value>
            <value>1</value>
         </instance>
         <instance weight="0.2">
            <value>LIGFRKEIGRML</value>
            <value>1</value>
         </instance>
         <instance weight="0.2">
            <value>LIGFRKEIGRM</value>
            <value>1</value>
         </instance>
         <instance weight="0.2">
            <value>IGFRKEIGRMLNIL</value>
            <value>1</value>
         </instance>
         <instance weight="1.0">
            <value>NLQTALGYYNQSEAGS</value>
            <value>0</value>
         </instance>
         <instance weight="1.0">
            <value>SGGSTPKPLYEAI</value>
            <value>0</value>
         </instance>
         <instance weight="1.0">
            <value>KIRAWGRRLLVG</value>
            <value>0</value>
         </instance>
         <instance weight="1.0">
            <value>SMGEPVIKCEFE</value>
            <value>0</value>
         </instance>
         <instance weight="1.0">
            <value>EPKGAFYVFPNIS</value>
            <value>0</value>
         </instance>
         <instance weight="1.0">
            <value>AANRLLMFEHAVY</value>
            <value>0</value>
         </instance>
         <instance weight="1.0">
            <value>SGSHLSISDEKHY</value>
            <value>0</value>
         </instance>
         <instance weight="1.0">
            <value>VQALVIDNGSGMCKA</value>
            <value>0</value>
         </instance>
         <instance weight="1.0">
            <value>GSRETFYRISKTDG</value>
            <value>0</value>
         </instance>
         <instance weight="1.0">
            <value>RHGSCNYIFPYHR</value>
            <value>0</value>
         </instance>
         <instance weight="1.0">
            <value>MIWPIRPGSWPFQGKAAKR</value>
            <value>0</value>
         </instance>
         <instance weight="1.0">
            <value>GDRVRDEKQNGMVVEVMR</value>
            <value>0</value>
         </instance>
         <instance weight="1.0">
            <value>MLERHPLGSQAFIPLLG</value>
            <value>0</value>
         </instance>
         <instance weight="1.0">
            <value>VLGRGPWESSD</value>
            <value>0</value>
         </instance>
         <instance weight="1.0">
            <value>AILLDDIYALAS</value>
            <value>0</value>
         </instance>
         <instance weight="1.0">
            <value>TYKNVKFNVWDVG</value>
            <value>0</value>
         </instance>
         <instance weight="1.0">
            <value>IDAFSAGSHGSTF</value>
            <value>0</value>
         </instance>
         <instance weight="1.0">
            <value>DSLVKTALFGSDP</value>
            <value>0</value>
         </instance>
         <instance weight="1.0">
            <value>CNAIQEALELDSI</value>
            <value>0</value>
         </instance>
         <instance weight="1.0">
            <value>AKRVCIVTNDIVA</value>
            <value>0</value>
         </instance>
         <instance weight="1.0">
            <value>RLLGDNTDGIGLL</value>
            <value>0</value>
         </instance>
         <instance weight="1.0">
            <value>NFLKNQKNI</value>
            <value>0</value>
         </instance>
         <instance weight="1.0">
            <value>IQRHWRAYL</value>
            <value>0</value>
         </instance>
         <instance weight="1.0">
            <value>KQGNFQKSM</value>
            <value>0</value>
         </instance>
         <instance weight="1.0">
            <value>MNYKRRFNA</value>
            <value>0</value>
         </instance>
         <instance weight="1.0">
            <value>DNSILCYSK</value>
            <value>0</value>
         </instance>
         <instance weight="1.0">
            <value>WFEYEGTPL</value>
            <value>0</value>
         </instance>
         <instance weight="1.0">
            <value>TPWFTIFIY</value>
            <value>0</value>
         </instance>
         <instance weight="1.0">
            <value>AWAYRQISL</value>
            <value>0</value>
         </instance>
         <instance weight="1.0">
            <value>RQPIHKKAP</value>
            <value>0</value>
         </instance>
         <instance weight="1.0">
            <value>SAQIIINQI</value>
            <value>0</value>
         </instance>
         <instance weight="1.0">
            <value>TTKNSKLLV</value>
            <value>0</value>
         </instance>
         <instance weight="1.0">
            <value>KATRVGYNN</value>
            <value>0</value>
         </instance>
         <instance weight="1.0">
            <value>NYLSVKQVT</value>
            <value>0</value>
         </instance>
         <instance weight="1.0">
            <value>ELYPEEEVL</value>
            <value>0</value>
         </instance>
         <instance weight="1.0">
            <value>PMWTCMIDE</value>
            <value>0</value>
         </instance>
         <instance weight="1.0">
            <value>DVPRLSFND</value>
            <value>0</value>
         </instance>
         <instance weight="1.0">
            <value>HILASLRRR</value>
            <value>0</value>
         </instance>
         <instance weight="1.0">
            <value>LSELSGLIP</value>
            <value>0</value>
         </instance>
         <instance weight="1.0">
            <value>MAAKFLPKI</value>
            <value>0</value>
         </instance>
         <instance weight="1.0">
            <value>IAERFWIIS</value>
            <value>0</value>
         </instance>
         <instance weight="1.0">
            <value>TNAVNVGIA</value>
            <value>0</value>
         </instance>
         <instance weight="1.0">
            <value>EESHELDRR</value>
            <value>0</value>
         </instance>
         <instance weight="1.0">
            <value>NTDSHQHGS</value>
            <value>0</value>
         </instance>
         <instance weight="1.0">
            <value>NTIVDYTRK</value>
            <value>0</value>
         </instance>
         <instance weight="1.0">
            <value>YARPVAVRP</value>
            <value>0</value>
         </instance>
         <instance weight="1.0">
            <value>EWKLFIQTI</value>
            <value>0</value>
         </instance>
         <instance weight="1.0">
            <value>QDESCMYNP</value>
            <value>0</value>
         </instance>
         <instance weight="1.0">
            <value>GLSVSFISI</value>
            <value>0</value>
         </instance>
         <instance weight="1.0">
            <value>HADALAGGK</value>
            <value>0</value>
         </instance>
         <instance weight="1.0">
            <value>ILGLLTPTK</value>
            <value>0</value>
         </instance>
         <instance weight="1.0">
            <value>CQLLCPLPT</value>
            <value>0</value>
         </instance>
         <instance weight="1.0">
            <value>AVVFQTKKG</value>
            <value>0</value>
         </instance>
         <instance weight="1.0">
            <value>GQGIVAQGV</value>
            <value>0</value>
         </instance>
         <instance weight="1.0">
            <value>EILALKPSN</value>
            <value>0</value>
         </instance>
         <instance weight="1.0">
            <value>KELFNLLRR</value>
            <value>0</value>
         </instance>
         <instance weight="1.0">
            <value>AVLRPFDKL</value>
            <value>0</value>
         </instance>
         <instance weight="1.0">
            <value>FQRADDKVY</value>
            <value>0</value>
         </instance>
         <instance weight="1.0">
            <value>SVANTADML</value>
            <value>0</value>
         </instance>
         <instance weight="1.0">
            <value>GEEDLNCLD</value>
            <value>0</value>
         </instance>
         <instance weight="1.0">
            <value>ADTYLVLLK</value>
            <value>0</value>
         </instance>
         <instance weight="1.0">
            <value>EAFSLVVAT</value>
            <value>0</value>
         </instance>
         <instance weight="1.0">
            <value>SFYSFVNMC</value>
            <value>0</value>
         </instance>
         <instance weight="1.0">
            <value>PMEIPSNEA</value>
            <value>0</value>
         </instance>
         <instance weight="1.0">
            <value>LDVQGVAVK</value>
            <value>0</value>
         </instance>
         <instance weight="1.0">
            <value>QVFIINTKV</value>
            <value>0</value>
         </instance>
         <instance weight="1.0">
            <value>ERKWICRKR</value>
            <value>0</value>
         </instance>
         <instance weight="1.0">
            <value>GFVINGYLG</value>
            <value>0</value>
         </instance>
         <instance weight="1.0">
            <value>PEPTPDPEP</value>
            <value>0</value>
         </instance>
         <instance weight="1.0">
            <value>TDIEITARE</value>
            <value>0</value>
         </instance>
         <instance weight="1.0">
            <value>GKRFAVPNA</value>
            <value>0</value>
         </instance>
         <instance weight="1.0">
            <value>PSGGYQGQA</value>
            <value>0</value>
         </instance>
         <instance weight="1.0">
            <value>IQKDTDRDN</value>
            <value>0</value>
         </instance>
         <instance weight="1.0">
            <value>ITKTKPRTK</value>
            <value>0</value>
         </instance>
         <instance weight="1.0">
            <value>STPLHAGID</value>
            <value>0</value>
         </instance>
         <instance weight="1.0">
            <value>VTSGKAVLR</value>
            <value>0</value>
         </instance>
         <instance weight="1.0">
            <value>KDYKKYEAL</value>
            <value>0</value>
         </instance>
         <instance weight="1.0">
            <value>EVCEQAPAH</value>
            <value>0</value>
         </instance>
         <instance weight="1.0">
            <value>TWTTNANLR</value>
            <value>0</value>
         </instance>
         <instance weight="1.0">
            <value>DPDIYPDPE</value>
            <value>0</value>
         </instance>
         <instance weight="1.0">
            <value>AMSAIAVHVAGSLIMTLAGIA</value>
            <value>0</value>
         </instance>
         <instance weight="1.0">
            <value>LYEMPNYRGRQYLLRPQEYR</value>
            <value>0</value>
         </instance>
         <instance weight="1.0">
            <value>LSEMRLEKDRFSVNLDVKH</value>
            <value>0</value>
         </instance>
         <instance weight="1.0">
            <value>GAFKAELSKLVIVAKASR</value>
            <value>0</value>
         </instance>
         <instance weight="1.0">
            <value>VRQGSICVGRYRNKDYF</value>
            <value>0</value>
         </instance>
         <instance weight="1.0">
            <value>MEGGNSLLLHLDDWEQCEAF</value>
            <value>0</value>
         </instance>
         <instance weight="1.0">
            <value>ALKALADVAEPLGKTATDL</value>
            <value>0</value>
         </instance>
         <instance weight="1.0">
            <value>TTPSVQYINGKQLVTTVP</value>
            <value>0</value>
         </instance>
         <instance weight="1.0">
            <value>SVDERLTYKPHLQDPEK</value>
            <value>0</value>
         </instance>
         <instance weight="1.0">
            <value>IEHQLSDLDCVPLLLW</value>
            <value>0</value>
         </instance>
         <instance weight="1.0">
            <value>VALRAKAFGFNVLFY</value>
            <value>0</value>
         </instance>
         <instance weight="1.0">
            <value>CSSKSESDISKIADSRD</value>
            <value>0</value>
         </instance>
         <instance weight="1.0">
            <value>CPAGKNLCYKMFMVSNL</value>
            <value>0</value>
         </instance>
         <instance weight="1.0">
            <value>NEDGSFKEGSESDAATG</value>
            <value>0</value>
         </instance>
         <instance weight="1.0">
            <value>IPAISAVAVALMYRLYM</value>
            <value>0</value>
         </instance>
         <instance weight="1.0">
            <value>DNYTPANPLSTPAHIKP</value>
            <value>0</value>
         </instance>
         <instance weight="1.0">
            <value>ATAFMGYVLPWGQMSFW</value>
            <value>0</value>
         </instance>
         <instance weight="1.0">
            <value>INLAFSSIIHNTRDVPH</value>
            <value>0</value>
         </instance>
         <instance weight="1.0">
            <value>ILTMFPILHTSKQRSMM</value>
            <value>0</value>
         </instance>
         <instance weight="1.0">
            <value>FWGATVITNLLSAVPYI</value>
            <value>0</value>
         </instance>
         <instance weight="1.0">
            <value>YLKGFDDDAVAAVAYQV</value>
            <value>0</value>
         </instance>
         <instance weight="1.0">
            <value>AGISSGAAIHAAIQKAK</value>
            <value>0</value>
         </instance>
         <instance weight="1.0">
            <value>GRALDAVIASVTDSLKA</value>
            <value>0</value>
         </instance>
         <instance weight="1.0">
            <value>RSRDLGSVVCDIKFSEL</value>
            <value>0</value>
         </instance>
         <instance weight="1.0">
            <value>EKYMVGRVIARPFIGEP</value>
            <value>0</value>
         </instance>
         <instance weight="1.0">
            <value>NLGCLKSGNTEAVHREI</value>
            <value>0</value>
         </instance>
         <instance weight="1.0">
            <value>RVQWSAEEVDAKLKNIM</value>
            <value>0</value>
         </instance>
         <instance weight="1.0">
            <value>DARFVNIYGDATVILPL</value>
            <value>0</value>
         </instance>
         <instance weight="1.0">
            <value>RFVKGTFRESYIPTVED</value>
            <value>0</value>
         </instance>
         <instance weight="1.0">
            <value>CDCGSPENPCCDAATCK</value>
            <value>0</value>
         </instance>
         <instance weight="1.0">
            <value>NEAQLAHFRRILEAWRN</value>
            <value>0</value>
         </instance>
         <instance weight="1.0">
            <value>SFQTVGLLLEIQNKLDI</value>
            <value>0</value>
         </instance>
         <instance weight="1.0">
            <value>NNENVSGISAYLLGLII</value>
            <value>0</value>
         </instance>
         <instance weight="1.0">
            <value>FLYGGTGLGKTHLLHAV</value>
            <value>0</value>
         </instance>
         <instance weight="1.0">
            <value>LIVEKSSRPVAYYATSS</value>
            <value>0</value>
         </instance>
         <instance weight="1.0">
            <value>SRSATQQDIKKAFRKLA</value>
            <value>0</value>
         </instance>
         <instance weight="1.0">
            <value>KLDPEHRALLKKIMPNP</value>
            <value>0</value>
         </instance>
         <instance weight="1.0">
            <value>GGGLFGFMGNQSRSRNG</value>
            <value>0</value>
         </instance>
         <instance weight="1.0">
            <value>QLLIKAVNLFPAGTNSR</value>
            <value>0</value>
         </instance>
         <instance weight="1.0">
            <value>MNELIDLRRQLLSGHLT</value>
            <value>0</value>
         </instance>
         <instance weight="1.0">
            <value>LEDLVSGIYYDFDTNLK</value>
            <value>0</value>
         </instance>
         <instance weight="1.0">
            <value>HEDYLLFINAIEQEFKD</value>
            <value>0</value>
         </instance>
         <instance weight="1.0">
            <value>GLGPLTKRFQVSLDHHH</value>
            <value>0</value>
         </instance>
         <instance weight="1.0">
            <value>TDSYPVVKKREGPPGHS</value>
            <value>0</value>
         </instance>
         <instance weight="1.0">
            <value>NLGRLLSGGGEVVERDL</value>
            <value>0</value>
         </instance>
         <instance weight="1.0">
            <value>APTTFLIDGRGIVRWHH</value>
            <value>0</value>
         </instance>
         <instance weight="1.0">
            <value>KEASVTNDTLNNQIKKG</value>
            <value>0</value>
         </instance>
         <instance weight="1.0">
            <value>IEARWLFNASASQMEVL</value>
            <value>0</value>
         </instance>
         <instance weight="1.0">
            <value>ERIVAITPAMPVGSKLE</value>
            <value>0</value>
         </instance>
         <instance weight="1.0">
            <value>QQELHTALEIDAAGIEK</value>
            <value>0</value>
         </instance>
         <instance weight="1.0">
            <value>KKRLIVILNDNEMSIAP</value>
            <value>0</value>
         </instance>
         <instance weight="1.0">
            <value>ALFAFVTCICVCSIVCL</value>
            <value>0</value>
         </instance>
         <instance weight="1.0">
            <value>SKDKDTSKDASKDKSKS</value>
            <value>0</value>
         </instance>
         <instance weight="1.0">
            <value>RTPDQMREVKIAVGVVS</value>
            <value>0</value>
         </instance>
         <instance weight="1.0">
            <value>LYLLFDEDNPVHK</value>
            <value>0</value>
         </instance>
         <instance weight="1.0">
            <value>FHRSQTLNYRNGY</value>
            <value>0</value>
         </instance>
         <instance weight="1.0">
            <value>VLKIVETDPGVRG</value>
            <value>0</value>
         </instance>
         <instance weight="1.0">
            <value>EQSENYIKGDTVS</value>
            <value>0</value>
         </instance>
         <instance weight="1.0">
            <value>EPCVILENEYVKP</value>
            <value>0</value>
         </instance>
         <instance weight="1.0">
            <value>IEDGMAEDDFEGW</value>
            <value>0</value>
         </instance>
         <instance weight="1.0">
            <value>TDNAKTIIVQLNQ</value>
            <value>0</value>
         </instance>
         <instance weight="1.0">
            <value>AQRDARRIPDAWK</value>
            <value>0</value>
         </instance>
         <instance weight="1.0">
            <value>KNQFNNSLKHAGI</value>
            <value>0</value>
         </instance>
         <instance weight="1.0">
            <value>LQTKGFSSGTVEA</value>
            <value>0</value>
         </instance>
         <instance weight="1.0">
            <value>LIDVTNVKVQRTH</value>
            <value>0</value>
         </instance>
         <instance weight="1.0">
            <value>PGDARDGYEEGRL</value>
            <value>0</value>
         </instance>
         <instance weight="1.0">
            <value>EIATTSGARSVGL</value>
            <value>0</value>
         </instance>
         <instance weight="1.0">
            <value>QVRPGDQLRLEVE</value>
            <value>0</value>
         </instance>
         <instance weight="1.0">
            <value>PFFNGHFPGAPVM</value>
            <value>0</value>
         </instance>
         <instance weight="1.0">
            <value>LDEKVNLNGGAIA</value>
            <value>0</value>
         </instance>
         <instance weight="1.0">
            <value>FLMASRDFCKSFW</value>
            <value>0</value>
         </instance>
         <instance weight="1.0">
            <value>CVMAEIEKLGQKY</value>
            <value>0</value>
         </instance>
         <instance weight="1.0">
            <value>TLMGDEASNKYFK</value>
            <value>0</value>
         </instance>
         <instance weight="1.0">
            <value>EHHYQCQVEHEGL</value>
            <value>0</value>
         </instance>
         <instance weight="1.0">
            <value>EQTTSQVSWEQDL</value>
            <value>0</value>
         </instance>
         <instance weight="1.0">
            <value>LNLFRPANPYIGK</value>
            <value>0</value>
         </instance>
         <instance weight="1.0">
            <value>TSRPEVGTHEGHK</value>
            <value>0</value>
         </instance>
         <instance weight="1.0">
            <value>SAEKREKCRRFYH</value>
            <value>0</value>
         </instance>
         <instance weight="1.0">
            <value>LHIIFIQAKPREQ</value>
            <value>0</value>
         </instance>
         <instance weight="1.0">
            <value>EDRQPELTAERVE</value>
            <value>0</value>
         </instance>
         <instance weight="1.0">
            <value>GSRRLAAGEFLRG</value>
            <value>0</value>
         </instance>
         <instance weight="1.0">
            <value>GRGRTLHPSAVAE</value>
            <value>0</value>
         </instance>
         <instance weight="1.0">
            <value>LAFEHQIPVYSPS</value>
            <value>0</value>
         </instance>
         <instance weight="1.0">
            <value>LIDIIHQYNEDKS</value>
            <value>0</value>
         </instance>
         <instance weight="1.0">
            <value>VVAAVGKPNFVQA</value>
            <value>0</value>
         </instance>
         <instance weight="1.0">
            <value>PMGVMRLLQKYGI</value>
            <value>0</value>
         </instance>
         <instance weight="1.0">
            <value>GSFVPTVTAITTS</value>
            <value>0</value>
         </instance>
         <instance weight="1.0">
            <value>WLWTKELEGHNVL</value>
            <value>0</value>
         </instance>
         <instance weight="1.0">
            <value>PTEKITGLKKLGP</value>
            <value>0</value>
         </instance>
         <instance weight="1.0">
            <value>QASLGEYLFERLT</value>
            <value>0</value>
         </instance>
         <instance weight="1.0">
            <value>RGFEVTRREGLPS</value>
            <value>0</value>
         </instance>
         <instance weight="1.0">
            <value>GILQRHHFETGKA</value>
            <value>0</value>
         </instance>
         <instance weight="1.0">
            <value>SQKDWRGGRTASG</value>
            <value>0</value>
         </instance>
         <instance weight="1.0">
            <value>WSAIGLPVALALG</value>
            <value>0</value>
         </instance>
         <instance weight="1.0">
            <value>TQNQKKEDSKTST</value>
            <value>0</value>
         </instance>
         <instance weight="1.0">
            <value>ETKDKEQSPPLTS</value>
            <value>0</value>
         </instance>
         <instance weight="1.0">
            <value>AEASTNLSRYDGA</value>
            <value>0</value>
         </instance>
         <instance weight="1.0">
            <value>GKLVHIGSIGKSK</value>
            <value>0</value>
         </instance>
         <instance weight="1.0">
            <value>RVKRYETAVQRLQ</value>
            <value>0</value>
         </instance>
         <instance weight="1.0">
            <value>VQNILLKFQQWRE</value>
            <value>0</value>
         </instance>
         <instance weight="1.0">
            <value>QLKSALMEIVKEG</value>
            <value>0</value>
         </instance>
         <instance weight="1.0">
            <value>DGVPVADVCRGLE</value>
            <value>0</value>
         </instance>
         <instance weight="1.0">
            <value>GDDSLTSLGTLNF</value>
            <value>0</value>
         </instance>
         <instance weight="1.0">
            <value>GVSLDETVTRAEV</value>
            <value>0</value>
         </instance>
         <instance weight="1.0">
            <value>LGGEMGRNIDKTH</value>
            <value>0</value>
         </instance>
         <instance weight="1.0">
            <value>HAQHEAMILPKDM</value>
            <value>0</value>
         </instance>
         <instance weight="1.0">
            <value>ITRPGYSIEYDFL</value>
            <value>0</value>
         </instance>
         <instance weight="1.0">
            <value>SFSLESLQDAAGP</value>
            <value>0</value>
         </instance>
         <instance weight="1.0">
            <value>TKAALDRVTNMKG</value>
            <value>0</value>
         </instance>
         <instance weight="1.0">
            <value>EGLSNSKDSQAKK</value>
            <value>0</value>
         </instance>
         <instance weight="1.0">
            <value>SFHGDFTFGQALY</value>
            <value>0</value>
         </instance>
         <instance weight="1.0">
            <value>GRDVFYPLALEGA</value>
            <value>0</value>
         </instance>
         <instance weight="1.0">
            <value>VKIGGTNAEVMPA</value>
            <value>0</value>
         </instance>
         <instance weight="1.0">
            <value>DLLILLDSEDQESF</value>
            <value>0</value>
         </instance>
         <instance weight="1.0">
            <value>SPAQETYLHNSKII</value>
            <value>0</value>
         </instance>
         <instance weight="1.0">
            <value>YAYWIVVNFREAYN</value>
            <value>0</value>
         </instance>
         <instance weight="1.0">
            <value>ERTIIKQKGYEQAM</value>
            <value>0</value>
         </instance>
         <instance weight="1.0">
            <value>INKAFPGKLRRLMK</value>
            <value>0</value>
         </instance>
         <instance weight="1.0">
            <value>QTEKRIIITYPQKF</value>
            <value>0</value>
         </instance>
         <instance weight="1.0">
            <value>MIGVQLGGAIKNVI</value>
            <value>0</value>
         </instance>
         <instance weight="1.0">
            <value>KYPHQTLTASGEAV</value>
            <value>0</value>
         </instance>
         <instance weight="1.0">
            <value>SSEFGKVTRMCFAV</value>
            <value>0</value>
         </instance>
         <instance weight="1.0">
            <value>VDGNGCIDRGELLN</value>
            <value>0</value>
         </instance>
         <instance weight="1.0">
            <value>HRANAIKQLEKDLA</value>
            <value>0</value>
         </instance>
         <instance weight="1.0">
            <value>HRSLVNKGKRHAQA</value>
            <value>0</value>
         </instance>
         <instance weight="1.0">
            <value>MAVVKGFWNKIAPK</value>
            <value>0</value>
         </instance>
         <instance weight="1.0">
            <value>LKNLDNLKGTFAKL</value>
            <value>0</value>
         </instance>
         <instance weight="1.0">
            <value>KVDEVGGEALGRLL</value>
            <value>0</value>
         </instance>
         <instance weight="1.0">
            <value>IMGNPKVKAHGKKV</value>
            <value>0</value>
         </instance>
         <instance weight="1.0">
            <value>VEAYNDNGLVPRTI</value>
            <value>0</value>
         </instance>
         <instance weight="1.0">
            <value>TDTDLINSLSPSAM</value>
            <value>0</value>
         </instance>
         <instance weight="1.0">
            <value>LAVQMQEMGAAAII</value>
            <value>0</value>
         </instance>
         <instance weight="1.0">
            <value>FVHSYAMPVNPWTI</value>
            <value>0</value>
         </instance>
         <instance weight="1.0">
            <value>VLATFPTTPGKTAP</value>
            <value>0</value>
         </instance>
         <instance weight="1.0">
            <value>GPSPRALAAIRAEA</value>
            <value>0</value>
         </instance>
         <instance weight="1.0">
            <value>KVSAEEIAAASERL</value>
            <value>0</value>
         </instance>
         <instance weight="1.0">
            <value>LVASTNRGCKAIAE</value>
            <value>0</value>
         </instance>
         <instance weight="1.0">
            <value>GDFTLDAEDGRPVV</value>
            <value>0</value>
         </instance>
         <instance weight="1.0">
            <value>DVPALGLQQIRQYS</value>
            <value>0</value>
         </instance>
         <instance weight="1.0">
            <value>ERVARHYMLKTDVL</value>
            <value>0</value>
         </instance>
         <instance weight="1.0">
            <value>CESMKEQLLVLVEW</value>
            <value>0</value>
         </instance>
         <instance weight="1.0">
            <value>ERSAAAIKTIDQAE</value>
            <value>0</value>
         </instance>
         <instance weight="1.0">
            <value>AALAPYYLRAPSVA</value>
            <value>0</value>
         </instance>
         <instance weight="1.0">
            <value>HIKVIAWLPGVNKE</value>
            <value>0</value>
         </instance>
         <instance weight="1.0">
            <value>WHGIIDYQIHSDCD</value>
            <value>0</value>
         </instance>
         <instance weight="1.0">
            <value>CEVKLVESGGGLVQ</value>
            <value>0</value>
         </instance>
         <instance weight="1.0">
            <value>GAGAAIIAALTEKR</value>
            <value>0</value>
         </instance>
         <instance weight="1.0">
            <value>RSRRLAEFVGDRHF</value>
            <value>0</value>
         </instance>
         <instance weight="1.0">
            <value>KPFMQFILANAFIP</value>
            <value>0</value>
         </instance>
         <instance weight="1.0">
            <value>KSACCDTCLCTKSD</value>
            <value>0</value>
         </instance>
         <instance weight="1.0">
            <value>GKIRSSSIRILMGD</value>
            <value>0</value>
         </instance>
         <instance weight="1.0">
            <value>VLAHISGKMRMHYI</value>
            <value>0</value>
         </instance>
         <instance weight="1.0">
            <value>KEDHIEMEGKVIET</value>
            <value>0</value>
         </instance>
         <instance weight="1.0">
            <value>RILPGDKVTVEMSP</value>
            <value>0</value>
         </instance>
         <instance weight="1.0">
            <value>LEGTVLDTLPNAMF</value>
            <value>0</value>
         </instance>
         <instance weight="1.0">
            <value>GMTVEDLASAMAKDIDC</value>
            <value>0</value>
         </instance>
         <instance weight="1.0">
            <value>DTPGHAAFTSMRARG</value>
            <value>0</value>
         </instance>
         <instance weight="1.0">
            <value>TKLSTEEVKVNIV</value>
            <value>0</value>
         </instance>
         <instance weight="1.0">
            <value>VRLSPAIDTNDF</value>
            <value>0</value>
         </instance>
         <instance weight="1.0">
            <value>EKNYDEFMKRL</value>
            <value>0</value>
         </instance>
         <instance weight="1.0">
            <value>VVDKGSIKKF</value>
            <value>0</value>
         </instance>
         <instance weight="1.0">
            <value>LVVDTAHAHNRLVLDMVGKL</value>
            <value>0</value>
         </instance>
         <instance weight="1.0">
            <value>YAKWDSHFRESVEKTIP</value>
            <value>0</value>
         </instance>
         <instance weight="1.0">
            <value>DSIGQRNSYVKTWGC</value>
            <value>0</value>
         </instance>
         <instance weight="1.0">
            <value>SDPKKPKACPLNCD</value>
            <value>0</value>
         </instance>
         <instance weight="1.0">
            <value>WSVGKSTEETGVY</value>
            <value>0</value>
         </instance>
         <instance weight="1.0">
            <value>PVCGSDYITYGN</value>
            <value>0</value>
         </instance>
         <instance weight="1.0">
            <value>GDILTFQRQTI</value>
            <value>0</value>
         </instance>
         <instance weight="1.0">
            <value>GLGFPGRDEGLMAVATA</value>
            <value>0</value>
         </instance>
         <instance weight="1.0">
            <value>IPIRIGVNAGSLE</value>
            <value>0</value>
         </instance>
         <instance weight="1.0">
            <value>GQCLKPCKDAGMRFGKCMN</value>
            <value>0</value>
         </instance>
         <instance weight="1.0">
            <value>KYLLTVFLVLLIVSDH</value>
            <value>0</value>
         </instance>
         <instance weight="1.0">
            <value>ADDYDGVLADVRRRD</value>
            <value>0</value>
         </instance>
         <instance weight="1.0">
            <value>LHVPLICITGRPES</value>
            <value>0</value>
         </instance>
         <instance weight="1.0">
            <value>IKKNTNNVITIFILPP</value>
            <value>0</value>
         </instance>
         <instance weight="1.0">
            <value>GAGKSTIARRILAED</value>
            <value>0</value>
         </instance>
         <instance weight="1.0">
            <value>SCSSRSSYDMYHLS</value>
            <value>0</value>
         </instance>
         <instance weight="1.0">
            <value>FFEIYSGKVFDLLNR</value>
            <value>0</value>
         </instance>
         <instance weight="1.0">
            <value>EYTEEIDKLKRDLMAARDKNG</value>
            <value>0</value>
         </instance>
         <instance weight="1.0">
            <value>SFCGCGYRCGSG</value>
            <value>0</value>
         </instance>
         <instance weight="1.0">
            <value>QFVSSMQSRLAKLQVV</value>
            <value>0</value>
         </instance>
         <instance weight="1.0">
            <value>TAWEAWQPFCIADL</value>
            <value>0</value>
         </instance>
         <instance weight="1.0">
            <value>DPNQYHFSGSELGGEFEFMD</value>
            <value>0</value>
         </instance>
         <instance weight="1.0">
            <value>SSNPEDDWMENIDVC</value>
            <value>0</value>
         </instance>
         <instance weight="1.0">
            <value>GLEFLDEREELL</value>
            <value>0</value>
         </instance>
         <instance weight="1.0">
            <value>TITFCLEDGPKRYTIGRT</value>
            <value>0</value>
         </instance>
         <instance weight="1.0">
            <value>ILGARGVEATLYPRLNEEERQAL</value>
            <value>0</value>
         </instance>
         <instance weight="1.0">
            <value>SIKSEGSCPTGILNVVVT</value>
            <value>0</value>
         </instance>
         <instance weight="1.0">
            <value>VITDKCSKRKVCLHH</value>
            <value>0</value>
         </instance>
         <instance weight="1.0">
            <value>YEFKFPNRLNLEAINY</value>
            <value>0</value>
         </instance>
         <instance weight="1.0">
            <value>NHGKPLPDSTLNACKN</value>
            <value>0</value>
         </instance>
         <instance weight="1.0">
            <value>RMCILNGLDEIDFTLQ</value>
            <value>0</value>
         </instance>
         <instance weight="1.0">
            <value>FNGYQLTIDLDAQVVR</value>
            <value>0</value>
         </instance>
         <instance weight="1.0">
            <value>IFVCGYALSRIFVEFF</value>
            <value>0</value>
         </instance>
         <instance weight="1.0">
            <value>IRVAQLVSILLILISI</value>
            <value>0</value>
         </instance>
         <instance weight="1.0">
            <value>FKRIRPAFTYRRSL</value>
            <value>0</value>
         </instance>
         <instance weight="1.0">
            <value>INPCGYQGLQVTSVLDLGGP</value>
            <value>0</value>
         </instance>
         <instance weight="1.0">
            <value>SLAFILADAGYDVWLGNSRG</value>
            <value>0</value>
         </instance>
         <instance weight="1.0">
            <value>YAEYTLRRNVEDLSQVALRQ</value>
            <value>0</value>
         </instance>
         <instance weight="1.0">
            <value>KEREMAEMRARMQQQLDEYQ</value>
            <value>0</value>
         </instance>
         <instance weight="1.0">
            <value>PFGEYLPFEDLLTSWGLSSV</value>
            <value>0</value>
         </instance>
         <instance weight="1.0">
            <value>FVKLRKKHFLKEDAWFCNWI</value>
            <value>0</value>
         </instance>
         <instance weight="1.0">
            <value>GEKAQIGGASGVMCDIPAG</value>
            <value>0</value>
         </instance>
         <instance weight="1.0">
            <value>IMMAQTGVTKSITSPG</value>
            <value>0</value>
         </instance>
         <instance weight="1.0">
            <value>ENTDVEPYVVDEHIYL</value>
            <value>0</value>
         </instance>
         <instance weight="1.0">
            <value>YLDHNHISNIDENAFN</value>
            <value>0</value>
         </instance>
         <instance weight="1.0">
            <value>LRKTAWLYLSIAVSVF</value>
            <value>0</value>
         </instance>
         <instance weight="1.0">
            <value>AILHSSPESASHQLHP</value>
            <value>0</value>
         </instance>
         <instance weight="1.0">
            <value>TAEEKEICGLVKQRIE</value>
            <value>0</value>
         </instance>
         <instance weight="1.0">
            <value>QLMMFISIYYAPLHL</value>
            <value>0</value>
         </instance>
         <instance weight="1.0">
            <value>SREEIRAEIQTEKN</value>
            <value>0</value>
         </instance>
         <instance weight="1.0">
            <value>SVLKQVGEEMQLT</value>
            <value>0</value>
         </instance>
         <instance weight="1.0">
            <value>MSSSSLDSSSKNDERIRR</value>
            <value>0</value>
         </instance>
         <instance weight="1.0">
            <value>NGKKLPLESLELDRRVV</value>
            <value>0</value>
         </instance>
         <instance weight="1.0">
            <value>VALGVIAGGIRHIPDEIF</value>
            <value>0</value>
         </instance>
         <instance weight="1.0">
            <value>RRRVWYLDIICINHI</value>
            <value>0</value>
         </instance>
         <instance weight="1.0">
            <value>NVVPLPSPSDFIH</value>
            <value>0</value>
         </instance>
         <instance weight="1.0">
            <value>LFCIREKFQPVSKKEMLHMR</value>
            <value>0</value>
         </instance>
         <instance weight="1.0">
            <value>PGILLADEATSSLDPETTADVL</value>
            <value>0</value>
         </instance>
         <instance weight="1.0">
            <value>GVDLHVREGEVYGVIGQSGAGKSSL</value>
            <value>0</value>
         </instance>
         <instance weight="1.0">
            <value>ARQAILTDPEFHGGSF</value>
            <value>0</value>
         </instance>
         <instance weight="1.0">
            <value>LVCGLLAVLPPPQA</value>
            <value>0</value>
         </instance>
         <instance weight="1.0">
            <value>PGLTPPDEALKEA</value>
            <value>0</value>
         </instance>
         <instance weight="1.0">
            <value>NALLRLCDVYAIPLATNMAS</value>
            <value>0</value>
         </instance>
         <instance weight="1.0">
            <value>YATERTEEMSQ</value>
            <value>0</value>
         </instance>
         <instance weight="1.0">
            <value>SQFEKALTQIQG</value>
            <value>0</value>
         </instance>
         <instance weight="1.0">
            <value>LQLIVSGQHHKG</value>
            <value>0</value>
         </instance>
         <instance weight="1.0">
            <value>VVYADTSMGRHDGI</value>
            <value>0</value>
         </instance>
         <instance weight="1.0">
            <value>NDEDVFPTRVGVPFPK</value>
            <value>0</value>
         </instance>
         <instance weight="1.0">
            <value>FWQSIIALAAAFT</value>
            <value>0</value>
         </instance>
         <instance weight="1.0">
            <value>TGHNEVVRVQYD</value>
            <value>0</value>
         </instance>
         <instance weight="1.0">
            <value>VGPKYQADIPDMLPEDSDER</value>
            <value>0</value>
         </instance>
         <instance weight="1.0">
            <value>HDIGRDVPIKNFVEKAKEVNAN</value>
            <value>0</value>
         </instance>
         <instance weight="1.0">
            <value>CNCGGSCKCSNCACTSCKKS</value>
            <value>0</value>
         </instance>
         <instance weight="1.0">
            <value>DLVLSKQRILELYLNIAEWGPDGQF</value>
            <value>0</value>
         </instance>
         <instance weight="1.0">
            <value>MCGSKGITKKQCKKK</value>
            <value>0</value>
         </instance>
         <instance weight="1.0">
            <value>TDIHLDFPSVGAT</value>
            <value>0</value>
         </instance>
         <instance weight="1.0">
            <value>VLRARFKKTH</value>
            <value>0</value>
         </instance>
         <instance weight="1.0">
            <value>VYHKQASIIINTGSATGYEIAYLAKYIFCIVKKNFSIQLEP</value>
            <value>0</value>
         </instance>
         <instance weight="1.0">
            <value>LEQAGITILPFSEDNITPDMELIVGNAF</value>
            <value>0</value>
         </instance>
         <instance weight="1.0">
            <value>YVDLEDYRQAKLKI</value>
            <value>0</value>
         </instance>
         <instance weight="1.0">
            <value>SYQTDLARALTPDVAVFTNLS</value>
            <value>0</value>
         </instance>
         <instance weight="1.0">
            <value>AKNIVDFVICDNL</value>
            <value>0</value>
         </instance>
         <instance weight="1.0">
            <value>MDNPERLAAMAAGAKSVGRPDAARL</value>
            <value>0</value>
         </instance>
         <instance weight="1.0">
            <value>IFIPLPSAA</value>
            <value>0</value>
         </instance>
         <instance weight="1.0">
            <value>IKMLVIACNTATAVVLEE</value>
            <value>0</value>
         </instance>
         <instance weight="1.0">
            <value>ECAARRQARIDSGSE</value>
            <value>0</value>
         </instance>
         <instance weight="1.0">
            <value>AALYVTLETTEVDV</value>
            <value>0</value>
         </instance>
         <instance weight="1.0">
            <value>ILNKTVTSMGSRML</value>
            <value>0</value>
         </instance>
         <instance weight="1.0">
            <value>LTLFATHYFELTTLPECLPGVVNLH</value>
            <value>0</value>
         </instance>
         <instance weight="1.0">
            <value>QTVKTQKENSIFRTPAIKRSILES</value>
            <value>0</value>
         </instance>
         <instance weight="1.0">
            <value>EEDLNEMELQLSCANRQVSEATKS</value>
            <value>0</value>
         </instance>
         <instance weight="1.0">
            <value>MYTNQDRYQSPENKALLENIKQA</value>
            <value>0</value>
         </instance>
         <instance weight="1.0">
            <value>VQHSVQLGDTIEISSDAPVLNVF</value>
            <value>0</value>
         </instance>
         <instance weight="1.0">
            <value>PVETLLARIHHHGLLAMTDCST</value>
            <value>0</value>
         </instance>
         <instance weight="1.0">
            <value>QIALGRLPMSIIDDYTIRTILN</value>
            <value>0</value>
         </instance>
         <instance weight="1.0">
            <value>RVMLGETNPADSKPGTIRGDF</value>
            <value>0</value>
         </instance>
         <instance weight="1.0">
            <value>NAVVRNREIMGATNPQEAAQ</value>
            <value>0</value>
         </instance>
         <instance weight="1.0">
            <value>SKGIPLKNIKVLAGV</value>
            <value>0</value>
         </instance>
         <instance weight="1.0">
            <value>AIARVLHAQGAIVGLH</value>
            <value>0</value>
         </instance>
         <instance weight="1.0">
            <value>HATSVVVKNETDAIPH</value>
            <value>0</value>
         </instance>
         <instance weight="1.0">
            <value>TGTYQLTGDELIFATK</value>
            <value>0</value>
         </instance>
         <instance weight="1.0">
            <value>CLDGSPCANGGRCTHQ</value>
            <value>0</value>
         </instance>
         <instance weight="1.0">
            <value>HVNTVDVGMGAPNEIM</value>
            <value>0</value>
         </instance>
         <instance weight="1.0">
            <value>DKDSFSGTLIVVLAVS</value>
            <value>0</value>
         </instance>
         <instance weight="1.0">
            <value>RLLILEYSRWSMIDKY</value>
            <value>0</value>
         </instance>
         <instance weight="1.0">
            <value>GYNKSSVVDSRQAEEG</value>
            <value>0</value>
         </instance>
         <instance weight="1.0">
            <value>VSSEDIENAITRIE</value>
            <value>0</value>
         </instance>
         <instance weight="1.0">
            <value>GSNLPSPVQVL</value>
            <value>0</value>
         </instance>
         <instance weight="1.0">
            <value>VSNTYGTDYVQSLNLL</value>
            <value>0</value>
         </instance>
         <instance weight="1.0">
            <value>ALFCLANTTYERTHTRI</value>
            <value>0</value>
         </instance>
         <instance weight="1.0">
            <value>STKKLHKEPATLI</value>
            <value>0</value>
         </instance>
         <instance weight="1.0">
            <value>VIESREFDMILG</value>
            <value>0</value>
         </instance>
         <instance weight="1.0">
            <value>LNQVVRGVSAQ</value>
            <value>0</value>
         </instance>
         <instance weight="1.0">
            <value>DSQRGTFAHRHIV</value>
            <value>0</value>
         </instance>
         <instance weight="1.0">
            <value>ARIRAVLRRQANELP</value>
            <value>0</value>
         </instance>
         <instance weight="1.0">
            <value>CLRLLRCQRPAKDLP</value>
            <value>0</value>
         </instance>
         <instance weight="1.0">
            <value>LVVTAQHKKLRQPL</value>
            <value>0</value>
         </instance>
         <instance weight="1.0">
            <value>QLLILLYFVWYVF</value>
            <value>0</value>
         </instance>
         <instance weight="1.0">
            <value>CDCDVRAADC</value>
            <value>0</value>
         </instance>
         <instance weight="1.0">
            <value>PLLIHGSGRNRTQGFR</value>
            <value>0</value>
         </instance>
         <instance weight="1.0">
            <value>KKILPDEAAETPCEMIKSLGKSEL</value>
            <value>0</value>
         </instance>
         <instance weight="1.0">
            <value>PDRRGPRLKGLRLELPLDRIVKF</value>
            <value>0</value>
         </instance>
         <instance weight="1.0">
            <value>DPGVPTDGLSGRPHYGETLHK</value>
            <value>0</value>
         </instance>
         <instance weight="1.0">
            <value>FTELIQKTFPGKLLNTRIR</value>
            <value>0</value>
         </instance>
         <instance weight="1.0">
            <value>AHVVTGEHSQYTL</value>
            <value>0</value>
         </instance>
         <instance weight="1.0">
            <value>YKLNGTGSFFW</value>
            <value>0</value>
         </instance>
         <instance weight="1.0">
            <value>SAGSGGSFNLS</value>
            <value>0</value>
         </instance>
         <instance weight="1.0">
            <value>EYNITITVTDL</value>
            <value>0</value>
         </instance>
         <instance weight="1.0">
            <value>AVLQQKNIPHG</value>
            <value>0</value>
         </instance>
         <instance weight="1.0">
            <value>LAKGMGHNYYG</value>
            <value>0</value>
         </instance>
         <instance weight="1.0">
            <value>VFLLGTVVAIW</value>
            <value>0</value>
         </instance>
         <instance weight="1.0">
            <value>APSPIGEKADP</value>
            <value>0</value>
         </instance>
         <instance weight="1.0">
            <value>ILPEWYLYPTF</value>
            <value>0</value>
         </instance>
         <instance weight="1.0">
            <value>TVGILSNSLAI</value>
            <value>0</value>
         </instance>
         <instance weight="1.0">
            <value>KAEVKEELSEK</value>
            <value>0</value>
         </instance>
         <instance weight="1.0">
            <value>LYEIIQSWDHY</value>
            <value>0</value>
         </instance>
         <instance weight="1.0">
            <value>HGFNMNMNKDS</value>
            <value>0</value>
         </instance>
         <instance weight="1.0">
            <value>AVAVAMGMGPA</value>
            <value>0</value>
         </instance>
         <instance weight="1.0">
            <value>GGRLSLTWSVR</value>
            <value>0</value>
         </instance>
         <instance weight="1.0">
            <value>HRPTQRFWPNS</value>
            <value>0</value>
         </instance>
         <instance weight="1.0">
            <value>RKSTPERRTVQ</value>
            <value>0</value>
         </instance>
         <instance weight="1.0">
            <value>NLKTRNVEIKT</value>
            <value>0</value>
         </instance>
         <instance weight="1.0">
            <value>VLNEFEAWRRT</value>
            <value>0</value>
         </instance>
         <instance weight="1.0">
            <value>VTSPQATFSTC</value>
            <value>0</value>
         </instance>
         <instance weight="1.0">
            <value>RRISLHYTRQM</value>
            <value>0</value>
         </instance>
         <instance weight="1.0">
            <value>KDNVIPAFRRG</value>
            <value>0</value>
         </instance>
         <instance weight="1.0">
            <value>FRNDRNSRLIA</value>
            <value>0</value>
         </instance>
         <instance weight="1.0">
            <value>KNTTIYTPIGD</value>
            <value>0</value>
         </instance>
         <instance weight="1.0">
            <value>AGALKAKGAQV</value>
            <value>0</value>
         </instance>
         <instance weight="1.0">
            <value>VHTKVAGFISY</value>
            <value>0</value>
         </instance>
         <instance weight="1.0">
            <value>HPSQGMKPTYL</value>
            <value>0</value>
         </instance>
         <instance weight="1.0">
            <value>ICPSGAVNCQV</value>
            <value>0</value>
         </instance>
         <instance weight="1.0">
            <value>HASADPAMAQA</value>
            <value>0</value>
         </instance>
         <instance weight="1.0">
            <value>ARRALEESASL</value>
            <value>0</value>
         </instance>
         <instance weight="1.0">
            <value>LVMEAHAGDPE</value>
            <value>0</value>
         </instance>
         <instance weight="1.0">
            <value>LMPDKKDFGYS</value>
            <value>0</value>
         </instance>
         <instance weight="1.0">
            <value>ATAHDFESHDD</value>
            <value>0</value>
         </instance>
         <instance weight="1.0">
            <value>ESACPTDFLSV</value>
            <value>0</value>
         </instance>
         <instance weight="1.0">
            <value>DTCIGCTQCVR</value>
            <value>0</value>
         </instance>
         <instance weight="1.0">
            <value>AGLLCGTDGLP</value>
            <value>0</value>
         </instance>
         <instance weight="1.0">
            <value>SYLEGCNFLTA</value>
            <value>0</value>
         </instance>
         <instance weight="1.0">
            <value>IFVYTVVTFFV</value>
            <value>0</value>
         </instance>
         <instance weight="1.0">
            <value>AFFNPIVDVMP</value>
            <value>0</value>
         </instance>
         <instance weight="1.0">
            <value>SVLYPTSFFFA</value>
            <value>0</value>
         </instance>
         <instance weight="1.0">
            <value>NPNEQNVELNRTSLYWGL</value>
            <value>0</value>
         </instance>
         <instance weight="1.0">
            <value>ISVPLVFASPDGWSNNKNVV</value>
            <value>0</value>
         </instance>
         <instance weight="1.0">
            <value>IKLDRYLQPHFRYYMREVRTVVYSQ</value>
            <value>0</value>
         </instance>
         <instance weight="1.0">
            <value>LEMSIGAPEAQQHLARSGHL</value>
            <value>0</value>
         </instance>
         <instance weight="1.0">
            <value>KATEEQAQELLNNVNYFGTMLVY</value>
            <value>0</value>
         </instance>
         <instance weight="1.0">
            <value>ADGGLNLTSTFLRKD</value>
            <value>0</value>
         </instance>
         <instance weight="1.0">
            <value>VICDDLNLETGRVRL</value>
            <value>0</value>
         </instance>
         <instance weight="1.0">
            <value>NQSGRSLRAVLDWYKLTP</value>
            <value>0</value>
         </instance>
         <instance weight="1.0">
            <value>KGSSGGQNGIKN</value>
            <value>0</value>
         </instance>
         <instance weight="1.0">
            <value>EVVVIDKPNVTAE</value>
            <value>0</value>
         </instance>
         <instance weight="1.0">
            <value>NPMRSERCCSLAR</value>
            <value>0</value>
         </instance>
         <instance weight="1.0">
            <value>AVEAIQVGEVTNT</value>
            <value>0</value>
         </instance>
         <instance weight="1.0">
            <value>MMFEAMKQAAALD</value>
            <value>0</value>
         </instance>
         <instance weight="1.0">
            <value>SSSNIEVIDAKGN</value>
            <value>0</value>
         </instance>
         <instance weight="1.0">
            <value>GFMVRKEPKGHGM</value>
            <value>0</value>
         </instance>
         <instance weight="1.0">
            <value>GIPNTFVPGRNIL</value>
            <value>0</value>
         </instance>
         <instance weight="1.0">
            <value>KKTPKSKGGSEPA</value>
            <value>0</value>
         </instance>
         <instance weight="1.0">
            <value>EPLEEPSGDAGPA</value>
            <value>0</value>
         </instance>
         <instance weight="1.0">
            <value>TNSSADHRVRLDL</value>
            <value>0</value>
         </instance>
         <instance weight="1.0">
            <value>PQLHFHYDESIRR</value>
            <value>0</value>
         </instance>
         <instance weight="1.0">
            <value>LNVTAPTSDEMMKRAEY</value>
            <value>0</value>
         </instance>
         <instance weight="1.0">
            <value>NIAINNLGK</value>
            <value>0</value>
         </instance>
         <instance weight="1.0">
            <value>AWDSTTELS</value>
            <value>0</value>
         </instance>
         <instance weight="1.0">
            <value>MTGYFLMRH</value>
            <value>0</value>
         </instance>
         <instance weight="1.0">
            <value>FESGVHRVQRVPE</value>
            <value>0</value>
         </instance>
         <instance weight="1.0">
            <value>YHYLLKESSTETT</value>
            <value>0</value>
         </instance>
         <instance weight="1.0">
            <value>LQQSANSTANDPN</value>
            <value>0</value>
         </instance>
         <instance weight="1.0">
            <value>WRDSLDKLLQNNY</value>
            <value>0</value>
         </instance>
         <instance weight="1.0">
            <value>ISWTRNGCTVSKYPE</value>
            <value>0</value>
         </instance>
         <instance weight="1.0">
            <value>LKAMTDENPAWLSQVKDFVMIPDY</value>
            <value>0</value>
         </instance>
         <instance weight="1.0">
            <value>EERFKKGTHLAVEMP</value>
            <value>0</value>
         </instance>
         <instance weight="1.0">
            <value>MNSHRLPGKSRRMGPIMGH</value>
            <value>0</value>
         </instance>
         <instance weight="1.0">
            <value>VKAIATLPSREGLLSMLL</value>
            <value>0</value>
         </instance>
         <instance weight="1.0">
            <value>EISGYIKLQIMGGQANPA</value>
            <value>0</value>
         </instance>
         <instance weight="1.0">
            <value>RAQLEEIANTKMADLNAN</value>
            <value>0</value>
         </instance>
         <instance weight="1.0">
            <value>RLPKRGFTNINRK</value>
            <value>0</value>
         </instance>
         <instance weight="1.0">
            <value>GIGSGLGKTCGKGHKGQ</value>
            <value>0</value>
         </instance>
         <instance weight="1.0">
            <value>GRTSSHRKALLKNLAI</value>
            <value>0</value>
         </instance>
         <instance weight="1.0">
            <value>AKAAGITQVAFD</value>
            <value>0</value>
         </instance>
         <instance weight="1.0">
            <value>QAFEGVVIAKR</value>
            <value>0</value>
         </instance>
         <instance weight="1.0">
            <value>AGIVHVRFGKASFT</value>
            <value>0</value>
         </instance>
         <instance weight="1.0">
            <value>NFGLDKANLVVS</value>
            <value>0</value>
         </instance>
         <instance weight="1.0">
            <value>KAGRSRWMGRR</value>
            <value>0</value>
         </instance>
         <instance weight="1.0">
            <value>VTYPYVTIDVSSK</value>
            <value>0</value>
         </instance>
         <instance weight="1.0">
            <value>KQAARIASAVGA</value>
            <value>0</value>
         </instance>
         <instance weight="1.0">
            <value>SPEGVYRGRKV</value>
            <value>0</value>
         </instance>
         <instance weight="1.0">
            <value>TGKIKRHQA</value>
            <value>0</value>
         </instance>
         <instance weight="1.0">
            <value>GSGGLKRFRAFTS</value>
            <value>0</value>
         </instance>
         <instance weight="1.0">
            <value>SSLKSAKNRHPDC</value>
            <value>0</value>
         </instance>
         <instance weight="1.0">
            <value>KRRLGTHIRAKRKRE</value>
            <value>0</value>
         </instance>
         <instance weight="1.0">
            <value>FKVRCSRYLYTLVITDKE</value>
            <value>0</value>
         </instance>
         <instance weight="1.0">
            <value>DVSGLTKGKGFAGT</value>
            <value>0</value>
         </instance>
         <instance weight="1.0">
            <value>MTRVYNDAGEHVPV</value>
            <value>0</value>
         </instance>
         <instance weight="1.0">
            <value>GHKTLAKHGYNALVIGVKDQKISK</value>
            <value>0</value>
         </instance>
         <instance weight="1.0">
            <value>FDVEPNIALMHQVV</value>
            <value>0</value>
         </instance>
         <instance weight="1.0">
            <value>FIDRLVTVALPRVRDFRGL</value>
            <value>0</value>
         </instance>
         <instance weight="1.0">
            <value>KLLDNAAADLTAI</value>
            <value>0</value>
         </instance>
         <instance weight="1.0">
            <value>VYVPSKEKLGKAAGI</value>
            <value>0</value>
         </instance>
         <instance weight="1.0">
            <value>ALVEAAPTPVKEG</value>
            <value>0</value>
         </instance>
         <instance weight="1.0">
            <value>LDGTNVSIKAKTG</value>
            <value>0</value>
         </instance>
         <instance weight="1.0">
            <value>SGSIESLNVSVSA</value>
            <value>0</value>
         </instance>
         <instance weight="1.0">
            <value>WRRLFTWHAPLGM</value>
            <value>0</value>
         </instance>
         <instance weight="1.0">
            <value>ALTDSKKLSASTREKLM</value>
            <value>0</value>
         </instance>
         <instance weight="1.0">
            <value>CTVYQSGKIVVQGKGTQEFVEFFL</value>
            <value>0</value>
         </instance>
         <instance weight="1.0">
            <value>RAGEHVINSKAYFGQFGNIVEVELF</value>
            <value>0</value>
         </instance>
         <instance weight="1.0">
            <value>VEVTQPLRDYVL</value>
            <value>0</value>
         </instance>
         <instance weight="1.0">
            <value>QIRRKTLKEKAIPKDQR</value>
            <value>0</value>
         </instance>
         <instance weight="1.0">
            <value>AALQYVQPGTIVG</value>
            <value>0</value>
         </instance>
         <instance weight="1.0">
            <value>FNGKQDLADATVETLK</value>
            <value>0</value>
         </instance>
         <instance weight="1.0">
            <value>TSRTYNCLK</value>
            <value>0</value>
         </instance>
         <instance weight="1.0">
            <value>RAIKEKMTT</value>
            <value>0</value>
         </instance>
         <instance weight="1.0">
            <value>MVDEKSFID</value>
            <value>0</value>
         </instance>
         <instance weight="1.0">
            <value>RTAESSLRV</value>
            <value>0</value>
         </instance>
         <instance weight="1.0">
            <value>KLARLKVIQ</value>
            <value>0</value>
         </instance>
         <instance weight="1.0">
            <value>LIRNTRQPI</value>
            <value>0</value>
         </instance>
         <instance weight="1.0">
            <value>VVAVENRIS</value>
            <value>0</value>
         </instance>
         <instance weight="1.0">
            <value>IDYCHRQAH</value>
            <value>0</value>
         </instance>
         <instance weight="1.0">
            <value>CDILEMDPI</value>
            <value>0</value>
         </instance>
         <instance weight="1.0">
            <value>PNPVVVDAL</value>
            <value>0</value>
         </instance>
         <instance weight="1.0">
            <value>LIDASTAEI</value>
            <value>0</value>
         </instance>
         <instance weight="1.0">
            <value>ASSGTMGFK</value>
            <value>0</value>
         </instance>
         <instance weight="1.0">
            <value>KHTVIGLTS</value>
            <value>0</value>
         </instance>
         <instance weight="1.0">
            <value>GGMKMKADR</value>
            <value>0</value>
         </instance>
         <instance weight="1.0">
            <value>ALLSKRIADITEH</value>
            <value>0</value>
         </instance>
         <instance weight="1.0">
            <value>SEAETALASAQPE</value>
            <value>0</value>
         </instance>
         <instance weight="1.0">
            <value>GIFQDMRKHRHFE</value>
            <value>0</value>
         </instance>
         <instance weight="1.0">
            <value>RLKIRGSLARAAL</value>
            <value>0</value>
         </instance>
         <instance weight="1.0">
            <value>FVATKKQAKEPIA</value>
            <value>0</value>
         </instance>
         <instance weight="1.0">
            <value>IMRPDVSLPDEIV</value>
            <value>0</value>
         </instance>
         <instance weight="1.0">
            <value>IIRDVLKYAKTMH</value>
            <value>0</value>
         </instance>
         <instance weight="1.0">
            <value>KKLAYTIRGAREG</value>
            <value>0</value>
         </instance>
         <instance weight="1.0">
            <value>MEKYLKVITDEKG</value>
            <value>0</value>
         </instance>
         <instance weight="1.0">
            <value>DMFIKRNEAVTEP</value>
            <value>0</value>
         </instance>
         <instance weight="1.0">
            <value>REDTHRMAEANRA</value>
            <value>0</value>
         </instance>
         <instance weight="1.0">
            <value>KILPDPKFSSELLAKFINIL</value>
            <value>0</value>
         </instance>
         <instance weight="1.0">
            <value>NGEDALEIYRKAI</value>
            <value>0</value>
         </instance>
         <instance weight="1.0">
            <value>ANALNHVSNCESVGKNVAYLK</value>
            <value>0</value>
         </instance>
         <instance weight="1.0">
            <value>QQIMDDYDSSLETAID</value>
            <value>0</value>
         </instance>
         <instance weight="1.0">
            <value>DEVEIKEKPKQKELSIRVHQPATA</value>
            <value>0</value>
         </instance>
         <instance weight="1.0">
            <value>ERDTGSPEVQAAVYT</value>
            <value>0</value>
         </instance>
         <instance weight="1.0">
            <value>NLWHLAKLRAEAMFA</value>
            <value>0</value>
         </instance>
         <instance weight="1.0">
            <value>IITQFRPDMFAIEEV</value>
            <value>0</value>
         </instance>
         <instance weight="1.0">
            <value>IVSGLPKNMNGTLGP</value>
            <value>0</value>
         </instance>
         <instance weight="1.0">
            <value>FFIKLVELIYVESPD</value>
            <value>0</value>
         </instance>
         <instance weight="1.0">
            <value>LAELVVELQVVEVVV</value>
            <value>0</value>
         </instance>
         <instance weight="1.0">
            <value>GLLATGLGVIRRRSLPED</value>
            <value>0</value>
         </instance>
         <instance weight="1.0">
            <value>DFGTKSIGVAIGQEVTG</value>
            <value>0</value>
         </instance>
         <instance weight="1.0">
            <value>EKKAKELKIMHMETSA</value>
            <value>0</value>
         </instance>
         <instance weight="1.0">
            <value>DDEVKFPPIVIKTTF</value>
            <value>0</value>
         </instance>
         <instance weight="1.0">
            <value>PQEENFLNRPSIT</value>
            <value>0</value>
         </instance>
         <instance weight="1.0">
            <value>GVINQYYRYRIQGAINA</value>
            <value>0</value>
         </instance>
         <instance weight="1.0">
            <value>RYTEAHDCTFDYKKAG</value>
            <value>0</value>
         </instance>
         <instance weight="1.0">
            <value>VPAFYTPTGYGTLV</value>
            <value>0</value>
         </instance>
         <instance weight="1.0">
            <value>CTTKKGAIPALPTVA</value>
            <value>0</value>
         </instance>
         <instance weight="1.0">
            <value>YTVGCWCEGLPNSKP</value>
            <value>0</value>
         </instance>
         <instance weight="1.0">
            <value>AVILMVILVSTVIYF</value>
            <value>0</value>
         </instance>
         <instance weight="1.0">
            <value>HRGRYLLIFALITAG</value>
            <value>0</value>
         </instance>
         <instance weight="1.0">
            <value>GLPLPPMPPTGPAPS</value>
            <value>0</value>
         </instance>
         <instance weight="1.0">
            <value>DGEEEDEDEEEEDVD</value>
            <value>0</value>
         </instance>
         <instance weight="1.0">
            <value>TGYDSLRREVKYGDE</value>
            <value>0</value>
         </instance>
         <instance weight="1.0">
            <value>LRDEMRTLAGNPKAT</value>
            <value>0</value>
         </instance>
         <instance weight="1.0">
            <value>FDRHLFPGGCIRCAV</value>
            <value>0</value>
         </instance>
         <instance weight="1.0">
            <value>ISYSGAKSRVQRGRG</value>
            <value>0</value>
         </instance>
         <instance weight="1.0">
            <value>ERNKLVTRIQTAVKK</value>
            <value>0</value>
         </instance>
         <instance weight="1.0">
            <value>VYRGKLSEAEDNMNC</value>
            <value>0</value>
         </instance>
         <instance weight="1.0">
            <value>ETMDEIREQVELGEE</value>
            <value>0</value>
         </instance>
         <instance weight="1.0">
            <value>LKNVADVGAFPSVPLFSLF</value>
            <value>0</value>
         </instance>
         <instance weight="1.0">
            <value>AEYERVGEEEATAVTEEESES</value>
            <value>0</value>
         </instance>
         <instance weight="1.0">
            <value>QDFMKYEMTLKEN</value>
            <value>0</value>
         </instance>
         <instance weight="1.0">
            <value>FRASKNYNMQEYA</value>
            <value>0</value>
         </instance>
         <instance weight="1.0">
            <value>NLYEVDIKIPRFK</value>
            <value>0</value>
         </instance>
         <instance weight="1.0">
            <value>NFFIHLPSDCIAK</value>
            <value>0</value>
         </instance>
         <instance weight="1.0">
            <value>VLAAVGFNPLLERTKCYPRD</value>
            <value>0</value>
         </instance>
         <instance weight="1.0">
            <value>NSNSHNVTLN</value>
            <value>0</value>
         </instance>
         <instance weight="1.0">
            <value>GIHVERVEIK</value>
            <value>0</value>
         </instance>
         <instance weight="1.0">
            <value>LEVRTENLKQQRNRREQF</value>
            <value>0</value>
         </instance>
         <instance weight="1.0">
            <value>ADTPAKVSQLQADLKAEQQNRA</value>
            <value>0</value>
         </instance>
         <instance weight="1.0">
            <value>QKMSKSLGNFITIRDVLN</value>
            <value>0</value>
         </instance>
         <instance weight="1.0">
            <value>GVVDAKALRELHIRLREQ</value>
            <value>0</value>
         </instance>
         <instance weight="1.0">
            <value>TDWPWLSRPFYTKQKKDN</value>
            <value>0</value>
         </instance>
         <instance weight="1.0">
            <value>RREASLGPDPGAPVRVRF</value>
            <value>0</value>
         </instance>
         <instance weight="1.0">
            <value>LRTAIFNFLYARRHGGKFLLRI</value>
            <value>0</value>
         </instance>
         <instance weight="1.0">
            <value>KRHVEDGERSQLENLKWL</value>
            <value>0</value>
         </instance>
         <instance weight="1.0">
            <value>KQIEKREKYSRRRAYND</value>
            <value>0</value>
         </instance>
         <instance weight="1.0">
            <value>TVKVKFLGKKGEVTLALK</value>
            <value>0</value>
         </instance>
         <instance weight="1.0">
            <value>RYRDAKKTLVEKDINPIH</value>
            <value>0</value>
         </instance>
         <instance weight="1.0">
            <value>LMQSYDTEKGAGTMSPYTF</value>
            <value>0</value>
         </instance>
         <instance weight="1.0">
            <value>CYNILSELKLSDRIKLEI</value>
            <value>0</value>
         </instance>
         <instance weight="1.0">
            <value>FVEPLLSNPTFVMDHPAV</value>
            <value>0</value>
         </instance>
         <instance weight="1.0">
            <value>SILYIADDQKVLVLIRGD</value>
            <value>0</value>
         </instance>
         <instance weight="1.0">
            <value>NPGAADDFLSVIN</value>
            <value>0</value>
         </instance>
         <instance weight="1.0">
            <value>KKIKTQIDHALKQ</value>
            <value>0</value>
         </instance>
         <instance weight="1.0">
            <value>QIAHPEHSYEALE</value>
            <value>0</value>
         </instance>
         <instance weight="1.0">
            <value>QWWVSQSEMAKDA</value>
            <value>0</value>
         </instance>
         <instance weight="1.0">
            <value>LEHSDCAFMVDNE</value>
            <value>0</value>
         </instance>
         <instance weight="1.0">
            <value>SPVFVMNTNGNRQ</value>
            <value>0</value>
         </instance>
         <instance weight="1.0">
            <value>TECKICFKYGLYYSPVSTPA</value>
            <value>0</value>
         </instance>
         <instance weight="1.0">
            <value>PYTGAQTQAGQIEGQMYQQY</value>
            <value>0</value>
         </instance>
         <instance weight="1.0">
            <value>CKTIDMELVKRKRIEAIRGQ</value>
            <value>0</value>
         </instance>
         <instance weight="1.0">
            <value>CACYACKRYSKAYLHHLFRA</value>
            <value>0</value>
         </instance>
         <instance weight="1.0">
            <value>VSVDGLTNIGFDGYAVGGLA</value>
            <value>0</value>
         </instance>
         <instance weight="1.0">
            <value>ELDKDTFETEVLQGTGYVL</value>
            <value>0</value>
         </instance>
         <instance weight="1.0">
            <value>LNGMYLRGPHEESAVGVNWY</value>
            <value>0</value>
         </instance>
         <instance weight="1.0">
            <value>FVPGKSIIENIINFIEKSYKSIF</value>
            <value>0</value>
         </instance>
         <instance weight="1.0">
            <value>TVLERVEGAQQRWKLQVQEQ</value>
            <value>0</value>
         </instance>
         <instance weight="1.0">
            <value>DLKKLKDKQSKRKVMRADEE</value>
            <value>0</value>
         </instance>
         <instance weight="1.0">
            <value>EKLSFATDFIYNYLSRDVTA</value>
            <value>0</value>
         </instance>
         <instance weight="1.0">
            <value>DEDRKSISNLPLGTEATRAG</value>
            <value>0</value>
         </instance>
         <instance weight="1.0">
            <value>ISKVLRAIAKF</value>
            <value>0</value>
         </instance>
         <instance weight="1.0">
            <value>AVGMHGNYITKVGDYSTGA</value>
            <value>0</value>
         </instance>
         <instance weight="1.0">
            <value>LVDLKFIMADTGFGKT</value>
            <value>0</value>
         </instance>
         <instance weight="1.0">
            <value>NIAKGWQDVTATSAYKKTSE</value>
            <value>0</value>
         </instance>
         <instance weight="1.0">
            <value>ATPQQAQEVHEKLRGWLKSN</value>
            <value>0</value>
         </instance>
         <instance weight="1.0">
            <value>WQAWTARSDVHWMAPVAAG</value>
            <value>0</value>
         </instance>
         <instance weight="1.0">
            <value>GFVLCAGDDVADEDMFDVCK</value>
            <value>0</value>
         </instance>
         <instance weight="1.0">
            <value>LATIHLPYLQGQVTLELAVY</value>
            <value>0</value>
         </instance>
         <instance weight="1.0">
            <value>LLQESALIRKLRDVLQQRLI</value>
            <value>0</value>
         </instance>
         <instance weight="1.0">
            <value>HGRPLDPDIPFRRLVAFAQD</value>
            <value>0</value>
         </instance>
         <instance weight="1.0">
            <value>PVFPYLNPRKCTVPMTLCSP</value>
            <value>0</value>
         </instance>
         <instance weight="1.0">
            <value>FGGGEHLHHESGRYPQSGFI</value>
            <value>0</value>
         </instance>
         <instance weight="1.0">
            <value>PGAWVVLTSPRGARLDQALA</value>
            <value>0</value>
         </instance>
         <instance weight="1.0">
            <value>KPRVILMDPAGKR</value>
            <value>0</value>
         </instance>
         <instance weight="1.0">
            <value>PNPCVECNTFVK</value>
            <value>0</value>
         </instance>
         <instance weight="1.0">
            <value>RSGVTGAENRG</value>
            <value>0</value>
         </instance>
         <instance weight="1.0">
            <value>ACNEALRDWS</value>
            <value>0</value>
         </instance>
         <instance weight="1.0">
            <value>ERPRWDALHLHP</value>
            <value>0</value>
         </instance>
         <instance weight="1.0">
            <value>PEPDILQLEFVLP</value>
            <value>0</value>
         </instance>
         <instance weight="1.0">
            <value>WSSADPWLFASLS</value>
            <value>0</value>
         </instance>
         <instance weight="1.0">
            <value>ETEKRLLLMEEDQ</value>
            <value>0</value>
         </instance>
         <instance weight="1.0">
            <value>GGGSSSGGGSPQS</value>
            <value>0</value>
         </instance>
         <instance weight="1.0">
            <value>FSLIGSIHGADVP</value>
            <value>0</value>
         </instance>
         <instance weight="1.0">
            <value>CPEAKPREIVQCC</value>
            <value>0</value>
         </instance>
         <instance weight="1.0">
            <value>AGGQVTLSMDQEL</value>
            <value>0</value>
         </instance>
         <instance weight="1.0">
            <value>VDSLPLIASSIMS</value>
            <value>0</value>
         </instance>
         <instance weight="1.0">
            <value>TTQFENISIYNLFVWTHYYSVSKTF</value>
            <value>0</value>
         </instance>
         <instance weight="1.0">
            <value>AELIWFLSGSTNVN</value>
            <value>0</value>
         </instance>
         <instance weight="1.0">
            <value>ESLPSSVTISEETC</value>
            <value>0</value>
         </instance>
         <instance weight="1.0">
            <value>VSRPQPRGLLGWG</value>
            <value>0</value>
         </instance>
         <instance weight="1.0">
            <value>IARTFARHGANLI</value>
            <value>0</value>
         </instance>
         <instance weight="1.0">
            <value>FETFHTSYRKDEI</value>
            <value>0</value>
         </instance>
         <instance weight="1.0">
            <value>APFIVFEDAD</value>
            <value>0</value>
         </instance>
         <instance weight="1.0">
            <value>FAVGFIASFVF</value>
            <value>0</value>
         </instance>
         <instance weight="1.0">
            <value>TFLKSLSKEGL</value>
            <value>0</value>
         </instance>
         <instance weight="1.0">
            <value>KARMMERMSLK</value>
            <value>0</value>
         </instance>
         <instance weight="1.0">
            <value>PEEIRHTILFG</value>
            <value>0</value>
         </instance>
         <instance weight="1.0">
            <value>VSATPREEEIQ</value>
            <value>0</value>
         </instance>
         <instance weight="1.0">
            <value>YYQPEAYVPAS</value>
            <value>0</value>
         </instance>
         <instance weight="1.0">
            <value>SEEIQALGIPK</value>
            <value>0</value>
         </instance>
         <instance weight="1.0">
            <value>YLNHTQGRTIP</value>
            <value>0</value>
         </instance>
         <instance weight="1.0">
            <value>YRGLLGLRIKY</value>
            <value>0</value>
         </instance>
         <instance weight="1.0">
            <value>TACLAVLALSD</value>
            <value>0</value>
         </instance>
         <instance weight="1.0">
            <value>ASAHYAAESMV</value>
            <value>0</value>
         </instance>
         <instance weight="1.0">
            <value>NAADIMLQYIT</value>
            <value>0</value>
         </instance>
         <instance weight="1.0">
            <value>VGVASMGVMRP</value>
            <value>0</value>
         </instance>
         <instance weight="1.0">
            <value>LLKGPTANIDA</value>
            <value>0</value>
         </instance>
         <instance weight="1.0">
            <value>LFDCISTTWSW</value>
            <value>0</value>
         </instance>
         <instance weight="1.0">
            <value>GCCKVKLRIFI</value>
            <value>0</value>
         </instance>
         <instance weight="1.0">
            <value>YMLNADVTGFE</value>
            <value>0</value>
         </instance>
         <instance weight="1.0">
            <value>PTACWATPDTF</value>
            <value>0</value>
         </instance>
         <instance weight="1.0">
            <value>SPTVERWLYTG</value>
            <value>0</value>
         </instance>
         <instance weight="1.0">
            <value>SLDLDMSSLNA</value>
            <value>0</value>
         </instance>
         <instance weight="1.0">
            <value>SVGISANSILF</value>
            <value>0</value>
         </instance>
         <instance weight="1.0">
            <value>IRREILERTRL</value>
            <value>0</value>
         </instance>
         <instance weight="1.0">
            <value>HHTNSLDIRTG</value>
            <value>0</value>
         </instance>
         <instance weight="1.0">
            <value>MIMPSYSPAVF</value>
            <value>0</value>
         </instance>
         <instance weight="1.0">
            <value>PNGNLFEHLHDDSDDYTMTT</value>
            <value>0</value>
         </instance>
         <instance weight="1.0">
            <value>RDDQCEGNKKCCFSSCAMR</value>
            <value>0</value>
         </instance>
         <instance weight="1.0">
            <value>QITARIVDQCANGGL</value>
            <value>0</value>
         </instance>
         <instance weight="1.0">
            <value>RLLERFNGAFKVMGG</value>
            <value>0</value>
         </instance>
         <instance weight="1.0">
            <value>CHECGLKVEERRIET</value>
            <value>0</value>
         </instance>
         <instance weight="1.0">
            <value>SVSRKISTLRTFYEY</value>
            <value>0</value>
         </instance>
         <instance weight="1.0">
            <value>MAKPDTTKPLGLRDR</value>
            <value>0</value>
         </instance>
         <instance weight="1.0">
            <value>TENFDAVWPSAAGCM</value>
            <value>0</value>
         </instance>
         <instance weight="1.0">
            <value>AVKIVFFLGLVVVLL</value>
            <value>0</value>
         </instance>
         <instance weight="1.0">
            <value>KESLNFAMENGDKED</value>
            <value>0</value>
         </instance>
         <instance weight="1.0">
            <value>HLRIQCLFPGFQLSE</value>
            <value>0</value>
         </instance>
         <instance weight="1.0">
            <value>GWELQTRDNQFRCIH</value>
            <value>0</value>
         </instance>
         <instance weight="1.0">
            <value>LAKIKYDPRENEEDY</value>
            <value>0</value>
         </instance>
         <instance weight="1.0">
            <value>LRAFIERIERLEEEK</value>
            <value>0</value>
         </instance>
         <instance weight="1.0">
            <value>KFEHLIKVLGDIISD</value>
            <value>0</value>
         </instance>
         <instance weight="1.0">
            <value>QGRAMVFHTALTLLN</value>
            <value>0</value>
         </instance>
         <instance weight="1.0">
            <value>ALIGLPLIALVEMLM</value>
            <value>0</value>
         </instance>
         <instance weight="1.0">
            <value>KPFFQKIQEAGLPSK</value>
            <value>0</value>
         </instance>
         <instance weight="1.0">
            <value>ALHSLVWMKSFKDVK</value>
            <value>0</value>
         </instance>
         <instance weight="1.0">
            <value>VSGKRAQDISNAVFP</value>
            <value>0</value>
         </instance>
         <instance weight="1.0">
            <value>SNSALKFVLERAKQA</value>
            <value>0</value>
         </instance>
         <instance weight="1.0">
            <value>AGGEIKEYTKMLSDA</value>
            <value>0</value>
         </instance>
         <instance weight="1.0">
            <value>AFVAHALAVIKNKKF</value>
            <value>0</value>
         </instance>
         <instance weight="1.0">
            <value>ALGFDGIFVDTSRSQ</value>
            <value>0</value>
         </instance>
         <instance weight="1.0">
            <value>PESLIPHIEESKRIT</value>
            <value>0</value>
         </instance>
         <instance weight="1.0">
            <value>VHGQAGGGLVKVVVK</value>
            <value>0</value>
         </instance>
         <instance weight="1.0">
            <value>GEAFTPANIGQQLAM</value>
            <value>0</value>
         </instance>
         <instance weight="1.0">
            <value>ISLIAGVFGFTGISA</value>
            <value>0</value>
         </instance>
         <instance weight="1.0">
            <value>LSSTVPAFAISSYQS</value>
            <value>0</value>
         </instance>
         <instance weight="1.0">
            <value>KDVSAERGVLRDIDG</value>
            <value>0</value>
         </instance>
         <instance weight="1.0">
            <value>RRLAAEHDLTMLMVT</value>
            <value>0</value>
         </instance>
         <instance weight="1.0">
            <value>VIITGMSGAGKTVAL</value>
            <value>0</value>
         </instance>
         <instance weight="1.0">
            <value>GGSAVSGFVSDYAPW</value>
            <value>0</value>
         </instance>
         <instance weight="1.0">
            <value>LGSEIGVKINVQHEN</value>
            <value>0</value>
         </instance>
         <instance weight="1.0">
            <value>IEFFKIIYLYGFSSM</value>
            <value>0</value>
         </instance>
         <instance weight="1.0">
            <value>EFRNKGSLAQPLLSK</value>
            <value>0</value>
         </instance>
         <instance weight="1.0">
            <value>GKSQLVIAIGCTGGQ</value>
            <value>0</value>
         </instance>
         <instance weight="1.0">
            <value>VIVNDLLPGESAQIE</value>
            <value>0</value>
         </instance>
         <instance weight="1.0">
            <value>NEDILYRFCHIPEFL</value>
            <value>0</value>
         </instance>
         <instance weight="1.0">
            <value>EPLHPPGTPFPGGFE</value>
            <value>0</value>
         </instance>
         <instance weight="1.0">
            <value>ALKAVKFLTLVEERQ</value>
            <value>0</value>
         </instance>
         <instance weight="1.0">
            <value>PGGGYPQKHAINLQS</value>
            <value>0</value>
         </instance>
         <instance weight="1.0">
            <value>GILGPVVGTMGTMQA</value>
            <value>0</value>
         </instance>
         <instance weight="1.0">
            <value>KSDKVMNKGYPFGYR</value>
            <value>0</value>
         </instance>
         <instance weight="1.0">
            <value>SLRNRSPKILSLYFI</value>
            <value>0</value>
         </instance>
         <instance weight="1.0">
            <value>LRVYKNQYDQLVRPY</value>
            <value>0</value>
         </instance>
         <instance weight="1.0">
            <value>RKGIKLFAITDHGPD</value>
            <value>0</value>
         </instance>
         <instance weight="1.0">
            <value>QAIALTPGNYIEAHN</value>
            <value>0</value>
         </instance>
         <instance weight="1.0">
            <value>GYDRFDRKEGVVCIF</value>
            <value>0</value>
         </instance>
         <instance weight="1.0">
            <value>DKFFQLQRSLTELFS</value>
            <value>0</value>
         </instance>
         <instance weight="1.0">
            <value>WIDFAACIDCSICIQ</value>
            <value>0</value>
         </instance>
         <instance weight="1.0">
            <value>EVAENGILIRDEILF</value>
            <value>0</value>
         </instance>
         <instance weight="1.0">
            <value>LFWGMNKMFNKRSFA</value>
            <value>0</value>
         </instance>
         <instance weight="1.0">
            <value>SSNIVVSMLMGAVYG</value>
            <value>0</value>
         </instance>
         <instance weight="1.0">
            <value>ITTFSLYITSQNAIL</value>
            <value>0</value>
         </instance>
         <instance weight="1.0">
            <value>WQHDFAALADPHIVS</value>
            <value>0</value>
         </instance>
         <instance weight="1.0">
            <value>LMESFSPEYGVFSLP</value>
            <value>0</value>
         </instance>
         <instance weight="1.0">
            <value>DLSKILNQPIIAWLY</value>
            <value>0</value>
         </instance>
         <instance weight="1.0">
            <value>SSSDSDEKTHKHKDR</value>
            <value>0</value>
         </instance>
         <instance weight="1.0">
            <value>LETVPHPQNRGRLMS</value>
            <value>0</value>
         </instance>
         <instance weight="1.0">
            <value>DEARDRVLMGPARTG</value>
            <value>0</value>
         </instance>
         <instance weight="1.0">
            <value>NSCVQVGNKYLFIAQ</value>
            <value>0</value>
         </instance>
         <instance weight="1.0">
            <value>RIQELMAQGMSSGQA</value>
            <value>0</value>
         </instance>
         <instance weight="1.0">
            <value>LRDRNAKIEEEQRRE</value>
            <value>0</value>
         </instance>
         <instance weight="1.0">
            <value>NQLMRVPGSRFIRAL</value>
            <value>0</value>
         </instance>
         <instance weight="1.0">
            <value>QDARKKRPKEKAESV</value>
            <value>0</value>
         </instance>
         <instance weight="1.0">
            <value>CGMKVSPGIFHRCEK</value>
            <value>0</value>
         </instance>
         <instance weight="1.0">
            <value>KQMFKEHEKIIEEKD</value>
            <value>0</value>
         </instance>
         <instance weight="1.0">
            <value>NPWPVPEAPWKRIH</value>
            <value>0</value>
         </instance>
         <instance weight="1.0">
            <value>VHIPLGEVEKRAN</value>
            <value>0</value>
         </instance>
         <instance weight="1.0">
            <value>RWGIIFLVIALI</value>
            <value>0</value>
         </instance>
         <instance weight="1.0">
            <value>HKLGMYLLEKN</value>
            <value>0</value>
         </instance>
         <instance weight="1.0">
            <value>YYEEVQVKKQNLEV</value>
            <value>0</value>
         </instance>
      </instances>
	</body>
</dataset>
