# Supplementary material for: On Evaluating MHC-II Binding Peptide Prediction Methods
Source: PLoS One. 2008 Sep 24;3(9):e3268. doi: 10.1371/journal.pone.0003268 (PMC2533399; doi:10.1371/journal.pone.0003268)
Supplement: Dataset S1 — Datasets derived from MHCPEP database (0.36 MB ZIP) [file pone.0003268.s002.zip › MHCPEP/WUPDS/HLA-DR11.xrff]

<?xml version="1.0" encoding="utf-8"?>

<!DOCTYPE dataset
[
   <!ELEMENT dataset (header,body)>
   <!ATTLIST dataset name CDATA #REQUIRED>
   <!ATTLIST dataset version CDATA "3.5.4">

   <!ELEMENT header (notes?,attributes)>
   <!ELEMENT body (instances)>
   <!ELEMENT notes ANY>

   <!ELEMENT attributes (attribute+)>
   <!ELEMENT attribute (labels?,metadata?,attributes?)>
   <!ATTLIST attribute name CDATA #REQUIRED>
   <!ATTLIST attribute type (numeric|date|nominal|string|relational) #REQUIRED>
   <!ATTLIST attribute format CDATA #IMPLIED>
   <!ATTLIST attribute class (yes|no) "no">
   <!ELEMENT labels (label*)>
   <!ELEMENT label ANY>
   <!ELEMENT metadata (property*)>
   <!ELEMENT property ANY>
   <!ATTLIST property name CDATA #REQUIRED>

   <!ELEMENT instances (instance*)>
   <!ELEMENT instance (value*)>
   <!ATTLIST instance type (normal|sparse) "normal">
   <!ATTLIST instance weight CDATA #IMPLIED>
   <!ELEMENT value (#PCDATA|instances)*>
   <!ATTLIST value index CDATA #IMPLIED>
   <!ATTLIST value missing (yes|no) "no">
]
>
<dataset name="HLA-DR11" version="3.5.3">
   <header>
     <attributes>
        <attribute name="Seq" type="string"/>
        <attribute class="yes" name="class" type="nominal">
           <labels>
              <label>0</label>
              <label>1</label>
           </labels>
        </attribute>
     </attributes>
   </header>

   <body>
      <instances>
         <instance weight="0.018867924528301886">
            <value>DIEKKIAKMEKASSVFNVVNS</value>
            <value>1</value>
         </instance>
         <instance weight="0.018867924528301886">
            <value>IEKKIAKMEKASSVFNVVNS</value>
            <value>1</value>
         </instance>
         <instance weight="0.018867924528301886">
            <value>EKKIAKMEKASSVFNVVNS</value>
            <value>1</value>
         </instance>
         <instance weight="0.018867924528301886">
            <value>DIEKKIAKMEKASSVFNVVN</value>
            <value>1</value>
         </instance>
         <instance weight="0.018867924528301886">
            <value>DIEKKIAKMEKASSVFNVV</value>
            <value>1</value>
         </instance>
         <instance weight="0.018867924528301886">
            <value>DIEKKIAKMEKASSVFNV</value>
            <value>1</value>
         </instance>
         <instance weight="0.018867924528301886">
            <value>DIEKKIAKMEKASSVFN</value>
            <value>1</value>
         </instance>
         <instance weight="0.018867924528301886">
            <value>DIEKKIAKMEKASSVF</value>
            <value>1</value>
         </instance>
         <instance weight="0.018867924528301886">
            <value>DIEKKIAKMEKASSV</value>
            <value>1</value>
         </instance>
         <instance weight="0.018867924528301886">
            <value>DIEKKIAKMEKASS</value>
            <value>1</value>
         </instance>
         <instance weight="0.018867924528301886">
            <value>EKKIAKMEKASSVFNVV</value>
            <value>1</value>
         </instance>
         <instance weight="0.018867924528301886">
            <value>KKKIAKMEKASSVFNVV</value>
            <value>1</value>
         </instance>
         <instance weight="0.018867924528301886">
            <value>FKKIAKMEKASSVFNVV</value>
            <value>1</value>
         </instance>
         <instance weight="0.018867924528301886">
            <value>GKKIAKMEKASSVFNVV</value>
            <value>1</value>
         </instance>
         <instance weight="0.018867924528301886">
            <value>EGKIAKMEKASSVFNVV</value>
            <value>1</value>
         </instance>
         <instance weight="0.018867924528301886">
            <value>EDKIAKMEKASSVFNVV</value>
            <value>1</value>
         </instance>
         <instance weight="0.018867924528301886">
            <value>EVKIAKMEKASSVFNVV</value>
            <value>1</value>
         </instance>
         <instance weight="0.018867924528301886">
            <value>EKDIAKMEKASSVFNVV</value>
            <value>1</value>
         </instance>
         <instance weight="0.018867924528301886">
            <value>EKGIAKMEKASSVFNVV</value>
            <value>1</value>
         </instance>
         <instance weight="0.018867924528301886">
            <value>EKYIAKMEKASSVFNVV</value>
            <value>1</value>
         </instance>
         <instance weight="0.018867924528301886">
            <value>EKKIVKMEKASSVFNVV</value>
            <value>1</value>
         </instance>
         <instance weight="0.018867924528301886">
            <value>EKKIIKMEKASSVFNVV</value>
            <value>1</value>
         </instance>
         <instance weight="0.018867924528301886">
            <value>EKKIYKMEKASSVFNVV</value>
            <value>1</value>
         </instance>
         <instance weight="0.018867924528301886">
            <value>EKKIADMEKASSVFNVV</value>
            <value>1</value>
         </instance>
         <instance weight="0.018867924528301886">
            <value>EKKIAFMEKASSVFNVV</value>
            <value>1</value>
         </instance>
         <instance weight="0.018867924528301886">
            <value>EKKIAGMEKASSVFNVV</value>
            <value>1</value>
         </instance>
         <instance weight="0.018867924528301886">
            <value>EKKIAKGEKASSVFNVV</value>
            <value>1</value>
         </instance>
         <instance weight="0.018867924528301886">
            <value>EKKIAKKEKASSVFNVV</value>
            <value>1</value>
         </instance>
         <instance weight="0.018867924528301886">
            <value>EKKIAKMGKASSVFNVV</value>
            <value>1</value>
         </instance>
         <instance weight="0.018867924528301886">
            <value>EKKIAKMKKASSVFNVV</value>
            <value>1</value>
         </instance>
         <instance weight="0.018867924528301886">
            <value>EKKIAKMEKESSVFNVV</value>
            <value>1</value>
         </instance>
         <instance weight="0.018867924528301886">
            <value>EKKIAKMEKDSSVFNVV</value>
            <value>1</value>
         </instance>
         <instance weight="0.018867924528301886">
            <value>EKKIAKMEKYSSVFNVV</value>
            <value>1</value>
         </instance>
         <instance weight="0.018867924528301886">
            <value>EKKIAKMEKVSSVFNVV</value>
            <value>1</value>
         </instance>
         <instance weight="0.018867924528301886">
            <value>EKKIAKMEKAFSVFNVV</value>
            <value>1</value>
         </instance>
         <instance weight="0.018867924528301886">
            <value>EKKIAKMEKAKSVFNVV</value>
            <value>1</value>
         </instance>
         <instance weight="0.018867924528301886">
            <value>EKKIAKMEKAESVFNVV</value>
            <value>1</value>
         </instance>
         <instance weight="0.018867924528301886">
            <value>EKKIAKMEKASFVFNVV</value>
            <value>1</value>
         </instance>
         <instance weight="0.018867924528301886">
            <value>EKKIAKMEKASKVFNVV</value>
            <value>1</value>
         </instance>
         <instance weight="0.018867924528301886">
            <value>EKKIAKMEKASEVFNVV</value>
            <value>1</value>
         </instance>
         <instance weight="0.018867924528301886">
            <value>EKKIAKMEKASSGFNVV</value>
            <value>1</value>
         </instance>
         <instance weight="0.018867924528301886">
            <value>EKKIAKMEKASSKFNVV</value>
            <value>1</value>
         </instance>
         <instance weight="0.018867924528301886">
            <value>EKKIAKMEKASSDFNVV</value>
            <value>1</value>
         </instance>
         <instance weight="0.018867924528301886">
            <value>EKKIAKMEKASSVGNVV</value>
            <value>1</value>
         </instance>
         <instance weight="0.018867924528301886">
            <value>EKKIAKMEKASSVDNVV</value>
            <value>1</value>
         </instance>
         <instance weight="0.018867924528301886">
            <value>EKKIAKMEKASSVKNVV</value>
            <value>1</value>
         </instance>
         <instance weight="0.018867924528301886">
            <value>EKKIAKMEKASSVFKVV</value>
            <value>1</value>
         </instance>
         <instance weight="0.018867924528301886">
            <value>EKKIAKMEKASSVFEVV</value>
            <value>1</value>
         </instance>
         <instance weight="0.018867924528301886">
            <value>EKKIAKMEKASSVFFVV</value>
            <value>1</value>
         </instance>
         <instance weight="0.018867924528301886">
            <value>EKKIAKMEKASSVFNGV</value>
            <value>1</value>
         </instance>
         <instance weight="0.018867924528301886">
            <value>EKKIAKMEKASSVFNKV</value>
            <value>1</value>
         </instance>
         <instance weight="0.018867924528301886">
            <value>EKKIAKMEKASSVFNDV</value>
            <value>1</value>
         </instance>
         <instance weight="1.0">
            <value>DVGEYRAVTELGRPDAEYWN</value>
            <value>1</value>
         </instance>
         <instance weight="0.014084507042253521">
            <value>QYIKANSKFIGITEL</value>
            <value>1</value>
         </instance>
         <instance weight="0.02702702702702703">
            <value>FNNFTVSFWLRVPKVSASHLE</value>
            <value>1</value>
         </instance>
         <instance weight="1.0">
            <value>VWGEGYGGE</value>
            <value>1</value>
         </instance>
         <instance weight="1.0">
            <value>MRQMQRAVA</value>
            <value>1</value>
         </instance>
         <instance weight="1.0">
            <value>GLVQVDRES</value>
            <value>1</value>
         </instance>
         <instance weight="1.0">
            <value>TWGGLGRLL</value>
            <value>1</value>
         </instance>
         <instance weight="1.0">
            <value>LWAQVSRAI</value>
            <value>1</value>
         </instance>
         <instance weight="1.0">
            <value>VVTWWMGRG</value>
            <value>1</value>
         </instance>
         <instance weight="1.0">
            <value>WRWMSRVSS</value>
            <value>1</value>
         </instance>
         <instance weight="1.0">
            <value>KYWQAMERG</value>
            <value>1</value>
         </instance>
         <instance weight="1.0">
            <value>RWKLMQKQL</value>
            <value>1</value>
         </instance>
         <instance weight="1.0">
            <value>TWRTLWRQV</value>
            <value>1</value>
         </instance>
         <instance weight="1.0">
            <value>GERLGGSRS</value>
            <value>1</value>
         </instance>
         <instance weight="1.0">
            <value>FWSLGRWTQ</value>
            <value>1</value>
         </instance>
         <instance weight="1.0">
            <value>GWQLTAKRT</value>
            <value>1</value>
         </instance>
         <instance weight="1.0">
            <value>GNQWGNYVR</value>
            <value>1</value>
         </instance>
         <instance weight="1.0">
            <value>VLQMSHRMM</value>
            <value>1</value>
         </instance>
         <instance weight="1.0">
            <value>WVSLGRLAA</value>
            <value>1</value>
         </instance>
         <instance weight="1.0">
            <value>YTFNRVMRL</value>
            <value>1</value>
         </instance>
         <instance weight="1.0">
            <value>WWAGVGRAR</value>
            <value>1</value>
         </instance>
         <instance weight="1.0">
            <value>FMFWSARSD</value>
            <value>1</value>
         </instance>
         <instance weight="1.0">
            <value>WWHIGRMRG</value>
            <value>1</value>
         </instance>
         <instance weight="1.0">
            <value>WYQMVARGR</value>
            <value>1</value>
         </instance>
         <instance weight="1.0">
            <value>LHLMQRNWG</value>
            <value>1</value>
         </instance>
         <instance weight="1.0">
            <value>MWEMLWRPR</value>
            <value>1</value>
         </instance>
         <instance weight="1.0">
            <value>WLGSMRKQV</value>
            <value>1</value>
         </instance>
         <instance weight="1.0">
            <value>WGWYGMSRW</value>
            <value>1</value>
         </instance>
         <instance weight="1.0">
            <value>GWRLLSRWG</value>
            <value>1</value>
         </instance>
         <instance weight="1.0">
            <value>WGDEEWAWW</value>
            <value>1</value>
         </instance>
         <instance weight="1.0">
            <value>KAPMFQMRE</value>
            <value>1</value>
         </instance>
         <instance weight="1.0">
            <value>EWVSLFRMQ</value>
            <value>1</value>
         </instance>
         <instance weight="1.0">
            <value>WAQMFRGAQ</value>
            <value>1</value>
         </instance>
         <instance weight="1.0">
            <value>WGWVTRAAP</value>
            <value>1</value>
         </instance>
         <instance weight="1.0">
            <value>RNWWANWDR</value>
            <value>1</value>
         </instance>
         <instance weight="1.0">
            <value>WWRMPRPLQ</value>
            <value>1</value>
         </instance>
         <instance weight="1.0">
            <value>WWWQMKDWR</value>
            <value>1</value>
         </instance>
         <instance weight="1.0">
            <value>LWHWTQRHL</value>
            <value>1</value>
         </instance>
         <instance weight="1.0">
            <value>GMLMNMMRR</value>
            <value>1</value>
         </instance>
         <instance weight="1.0">
            <value>MIWWGMGRW</value>
            <value>1</value>
         </instance>
         <instance weight="1.0">
            <value>GLGWWQKWE</value>
            <value>1</value>
         </instance>
         <instance weight="1.0">
            <value>DWEGVKKRR</value>
            <value>1</value>
         </instance>
         <instance weight="1.0">
            <value>LWMLQGKGQ</value>
            <value>1</value>
         </instance>
         <instance weight="1.0">
            <value>MWQELVRIQ</value>
            <value>1</value>
         </instance>
         <instance weight="1.0">
            <value>GGFGWMSRM</value>
            <value>1</value>
         </instance>
         <instance weight="1.0">
            <value>YAAISRGAQ</value>
            <value>1</value>
         </instance>
         <instance weight="1.0">
            <value>YTQMMRSFH</value>
            <value>1</value>
         </instance>
         <instance weight="1.0">
            <value>VWRFLTKVR</value>
            <value>1</value>
         </instance>
         <instance weight="1.0">
            <value>WWRSSPRLS</value>
            <value>1</value>
         </instance>
         <instance weight="1.0">
            <value>WWHLMGHRV</value>
            <value>1</value>
         </instance>
         <instance weight="1.0">
            <value>VWGQVFKQV</value>
            <value>1</value>
         </instance>
         <instance weight="1.0">
            <value>RWTEALRRP</value>
            <value>1</value>
         </instance>
         <instance weight="1.0">
            <value>EWWGLGRWR</value>
            <value>1</value>
         </instance>
         <instance weight="1.0">
            <value>TIWGMQRWQ</value>
            <value>1</value>
         </instance>
         <instance weight="1.0">
            <value>WKAMRKWTS</value>
            <value>1</value>
         </instance>
         <instance weight="1.0">
            <value>TYQRTRAKVTG</value>
            <value>1</value>
         </instance>
         <instance weight="1.0">
            <value>QQRASAGQISVQPAFS</value>
            <value>1</value>
         </instance>
         <instance weight="1.0">
            <value>RYWAIRTRSGGN</value>
            <value>1</value>
         </instance>
         <instance weight="0.3333333333333333">
            <value>PRYVRQNTLRLAT</value>
            <value>1</value>
         </instance>
         <instance weight="1.0">
            <value>NSGGEFFYSNS</value>
            <value>1</value>
         </instance>
         <instance weight="0.25">
            <value>IDFYTSITRARFEE</value>
            <value>1</value>
         </instance>
         <instance weight="0.018867924528301886">
            <value>EKKIAKMEKASSVFNVV</value>
            <value>1</value>
         </instance>
         <instance weight="1.0">
            <value>YAALARAAL</value>
            <value>1</value>
         </instance>
         <instance weight="0.2">
            <value>CPAGYTCNVKARSCEK</value>
            <value>1</value>
         </instance>
         <instance weight="0.2">
            <value>VNHFIAEFKRKHKKD</value>
            <value>1</value>
         </instance>
         <instance weight="0.5">
            <value>MRYFHTSVSRPGRGEP</value>
            <value>1</value>
         </instance>
         <instance weight="0.5">
            <value>KHKVYACEVTHQGLS</value>
            <value>1</value>
         </instance>
         <instance weight="0.25">
            <value>DFYTSITRARFEE</value>
            <value>1</value>
         </instance>
         <instance weight="0.2">
            <value>AGYTCNVKARSCE</value>
            <value>1</value>
         </instance>
         <instance weight="0.2">
            <value>NHFIAEFKRKHKK</value>
            <value>1</value>
         </instance>
         <instance weight="1.0">
            <value>KVKILPKDRWTQHTTTGG</value>
            <value>1</value>
         </instance>
         <instance weight="0.25">
            <value>IDFYTSITRARFEE</value>
            <value>1</value>
         </instance>
         <instance weight="0.2">
            <value>CPAGYTCNVKARSCEK</value>
            <value>1</value>
         </instance>
         <instance weight="0.2">
            <value>VNHFIAEFKRKHKKD</value>
            <value>1</value>
         </instance>
         <instance weight="0.5">
            <value>MRYFHTSVSRPGRGEP</value>
            <value>1</value>
         </instance>
         <instance weight="0.5">
            <value>KHKVYACEVTHQGLS</value>
            <value>1</value>
         </instance>
         <instance weight="0.5">
            <value>LPKPPKPVSKMRMATPLLMQALP</value>
            <value>1</value>
         </instance>
         <instance weight="0.2">
            <value>VNHFIAEFKRKHK</value>
            <value>1</value>
         </instance>
         <instance weight="0.02702702702702703">
            <value>FNNFTVSFWLRVPKVSASHLE</value>
            <value>1</value>
         </instance>
         <instance weight="0.02702702702702703">
            <value>TVSFWLRVPKVSASHLE</value>
            <value>1</value>
         </instance>
         <instance weight="0.014084507042253521">
            <value>QYIKANSKFIGITELKKLE</value>
            <value>1</value>
         </instance>
         <instance weight="0.014084507042253521">
            <value>IKANSKFIGITELK</value>
            <value>1</value>
         </instance>
         <instance weight="0.014084507042253521">
            <value>IKANSKFIGI</value>
            <value>1</value>
         </instance>
         <instance weight="0.014084507042253521">
            <value>KANSKFIGI</value>
            <value>1</value>
         </instance>
         <instance weight="0.014084507042253521">
            <value>AYIKANSKFIGITE</value>
            <value>1</value>
         </instance>
         <instance weight="0.014084507042253521">
            <value>QAIKANSKFIGITE</value>
            <value>1</value>
         </instance>
         <instance weight="0.014084507042253521">
            <value>QYAKANSKFIGITE</value>
            <value>1</value>
         </instance>
         <instance weight="0.014084507042253521">
            <value>QYIAANSKFIGITE</value>
            <value>1</value>
         </instance>
         <instance weight="0.014084507042253521">
            <value>QYIKANSKFIGITE</value>
            <value>1</value>
         </instance>
         <instance weight="0.014084507042253521">
            <value>QYIKAASKFIGITE</value>
            <value>1</value>
         </instance>
         <instance weight="0.014084507042253521">
            <value>QYIKANAKFIGITE</value>
            <value>1</value>
         </instance>
         <instance weight="0.014084507042253521">
            <value>QYIKANSAFIGITE</value>
            <value>1</value>
         </instance>
         <instance weight="0.014084507042253521">
            <value>QYIKANSKAIGITE</value>
            <value>1</value>
         </instance>
         <instance weight="0.014084507042253521">
            <value>QYIKANSKFAGITE</value>
            <value>1</value>
         </instance>
         <instance weight="0.014084507042253521">
            <value>QYIKANSKFIAITE</value>
            <value>1</value>
         </instance>
         <instance weight="0.014084507042253521">
            <value>QYIKANSKFIGATE</value>
            <value>1</value>
         </instance>
         <instance weight="0.014084507042253521">
            <value>QYIKANSKFIGIAE</value>
            <value>1</value>
         </instance>
         <instance weight="0.014084507042253521">
            <value>QYIKANSKFIGITA</value>
            <value>1</value>
         </instance>
         <instance weight="0.02702702702702703">
            <value>AVSFWLRVPKVSSHLE</value>
            <value>1</value>
         </instance>
         <instance weight="0.02702702702702703">
            <value>TASFWLRVPKVSSHLE</value>
            <value>1</value>
         </instance>
         <instance weight="0.02702702702702703">
            <value>TVAFWLRVPKVSSHLE</value>
            <value>1</value>
         </instance>
         <instance weight="0.02702702702702703">
            <value>TVSAWLRVPKVSSHLE</value>
            <value>1</value>
         </instance>
         <instance weight="0.02702702702702703">
            <value>TVSFALRVPKVSSHLE</value>
            <value>1</value>
         </instance>
         <instance weight="0.02702702702702703">
            <value>TVSFWARVPKVSSHLE</value>
            <value>1</value>
         </instance>
         <instance weight="0.02702702702702703">
            <value>TVSFWLAVPKVSSHLE</value>
            <value>1</value>
         </instance>
         <instance weight="0.02702702702702703">
            <value>TVSFWLRAPKVSSHLE</value>
            <value>1</value>
         </instance>
         <instance weight="0.02702702702702703">
            <value>TVSFWLRVAKVSSHLE</value>
            <value>1</value>
         </instance>
         <instance weight="0.02702702702702703">
            <value>TVSFWLRVPAVSSHLE</value>
            <value>1</value>
         </instance>
         <instance weight="0.02702702702702703">
            <value>TVSFWLRVPKASSHLE</value>
            <value>1</value>
         </instance>
         <instance weight="0.02702702702702703">
            <value>TVSFWLRVPKVASHLE</value>
            <value>1</value>
         </instance>
         <instance weight="0.02702702702702703">
            <value>TVSFWLRVPKVSAHLE</value>
            <value>1</value>
         </instance>
         <instance weight="0.02702702702702703">
            <value>TVSFWLRVPKVSSALE</value>
            <value>1</value>
         </instance>
         <instance weight="0.02702702702702703">
            <value>TVSFWLRVPKVSSHAE</value>
            <value>1</value>
         </instance>
         <instance weight="0.02702702702702703">
            <value>TVSFWLRVPKVSSHLA</value>
            <value>1</value>
         </instance>
         <instance weight="0.02702702702702703">
            <value>FNNFTVSFWLRVPKVSASHLE</value>
            <value>1</value>
         </instance>
         <instance weight="0.02702702702702703">
            <value>TVSFWLRVPKVSASHLE</value>
            <value>1</value>
         </instance>
         <instance weight="0.014084507042253521">
            <value>QYIKANSKFIGITELKKLE</value>
            <value>1</value>
         </instance>
         <instance weight="0.014084507042253521">
            <value>IKANSKFIGITELK</value>
            <value>1</value>
         </instance>
         <instance weight="0.014084507042253521">
            <value>IKANSKFIGI</value>
            <value>1</value>
         </instance>
         <instance weight="0.014084507042253521">
            <value>AYIKANSKFIGITE</value>
            <value>1</value>
         </instance>
         <instance weight="0.014084507042253521">
            <value>QAIKANSKFIGITE</value>
            <value>1</value>
         </instance>
         <instance weight="0.014084507042253521">
            <value>QYAKANSKFIGITE</value>
            <value>1</value>
         </instance>
         <instance weight="0.014084507042253521">
            <value>QYIAANSKFIGITE</value>
            <value>1</value>
         </instance>
         <instance weight="0.014084507042253521">
            <value>QYIKANSKFIGITE</value>
            <value>1</value>
         </instance>
         <instance weight="0.014084507042253521">
            <value>QYIKAASKFIGITE</value>
            <value>1</value>
         </instance>
         <instance weight="0.014084507042253521">
            <value>QYIKANAKFIGITE</value>
            <value>1</value>
         </instance>
         <instance weight="0.014084507042253521">
            <value>QYIKANSAFIGITE</value>
            <value>1</value>
         </instance>
         <instance weight="0.014084507042253521">
            <value>QYIKANSKAIGITE</value>
            <value>1</value>
         </instance>
         <instance weight="0.014084507042253521">
            <value>QYIKANSKFAGITE</value>
            <value>1</value>
         </instance>
         <instance weight="0.014084507042253521">
            <value>QYIKANSKFIAITE</value>
            <value>1</value>
         </instance>
         <instance weight="0.014084507042253521">
            <value>QYIKANSKFIGATE</value>
            <value>1</value>
         </instance>
         <instance weight="0.014084507042253521">
            <value>QYIKANSKFIGIAE</value>
            <value>1</value>
         </instance>
         <instance weight="0.014084507042253521">
            <value>QYIKANSKFIGITA</value>
            <value>1</value>
         </instance>
         <instance weight="0.02702702702702703">
            <value>AVSFWLRVPKVSSHLE</value>
            <value>1</value>
         </instance>
         <instance weight="0.02702702702702703">
            <value>TASFWLRVPKVSSHLE</value>
            <value>1</value>
         </instance>
         <instance weight="0.02702702702702703">
            <value>TVAFWLRVPKVSSHLE</value>
            <value>1</value>
         </instance>
         <instance weight="0.02702702702702703">
            <value>TVSAWLRVPKVSSHLE</value>
            <value>1</value>
         </instance>
         <instance weight="0.02702702702702703">
            <value>TVSFALRVPKVSSHLE</value>
            <value>1</value>
         </instance>
         <instance weight="0.02702702702702703">
            <value>TVSFWARVPKVSSHLE</value>
            <value>1</value>
         </instance>
         <instance weight="0.02702702702702703">
            <value>TVSFWLAVPKVSSHLE</value>
            <value>1</value>
         </instance>
         <instance weight="0.02702702702702703">
            <value>TVSFWLRAPKVSSHLE</value>
            <value>1</value>
         </instance>
         <instance weight="0.02702702702702703">
            <value>TVSFWLRVAKVSSHLE</value>
            <value>1</value>
         </instance>
         <instance weight="0.02702702702702703">
            <value>TVSFWLRVPAVSSHLE</value>
            <value>1</value>
         </instance>
         <instance weight="0.02702702702702703">
            <value>TVSFWLRVPKASSHLE</value>
            <value>1</value>
         </instance>
         <instance weight="0.02702702702702703">
            <value>TVSFWLRVPKVASHLE</value>
            <value>1</value>
         </instance>
         <instance weight="0.02702702702702703">
            <value>TVSFWLRVPKVSAHLE</value>
            <value>1</value>
         </instance>
         <instance weight="0.02702702702702703">
            <value>TVSFWLRVPKVSSALE</value>
            <value>1</value>
         </instance>
         <instance weight="0.02702702702702703">
            <value>TVSFWLRVPKVSSHAE</value>
            <value>1</value>
         </instance>
         <instance weight="0.02702702702702703">
            <value>TVSFWLRVPKVSSHLA</value>
            <value>1</value>
         </instance>
         <instance weight="0.25">
            <value>DFYTSITRARFEE</value>
            <value>1</value>
         </instance>
         <instance weight="0.2">
            <value>AGYTCNVKARSCE</value>
            <value>1</value>
         </instance>
         <instance weight="0.2">
            <value>NHFIAEFKRKHKK</value>
            <value>1</value>
         </instance>
         <instance weight="1.0">
            <value>YRSMRAAAA</value>
            <value>1</value>
         </instance>
         <instance weight="1.0">
            <value>YRSMARAAA</value>
            <value>1</value>
         </instance>
         <instance weight="1.0">
            <value>YRSMAARAA</value>
            <value>1</value>
         </instance>
         <instance weight="1.0">
            <value>KGQQYDIKYTWNVPKIAPK</value>
            <value>1</value>
         </instance>
         <instance weight="1.0">
            <value>HGSEPCIIHRGKPFQLEAV</value>
            <value>1</value>
         </instance>
         <instance weight="1.0">
            <value>KPGQPPRLLIYDASNRATGIPA</value>
            <value>1</value>
         </instance>
         <instance weight="0.5">
            <value>HIDYNFVKAINAIQKSWT</value>
            <value>1</value>
         </instance>
         <instance weight="0.5">
            <value>HDYNFVKAINAIQKSW</value>
            <value>1</value>
         </instance>
         <instance weight="0.5">
            <value>LANIAVDKANLEIMTRR</value>
            <value>1</value>
         </instance>
         <instance weight="0.5">
            <value>DKANLEIMTKR</value>
            <value>1</value>
         </instance>
         <instance weight="1.0">
            <value>MHHWLLFEMSRHSLE</value>
            <value>1</value>
         </instance>
         <instance weight="0.005263157894736842">
            <value>PKYVKQNTLKLAT</value>
            <value>1</value>
         </instance>
         <instance weight="0.3333333333333333">
            <value>PKEVKQNTLKLAT</value>
            <value>1</value>
         </instance>
         <instance weight="1.0">
            <value>YAYVAREQSCR</value>
            <value>1</value>
         </instance>
         <instance weight="0.5">
            <value>TPTLVEVSRSLGKVGTRC</value>
            <value>1</value>
         </instance>
         <instance weight="1.0">
            <value>IGRYYTVFDRDNNRVGFA</value>
            <value>1</value>
         </instance>
         <instance weight="1.0">
            <value>TTYKKVVFRKYLDSTFTK</value>
            <value>1</value>
         </instance>
         <instance weight="0.2">
            <value>CPAGYTCNVKARSCEKEV</value>
            <value>1</value>
         </instance>
         <instance weight="1.0">
            <value>VGSDWRFLRGYHQYAYDG</value>
            <value>1</value>
         </instance>
         <instance weight="1.0">
            <value>VPYRYLQRRKKKGKADGG</value>
            <value>1</value>
         </instance>
         <instance weight="1.0">
            <value>DLHSYVVMNHGRSYTAIS</value>
            <value>1</value>
         </instance>
         <instance weight="1.0">
            <value>SGRFFTVKLPVALDPGAK</value>
            <value>1</value>
         </instance>
         <instance weight="1.0">
            <value>LPFFIVALVLPFCESSCH</value>
            <value>1</value>
         </instance>
         <instance weight="1.0">
            <value>ERPTYTNLNRLIGQIVSS</value>
            <value>1</value>
         </instance>
         <instance weight="1.0">
            <value>SPLALIKGMTRPLSTLIS</value>
            <value>1</value>
         </instance>
         <instance weight="1.0">
            <value>TPKIQVYSRHPAENGKSN</value>
            <value>1</value>
         </instance>
         <instance weight="0.5">
            <value>TPTLVEVSRSLGKVGTRC</value>
            <value>1</value>
         </instance>
         <instance weight="1.0">
            <value>GPVDEVRELQKAIGAVPL</value>
            <value>1</value>
         </instance>
         <instance weight="1.0">
            <value>NPTNTVFDAKRLIGRRFD</value>
            <value>1</value>
         </instance>
         <instance weight="1.0">
            <value>DPGSLLSLFRRLSDQRSK</value>
            <value>1</value>
         </instance>
         <instance weight="1.0">
            <value>KPGVIFLTKRSRQVCADP</value>
            <value>1</value>
         </instance>
         <instance weight="1.0">
            <value>IPELNKVARAAAEVAGQF</value>
            <value>1</value>
         </instance>
         <instance weight="1.0">
            <value>EPEITILNVKLQPA</value>
            <value>1</value>
         </instance>
         <instance weight="0.5">
            <value>GDTRPRFLWQLKFECHFFNG</value>
            <value>1</value>
         </instance>
         <instance weight="0.5">
            <value>LKFECHFFNGTERVRLLERC</value>
            <value>1</value>
         </instance>
         <instance weight="0.014084507042253521">
            <value>TYIKANSKFIGITE</value>
            <value>1</value>
         </instance>
         <instance weight="0.014084507042253521">
            <value>LYIKANSKFIGITE</value>
            <value>1</value>
         </instance>
         <instance weight="0.014084507042253521">
            <value>NYIKANSKFIGITE</value>
            <value>1</value>
         </instance>
         <instance weight="0.014084507042253521">
            <value>QEIKANSKFIGITE</value>
            <value>1</value>
         </instance>
         <instance weight="0.014084507042253521">
            <value>QSIKANSKFIGITE</value>
            <value>1</value>
         </instance>
         <instance weight="0.014084507042253521">
            <value>QFIKANSKFIGITE</value>
            <value>1</value>
         </instance>
         <instance weight="0.014084507042253521">
            <value>QYVKANSKFIGITE</value>
            <value>1</value>
         </instance>
         <instance weight="0.014084507042253521">
            <value>QYISANSKFIGITE</value>
            <value>1</value>
         </instance>
         <instance weight="0.014084507042253521">
            <value>QYIIANSKFIGITE</value>
            <value>1</value>
         </instance>
         <instance weight="0.014084507042253521">
            <value>QYIRANSKFIGITE</value>
            <value>1</value>
         </instance>
         <instance weight="0.014084507042253521">
            <value>QYIKKNSKFIGITE</value>
            <value>1</value>
         </instance>
         <instance weight="0.014084507042253521">
            <value>QYIKFNSKFIGITE</value>
            <value>1</value>
         </instance>
         <instance weight="0.014084507042253521">
            <value>QYIKSNSKFIGITE</value>
            <value>1</value>
         </instance>
         <instance weight="0.014084507042253521">
            <value>QYIKALSKFIGITE</value>
            <value>1</value>
         </instance>
         <instance weight="0.014084507042253521">
            <value>QYIKAQSKFIGITE</value>
            <value>1</value>
         </instance>
         <instance weight="0.014084507042253521">
            <value>QYIKANYKFIGITE</value>
            <value>1</value>
         </instance>
         <instance weight="0.014084507042253521">
            <value>QYIKANQKFIGITE</value>
            <value>1</value>
         </instance>
         <instance weight="0.014084507042253521">
            <value>QYIKANSSFIGITE</value>
            <value>1</value>
         </instance>
         <instance weight="0.014084507042253521">
            <value>QYIKANSRFIGITE</value>
            <value>1</value>
         </instance>
         <instance weight="0.014084507042253521">
            <value>QYIKANSKEIGITE</value>
            <value>1</value>
         </instance>
         <instance weight="0.014084507042253521">
            <value>QYIKANSKSIGITE</value>
            <value>1</value>
         </instance>
         <instance weight="0.014084507042253521">
            <value>QYIKANSKYIGITE</value>
            <value>1</value>
         </instance>
         <instance weight="0.014084507042253521">
            <value>QYIKANSKFKGITE</value>
            <value>1</value>
         </instance>
         <instance weight="0.014084507042253521">
            <value>QYIKANSKFQGITE</value>
            <value>1</value>
         </instance>
         <instance weight="0.014084507042253521">
            <value>QYIKANSKFVGITE</value>
            <value>1</value>
         </instance>
         <instance weight="0.014084507042253521">
            <value>QYIKANSKFIQITE</value>
            <value>1</value>
         </instance>
         <instance weight="0.014084507042253521">
            <value>QYIKANSKFIGQTE</value>
            <value>1</value>
         </instance>
         <instance weight="0.014084507042253521">
            <value>QYIKANSKFIGKTE</value>
            <value>1</value>
         </instance>
         <instance weight="0.014084507042253521">
            <value>QYIKANSKFIGLTE</value>
            <value>1</value>
         </instance>
         <instance weight="0.014084507042253521">
            <value>QYIKANSKFIGIKE</value>
            <value>1</value>
         </instance>
         <instance weight="0.014084507042253521">
            <value>QYIKANSKFIGIFE</value>
            <value>1</value>
         </instance>
         <instance weight="0.014084507042253521">
            <value>QYIKANSKFIGISE</value>
            <value>1</value>
         </instance>
         <instance weight="0.014084507042253521">
            <value>QYIKANSKFIGITK</value>
            <value>1</value>
         </instance>
         <instance weight="0.014084507042253521">
            <value>QYIKANSKFIGITD</value>
            <value>1</value>
         </instance>
         <instance weight="0.014084507042253521">
            <value>QYIKANSKFIGITV</value>
            <value>1</value>
         </instance>
         <instance weight="0.005263157894736842">
            <value>CPKYVKQNTLKLATGMRNVPEKQT</value>
            <value>1</value>
         </instance>
         <instance weight="0.005263157894736842">
            <value>CPKYVKQNTLKLATGMRNVPEKQT</value>
            <value>1</value>
         </instance>
         <instance weight="0.005263157894736842">
            <value>CPKYVKQNTLKLATGMRNVPEKQT</value>
            <value>1</value>
         </instance>
         <instance weight="0.005263157894736842">
            <value>FYVKQNTLKL</value>
            <value>1</value>
         </instance>
         <instance weight="0.005263157894736842">
            <value>RYVKQNTLKL</value>
            <value>1</value>
         </instance>
         <instance weight="0.005263157894736842">
            <value>AYVKQNTLKL</value>
            <value>1</value>
         </instance>
         <instance weight="0.005263157894736842">
            <value>HYVKQNTLKL</value>
            <value>1</value>
         </instance>
         <instance weight="0.005263157894736842">
            <value>DYVKQNTLKL</value>
            <value>1</value>
         </instance>
         <instance weight="0.005263157894736842">
            <value>KFVKQNTLKL</value>
            <value>1</value>
         </instance>
         <instance weight="0.005263157894736842">
            <value>KRVKQNTLKL</value>
            <value>1</value>
         </instance>
         <instance weight="0.005263157894736842">
            <value>KYFKQNTLKL</value>
            <value>1</value>
         </instance>
         <instance weight="0.005263157894736842">
            <value>KYRKQNTLKL</value>
            <value>1</value>
         </instance>
         <instance weight="0.005263157894736842">
            <value>KYHKQNTLKL</value>
            <value>1</value>
         </instance>
         <instance weight="0.005263157894736842">
            <value>KYAKQNTLKL</value>
            <value>1</value>
         </instance>
         <instance weight="0.005263157894736842">
            <value>KYVFQNTLKL</value>
            <value>1</value>
         </instance>
         <instance weight="0.005263157894736842">
            <value>KYVRQNTLKL</value>
            <value>1</value>
         </instance>
         <instance weight="0.005263157894736842">
            <value>KYVHQNTLKL</value>
            <value>1</value>
         </instance>
         <instance weight="0.005263157894736842">
            <value>KYVAQNTLKL</value>
            <value>1</value>
         </instance>
         <instance weight="0.005263157894736842">
            <value>KYVKFNTLKL</value>
            <value>1</value>
         </instance>
         <instance weight="0.005263157894736842">
            <value>KYVKRNTLKL</value>
            <value>1</value>
         </instance>
         <instance weight="0.005263157894736842">
            <value>KYVKHNTLKL</value>
            <value>1</value>
         </instance>
         <instance weight="0.005263157894736842">
            <value>KYVKANTLKL</value>
            <value>1</value>
         </instance>
         <instance weight="0.005263157894736842">
            <value>KYVKQFTLKL</value>
            <value>1</value>
         </instance>
         <instance weight="0.005263157894736842">
            <value>KYVKQATLKL</value>
            <value>1</value>
         </instance>
         <instance weight="0.005263157894736842">
            <value>KYVKQRTLKL</value>
            <value>1</value>
         </instance>
         <instance weight="0.005263157894736842">
            <value>KYVKQHTLKL</value>
            <value>1</value>
         </instance>
         <instance weight="0.005263157894736842">
            <value>KYVKQDTLKL</value>
            <value>1</value>
         </instance>
         <instance weight="0.005263157894736842">
            <value>KYVKQNRLKL</value>
            <value>1</value>
         </instance>
         <instance weight="0.005263157894736842">
            <value>KYVKQNALKL</value>
            <value>1</value>
         </instance>
         <instance weight="0.005263157894736842">
            <value>KYVKQNHLKL</value>
            <value>1</value>
         </instance>
         <instance weight="0.005263157894736842">
            <value>KYVKQNFLKL</value>
            <value>1</value>
         </instance>
         <instance weight="0.005263157894736842">
            <value>KYVKQNTAKL</value>
            <value>1</value>
         </instance>
         <instance weight="0.005263157894736842">
            <value>KYVKQNTRKL</value>
            <value>1</value>
         </instance>
         <instance weight="0.005263157894736842">
            <value>KYVKQNTFKL</value>
            <value>1</value>
         </instance>
         <instance weight="0.005263157894736842">
            <value>KYVKQNTHKL</value>
            <value>1</value>
         </instance>
         <instance weight="0.005263157894736842">
            <value>KYVKQNTLRL</value>
            <value>1</value>
         </instance>
         <instance weight="0.005263157894736842">
            <value>KYVKQNTLHL</value>
            <value>1</value>
         </instance>
         <instance weight="0.005263157894736842">
            <value>KYVKQNTLAL</value>
            <value>1</value>
         </instance>
         <instance weight="0.005263157894736842">
            <value>KYVKQNTLFL</value>
            <value>1</value>
         </instance>
         <instance weight="0.005263157894736842">
            <value>KYVKQNTLDL</value>
            <value>1</value>
         </instance>
         <instance weight="0.005263157894736842">
            <value>KYVKQNTLKA</value>
            <value>1</value>
         </instance>
         <instance weight="0.005263157894736842">
            <value>KYVKQNTLKR</value>
            <value>1</value>
         </instance>
         <instance weight="0.005263157894736842">
            <value>KYVKQNTLKH</value>
            <value>1</value>
         </instance>
         <instance weight="0.005263157894736842">
            <value>KYVKQNTLKF</value>
            <value>1</value>
         </instance>
         <instance weight="0.005263157894736842">
            <value>KYVKQNTLKD</value>
            <value>1</value>
         </instance>
         <instance weight="0.005263157894736842">
            <value>RYVKQNTLKL</value>
            <value>1</value>
         </instance>
         <instance weight="0.005263157894736842">
            <value>AYVKQNTLKL</value>
            <value>1</value>
         </instance>
         <instance weight="0.005263157894736842">
            <value>HYVKQNTLKL</value>
            <value>1</value>
         </instance>
         <instance weight="0.005263157894736842">
            <value>FYVKQNTLKL</value>
            <value>1</value>
         </instance>
         <instance weight="0.005263157894736842">
            <value>DYVKQNTLKL</value>
            <value>1</value>
         </instance>
         <instance weight="0.005263157894736842">
            <value>KHVKQNTLKL</value>
            <value>1</value>
         </instance>
         <instance weight="0.005263157894736842">
            <value>KFVKQNTLKL</value>
            <value>1</value>
         </instance>
         <instance weight="0.005263157894736842">
            <value>KRVKQNTLKL</value>
            <value>1</value>
         </instance>
         <instance weight="0.005263157894736842">
            <value>KAVKQNTLKL</value>
            <value>1</value>
         </instance>
         <instance weight="0.005263157894736842">
            <value>KDVKQNTLKL</value>
            <value>1</value>
         </instance>
         <instance weight="0.005263157894736842">
            <value>KYFKQNTLKL</value>
            <value>1</value>
         </instance>
         <instance weight="0.005263157894736842">
            <value>KYRKQNTLKL</value>
            <value>1</value>
         </instance>
         <instance weight="0.005263157894736842">
            <value>KYAKQNTLKL</value>
            <value>1</value>
         </instance>
         <instance weight="0.005263157894736842">
            <value>KYDKQNTLKL</value>
            <value>1</value>
         </instance>
         <instance weight="0.005263157894736842">
            <value>KYHKQNTLKL</value>
            <value>1</value>
         </instance>
         <instance weight="0.005263157894736842">
            <value>KYVFQNTLKL</value>
            <value>1</value>
         </instance>
         <instance weight="0.005263157894736842">
            <value>KYVHQNTLKL</value>
            <value>1</value>
         </instance>
         <instance weight="0.005263157894736842">
            <value>KYVRQNTLKL</value>
            <value>1</value>
         </instance>
         <instance weight="0.005263157894736842">
            <value>KYVAQNTLKL</value>
            <value>1</value>
         </instance>
         <instance weight="0.005263157894736842">
            <value>KYVDQNTLKL</value>
            <value>1</value>
         </instance>
         <instance weight="0.005263157894736842">
            <value>KYVKFNTLKL</value>
            <value>1</value>
         </instance>
         <instance weight="0.005263157894736842">
            <value>KYVKANTLKL</value>
            <value>1</value>
         </instance>
         <instance weight="0.005263157894736842">
            <value>KYVKHNTLKL</value>
            <value>1</value>
         </instance>
         <instance weight="0.005263157894736842">
            <value>KYVKRNTLKL</value>
            <value>1</value>
         </instance>
         <instance weight="0.005263157894736842">
            <value>KYVKDNTLKL</value>
            <value>1</value>
         </instance>
         <instance weight="0.005263157894736842">
            <value>KYVKQFTLKL</value>
            <value>1</value>
         </instance>
         <instance weight="0.005263157894736842">
            <value>KYVKQATLKL</value>
            <value>1</value>
         </instance>
         <instance weight="0.005263157894736842">
            <value>KYVKQRTLKL</value>
            <value>1</value>
         </instance>
         <instance weight="0.005263157894736842">
            <value>KYVKQHTLKL</value>
            <value>1</value>
         </instance>
         <instance weight="0.005263157894736842">
            <value>KYVKQDTLKL</value>
            <value>1</value>
         </instance>
         <instance weight="0.005263157894736842">
            <value>KYVKQNALKL</value>
            <value>1</value>
         </instance>
         <instance weight="0.005263157894736842">
            <value>KYVKQNFLKL</value>
            <value>1</value>
         </instance>
         <instance weight="0.005263157894736842">
            <value>KYVKQNHLKL</value>
            <value>1</value>
         </instance>
         <instance weight="0.005263157894736842">
            <value>KYVKQNRLKL</value>
            <value>1</value>
         </instance>
         <instance weight="0.005263157894736842">
            <value>KYVKQNDLKL</value>
            <value>1</value>
         </instance>
         <instance weight="0.005263157894736842">
            <value>KYVKQNTAKL</value>
            <value>1</value>
         </instance>
         <instance weight="0.005263157894736842">
            <value>KYVKQNTHKL</value>
            <value>1</value>
         </instance>
         <instance weight="0.005263157894736842">
            <value>KYVKQNTFKL</value>
            <value>1</value>
         </instance>
         <instance weight="0.005263157894736842">
            <value>KYVKQNTDKL</value>
            <value>1</value>
         </instance>
         <instance weight="0.005263157894736842">
            <value>KYVKQNTRKL</value>
            <value>1</value>
         </instance>
         <instance weight="0.005263157894736842">
            <value>KYVKQNTLFL</value>
            <value>1</value>
         </instance>
         <instance weight="0.005263157894736842">
            <value>KYVKQNTLAL</value>
            <value>1</value>
         </instance>
         <instance weight="0.005263157894736842">
            <value>KYVKQNTLHL</value>
            <value>1</value>
         </instance>
         <instance weight="0.005263157894736842">
            <value>KYVKQNTLRL</value>
            <value>1</value>
         </instance>
         <instance weight="0.005263157894736842">
            <value>KYVKQNTLDL</value>
            <value>1</value>
         </instance>
         <instance weight="0.005263157894736842">
            <value>KYVKQNTLKA</value>
            <value>1</value>
         </instance>
         <instance weight="0.005263157894736842">
            <value>KYVKQNTLKH</value>
            <value>1</value>
         </instance>
         <instance weight="0.005263157894736842">
            <value>KYVKQNTLKR</value>
            <value>1</value>
         </instance>
         <instance weight="0.005263157894736842">
            <value>KYVKQNTLKF</value>
            <value>1</value>
         </instance>
         <instance weight="0.005263157894736842">
            <value>KYVKQNTLKD</value>
            <value>1</value>
         </instance>
         <instance weight="0.005263157894736842">
            <value>AYVKQNTLKL</value>
            <value>1</value>
         </instance>
         <instance weight="0.005263157894736842">
            <value>DYVKQNTLKL</value>
            <value>1</value>
         </instance>
         <instance weight="0.005263157894736842">
            <value>RYVKQNTLKL</value>
            <value>1</value>
         </instance>
         <instance weight="0.005263157894736842">
            <value>HYVKQNTLKL</value>
            <value>1</value>
         </instance>
         <instance weight="0.005263157894736842">
            <value>FYVKQNTLKL</value>
            <value>1</value>
         </instance>
         <instance weight="0.005263157894736842">
            <value>KFVKQNTLKL</value>
            <value>1</value>
         </instance>
         <instance weight="0.005263157894736842">
            <value>KDVKQNTLKL</value>
            <value>1</value>
         </instance>
         <instance weight="0.005263157894736842">
            <value>KHVKQNTLKL</value>
            <value>1</value>
         </instance>
         <instance weight="0.005263157894736842">
            <value>KRVKQNTLKL</value>
            <value>1</value>
         </instance>
         <instance weight="0.005263157894736842">
            <value>KYRKQNTLKL</value>
            <value>1</value>
         </instance>
         <instance weight="0.005263157894736842">
            <value>KYHKQNTLKL</value>
            <value>1</value>
         </instance>
         <instance weight="0.005263157894736842">
            <value>KYFKQNTLKL</value>
            <value>1</value>
         </instance>
         <instance weight="0.005263157894736842">
            <value>KYDKQNTLKL</value>
            <value>1</value>
         </instance>
         <instance weight="0.005263157894736842">
            <value>KYAKQNTLKL</value>
            <value>1</value>
         </instance>
         <instance weight="0.005263157894736842">
            <value>KYVFQNTLKL</value>
            <value>1</value>
         </instance>
         <instance weight="0.005263157894736842">
            <value>KYVRQNTLKL</value>
            <value>1</value>
         </instance>
         <instance weight="0.005263157894736842">
            <value>KYVAQNTLKL</value>
            <value>1</value>
         </instance>
         <instance weight="0.005263157894736842">
            <value>KYVHQNTLKL</value>
            <value>1</value>
         </instance>
         <instance weight="0.005263157894736842">
            <value>KYVKRNTLKL</value>
            <value>1</value>
         </instance>
         <instance weight="0.005263157894736842">
            <value>KYVKHNTLKL</value>
            <value>1</value>
         </instance>
         <instance weight="0.005263157894736842">
            <value>KYVKANTLKL</value>
            <value>1</value>
         </instance>
         <instance weight="0.005263157894736842">
            <value>KYVKFNTLKL</value>
            <value>1</value>
         </instance>
         <instance weight="0.005263157894736842">
            <value>KYVKDNTLKL</value>
            <value>1</value>
         </instance>
         <instance weight="0.005263157894736842">
            <value>KYVKQRTLKL</value>
            <value>1</value>
         </instance>
         <instance weight="0.005263157894736842">
            <value>KYVKQHTLKL</value>
            <value>1</value>
         </instance>
         <instance weight="0.005263157894736842">
            <value>KYVKQDTLKL</value>
            <value>1</value>
         </instance>
         <instance weight="0.005263157894736842">
            <value>KYVKQATLKL</value>
            <value>1</value>
         </instance>
         <instance weight="0.005263157894736842">
            <value>KYVKQNALKL</value>
            <value>1</value>
         </instance>
         <instance weight="0.005263157894736842">
            <value>KYVKQNHLKL</value>
            <value>1</value>
         </instance>
         <instance weight="0.005263157894736842">
            <value>KYVKQNFLKL</value>
            <value>1</value>
         </instance>
         <instance weight="0.005263157894736842">
            <value>KYVKQNRLKL</value>
            <value>1</value>
         </instance>
         <instance weight="0.005263157894736842">
            <value>KYVKQNDLKL</value>
            <value>1</value>
         </instance>
         <instance weight="0.005263157894736842">
            <value>KYVKQNTRKL</value>
            <value>1</value>
         </instance>
         <instance weight="0.005263157894736842">
            <value>KYVKQNTHKL</value>
            <value>1</value>
         </instance>
         <instance weight="0.005263157894736842">
            <value>KYVKQNTFKL</value>
            <value>1</value>
         </instance>
         <instance weight="0.005263157894736842">
            <value>KYVKQNTAKL</value>
            <value>1</value>
         </instance>
         <instance weight="0.005263157894736842">
            <value>KYVKQNTDKL</value>
            <value>1</value>
         </instance>
         <instance weight="0.005263157894736842">
            <value>KYVKQNTLAL</value>
            <value>1</value>
         </instance>
         <instance weight="0.005263157894736842">
            <value>KYVKQNTLFL</value>
            <value>1</value>
         </instance>
         <instance weight="0.005263157894736842">
            <value>KYVKQNTLRL</value>
            <value>1</value>
         </instance>
         <instance weight="0.005263157894736842">
            <value>KYVKQNTLHL</value>
            <value>1</value>
         </instance>
         <instance weight="0.005263157894736842">
            <value>KYVKQNTLDL</value>
            <value>1</value>
         </instance>
         <instance weight="0.005263157894736842">
            <value>KYVKQNTLKF</value>
            <value>1</value>
         </instance>
         <instance weight="0.005263157894736842">
            <value>KYVKQNTLKA</value>
            <value>1</value>
         </instance>
         <instance weight="0.005263157894736842">
            <value>KYVKQNTLKD</value>
            <value>1</value>
         </instance>
         <instance weight="0.005263157894736842">
            <value>KYVKQNTLKH</value>
            <value>1</value>
         </instance>
         <instance weight="0.005263157894736842">
            <value>KYVKQNTLKR</value>
            <value>1</value>
         </instance>
         <instance weight="0.005263157894736842">
            <value>DYVKQNTLKL</value>
            <value>1</value>
         </instance>
         <instance weight="0.005263157894736842">
            <value>FYVKQNTLKL</value>
            <value>1</value>
         </instance>
         <instance weight="0.005263157894736842">
            <value>AYVKQNTLKL</value>
            <value>1</value>
         </instance>
         <instance weight="0.005263157894736842">
            <value>RYVKQNTLKL</value>
            <value>1</value>
         </instance>
         <instance weight="0.005263157894736842">
            <value>HYVKQNTLKL</value>
            <value>1</value>
         </instance>
         <instance weight="0.005263157894736842">
            <value>KFVKQNTLKL</value>
            <value>1</value>
         </instance>
         <instance weight="0.005263157894736842">
            <value>KHVKQNTLKL</value>
            <value>1</value>
         </instance>
         <instance weight="0.005263157894736842">
            <value>KAVKQNTLKL</value>
            <value>1</value>
         </instance>
         <instance weight="0.005263157894736842">
            <value>KDVKQNTLKL</value>
            <value>1</value>
         </instance>
         <instance weight="0.005263157894736842">
            <value>KYAKQNTLKL</value>
            <value>1</value>
         </instance>
         <instance weight="0.005263157894736842">
            <value>KYFKQNTLKL</value>
            <value>1</value>
         </instance>
         <instance weight="0.005263157894736842">
            <value>KYHKQNTLKL</value>
            <value>1</value>
         </instance>
         <instance weight="0.005263157894736842">
            <value>KYDKQNTLKL</value>
            <value>1</value>
         </instance>
         <instance weight="0.005263157894736842">
            <value>KYRKQNTLKL</value>
            <value>1</value>
         </instance>
         <instance weight="0.005263157894736842">
            <value>KYVHQNTLKL</value>
            <value>1</value>
         </instance>
         <instance weight="0.005263157894736842">
            <value>KYVAQNTLKL</value>
            <value>1</value>
         </instance>
         <instance weight="0.005263157894736842">
            <value>KYVRQNTLKL</value>
            <value>1</value>
         </instance>
         <instance weight="0.005263157894736842">
            <value>KYVFQNTLKL</value>
            <value>1</value>
         </instance>
         <instance weight="0.005263157894736842">
            <value>KYVDQNTLKL</value>
            <value>1</value>
         </instance>
         <instance weight="0.005263157894736842">
            <value>KYVKFNTLKL</value>
            <value>1</value>
         </instance>
         <instance weight="0.005263157894736842">
            <value>KYVKANTLKL</value>
            <value>1</value>
         </instance>
         <instance weight="0.005263157894736842">
            <value>KYVKHNTLKL</value>
            <value>1</value>
         </instance>
         <instance weight="0.005263157894736842">
            <value>KYVKRNTLKL</value>
            <value>1</value>
         </instance>
         <instance weight="0.005263157894736842">
            <value>KYVKDNTLKL</value>
            <value>1</value>
         </instance>
         <instance weight="0.005263157894736842">
            <value>KYVKQFTLKL</value>
            <value>1</value>
         </instance>
         <instance weight="0.005263157894736842">
            <value>KYVKQHTLKL</value>
            <value>1</value>
         </instance>
         <instance weight="0.005263157894736842">
            <value>KYVKQDTLKL</value>
            <value>1</value>
         </instance>
         <instance weight="0.005263157894736842">
            <value>KYVKQATLKL</value>
            <value>1</value>
         </instance>
         <instance weight="0.005263157894736842">
            <value>KYVKQRTLKL</value>
            <value>1</value>
         </instance>
         <instance weight="0.005263157894736842">
            <value>KYVKQNHLKL</value>
            <value>1</value>
         </instance>
         <instance weight="0.005263157894736842">
            <value>KYVKQNALKL</value>
            <value>1</value>
         </instance>
         <instance weight="0.005263157894736842">
            <value>KYVKQNFLKL</value>
            <value>1</value>
         </instance>
         <instance weight="0.005263157894736842">
            <value>KYVKQNDLKL</value>
            <value>1</value>
         </instance>
         <instance weight="0.005263157894736842">
            <value>KYVKQNRLKL</value>
            <value>1</value>
         </instance>
         <instance weight="0.005263157894736842">
            <value>KYVKQNTAKL</value>
            <value>1</value>
         </instance>
         <instance weight="0.005263157894736842">
            <value>KYVKQNTFKL</value>
            <value>1</value>
         </instance>
         <instance weight="0.005263157894736842">
            <value>KYVKQNTHKL</value>
            <value>1</value>
         </instance>
         <instance weight="0.005263157894736842">
            <value>KYVKQNTRKL</value>
            <value>1</value>
         </instance>
         <instance weight="0.005263157894736842">
            <value>KYVKQNTDKL</value>
            <value>1</value>
         </instance>
         <instance weight="0.005263157894736842">
            <value>KYVKQNTLFL</value>
            <value>1</value>
         </instance>
         <instance weight="0.005263157894736842">
            <value>KYVKQNTLAL</value>
            <value>1</value>
         </instance>
         <instance weight="0.005263157894736842">
            <value>KYVKQNTLHL</value>
            <value>1</value>
         </instance>
         <instance weight="0.005263157894736842">
            <value>KYVKQNTLRL</value>
            <value>1</value>
         </instance>
         <instance weight="0.005263157894736842">
            <value>KYVKQNTLKA</value>
            <value>1</value>
         </instance>
         <instance weight="0.005263157894736842">
            <value>KYVKQNTLKD</value>
            <value>1</value>
         </instance>
         <instance weight="0.005263157894736842">
            <value>KYVKQNTLKF</value>
            <value>1</value>
         </instance>
         <instance weight="0.005263157894736842">
            <value>KYVKQNTLKH</value>
            <value>1</value>
         </instance>
         <instance weight="0.5">
            <value>SKMRMATPLLMQA</value>
            <value>1</value>
         </instance>
         <instance weight="1.0">
            <value>SKMAAATPLLMQA</value>
            <value>1</value>
         </instance>
         <instance weight="0.3333333333333333">
            <value>CPKYVKQNTLKLATG</value>
            <value>1</value>
         </instance>
         <instance weight="0.14285714285714285">
            <value>CPKYAKQNTLKLATG</value>
            <value>1</value>
         </instance>
         <instance weight="0.14285714285714285">
            <value>CPKYVAQNTLKLATG</value>
            <value>1</value>
         </instance>
         <instance weight="0.14285714285714285">
            <value>CPKYVKANTLKLATG</value>
            <value>1</value>
         </instance>
         <instance weight="0.14285714285714285">
            <value>CPKYVKQATLKLATG</value>
            <value>1</value>
         </instance>
         <instance weight="0.14285714285714285">
            <value>CPKYVKQNALKLATG</value>
            <value>1</value>
         </instance>
         <instance weight="0.14285714285714285">
            <value>CPKYVKQNTAKLATG</value>
            <value>1</value>
         </instance>
         <instance weight="0.14285714285714285">
            <value>CPKYVKQNTLALATG</value>
            <value>1</value>
         </instance>
         <instance weight="1.0">
            <value>GGEELTIEERNLLSVAYKNVI</value>
            <value>0</value>
         </instance>
         <instance weight="1.0">
            <value>EELTEVITAAEFHPNSCNTF</value>
            <value>0</value>
         </instance>
         <instance weight="1.0">
            <value>AIQEVARRVMRQPQQQQQQ</value>
            <value>0</value>
         </instance>
         <instance weight="1.0">
            <value>VEENRQGREERCRQMSAREE</value>
            <value>0</value>
         </instance>
         <instance weight="1.0">
            <value>SARFISLYSDGLRQKRQLN</value>
            <value>0</value>
         </instance>
         <instance weight="1.0">
            <value>SLRDRVVDAQSKVVITTD</value>
            <value>0</value>
         </instance>
         <instance weight="1.0">
            <value>YLHYPIERGLVTRWDDM</value>
            <value>0</value>
         </instance>
         <instance weight="1.0">
            <value>SSMKVKIIAPPERKYS</value>
            <value>0</value>
         </instance>
         <instance weight="1.0">
            <value>VISSSIGSFFAPCLI</value>
            <value>0</value>
         </instance>
         <instance weight="1.0">
            <value>VGNRADTREALDFF</value>
            <value>0</value>
         </instance>
         <instance weight="1.0">
            <value>SPDFSAFPKLEQPEEDK</value>
            <value>0</value>
         </instance>
         <instance weight="1.0">
            <value>VTVHLSYLWLRRYSFGL</value>
            <value>0</value>
         </instance>
         <instance weight="1.0">
            <value>EDMVIVVHDWVNLYTNY</value>
            <value>0</value>
         </instance>
         <instance weight="1.0">
            <value>IFAPGTSILSAWIGGNS</value>
            <value>0</value>
         </instance>
         <instance weight="1.0">
            <value>EAIKPEYIHCQNSAGSL</value>
            <value>0</value>
         </instance>
         <instance weight="1.0">
            <value>LKKIKPIHKLHSRTTEQ</value>
            <value>0</value>
         </instance>
         <instance weight="1.0">
            <value>GPSTPPASPPADGSPPL</value>
            <value>0</value>
         </instance>
         <instance weight="1.0">
            <value>PAAGDVMNLVVLTAAMS</value>
            <value>0</value>
         </instance>
         <instance weight="1.0">
            <value>SYRVSSQNLVAIPVYVK</value>
            <value>0</value>
         </instance>
         <instance weight="1.0">
            <value>YVDAIKDSGRDYVAQFE</value>
            <value>0</value>
         </instance>
         <instance weight="1.0">
            <value>GASGYAGGEALRLLLAH</value>
            <value>0</value>
         </instance>
         <instance weight="1.0">
            <value>AKAASMNGKYVYVLPNN</value>
            <value>0</value>
         </instance>
         <instance weight="1.0">
            <value>DFILETMADLAILGTNL</value>
            <value>0</value>
         </instance>
         <instance weight="1.0">
            <value>RELSNEPMADLVVRPVD</value>
            <value>0</value>
         </instance>
         <instance weight="1.0">
            <value>AGQQLRQALGDIALLTT</value>
            <value>0</value>
         </instance>
         <instance weight="1.0">
            <value>SATAAETIRFATEASYP</value>
            <value>0</value>
         </instance>
         <instance weight="1.0">
            <value>VYLGAILVLVVILTGIF</value>
            <value>0</value>
         </instance>
         <instance weight="1.0">
            <value>KYLVPSDLTVGQFVYVI</value>
            <value>0</value>
         </instance>
         <instance weight="1.0">
            <value>IIQPKLLSFTSANPPSN</value>
            <value>0</value>
         </instance>
         <instance weight="1.0">
            <value>FAILVFSWIFFLVILPK</value>
            <value>0</value>
         </instance>
         <instance weight="1.0">
            <value>YLHSRLLERAAKLSDAL</value>
            <value>0</value>
         </instance>
         <instance weight="1.0">
            <value>QVVARARRIRNFLSQPF</value>
            <value>0</value>
         </instance>
         <instance weight="1.0">
            <value>SNDNVKELYETLNGVME</value>
            <value>0</value>
         </instance>
         <instance weight="1.0">
            <value>PGAVTVLADTAIRGKDL</value>
            <value>0</value>
         </instance>
         <instance weight="1.0">
            <value>EPKSIEQTHNSLLELEP</value>
            <value>0</value>
         </instance>
         <instance weight="1.0">
            <value>IRNVISHVSKASIGYKH</value>
            <value>0</value>
         </instance>
         <instance weight="1.0">
            <value>HLLLERFLATFQAKNKD</value>
            <value>0</value>
         </instance>
         <instance weight="1.0">
            <value>HLVGPSDCTLHGFVHGG</value>
            <value>0</value>
         </instance>
         <instance weight="1.0">
            <value>IAYGTNNVHPPDQVIGN</value>
            <value>0</value>
         </instance>
         <instance weight="1.0">
            <value>FARKGAAASNHFEGGGF</value>
            <value>0</value>
         </instance>
         <instance weight="1.0">
            <value>GTVENIDKGAKFQSLHG</value>
            <value>0</value>
         </instance>
         <instance weight="1.0">
            <value>PAQLSVAPDLTSATADV</value>
            <value>0</value>
         </instance>
         <instance weight="1.0">
            <value>VDESYRHNVPAGSESHF</value>
            <value>0</value>
         </instance>
         <instance weight="1.0">
            <value>TSHCFPETQFIAVTAYQ</value>
            <value>0</value>
         </instance>
         <instance weight="1.0">
            <value>VALCLPGWLPGSKVWYR</value>
            <value>0</value>
         </instance>
         <instance weight="1.0">
            <value>LVSSSICEEEKRETEEE</value>
            <value>0</value>
         </instance>
         <instance weight="1.0">
            <value>ARGELFVWQIRLPRTLA</value>
            <value>0</value>
         </instance>
         <instance weight="1.0">
            <value>EADVNGDGTVDFEEFVK</value>
            <value>0</value>
         </instance>
         <instance weight="1.0">
            <value>NQDEELRAAFKVFDKEH</value>
            <value>0</value>
         </instance>
         <instance weight="1.0">
            <value>GLKKIGQKIKDFFGKLA</value>
            <value>0</value>
         </instance>
         <instance weight="1.0">
            <value>ATSDKVSVTYGSGSFSG</value>
            <value>0</value>
         </instance>
         <instance weight="1.0">
            <value>NQPKGVGIENICPFSRD</value>
            <value>0</value>
         </instance>
         <instance weight="1.0">
            <value>KAMADEVNEKQVYDAHTKEI</value>
            <value>0</value>
         </instance>
         <instance weight="1.0">
            <value>QCISHIYSLCIRTFC</value>
            <value>0</value>
         </instance>
         <instance weight="1.0">
            <value>RKFDSNGDGNITFDEAVKRLK</value>
            <value>0</value>
         </instance>
         <instance weight="1.0">
            <value>KLKLYFAQV</value>
            <value>0</value>
         </instance>
         <instance weight="1.0">
            <value>QLCCVLRIL</value>
            <value>0</value>
         </instance>
         <instance weight="1.0">
            <value>TDLAITTLL</value>
            <value>0</value>
         </instance>
         <instance weight="1.0">
            <value>DINLMEDMA</value>
            <value>0</value>
         </instance>
         <instance weight="1.0">
            <value>NLIHEARIQ</value>
            <value>0</value>
         </instance>
         <instance weight="1.0">
            <value>LTLLNNHKL</value>
            <value>0</value>
         </instance>
         <instance weight="1.0">
            <value>MMKFMCIFV</value>
            <value>0</value>
         </instance>
         <instance weight="1.0">
            <value>SALNGLATA</value>
            <value>0</value>
         </instance>
         <instance weight="1.0">
            <value>PMTGDAFCR</value>
            <value>0</value>
         </instance>
         <instance weight="1.0">
            <value>KIFGGAKTI</value>
            <value>0</value>
         </instance>
         <instance weight="1.0">
            <value>NPIQRLLNF</value>
            <value>0</value>
         </instance>
         <instance weight="1.0">
            <value>QQQPQHAFN</value>
            <value>0</value>
         </instance>
         <instance weight="1.0">
            <value>GLVLCLVGW</value>
            <value>0</value>
         </instance>
         <instance weight="1.0">
            <value>DTANRIVAQ</value>
            <value>0</value>
         </instance>
         <instance weight="1.0">
            <value>VVAFARQHQ</value>
            <value>0</value>
         </instance>
         <instance weight="1.0">
            <value>FSYDVERAT</value>
            <value>0</value>
         </instance>
         <instance weight="0.5">
            <value>TSLNATGDT</value>
            <value>0</value>
         </instance>
         <instance weight="1.0">
            <value>QIIQTLRIS</value>
            <value>0</value>
         </instance>
         <instance weight="1.0">
            <value>ADPILISLK</value>
            <value>0</value>
         </instance>
         <instance weight="1.0">
            <value>LYMMDEINN</value>
            <value>0</value>
         </instance>
         <instance weight="1.0">
            <value>ARRLPVPRA</value>
            <value>0</value>
         </instance>
         <instance weight="1.0">
            <value>IINNPLIGA</value>
            <value>0</value>
         </instance>
         <instance weight="1.0">
            <value>SSLSSVAKH</value>
            <value>0</value>
         </instance>
         <instance weight="1.0">
            <value>ELTELLLVA</value>
            <value>0</value>
         </instance>
         <instance weight="1.0">
            <value>IFLFLQALL</value>
            <value>0</value>
         </instance>
         <instance weight="1.0">
            <value>LHNLLLHQE</value>
            <value>0</value>
         </instance>
         <instance weight="1.0">
            <value>SYTSASLSP</value>
            <value>0</value>
         </instance>
         <instance weight="1.0">
            <value>DEHISKTID</value>
            <value>0</value>
         </instance>
         <instance weight="1.0">
            <value>KRQLEQSIN</value>
            <value>0</value>
         </instance>
         <instance weight="1.0">
            <value>PFIIIGQLA</value>
            <value>0</value>
         </instance>
         <instance weight="1.0">
            <value>IEPTSGNTG</value>
            <value>0</value>
         </instance>
         <instance weight="1.0">
            <value>FAVDHYNGQ</value>
            <value>0</value>
         </instance>
         <instance weight="1.0">
            <value>RLGTRPLPR</value>
            <value>0</value>
         </instance>
         <instance weight="1.0">
            <value>TSKTSSTNG</value>
            <value>0</value>
         </instance>
         <instance weight="1.0">
            <value>DGFSYASFE</value>
            <value>0</value>
         </instance>
         <instance weight="1.0">
            <value>VTGDRLRVY</value>
            <value>0</value>
         </instance>
         <instance weight="1.0">
            <value>EQVIENAGE</value>
            <value>0</value>
         </instance>
         <instance weight="1.0">
            <value>VQHELDHLQ</value>
            <value>0</value>
         </instance>
         <instance weight="1.0">
            <value>QIIDEAKAY</value>
            <value>0</value>
         </instance>
         <instance weight="1.0">
            <value>RGASVEDIK</value>
            <value>0</value>
         </instance>
         <instance weight="1.0">
            <value>VAYASSSLA</value>
            <value>0</value>
         </instance>
         <instance weight="1.0">
            <value>QQTVGVMGT</value>
            <value>0</value>
         </instance>
         <instance weight="1.0">
            <value>AHFQKALLV</value>
            <value>0</value>
         </instance>
         <instance weight="1.0">
            <value>MKRMLRFKA</value>
            <value>0</value>
         </instance>
         <instance weight="1.0">
            <value>FGKELNVEI</value>
            <value>0</value>
         </instance>
         <instance weight="1.0">
            <value>PSVVSFKNG</value>
            <value>0</value>
         </instance>
         <instance weight="1.0">
            <value>VDSSSRYDV</value>
            <value>0</value>
         </instance>
         <instance weight="1.0">
            <value>ITKAYEMLS</value>
            <value>0</value>
         </instance>
         <instance weight="1.0">
            <value>EYVMTCPRC</value>
            <value>0</value>
         </instance>
         <instance weight="1.0">
            <value>GLIRKYSGS</value>
            <value>0</value>
         </instance>
         <instance weight="1.0">
            <value>LRWQKTKQT</value>
            <value>0</value>
         </instance>
         <instance weight="1.0">
            <value>QHPYVLMGL</value>
            <value>0</value>
         </instance>
         <instance weight="1.0">
            <value>VLFNFSESSFN</value>
            <value>0</value>
         </instance>
         <instance weight="1.0">
            <value>VLQVVDTFVESGRGAG</value>
            <value>0</value>
         </instance>
         <instance weight="1.0">
            <value>MSSYEETRLTAQ</value>
            <value>0</value>
         </instance>
         <instance weight="1.0">
            <value>LQHTYMEGEDYVF</value>
            <value>0</value>
         </instance>
         <instance weight="1.0">
            <value>EEPNLQEKNMQ</value>
            <value>0</value>
         </instance>
         <instance weight="1.0">
            <value>ITDGEFMQQHIQCN</value>
            <value>0</value>
         </instance>
         <instance weight="1.0">
            <value>ETLYYLNYMTKFVEFAD</value>
            <value>0</value>
         </instance>
         <instance weight="1.0">
            <value>GTECGRNFD</value>
            <value>0</value>
         </instance>
         <instance weight="1.0">
            <value>DGDLPEIALAGRSNVG</value>
            <value>0</value>
         </instance>
         <instance weight="1.0">
            <value>DTPGIREFNLAGITR</value>
            <value>0</value>
         </instance>
         <instance weight="1.0">
            <value>EKCGNSILIKVNQIGT</value>
            <value>0</value>
         </instance>
         <instance weight="1.0">
            <value>TRDRLINLVQGTYLA</value>
            <value>0</value>
         </instance>
         <instance weight="1.0">
            <value>EDYPGIVNPLDHT</value>
            <value>0</value>
         </instance>
         <instance weight="1.0">
            <value>KSPYIQNKQEKKI</value>
            <value>0</value>
         </instance>
         <instance weight="1.0">
            <value>GFCQDVLENNTLI</value>
            <value>0</value>
         </instance>
         <instance weight="1.0">
            <value>NLCATYLLEAPFVIDSSK</value>
            <value>0</value>
         </instance>
         <instance weight="1.0">
            <value>KEIEVLYIRNVTFE</value>
            <value>0</value>
         </instance>
         <instance weight="1.0">
            <value>SLSALLRKMVHVHVAS</value>
            <value>0</value>
         </instance>
         <instance weight="1.0">
            <value>EGDVKSFCGIRQNGG</value>
            <value>0</value>
         </instance>
         <instance weight="1.0">
            <value>ISDKLEIACGSGILRV</value>
            <value>0</value>
         </instance>
         <instance weight="1.0">
            <value>LPLVMVAPSGARLGP</value>
            <value>0</value>
         </instance>
         <instance weight="1.0">
            <value>RPRHQPGGLCLLLLLLCQFMEDR</value>
            <value>0</value>
         </instance>
         <instance weight="1.0">
            <value>PVTGIPPHVVKVP</value>
            <value>0</value>
         </instance>
         <instance weight="1.0">
            <value>SSVFEPKAGISLNDKFVKLIS</value>
            <value>0</value>
         </instance>
         <instance weight="1.0">
            <value>KYRNFRALLKTKSALKT</value>
            <value>0</value>
         </instance>
         <instance weight="1.0">
            <value>NPFDHKAVPGGSSGGSAAA</value>
            <value>0</value>
         </instance>
         <instance weight="1.0">
            <value>RYDGTLYGRRAAGE</value>
            <value>0</value>
         </instance>
         <instance weight="1.0">
            <value>QRAEKVTKFI</value>
            <value>0</value>
         </instance>
         <instance weight="1.0">
            <value>DIGLEVIRE</value>
            <value>0</value>
         </instance>
         <instance weight="1.0">
            <value>PGLIGGVIVGSMFA</value>
            <value>0</value>
         </instance>
         <instance weight="1.0">
            <value>SNICTATVLMAIAA</value>
            <value>0</value>
         </instance>
         <instance weight="1.0">
            <value>NHECGATHVDTLKR</value>
            <value>0</value>
         </instance>
         <instance weight="1.0">
            <value>DVEATLGNRGRVLL</value>
            <value>0</value>
         </instance>
         <instance weight="1.0">
            <value>TTVVWDRATGQAVH</value>
            <value>0</value>
         </instance>
         <instance weight="1.0">
            <value>KAVAFGEALTDDFK</value>
            <value>0</value>
         </instance>
         <instance weight="1.0">
            <value>ITNSIAEAQRVMAA</value>
            <value>0</value>
         </instance>
         <instance weight="1.0">
            <value>YGARLAAKYLDKEL</value>
            <value>0</value>
         </instance>
         <instance weight="1.0">
            <value>LDNMSEDEILELNI</value>
            <value>0</value>
         </instance>
         <instance weight="1.0">
            <value>SPKVATYDLQPEMS</value>
            <value>0</value>
         </instance>
         <instance weight="1.0">
            <value>GHVATVCGRYYAMD</value>
            <value>0</value>
         </instance>
         <instance weight="1.0">
            <value>VYLDYYYATSPNPD</value>
            <value>0</value>
         </instance>
         <instance weight="1.0">
            <value>ISILLVKDKTLHRA</value>
            <value>0</value>
         </instance>
         <instance weight="1.0">
            <value>QILDPHCLEKFPLL</value>
            <value>0</value>
         </instance>
         <instance weight="1.0">
            <value>TLDPAKLADGDYKFAC</value>
            <value>0</value>
         </instance>
         <instance weight="1.0">
            <value>VNGSHQKTFEEILPEI</value>
            <value>0</value>
         </instance>
         <instance weight="1.0">
            <value>QLSELHCDKLHVDPEN</value>
            <value>0</value>
         </instance>
         <instance weight="1.0">
            <value>NLDNLKGTYAKLSELH</value>
            <value>0</value>
         </instance>
         <instance weight="1.0">
            <value>DEALREAMPKVMKYVG</value>
            <value>0</value>
         </instance>
         <instance weight="1.0">
            <value>LGLSSEKLEFLFKNAI</value>
            <value>0</value>
         </instance>
         <instance weight="1.0">
            <value>DPHCDVFQDETWDLFV</value>
            <value>0</value>
         </instance>
         <instance weight="1.0">
            <value>NRRAKLKRSHRESQFL</value>
            <value>0</value>
         </instance>
         <instance weight="1.0">
            <value>VIKDENMYGCQFHPEK</value>
            <value>0</value>
         </instance>
         <instance weight="1.0">
            <value>QFHPERSGAAGAKLLK</value>
            <value>0</value>
         </instance>
         <instance weight="1.0">
            <value>LGHASALLAASVFHFG</value>
            <value>0</value>
         </instance>
         <instance weight="1.0">
            <value>RLGYDLELTRKIVDSV</value>
            <value>0</value>
         </instance>
         <instance weight="1.0">
            <value>TGENEHHKVEALFKAF</value>
            <value>0</value>
         </instance>
         <instance weight="1.0">
            <value>NNTKIVWICNPNNPTG</value>
            <value>0</value>
         </instance>
         <instance weight="1.0">
            <value>YVCSPNNPTGQLINPQ</value>
            <value>0</value>
         </instance>
         <instance weight="1.0">
            <value>ARALVTNPRILIFDEA</value>
            <value>0</value>
         </instance>
         <instance weight="1.0">
            <value>IVMDKTTMLLVSGTGEVIEPD</value>
            <value>0</value>
         </instance>
         <instance weight="1.0">
            <value>AGEPADKGVLWESAGEG</value>
            <value>0</value>
         </instance>
         <instance weight="1.0">
            <value>ENFAKIWDAFGAVLKEGIY</value>
            <value>0</value>
         </instance>
         <instance weight="1.0">
            <value>IAFQGLPSRIAWLG</value>
            <value>0</value>
         </instance>
         <instance weight="1.0">
            <value>KIKVNKYRKE</value>
            <value>0</value>
         </instance>
         <instance weight="1.0">
            <value>IAFTCIGGLASPVP</value>
            <value>0</value>
         </instance>
         <instance weight="1.0">
            <value>KYHMEDVHRAGGVF</value>
            <value>0</value>
         </instance>
         <instance weight="1.0">
            <value>TKMKSVLVDFLVGA</value>
            <value>0</value>
         </instance>
         <instance weight="1.0">
            <value>CNAAVERNVTLRHL</value>
            <value>0</value>
         </instance>
         <instance weight="1.0">
            <value>LGAIAGALVLVAAV</value>
            <value>0</value>
         </instance>
         <instance weight="1.0">
            <value>GADLPMCLHGAAHG</value>
            <value>0</value>
         </instance>
         <instance weight="1.0">
            <value>ENGLNNLNLDNQHL</value>
            <value>0</value>
         </instance>
         <instance weight="1.0">
            <value>LLLMLLILALWKIG</value>
            <value>0</value>
         </instance>
         <instance weight="1.0">
            <value>AGPCRKQTGCPHGK</value>
            <value>0</value>
         </instance>
         <instance weight="1.0">
            <value>QGNIFATSALRSMR</value>
            <value>0</value>
         </instance>
         <instance weight="1.0">
            <value>ISPATSVVQHSHLR</value>
            <value>0</value>
         </instance>
         <instance weight="1.0">
            <value>DTKVEFDEAGEAGL</value>
            <value>0</value>
         </instance>
         <instance weight="1.0">
            <value>VLVVLLGRYVTRPA</value>
            <value>0</value>
         </instance>
         <instance weight="1.0">
            <value>VVAVLNTEPVTVSP</value>
            <value>0</value>
         </instance>
         <instance weight="1.0">
            <value>RVSYLEIYNEEVRDLL</value>
            <value>0</value>
         </instance>
         <instance weight="1.0">
            <value>MKCFKEASFSKRLGAE</value>
            <value>0</value>
         </instance>
         <instance weight="1.0">
            <value>FANQMGLDLIIVDKRR</value>
            <value>0</value>
         </instance>
         <instance weight="1.0">
            <value>PPEAFIPKPKIKSAVI</value>
            <value>0</value>
         </instance>
         <instance weight="1.0">
            <value>VVDRMAAGPGSKVYGR</value>
            <value>0</value>
         </instance>
         <instance weight="1.0">
            <value>QQYGTSPRTFGQGTKV</value>
            <value>0</value>
         </instance>
         <instance weight="1.0">
            <value>ERQSVFPFESGKPFKI</value>
            <value>0</value>
         </instance>
         <instance weight="1.0">
            <value>PSNLPKVDEIETIEEP</value>
            <value>0</value>
         </instance>
         <instance weight="1.0">
            <value>GQKSVSTTEMTEGIIR</value>
            <value>0</value>
         </instance>
         <instance weight="1.0">
            <value>IMRDMRAHNIEMITIG</value>
            <value>0</value>
         </instance>
         <instance weight="1.0">
            <value>WSIERVAYRPVRNSKR</value>
            <value>0</value>
         </instance>
         <instance weight="1.0">
            <value>IITVALAIVIIFEIVL</value>
            <value>0</value>
         </instance>
         <instance weight="1.0">
            <value>FATPDALADATLTQLR</value>
            <value>0</value>
         </instance>
         <instance weight="1.0">
            <value>QTGIAGSTTTGKYVVI</value>
            <value>0</value>
         </instance>
         <instance weight="1.0">
            <value>VSKIIESFMPIPMPGS</value>
            <value>0</value>
         </instance>
         <instance weight="1.0">
            <value>IDHVIDIGDNRYIRVW</value>
            <value>0</value>
         </instance>
         <instance weight="1.0">
            <value>LKALLAVAKKILI</value>
            <value>0</value>
         </instance>
         <instance weight="1.0">
            <value>SPENLQRSIIVAP</value>
            <value>0</value>
         </instance>
         <instance weight="1.0">
            <value>AVDNPRAYSGWRL</value>
            <value>0</value>
         </instance>
         <instance weight="1.0">
            <value>SNCEFTEED</value>
            <value>0</value>
         </instance>
         <instance weight="1.0">
            <value>YRSEKKWST</value>
            <value>0</value>
         </instance>
         <instance weight="1.0">
            <value>EITTTAVID</value>
            <value>0</value>
         </instance>
         <instance weight="1.0">
            <value>KDRGYKLVSVGKTFVYPIA</value>
            <value>0</value>
         </instance>
         <instance weight="1.0">
            <value>TLMNTEKHFFHKVNERLSK</value>
            <value>0</value>
         </instance>
         <instance weight="1.0">
            <value>LLDQFLRIIGVDEEKIYNDVEG</value>
            <value>0</value>
         </instance>
         <instance weight="1.0">
            <value>SGGEKQRVAIGRALLTAP</value>
            <value>0</value>
         </instance>
         <instance weight="1.0">
            <value>SGVEHEELLKVAEPLT</value>
            <value>0</value>
         </instance>
         <instance weight="1.0">
            <value>TSMSLVEPGCSVKFTKP</value>
            <value>0</value>
         </instance>
         <instance weight="1.0">
            <value>GRVMIPATLRQ</value>
            <value>0</value>
         </instance>
         <instance weight="1.0">
            <value>RVLYCCPEIFTMRQQ</value>
            <value>0</value>
         </instance>
         <instance weight="1.0">
            <value>DWVSMDQISPWMG</value>
            <value>0</value>
         </instance>
         <instance weight="1.0">
            <value>LESGEDIPIEERD</value>
            <value>0</value>
         </instance>
         <instance weight="1.0">
            <value>LVEQMRYKDPT</value>
            <value>0</value>
         </instance>
         <instance weight="1.0">
            <value>AQKLVLNMISTMTMIGVG</value>
            <value>0</value>
         </instance>
         <instance weight="1.0">
            <value>DNSLSNSLSGLQLNEDIN</value>
            <value>0</value>
         </instance>
         <instance weight="1.0">
            <value>HSKPPHSPLVLKRCHVST</value>
            <value>0</value>
         </instance>
         <instance weight="1.0">
            <value>WITILRFMGDLPEPKYHT</value>
            <value>0</value>
         </instance>
         <instance weight="1.0">
            <value>PKEKICIPPSSDFGKMDC</value>
            <value>0</value>
         </instance>
         <instance weight="1.0">
            <value>IEKALSEGGEEHEIFVDE</value>
            <value>0</value>
         </instance>
         <instance weight="1.0">
            <value>GGVISDKFGGVRVTLINF</value>
            <value>0</value>
         </instance>
         <instance weight="1.0">
            <value>CILMNINDRYDDGTSGGL</value>
            <value>0</value>
         </instance>
         <instance weight="1.0">
            <value>GRTALLLAGCRVVWILQF</value>
            <value>0</value>
         </instance>
         <instance weight="1.0">
            <value>SLLLRGGRIRALKAALLE</value>
            <value>0</value>
         </instance>
         <instance weight="1.0">
            <value>AHPPSFLTDLNNPHNLTC</value>
            <value>0</value>
         </instance>
         <instance weight="1.0">
            <value>LGSPAKSDFSDTNCAQTH</value>
            <value>0</value>
         </instance>
         <instance weight="1.0">
            <value>LSNDLTRSQTTNIFGFAE</value>
            <value>0</value>
         </instance>
         <instance weight="1.0">
            <value>QGVSEISSKKIGQYVMDD</value>
            <value>0</value>
         </instance>
         <instance weight="1.0">
            <value>YIRFASVYRSFEDVREFG</value>
            <value>0</value>
         </instance>
         <instance weight="1.0">
            <value>LLGGLRAVAQTISYEVSL</value>
            <value>0</value>
         </instance>
         <instance weight="1.0">
            <value>NEWHLLLEILAILSMILG</value>
            <value>0</value>
         </instance>
         <instance weight="1.0">
            <value>TKDPFLALSLALCLLSLG</value>
            <value>0</value>
         </instance>
         <instance weight="1.0">
            <value>GQIKLYFLSFLITL</value>
            <value>0</value>
         </instance>
         <instance weight="1.0">
            <value>RVDPVVIMQVIHPDGTRCLL</value>
            <value>0</value>
         </instance>
         <instance weight="1.0">
            <value>FLVRLMSKLVPQEVPPPITA</value>
            <value>0</value>
         </instance>
         <instance weight="1.0">
            <value>KYNVLFITDEVQSG</value>
            <value>0</value>
         </instance>
         <instance weight="1.0">
            <value>YSKRSRSCGLCDLY</value>
            <value>0</value>
         </instance>
         <instance weight="1.0">
            <value>DHTKLGKQLTAIYR</value>
            <value>0</value>
         </instance>
         <instance weight="1.0">
            <value>GPVFNWGAYVPEGI</value>
            <value>0</value>
         </instance>
         <instance weight="1.0">
            <value>NYILVNITVGGFLM</value>
            <value>0</value>
         </instance>
         <instance weight="1.0">
            <value>QTAAAGSFASAFAA</value>
            <value>0</value>
         </instance>
         <instance weight="1.0">
            <value>NMSYLFFFFFIQLV</value>
            <value>0</value>
         </instance>
         <instance weight="1.0">
            <value>EYDVANNSGNNATF</value>
            <value>0</value>
         </instance>
         <instance weight="1.0">
            <value>SAAMYKEILDSKIK</value>
            <value>0</value>
         </instance>
         <instance weight="1.0">
            <value>WLSYVNYGCYCGWG</value>
            <value>0</value>
         </instance>
         <instance weight="1.0">
            <value>TLWCGHGNKSSGPN</value>
            <value>0</value>
         </instance>
         <instance weight="1.0">
            <value>MYAGPTGVQWHCRA</value>
            <value>0</value>
         </instance>
         <instance weight="1.0">
            <value>EKEVLRERQENLRL</value>
            <value>0</value>
         </instance>
         <instance weight="1.0">
            <value>PDLDPQFVREFYSA</value>
            <value>0</value>
         </instance>
         <instance weight="1.0">
            <value>QAQALPGQMLYTQP</value>
            <value>0</value>
         </instance>
         <instance weight="1.0">
            <value>QRDGMLLHHTLGNG</value>
            <value>0</value>
         </instance>
         <instance weight="1.0">
            <value>HAADVTQSSHFMLS</value>
            <value>0</value>
         </instance>
         <instance weight="1.0">
            <value>KLDSSITIADHVVS</value>
            <value>0</value>
         </instance>
         <instance weight="1.0">
            <value>ALMVRSVTKVNESL</value>
            <value>0</value>
         </instance>
         <instance weight="1.0">
            <value>SLFIDPTIEAVEKS</value>
            <value>0</value>
         </instance>
         <instance weight="1.0">
            <value>KCNLYRQKIPAWQA</value>
            <value>0</value>
         </instance>
         <instance weight="1.0">
            <value>TKQFAQWWEALGEN</value>
            <value>0</value>
         </instance>
         <instance weight="1.0">
            <value>EIFGTAAIFWVLIP</value>
            <value>0</value>
         </instance>
         <instance weight="1.0">
            <value>DCGEKSVELYKQTI</value>
            <value>0</value>
         </instance>
         <instance weight="1.0">
            <value>NTGQESGALAEVLL</value>
            <value>0</value>
         </instance>
         <instance weight="1.0">
            <value>RHTLRRAIDQLVEK</value>
            <value>0</value>
         </instance>
         <instance weight="1.0">
            <value>KGSQGAKQVKAAPA</value>
            <value>0</value>
         </instance>
         <instance weight="1.0">
            <value>GGLLQAATYLAGLS</value>
            <value>0</value>
         </instance>
         <instance weight="1.0">
            <value>PYKITSDEMYDIFG</value>
            <value>0</value>
         </instance>
         <instance weight="1.0">
            <value>HLSRAIGRIAGKDG</value>
            <value>0</value>
         </instance>
         <instance weight="1.0">
            <value>SDLPALSTGLLHLH</value>
            <value>0</value>
         </instance>
         <instance weight="1.0">
            <value>LDKIYEKPKTRLFS</value>
            <value>0</value>
         </instance>
         <instance weight="1.0">
            <value>KNCRSPGVMLNIPH</value>
            <value>0</value>
         </instance>
         <instance weight="1.0">
            <value>GAYDPQKQLIIEDP</value>
            <value>0</value>
         </instance>
         <instance weight="1.0">
            <value>EKDEKGMPVTARVV</value>
            <value>0</value>
         </instance>
         <instance weight="1.0">
            <value>PRVSLEQDSPIAPGRSPLATTVVD</value>
            <value>0</value>
         </instance>
         <instance weight="1.0">
            <value>EDVEVYERTHGHSHYRRRHCSRRR</value>
            <value>0</value>
         </instance>
         <instance weight="1.0">
            <value>LGFHSFGLYIHNDTMSALGRPQDM</value>
            <value>0</value>
         </instance>
         <instance weight="1.0">
            <value>GRLIFQYASF</value>
            <value>0</value>
         </instance>
         <instance weight="1.0">
            <value>LIPHLATLGW</value>
            <value>0</value>
         </instance>
         <instance weight="1.0">
            <value>EERQEVPIIN</value>
            <value>0</value>
         </instance>
         <instance weight="1.0">
            <value>LMGVAMALFA</value>
            <value>0</value>
         </instance>
         <instance weight="1.0">
            <value>NLEQSIGLLP</value>
            <value>0</value>
         </instance>
         <instance weight="1.0">
            <value>VRHGDVERLI</value>
            <value>0</value>
         </instance>
         <instance weight="1.0">
            <value>LYYGSKQALH</value>
            <value>0</value>
         </instance>
         <instance weight="1.0">
            <value>FWFVGIHGPS</value>
            <value>0</value>
         </instance>
         <instance weight="1.0">
            <value>LKAYTTRVGS</value>
            <value>0</value>
         </instance>
         <instance weight="1.0">
            <value>GLIPMGRTGA</value>
            <value>0</value>
         </instance>
         <instance weight="1.0">
            <value>SGCSNIEIFN</value>
            <value>0</value>
         </instance>
         <instance weight="1.0">
            <value>TYTDEVIYGM</value>
            <value>0</value>
         </instance>
         <instance weight="1.0">
            <value>YDFTEERLCL</value>
            <value>0</value>
         </instance>
         <instance weight="1.0">
            <value>SVECPLAAVT</value>
            <value>0</value>
         </instance>
         <instance weight="1.0">
            <value>YGPVIECDIV</value>
            <value>0</value>
         </instance>
         <instance weight="1.0">
            <value>EVVKERNGEE</value>
            <value>0</value>
         </instance>
         <instance weight="1.0">
            <value>NGVRFRMGHG</value>
            <value>0</value>
         </instance>
         <instance weight="1.0">
            <value>EVAKRRTFAI</value>
            <value>0</value>
         </instance>
         <instance weight="1.0">
            <value>TDRSATSDWM</value>
            <value>0</value>
         </instance>
         <instance weight="1.0">
            <value>AANSSQLYDQ</value>
            <value>0</value>
         </instance>
         <instance weight="1.0">
            <value>ETGANDVWVI</value>
            <value>0</value>
         </instance>
         <instance weight="1.0">
            <value>VKDEARFLLI</value>
            <value>0</value>
         </instance>
         <instance weight="1.0">
            <value>TCDAVVANGC</value>
            <value>0</value>
         </instance>
         <instance weight="1.0">
            <value>DHPHGGGEGR</value>
            <value>0</value>
         </instance>
         <instance weight="1.0">
            <value>KLIRKNFWKK</value>
            <value>0</value>
         </instance>
         <instance weight="1.0">
            <value>KAPLSNFAYL</value>
            <value>0</value>
         </instance>
         <instance weight="1.0">
            <value>GTRIFGPVTR</value>
            <value>0</value>
         </instance>
         <instance weight="1.0">
            <value>YWVGQDGKQK</value>
            <value>0</value>
         </instance>
         <instance weight="1.0">
            <value>AVRRNPDTQW</value>
            <value>0</value>
         </instance>
         <instance weight="1.0">
            <value>ASMAVIELVD</value>
            <value>0</value>
         </instance>
         <instance weight="1.0">
            <value>AKELRRVAEP</value>
            <value>0</value>
         </instance>
         <instance weight="1.0">
            <value>RLVKLIEILK</value>
            <value>0</value>
         </instance>
         <instance weight="1.0">
            <value>RRAKLYYLRD</value>
            <value>0</value>
         </instance>
         <instance weight="1.0">
            <value>STMGPGLKLD</value>
            <value>0</value>
         </instance>
         <instance weight="1.0">
            <value>YKKRRRKDSK</value>
            <value>0</value>
         </instance>
         <instance weight="1.0">
            <value>RFRPRAKGSA</value>
            <value>0</value>
         </instance>
         <instance weight="1.0">
            <value>EGVEIPQDVN</value>
            <value>0</value>
         </instance>
         <instance weight="1.0">
            <value>QLSIPDLPWQ</value>
            <value>0</value>
         </instance>
         <instance weight="1.0">
            <value>TKFHAGTNVG</value>
            <value>0</value>
         </instance>
         <instance weight="1.0">
            <value>LTGKSVQYGN</value>
            <value>0</value>
         </instance>
         <instance weight="1.0">
            <value>EQTARLKEVK</value>
            <value>0</value>
         </instance>
         <instance weight="1.0">
            <value>NEKQVLEVDT</value>
            <value>0</value>
         </instance>
         <instance weight="1.0">
            <value>NGRKVLARRR</value>
            <value>0</value>
         </instance>
         <instance weight="1.0">
            <value>QIVRRRGRLY</value>
            <value>0</value>
         </instance>
         <instance weight="1.0">
            <value>WRGGGIVFGP</value>
            <value>0</value>
         </instance>
         <instance weight="1.0">
            <value>AMSGTLRALL</value>
            <value>0</value>
         </instance>
         <instance weight="1.0">
            <value>QTIEVKGPKG</value>
            <value>0</value>
         </instance>
         <instance weight="1.0">
            <value>SSMKTLEAQK</value>
            <value>0</value>
         </instance>
         <instance weight="1.0">
            <value>ERRQKLAELE</value>
            <value>0</value>
         </instance>
         <instance weight="1.0">
            <value>VKLHPEVTAT</value>
            <value>0</value>
         </instance>
         <instance weight="1.0">
            <value>PGFARNFLLP</value>
            <value>0</value>
         </instance>
         <instance weight="1.0">
            <value>ACGAAESVPL</value>
            <value>0</value>
         </instance>
         <instance weight="1.0">
            <value>LDMSSDQIAA</value>
            <value>0</value>
         </instance>
         <instance weight="1.0">
            <value>DFYNVPVQDK</value>
            <value>0</value>
         </instance>
         <instance weight="1.0">
            <value>NERCDTLARE</value>
            <value>0</value>
         </instance>
         <instance weight="1.0">
            <value>RSLKDLSSLR</value>
            <value>0</value>
         </instance>
         <instance weight="1.0">
            <value>LRVKLRLVIY</value>
            <value>0</value>
         </instance>
         <instance weight="1.0">
            <value>ISNHFDLTLV</value>
            <value>0</value>
         </instance>
         <instance weight="1.0">
            <value>RDEEVHIAQQ</value>
            <value>0</value>
         </instance>
         <instance weight="1.0">
            <value>KYHLIRRSSK</value>
            <value>0</value>
         </instance>
         <instance weight="1.0">
            <value>SLIQREKKRQ</value>
            <value>0</value>
         </instance>
         <instance weight="1.0">
            <value>EIIITWSRAS</value>
            <value>0</value>
         </instance>
         <instance weight="1.0">
            <value>SGSNLKKKFH</value>
            <value>0</value>
         </instance>
         <instance weight="1.0">
            <value>NKYFLVLTLR</value>
            <value>0</value>
         </instance>
         <instance weight="1.0">
            <value>IRKCVRVQLI</value>
            <value>0</value>
         </instance>
         <instance weight="1.0">
            <value>EKIDYKDVDL</value>
            <value>0</value>
         </instance>
         <instance weight="1.0">
            <value>TTRKSPCGEG</value>
            <value>0</value>
         </instance>
         <instance weight="1.0">
            <value>LKRREYYEPP</value>
            <value>0</value>
         </instance>
         <instance weight="1.0">
            <value>KMAEANRAFA</value>
            <value>0</value>
         </instance>
         <instance weight="1.0">
            <value>TTIEHKVDTF</value>
            <value>0</value>
         </instance>
         <instance weight="1.0">
            <value>LSAAGYVTRD</value>
            <value>0</value>
         </instance>
         <instance weight="1.0">
            <value>AGSRFLRSWT</value>
            <value>0</value>
         </instance>
         <instance weight="1.0">
            <value>SEVKAAVTGN</value>
            <value>0</value>
         </instance>
         <instance weight="1.0">
            <value>GQARELCTLK</value>
            <value>0</value>
         </instance>
         <instance weight="1.0">
            <value>DPDVDEPLET</value>
            <value>0</value>
         </instance>
         <instance weight="1.0">
            <value>AINRPDITDT</value>
            <value>0</value>
         </instance>
         <instance weight="1.0">
            <value>PDGCKLDCLM</value>
            <value>0</value>
         </instance>
         <instance weight="1.0">
            <value>CDRNCKNEGG</value>
            <value>0</value>
         </instance>
         <instance weight="1.0">
            <value>IPERAGSGSQ</value>
            <value>0</value>
         </instance>
         <instance weight="1.0">
            <value>GLMSSAGLVR</value>
            <value>0</value>
         </instance>
         <instance weight="1.0">
            <value>ILFSCILLYI</value>
            <value>0</value>
         </instance>
         <instance weight="1.0">
            <value>THAMCTVICC</value>
            <value>0</value>
         </instance>
         <instance weight="1.0">
            <value>LQDVAHEIND</value>
            <value>0</value>
         </instance>
         <instance weight="1.0">
            <value>VAEKRAANPS</value>
            <value>0</value>
         </instance>
         <instance weight="1.0">
            <value>PLPETVVAHL</value>
            <value>0</value>
         </instance>
         <instance weight="1.0">
            <value>PLFTHPNPEN</value>
            <value>0</value>
         </instance>
         <instance weight="1.0">
            <value>TASLSHKPQS</value>
            <value>0</value>
         </instance>
         <instance weight="1.0">
            <value>AGVAYLQQNE</value>
            <value>0</value>
         </instance>
         <instance weight="1.0">
            <value>TEIKSLRDHG</value>
            <value>0</value>
         </instance>
         <instance weight="1.0">
            <value>NFLDVGGGAT</value>
            <value>0</value>
         </instance>
         <instance weight="1.0">
            <value>QIRIKIANDL</value>
            <value>0</value>
         </instance>
         <instance weight="1.0">
            <value>TVSLCGWVHR</value>
            <value>0</value>
         </instance>
         <instance weight="1.0">
            <value>QISHVLRAEE</value>
            <value>0</value>
         </instance>
         <instance weight="1.0">
            <value>VTERASYVLK</value>
            <value>0</value>
         </instance>
         <instance weight="1.0">
            <value>ENQLDELMTF</value>
            <value>0</value>
         </instance>
         <instance weight="1.0">
            <value>GTKMSKSKDN</value>
            <value>0</value>
         </instance>
         <instance weight="1.0">
            <value>HTKKGYKEIC</value>
            <value>0</value>
         </instance>
         <instance weight="1.0">
            <value>ALINLSSFSS</value>
            <value>0</value>
         </instance>
         <instance weight="1.0">
            <value>EFPIIADDRG</value>
            <value>0</value>
         </instance>
         <instance weight="1.0">
            <value>EQFMAEIAYQ</value>
            <value>0</value>
         </instance>
         <instance weight="1.0">
            <value>THPAQKEITC</value>
            <value>0</value>
         </instance>
         <instance weight="1.0">
            <value>PAGFVAVFNS</value>
            <value>0</value>
         </instance>
         <instance weight="1.0">
            <value>PDSLIDGVIR</value>
            <value>0</value>
         </instance>
         <instance weight="1.0">
            <value>ARALLGRQAI</value>
            <value>0</value>
         </instance>
         <instance weight="1.0">
            <value>QVTDASFKQE</value>
            <value>0</value>
         </instance>
         <instance weight="0.5">
            <value>EVAAEKIEEA</value>
            <value>0</value>
         </instance>
         <instance weight="1.0">
            <value>EEELRAELTK</value>
            <value>0</value>
         </instance>
         <instance weight="1.0">
            <value>ARWDRQQQSW</value>
            <value>0</value>
         </instance>
         <instance weight="1.0">
            <value>KISFSPKQKA</value>
            <value>0</value>
         </instance>
         <instance weight="1.0">
            <value>MFTPLQVSML</value>
            <value>0</value>
         </instance>
         <instance weight="1.0">
            <value>VDATVRLIPQ</value>
            <value>0</value>
         </instance>
         <instance weight="1.0">
            <value>AEFPAATRLR</value>
            <value>0</value>
         </instance>
         <instance weight="1.0">
            <value>PKAIQLIGEM</value>
            <value>0</value>
         </instance>
         <instance weight="0.5">
            <value>LALSASGVDS</value>
            <value>0</value>
         </instance>
         <instance weight="1.0">
            <value>QAYYARKDGA</value>
            <value>0</value>
         </instance>
         <instance weight="1.0">
            <value>KEKTKAPPNV</value>
            <value>0</value>
         </instance>
         <instance weight="1.0">
            <value>LALLGNVFVL</value>
            <value>0</value>
         </instance>
         <instance weight="1.0">
            <value>ADVVFTANDS</value>
            <value>0</value>
         </instance>
         <instance weight="1.0">
            <value>EPVALRRELG</value>
            <value>0</value>
         </instance>
         <instance weight="1.0">
            <value>TKAWQQLAKQ</value>
            <value>0</value>
         </instance>
         <instance weight="1.0">
            <value>TDESLECTAT</value>
            <value>0</value>
         </instance>
         <instance weight="1.0">
            <value>GTRSLGELLF</value>
            <value>0</value>
         </instance>
         <instance weight="1.0">
            <value>FETGGDVGRE</value>
            <value>0</value>
         </instance>
         <instance weight="1.0">
            <value>PLGFGRASPS</value>
            <value>0</value>
         </instance>
         <instance weight="1.0">
            <value>MHNKADYSYS</value>
            <value>0</value>
         </instance>
         <instance weight="1.0">
            <value>NSKTPASLKR</value>
            <value>0</value>
         </instance>
         <instance weight="1.0">
            <value>TEITEATREI</value>
            <value>0</value>
         </instance>
         <instance weight="1.0">
            <value>TPQATWSAEL</value>
            <value>0</value>
         </instance>
         <instance weight="1.0">
            <value>RMIANTCFLE</value>
            <value>0</value>
         </instance>
         <instance weight="1.0">
            <value>IMIRTLCFKE</value>
            <value>0</value>
         </instance>
         <instance weight="1.0">
            <value>EIRELIQSLT</value>
            <value>0</value>
         </instance>
         <instance weight="1.0">
            <value>DSRDNTQYST</value>
            <value>0</value>
         </instance>
         <instance weight="1.0">
            <value>SHAQLPARRA</value>
            <value>0</value>
         </instance>
         <instance weight="1.0">
            <value>LLSESDAVQP</value>
            <value>0</value>
         </instance>
         <instance weight="0.5">
            <value>WKVSSQRIEK</value>
            <value>0</value>
         </instance>
         <instance weight="1.0">
            <value>AQNPHDQYAA</value>
            <value>0</value>
         </instance>
         <instance weight="1.0">
            <value>ASLGENVVFS</value>
            <value>0</value>
         </instance>
         <instance weight="1.0">
            <value>LDEYRGGSVS</value>
            <value>0</value>
         </instance>
         <instance weight="1.0">
            <value>SGLQQYQSYL</value>
            <value>0</value>
         </instance>
         <instance weight="1.0">
            <value>IPVVCLESDN</value>
            <value>0</value>
         </instance>
         <instance weight="1.0">
            <value>TFHDTDVAPE</value>
            <value>0</value>
         </instance>
         <instance weight="1.0">
            <value>LLCKAVYIRR</value>
            <value>0</value>
         </instance>
         <instance weight="1.0">
            <value>SLLINDITPN</value>
            <value>0</value>
         </instance>
         <instance weight="1.0">
            <value>KNAINPHTEN</value>
            <value>0</value>
         </instance>
         <instance weight="1.0">
            <value>APSNAELRIA</value>
            <value>0</value>
         </instance>
         <instance weight="1.0">
            <value>VAITLLSAQA</value>
            <value>0</value>
         </instance>
         <instance weight="1.0">
            <value>PGGLEMTTSK</value>
            <value>0</value>
         </instance>
         <instance weight="1.0">
            <value>LEASTGHREP</value>
            <value>0</value>
         </instance>
         <instance weight="1.0">
            <value>GFLHINGYDH</value>
            <value>0</value>
         </instance>
         <instance weight="1.0">
            <value>HKAGLALTTN</value>
            <value>0</value>
         </instance>
         <instance weight="1.0">
            <value>TKIVDQNGLN</value>
            <value>0</value>
         </instance>
         <instance weight="1.0">
            <value>RTKIDRLAKQ</value>
            <value>0</value>
         </instance>
         <instance weight="1.0">
            <value>VRTIDAAGTP</value>
            <value>0</value>
         </instance>
         <instance weight="1.0">
            <value>NKVEVRNALD</value>
            <value>0</value>
         </instance>
         <instance weight="1.0">
            <value>ELISIIKQHT</value>
            <value>0</value>
         </instance>
         <instance weight="1.0">
            <value>YDWSSKQTYI</value>
            <value>0</value>
         </instance>
         <instance weight="1.0">
            <value>YLGVCRILRC</value>
            <value>0</value>
         </instance>
         <instance weight="1.0">
            <value>QTNKDNIKIL</value>
            <value>0</value>
         </instance>
         <instance weight="1.0">
            <value>FSPTCSEYAQ</value>
            <value>0</value>
         </instance>
         <instance weight="1.0">
            <value>KDEKLDLHTE</value>
            <value>0</value>
         </instance>
         <instance weight="1.0">
            <value>RIPFALIGWM</value>
            <value>0</value>
         </instance>
         <instance weight="1.0">
            <value>DNHIVELVEE</value>
            <value>0</value>
         </instance>
         <instance weight="1.0">
            <value>TFVVLLLLVL</value>
            <value>0</value>
         </instance>
         <instance weight="1.0">
            <value>TVPVGMKKSR</value>
            <value>0</value>
         </instance>
         <instance weight="1.0">
            <value>IMLIIATFKF</value>
            <value>0</value>
         </instance>
         <instance weight="1.0">
            <value>CIRHCHLCGS</value>
            <value>0</value>
         </instance>
         <instance weight="1.0">
            <value>LITNSVAQAM</value>
            <value>0</value>
         </instance>
         <instance weight="1.0">
            <value>WIGEATAGIN</value>
            <value>0</value>
         </instance>
         <instance weight="1.0">
            <value>KEEQTTDWIN</value>
            <value>0</value>
         </instance>
         <instance weight="1.0">
            <value>CQPLHLGRQN</value>
            <value>0</value>
         </instance>
         <instance weight="1.0">
            <value>LNSASILGIF</value>
            <value>0</value>
         </instance>
         <instance weight="1.0">
            <value>ARSKGQDTPI</value>
            <value>0</value>
         </instance>
         <instance weight="1.0">
            <value>ADVPQVKVTV</value>
            <value>0</value>
         </instance>
         <instance weight="1.0">
            <value>LMNIELALTL</value>
            <value>0</value>
         </instance>
         <instance weight="1.0">
            <value>RGINIEEALN</value>
            <value>0</value>
         </instance>
         <instance weight="1.0">
            <value>ADDKLLPPHF</value>
            <value>0</value>
         </instance>
         <instance weight="1.0">
            <value>KQCHISLQPT</value>
            <value>0</value>
         </instance>
         <instance weight="1.0">
            <value>IKLMLIETSF</value>
            <value>0</value>
         </instance>
         <instance weight="1.0">
            <value>EALLDQQKRQ</value>
            <value>0</value>
         </instance>
         <instance weight="1.0">
            <value>WNDKMKAGDD</value>
            <value>0</value>
         </instance>
         <instance weight="1.0">
            <value>GTEHHGGVCF</value>
            <value>0</value>
         </instance>
         <instance weight="1.0">
            <value>DHYRLVGTVN</value>
            <value>0</value>
         </instance>
         <instance weight="1.0">
            <value>IFRRLSVYDN</value>
            <value>0</value>
         </instance>
         <instance weight="1.0">
            <value>SSLQSAKEKT</value>
            <value>0</value>
         </instance>
         <instance weight="1.0">
            <value>RLTCERSIYF</value>
            <value>0</value>
         </instance>
         <instance weight="1.0">
            <value>MDGQQLLVAY</value>
            <value>0</value>
         </instance>
         <instance weight="1.0">
            <value>AKDFLDLEKKYQV</value>
            <value>0</value>
         </instance>
         <instance weight="1.0">
            <value>SNFPENINVSRCE</value>
            <value>0</value>
         </instance>
         <instance weight="1.0">
            <value>YVNLDTNYEFRCFIY</value>
            <value>0</value>
         </instance>
         <instance weight="1.0">
            <value>ITQSVATATSASAAA</value>
            <value>0</value>
         </instance>
         <instance weight="1.0">
            <value>DETYGKIPGANLHLK</value>
            <value>0</value>
         </instance>
         <instance weight="1.0">
            <value>ICKISGYGQTGRMSQ</value>
            <value>0</value>
         </instance>
         <instance weight="1.0">
            <value>AVQLLLGSLIFFTLS</value>
            <value>0</value>
         </instance>
         <instance weight="1.0">
            <value>QIVIVSSGMQGDMSE</value>
            <value>0</value>
         </instance>
         <instance weight="1.0">
            <value>GKMVNVRIHPETGKV</value>
            <value>0</value>
         </instance>
         <instance weight="1.0">
            <value>SKIKKIASDNDILDS</value>
            <value>0</value>
         </instance>
      </instances>
	</body>
</dataset>
