# Supplementary material for: On Evaluating MHC-II Binding Peptide Prediction Methods
Source: PLoS One. 2008 Sep 24;3(9):e3268. doi: 10.1371/journal.pone.0003268 (PMC2533399; doi:10.1371/journal.pone.0003268)
Supplement: Dataset S1 — Datasets derived from MHCPEP database (0.36 MB ZIP) [file pone.0003268.s002.zip › MHCPEP/WUPDS/HLA-DR13.xrff]

<?xml version="1.0" encoding="utf-8"?>

<!DOCTYPE dataset
[
   <!ELEMENT dataset (header,body)>
   <!ATTLIST dataset name CDATA #REQUIRED>
   <!ATTLIST dataset version CDATA "3.5.4">

   <!ELEMENT header (notes?,attributes)>
   <!ELEMENT body (instances)>
   <!ELEMENT notes ANY>

   <!ELEMENT attributes (attribute+)>
   <!ELEMENT attribute (labels?,metadata?,attributes?)>
   <!ATTLIST attribute name CDATA #REQUIRED>
   <!ATTLIST attribute type (numeric|date|nominal|string|relational) #REQUIRED>
   <!ATTLIST attribute format CDATA #IMPLIED>
   <!ATTLIST attribute class (yes|no) "no">
   <!ELEMENT labels (label*)>
   <!ELEMENT label ANY>
   <!ELEMENT metadata (property*)>
   <!ELEMENT property ANY>
   <!ATTLIST property name CDATA #REQUIRED>

   <!ELEMENT instances (instance*)>
   <!ELEMENT instance (value*)>
   <!ATTLIST instance type (normal|sparse) "normal">
   <!ATTLIST instance weight CDATA #IMPLIED>
   <!ELEMENT value (#PCDATA|instances)*>
   <!ATTLIST value index CDATA #IMPLIED>
   <!ATTLIST value missing (yes|no) "no">
]
>
<dataset name="HLA-DR13" version="3.5.3">
   <header>
     <attributes>
        <attribute name="Seq" type="string"/>
        <attribute class="yes" name="class" type="nominal">
           <labels>
              <label>0</label>
              <label>1</label>
           </labels>
        </attribute>
     </attributes>
   </header>

   <body>
      <instances>
         <instance weight="0.024390243902439025">
            <value>QYIKANSKFIGITEL</value>
            <value>1</value>
         </instance>
         <instance weight="0.08333333333333333">
            <value>CPKYVKQNTLKLATGMRNVPEKQTR</value>
            <value>1</value>
         </instance>
         <instance weight="1.0">
            <value>RILAVERYLKDQQLLGIWGCS</value>
            <value>1</value>
         </instance>
         <instance weight="1.0">
            <value>IRIQRGPGRAFVTIGK</value>
            <value>1</value>
         </instance>
         <instance weight="1.0">
            <value>YKGILGFVFTLTV</value>
            <value>1</value>
         </instance>
         <instance weight="1.0">
            <value>SAAFEDLRVLSFIRGY</value>
            <value>1</value>
         </instance>
         <instance weight="1.0">
            <value>KRWIILGLNKIVRMY</value>
            <value>1</value>
         </instance>
         <instance weight="0.5">
            <value>GVRYPLTFGWCYKLVP</value>
            <value>1</value>
         </instance>
         <instance weight="0.5">
            <value>LTFGWCYKL</value>
            <value>1</value>
         </instance>
         <instance weight="1.0">
            <value>MENRWQVMIVWQVDR</value>
            <value>1</value>
         </instance>
         <instance weight="1.0">
            <value>VKHHMYVSGKARGWFY</value>
            <value>1</value>
         </instance>
         <instance weight="1.0">
            <value>GDARLVITTYWGL</value>
            <value>1</value>
         </instance>
         <instance weight="1.0">
            <value>ARRNRRRRWRERQR</value>
            <value>1</value>
         </instance>
         <instance weight="1.0">
            <value>AGVEAIIRILQQLL</value>
            <value>1</value>
         </instance>
         <instance weight="1.0">
            <value>LFIHFRIGCRHSR</value>
            <value>1</value>
         </instance>
         <instance weight="1.0">
            <value>MQRGNFRNQRKIVK</value>
            <value>1</value>
         </instance>
         <instance weight="1.0">
            <value>RHIPRRIRQGLERIL</value>
            <value>1</value>
         </instance>
         <instance weight="0.08333333333333333">
            <value>PRYVRQNTLRLAT</value>
            <value>1</value>
         </instance>
         <instance weight="1.0">
            <value>NSGGEFFYSNS</value>
            <value>1</value>
         </instance>
         <instance weight="1.0">
            <value>KRGRVDNYCRHNY</value>
            <value>1</value>
         </instance>
         <instance weight="1.0">
            <value>RIGRLVTRAAFNSGK</value>
            <value>1</value>
         </instance>
         <instance weight="0.1111111111111111">
            <value>VHFFKNIVTPRTP</value>
            <value>1</value>
         </instance>
         <instance weight="0.1111111111111111">
            <value>VHFFANIVTPRTP</value>
            <value>1</value>
         </instance>
         <instance weight="0.1111111111111111">
            <value>VHFFKAIVTPRTP</value>
            <value>1</value>
         </instance>
         <instance weight="0.1111111111111111">
            <value>VHFFKNAVTPRTP</value>
            <value>1</value>
         </instance>
         <instance weight="0.1111111111111111">
            <value>VHFFKNIATPRTP</value>
            <value>1</value>
         </instance>
         <instance weight="0.1111111111111111">
            <value>VHFFKNIVAPRTP</value>
            <value>1</value>
         </instance>
         <instance weight="0.1111111111111111">
            <value>VHFFKNIVTARTP</value>
            <value>1</value>
         </instance>
         <instance weight="0.1111111111111111">
            <value>VHFFKNIVTPATP</value>
            <value>1</value>
         </instance>
         <instance weight="0.1111111111111111">
            <value>VHFFKNIVTPRAP</value>
            <value>1</value>
         </instance>
         <instance weight="0.5">
            <value>TPKIQVYSRHPAENGKSN</value>
            <value>1</value>
         </instance>
         <instance weight="1.0">
            <value>AGAVVAAVRWRRKSSDRK</value>
            <value>1</value>
         </instance>
         <instance weight="1.0">
            <value>RYFYTAMSRPGRGEPRFI</value>
            <value>1</value>
         </instance>
         <instance weight="0.5">
            <value>DVGEFRAVTELGRPDEEY</value>
            <value>1</value>
         </instance>
         <instance weight="0.5">
            <value>DVGEYRAVTELGRPDEEY</value>
            <value>1</value>
         </instance>
         <instance weight="0.5">
            <value>TERVRLVTRHIYNREEYV</value>
            <value>1</value>
         </instance>
         <instance weight="1.0">
            <value>TTAYFLYQQQGRLDKLTV</value>
            <value>1</value>
         </instance>
         <instance weight="1.0">
            <value>MPYFITAMK</value>
            <value>1</value>
         </instance>
         <instance weight="0.5">
            <value>TPKIQVYSRHPAENGKSN</value>
            <value>1</value>
         </instance>
         <instance weight="1.0">
            <value>IDSVKVWPRRPTGEVYDI</value>
            <value>1</value>
         </instance>
         <instance weight="0.5">
            <value>TERVRLVTRHIYNREEYV</value>
            <value>1</value>
         </instance>
         <instance weight="1.0">
            <value>FYPGQIKVRWFRNDQEET</value>
            <value>1</value>
         </instance>
         <instance weight="1.0">
            <value>CPEKWINFQRKCYYFGKG</value>
            <value>1</value>
         </instance>
         <instance weight="1.0">
            <value>DAVLRFNGAPTANFQQDV</value>
            <value>1</value>
         </instance>
         <instance weight="1.0">
            <value>SPEFILYAR</value>
            <value>1</value>
         </instance>
         <instance weight="0.024390243902439025">
            <value>YIKANSKFIG</value>
            <value>1</value>
         </instance>
         <instance weight="0.043478260869565216">
            <value>AIKANSKFIG</value>
            <value>1</value>
         </instance>
         <instance weight="0.043478260869565216">
            <value>EIKANSKFIG</value>
            <value>1</value>
         </instance>
         <instance weight="0.043478260869565216">
            <value>SIKANSKFIG</value>
            <value>1</value>
         </instance>
         <instance weight="0.043478260869565216">
            <value>YVKANSKFIG</value>
            <value>1</value>
         </instance>
         <instance weight="0.043478260869565216">
            <value>YIAANSKFIG</value>
            <value>1</value>
         </instance>
         <instance weight="0.043478260869565216">
            <value>YISANSKFIG</value>
            <value>1</value>
         </instance>
         <instance weight="0.043478260869565216">
            <value>YIIANSKFIG</value>
            <value>1</value>
         </instance>
         <instance weight="0.043478260869565216">
            <value>YIRANSKFIG</value>
            <value>1</value>
         </instance>
         <instance weight="0.043478260869565216">
            <value>YIKKNSKFIG</value>
            <value>1</value>
         </instance>
         <instance weight="0.043478260869565216">
            <value>YIKFNSKFIG</value>
            <value>1</value>
         </instance>
         <instance weight="0.043478260869565216">
            <value>YIKSNSKFIG</value>
            <value>1</value>
         </instance>
         <instance weight="0.043478260869565216">
            <value>YIKANAKFIG</value>
            <value>1</value>
         </instance>
         <instance weight="0.043478260869565216">
            <value>YIKANQKFIG</value>
            <value>1</value>
         </instance>
         <instance weight="0.043478260869565216">
            <value>YIKANSAFIG</value>
            <value>1</value>
         </instance>
         <instance weight="0.043478260869565216">
            <value>YIKANSEFIG</value>
            <value>1</value>
         </instance>
         <instance weight="0.043478260869565216">
            <value>YIKANSRFIG</value>
            <value>1</value>
         </instance>
         <instance weight="0.043478260869565216">
            <value>YIKANSKAIG</value>
            <value>1</value>
         </instance>
         <instance weight="0.043478260869565216">
            <value>YIKANSKSIG</value>
            <value>1</value>
         </instance>
         <instance weight="0.043478260869565216">
            <value>YIKANSKYIG</value>
            <value>1</value>
         </instance>
         <instance weight="0.043478260869565216">
            <value>YIKANSKFAG</value>
            <value>1</value>
         </instance>
         <instance weight="0.043478260869565216">
            <value>YIKANSKFKG</value>
            <value>1</value>
         </instance>
         <instance weight="0.043478260869565216">
            <value>YIKANSKFQG</value>
            <value>1</value>
         </instance>
         <instance weight="0.043478260869565216">
            <value>YIKANSKFVG</value>
            <value>1</value>
         </instance>
         <instance weight="0.024390243902439025">
            <value>YIKANSKFIA</value>
            <value>1</value>
         </instance>
         <instance weight="0.024390243902439025">
            <value>QYIKANSKFIGITE</value>
            <value>1</value>
         </instance>
         <instance weight="0.024390243902439025">
            <value>AYIKANSKFIGITE</value>
            <value>1</value>
         </instance>
         <instance weight="0.024390243902439025">
            <value>LYIKANSKFIGITE</value>
            <value>1</value>
         </instance>
         <instance weight="0.024390243902439025">
            <value>NYIKANSKFIGITE</value>
            <value>1</value>
         </instance>
         <instance weight="0.024390243902439025">
            <value>QYIKANSKFIGATE</value>
            <value>1</value>
         </instance>
         <instance weight="0.024390243902439025">
            <value>QYIKANSKFIGKTE</value>
            <value>1</value>
         </instance>
         <instance weight="0.024390243902439025">
            <value>QYIKANSKFIGQTE</value>
            <value>1</value>
         </instance>
         <instance weight="0.024390243902439025">
            <value>QYIKANSKFIGIAE</value>
            <value>1</value>
         </instance>
         <instance weight="0.024390243902439025">
            <value>QYIKANSKFIGIKE</value>
            <value>1</value>
         </instance>
         <instance weight="0.024390243902439025">
            <value>QYIKANSKFIGISE</value>
            <value>1</value>
         </instance>
         <instance weight="0.024390243902439025">
            <value>QYIKANSKFIGITA</value>
            <value>1</value>
         </instance>
         <instance weight="0.024390243902439025">
            <value>QYIKANSKFIGITV</value>
            <value>1</value>
         </instance>
         <instance weight="0.024390243902439025">
            <value>QYIKANSKFIGITK</value>
            <value>1</value>
         </instance>
         <instance weight="0.024390243902439025">
            <value>QYIKANSKFIGITD</value>
            <value>1</value>
         </instance>
         <instance weight="0.024390243902439025">
            <value>QAIKANSKFIGITE</value>
            <value>1</value>
         </instance>
         <instance weight="0.024390243902439025">
            <value>QEIKANSKFIGITE</value>
            <value>1</value>
         </instance>
         <instance weight="0.024390243902439025">
            <value>QSIKANSKFIGITE</value>
            <value>1</value>
         </instance>
         <instance weight="0.024390243902439025">
            <value>QFIKANSKFIGITE</value>
            <value>1</value>
         </instance>
         <instance weight="0.024390243902439025">
            <value>QYAKANSKFIGITE</value>
            <value>1</value>
         </instance>
         <instance weight="0.024390243902439025">
            <value>QYQKANSKFIGITE</value>
            <value>1</value>
         </instance>
         <instance weight="0.024390243902439025">
            <value>QYKKANSKFIGITE</value>
            <value>1</value>
         </instance>
         <instance weight="0.024390243902439025">
            <value>QYVKANSKFIGITE</value>
            <value>1</value>
         </instance>
         <instance weight="0.024390243902439025">
            <value>QYIKSNSKFIGITE</value>
            <value>1</value>
         </instance>
         <instance weight="0.024390243902439025">
            <value>QYIKAASKFIGITE</value>
            <value>1</value>
         </instance>
         <instance weight="0.024390243902439025">
            <value>QYIKALSKFIGITE</value>
            <value>1</value>
         </instance>
         <instance weight="0.024390243902439025">
            <value>QYIKAQSKFIGITE</value>
            <value>1</value>
         </instance>
         <instance weight="0.024390243902439025">
            <value>QYIKANAKFIGITE</value>
            <value>1</value>
         </instance>
         <instance weight="0.024390243902439025">
            <value>QYIKANSAFIGITE</value>
            <value>1</value>
         </instance>
         <instance weight="0.024390243902439025">
            <value>QYIKANSEFIGITE</value>
            <value>1</value>
         </instance>
         <instance weight="0.024390243902439025">
            <value>QYIKANSRFIGITE</value>
            <value>1</value>
         </instance>
         <instance weight="0.024390243902439025">
            <value>QYIKANSKYIGITE</value>
            <value>1</value>
         </instance>
         <instance weight="0.024390243902439025">
            <value>QYIKANSKFAGITE</value>
            <value>1</value>
         </instance>
         <instance weight="0.024390243902439025">
            <value>QYIKANSKFKGITE</value>
            <value>1</value>
         </instance>
         <instance weight="0.024390243902439025">
            <value>QYIKANSKFQGITE</value>
            <value>1</value>
         </instance>
         <instance weight="0.024390243902439025">
            <value>QYIKANSKFVGITE</value>
            <value>1</value>
         </instance>
         <instance weight="0.024390243902439025">
            <value>QYIKANSKFIAITE</value>
            <value>1</value>
         </instance>
         <instance weight="0.024390243902439025">
            <value>QYIKANSKFIYITE</value>
            <value>1</value>
         </instance>
         <instance weight="0.024390243902439025">
            <value>QYIKANSKFIQITE</value>
            <value>1</value>
         </instance>
         <instance weight="0.3333333333333333">
            <value>LYTDTAFSWSVGADA</value>
            <value>1</value>
         </instance>
         <instance weight="0.3333333333333333">
            <value>TDTAFSWSVGADASID</value>
            <value>1</value>
         </instance>
         <instance weight="0.3333333333333333">
            <value>ELYTDTAFSWSVGAD</value>
            <value>1</value>
         </instance>
         <instance weight="0.08333333333333333">
            <value>CPKYVKQNTLKLATG</value>
            <value>1</value>
         </instance>
         <instance weight="0.08333333333333333">
            <value>CPKAVKQNTLKLATG</value>
            <value>1</value>
         </instance>
         <instance weight="0.08333333333333333">
            <value>CPKYAKQNTLKLATG</value>
            <value>1</value>
         </instance>
         <instance weight="0.08333333333333333">
            <value>CPKYVAQNTLKLATG</value>
            <value>1</value>
         </instance>
         <instance weight="0.08333333333333333">
            <value>CPKYVKANTLKLATG</value>
            <value>1</value>
         </instance>
         <instance weight="0.08333333333333333">
            <value>CPKYVKQATLKLATG</value>
            <value>1</value>
         </instance>
         <instance weight="0.08333333333333333">
            <value>CPKYVKQNALKLATG</value>
            <value>1</value>
         </instance>
         <instance weight="0.08333333333333333">
            <value>CPKYVKQNTAKLATG</value>
            <value>1</value>
         </instance>
         <instance weight="0.08333333333333333">
            <value>CPKYVKQNTLALATG</value>
            <value>1</value>
         </instance>
         <instance weight="0.08333333333333333">
            <value>CPKYVKQNTLKAATG</value>
            <value>1</value>
         </instance>
         <instance weight="1.0">
            <value>AENNLQQRPGKAWMN</value>
            <value>0</value>
         </instance>
         <instance weight="1.0">
            <value>MTEARELVEQFMEEFQAKALPEGVT</value>
            <value>0</value>
         </instance>
         <instance weight="1.0">
            <value>GKAIPGSPLFLKKLFKEGTIP</value>
            <value>0</value>
         </instance>
         <instance weight="1.0">
            <value>YPALWHLLSEPWLCAL</value>
            <value>0</value>
         </instance>
         <instance weight="1.0">
            <value>RMKAVRAFITETQ</value>
            <value>0</value>
         </instance>
         <instance weight="1.0">
            <value>IKHDIDTETQDIPDAR</value>
            <value>0</value>
         </instance>
         <instance weight="1.0">
            <value>LSKQAVAYRQMSLLL</value>
            <value>0</value>
         </instance>
         <instance weight="1.0">
            <value>AMVSVILGEPESAVAA</value>
            <value>0</value>
         </instance>
         <instance weight="1.0">
            <value>IDEMSAEKR</value>
            <value>0</value>
         </instance>
         <instance weight="1.0">
            <value>TRLIVNIWAIGRDPK</value>
            <value>0</value>
         </instance>
         <instance weight="1.0">
            <value>HVRELPAPLPLPYEAA</value>
            <value>0</value>
         </instance>
         <instance weight="1.0">
            <value>TPIFGICLGHQLL</value>
            <value>0</value>
         </instance>
         <instance weight="1.0">
            <value>YAIEATKVFLEKGL</value>
            <value>0</value>
         </instance>
         <instance weight="1.0">
            <value>KYRHIRNCHWCDAA</value>
            <value>0</value>
         </instance>
         <instance weight="1.0">
            <value>AFVLHLAQRSICI</value>
            <value>0</value>
         </instance>
         <instance weight="1.0">
            <value>LVIEAAALEAIAEK</value>
            <value>0</value>
         </instance>
         <instance weight="1.0">
            <value>FINESMRYQPVVDLV</value>
            <value>0</value>
         </instance>
         <instance weight="1.0">
            <value>KWFNAEKGFGFIS</value>
            <value>0</value>
         </instance>
         <instance weight="1.0">
            <value>ATCPSERPLVQ</value>
            <value>0</value>
         </instance>
         <instance weight="1.0">
            <value>GDEMRTFKGARDC</value>
            <value>0</value>
         </instance>
         <instance weight="1.0">
            <value>WGEETLMEYLENPKK</value>
            <value>0</value>
         </instance>
         <instance weight="1.0">
            <value>GVPAMFVNGKYQL</value>
            <value>0</value>
         </instance>
         <instance weight="1.0">
            <value>FYGSEVIGVTIPT</value>
            <value>0</value>
         </instance>
         <instance weight="1.0">
            <value>ERIGSGFIGEAGF</value>
            <value>0</value>
         </instance>
         <instance weight="1.0">
            <value>KSSSPLSSTRSKR</value>
            <value>0</value>
         </instance>
         <instance weight="1.0">
            <value>AFPDKGVSFSPKG</value>
            <value>0</value>
         </instance>
         <instance weight="1.0">
            <value>KDSMAQVKCAMFR</value>
            <value>0</value>
         </instance>
         <instance weight="1.0">
            <value>DLEPPALELGWPS</value>
            <value>0</value>
         </instance>
         <instance weight="1.0">
            <value>TAFPEPYGQWIDK</value>
            <value>0</value>
         </instance>
         <instance weight="1.0">
            <value>FVMLMTSFTRIII</value>
            <value>0</value>
         </instance>
         <instance weight="1.0">
            <value>GVKRELASSEYAERKRIA</value>
            <value>0</value>
         </instance>
         <instance weight="1.0">
            <value>AGENGNRLSFHQVDLRDR</value>
            <value>0</value>
         </instance>
         <instance weight="1.0">
            <value>GSSGGSAAAVAARLAPAA</value>
            <value>0</value>
         </instance>
         <instance weight="1.0">
            <value>IATFYGNVGNVVRAYTYI</value>
            <value>0</value>
         </instance>
         <instance weight="1.0">
            <value>RHGYALDTFHVFVPEHHD</value>
            <value>0</value>
         </instance>
         <instance weight="1.0">
            <value>NAKALAKRIQERGISIVS</value>
            <value>0</value>
         </instance>
         <instance weight="1.0">
            <value>FQDESEFRRQHEGEVKAK</value>
            <value>0</value>
         </instance>
         <instance weight="1.0">
            <value>PKSPKPKAG</value>
            <value>0</value>
         </instance>
         <instance weight="1.0">
            <value>TGHNLISGWGVKHTTIKK</value>
            <value>0</value>
         </instance>
         <instance weight="1.0">
            <value>TSCSVLRENGSFVKICRT</value>
            <value>0</value>
         </instance>
         <instance weight="1.0">
            <value>AHITTHVDCLRGFNDHHR</value>
            <value>0</value>
         </instance>
         <instance weight="1.0">
            <value>RAADEGGQCIEENLQSGV</value>
            <value>0</value>
         </instance>
         <instance weight="1.0">
            <value>CACTKSIPPQCHCADIRL</value>
            <value>0</value>
         </instance>
         <instance weight="1.0">
            <value>FCNAFVDSNGTLSLSHFG</value>
            <value>0</value>
         </instance>
         <instance weight="1.0">
            <value>SASHNRTFV</value>
            <value>0</value>
         </instance>
         <instance weight="1.0">
            <value>CTMFHISGLS</value>
            <value>0</value>
         </instance>
         <instance weight="1.0">
            <value>GVLEVSLSLP</value>
            <value>0</value>
         </instance>
         <instance weight="1.0">
            <value>TAISQFEGYI</value>
            <value>0</value>
         </instance>
         <instance weight="1.0">
            <value>RLKEELAETS</value>
            <value>0</value>
         </instance>
         <instance weight="1.0">
            <value>PMGTPFFTAR</value>
            <value>0</value>
         </instance>
         <instance weight="1.0">
            <value>GSVVNSIVEK</value>
            <value>0</value>
         </instance>
         <instance weight="1.0">
            <value>NQLLELFDLF</value>
            <value>0</value>
         </instance>
         <instance weight="1.0">
            <value>SALEDPVNWS</value>
            <value>0</value>
         </instance>
         <instance weight="1.0">
            <value>PQRATSNVFA</value>
            <value>0</value>
         </instance>
         <instance weight="1.0">
            <value>EDNDDETKEN</value>
            <value>0</value>
         </instance>
         <instance weight="1.0">
            <value>GDVGSLALGA</value>
            <value>0</value>
         </instance>
         <instance weight="1.0">
            <value>LPYLLFDWSG</value>
            <value>0</value>
         </instance>
         <instance weight="1.0">
            <value>VLAAPLFMST</value>
            <value>0</value>
         </instance>
         <instance weight="1.0">
            <value>RKKRLLNYSI</value>
            <value>0</value>
         </instance>
         <instance weight="1.0">
            <value>VATADGRVVY</value>
            <value>0</value>
         </instance>
         <instance weight="1.0">
            <value>VVIKSNGKRE</value>
            <value>0</value>
         </instance>
         <instance weight="1.0">
            <value>IMLINGSFTL</value>
            <value>0</value>
         </instance>
         <instance weight="1.0">
            <value>SGIAQGASGN</value>
            <value>0</value>
         </instance>
         <instance weight="1.0">
            <value>AVIPPGSDSV</value>
            <value>0</value>
         </instance>
         <instance weight="1.0">
            <value>NKTKPTPSSG</value>
            <value>0</value>
         </instance>
         <instance weight="1.0">
            <value>VSHLSTGGGA</value>
            <value>0</value>
         </instance>
         <instance weight="1.0">
            <value>VLMNGANPRD</value>
            <value>0</value>
         </instance>
         <instance weight="1.0">
            <value>AKARFAEKRA</value>
            <value>0</value>
         </instance>
         <instance weight="1.0">
            <value>GAVFSSLSYS</value>
            <value>0</value>
         </instance>
         <instance weight="1.0">
            <value>ASSLVTLQAL</value>
            <value>0</value>
         </instance>
         <instance weight="1.0">
            <value>INGGKVAEKLNMMG</value>
            <value>0</value>
         </instance>
         <instance weight="1.0">
            <value>LGKFLFLFPLITSF</value>
            <value>0</value>
         </instance>
         <instance weight="1.0">
            <value>SLYVAPQLEQALQQ</value>
            <value>0</value>
         </instance>
         <instance weight="1.0">
            <value>QPGVPPEEAGAAVA</value>
            <value>0</value>
         </instance>
         <instance weight="1.0">
            <value>SKDVSAGGNVEVAN</value>
            <value>0</value>
         </instance>
         <instance weight="1.0">
            <value>AAARHDVDIDIIEA</value>
            <value>0</value>
         </instance>
         <instance weight="1.0">
            <value>LECLLKEKVEKVEK</value>
            <value>0</value>
         </instance>
         <instance weight="1.0">
            <value>YSISMSVDKARRVI</value>
            <value>0</value>
         </instance>
         <instance weight="1.0">
            <value>SIRLYKSYTPGTRN</value>
            <value>0</value>
         </instance>
         <instance weight="1.0">
            <value>VTDAQIQEIAEAKA</value>
            <value>0</value>
         </instance>
         <instance weight="1.0">
            <value>LMQDIGRYLGTVLG</value>
            <value>0</value>
         </instance>
         <instance weight="1.0">
            <value>VIKRWNFAGGRASH</value>
            <value>0</value>
         </instance>
         <instance weight="1.0">
            <value>ASYLLAALGGNTSP</value>
            <value>0</value>
         </instance>
         <instance weight="1.0">
            <value>CYDVVLDSKLDEWM</value>
            <value>0</value>
         </instance>
         <instance weight="1.0">
            <value>EKVDYTISIPTKAI</value>
            <value>0</value>
         </instance>
         <instance weight="1.0">
            <value>LNKETGKMEVYDAE</value>
            <value>0</value>
         </instance>
         <instance weight="1.0">
            <value>TKTQQPEMEAICIA</value>
            <value>0</value>
         </instance>
         <instance weight="1.0">
            <value>DILDPTPKTVDALM</value>
            <value>0</value>
         </instance>
         <instance weight="1.0">
            <value>VGQRKRLLSYLKRK</value>
            <value>0</value>
         </instance>
         <instance weight="1.0">
            <value>WIQYSDDEIKEMIV</value>
            <value>0</value>
         </instance>
         <instance weight="1.0">
            <value>KVVDRMASKGLIHA</value>
            <value>0</value>
         </instance>
         <instance weight="1.0">
            <value>IERYKSTITSHGGQ</value>
            <value>0</value>
         </instance>
         <instance weight="1.0">
            <value>TNVGRTLRRSPRIS</value>
            <value>0</value>
         </instance>
         <instance weight="1.0">
            <value>EERYLFKKLLSVSG</value>
            <value>0</value>
         </instance>
         <instance weight="1.0">
            <value>MSRGKRKKVIDKLA</value>
            <value>0</value>
         </instance>
         <instance weight="1.0">
            <value>KLSEELTQNSETLC</value>
            <value>0</value>
         </instance>
         <instance weight="1.0">
            <value>GGSDWGSMSYDPQS</value>
            <value>0</value>
         </instance>
         <instance weight="1.0">
            <value>TQLFKDIYNEVKKD</value>
            <value>0</value>
         </instance>
         <instance weight="1.0">
            <value>PLSLDEIKEILRMT</value>
            <value>0</value>
         </instance>
         <instance weight="1.0">
            <value>AGMSLQGWEVKSLR</value>
            <value>0</value>
         </instance>
         <instance weight="1.0">
            <value>VGVVSRSGTLTYEA</value>
            <value>0</value>
         </instance>
         <instance weight="1.0">
            <value>DGCGWRTGAVVEKR</value>
            <value>0</value>
         </instance>
         <instance weight="1.0">
            <value>DDLASIFDPFGNAV</value>
            <value>0</value>
         </instance>
         <instance weight="1.0">
            <value>PEIGRGRGPVNHFA</value>
            <value>0</value>
         </instance>
         <instance weight="1.0">
            <value>STDINKAVKDGCDY</value>
            <value>0</value>
         </instance>
         <instance weight="1.0">
            <value>ALLAMSALTEEIGV</value>
            <value>0</value>
         </instance>
         <instance weight="1.0">
            <value>DKVNCSFYFKIGAC</value>
            <value>0</value>
         </instance>
         <instance weight="1.0">
            <value>NIITVSIDPELDNR</value>
            <value>0</value>
         </instance>
         <instance weight="1.0">
            <value>GLAQCHTVPVKSCSE</value>
            <value>0</value>
         </instance>
         <instance weight="1.0">
            <value>GDDGPPRVRRRSTGPG</value>
            <value>0</value>
         </instance>
         <instance weight="1.0">
            <value>VLWPEAASDETKKRT</value>
            <value>0</value>
         </instance>
         <instance weight="1.0">
            <value>HHHANESFFLGFDLS</value>
            <value>0</value>
         </instance>
         <instance weight="1.0">
            <value>VSFSKEYSTDQPVAP</value>
            <value>0</value>
         </instance>
         <instance weight="1.0">
            <value>TETASNLKVLKRLDV</value>
            <value>0</value>
         </instance>
         <instance weight="0.5">
            <value>SLVGLIGGAILMLYG</value>
            <value>0</value>
         </instance>
         <instance weight="1.0">
            <value>TEGKKNMITSLKKSY</value>
            <value>0</value>
         </instance>
         <instance weight="0.5">
            <value>GILGLVFGSVILIYL</value>
            <value>0</value>
         </instance>
         <instance weight="1.0">
            <value>KTILDIAFTSNKQHG</value>
            <value>0</value>
         </instance>
         <instance weight="1.0">
            <value>DEPKLGGIFVDFVGG</value>
            <value>0</value>
         </instance>
         <instance weight="1.0">
            <value>NLVDAGAFERPESLN</value>
            <value>0</value>
         </instance>
         <instance weight="1.0">
            <value>KEPPVPERPPESDPS</value>
            <value>0</value>
         </instance>
      </instances>
	</body>
</dataset>
