# Supplementary material for: On Evaluating MHC-II Binding Peptide Prediction Methods
Source: PLoS One. 2008 Sep 24;3(9):e3268. doi: 10.1371/journal.pone.0003268 (PMC2533399; doi:10.1371/journal.pone.0003268)
Supplement: Dataset S1 — Datasets derived from MHCPEP database (0.36 MB ZIP) [file pone.0003268.s002.zip › MHCPEP/WUPDS/HLA-DR15.xrff]

<?xml version="1.0" encoding="utf-8"?>

<!DOCTYPE dataset
[
   <!ELEMENT dataset (header,body)>
   <!ATTLIST dataset name CDATA #REQUIRED>
   <!ATTLIST dataset version CDATA "3.5.4">

   <!ELEMENT header (notes?,attributes)>
   <!ELEMENT body (instances)>
   <!ELEMENT notes ANY>

   <!ELEMENT attributes (attribute+)>
   <!ELEMENT attribute (labels?,metadata?,attributes?)>
   <!ATTLIST attribute name CDATA #REQUIRED>
   <!ATTLIST attribute type (numeric|date|nominal|string|relational) #REQUIRED>
   <!ATTLIST attribute format CDATA #IMPLIED>
   <!ATTLIST attribute class (yes|no) "no">
   <!ELEMENT labels (label*)>
   <!ELEMENT label ANY>
   <!ELEMENT metadata (property*)>
   <!ELEMENT property ANY>
   <!ATTLIST property name CDATA #REQUIRED>

   <!ELEMENT instances (instance*)>
   <!ELEMENT instance (value*)>
   <!ATTLIST instance type (normal|sparse) "normal">
   <!ATTLIST instance weight CDATA #IMPLIED>
   <!ELEMENT value (#PCDATA|instances)*>
   <!ATTLIST value index CDATA #IMPLIED>
   <!ATTLIST value missing (yes|no) "no">
]
>
<dataset name="HLA-DR15" version="3.5.3">
   <header>
     <attributes>
        <attribute name="Seq" type="string"/>
        <attribute class="yes" name="class" type="nominal">
           <labels>
              <label>0</label>
              <label>1</label>
           </labels>
        </attribute>
     </attributes>
   </header>

   <body>
      <instances>
         <instance weight="0.5">
            <value>YQAQYDLFIYNKQLEEA</value>
            <value>1</value>
         </instance>
         <instance weight="0.5">
            <value>QYDLFIYNKQL</value>
            <value>1</value>
         </instance>
         <instance weight="1.0">
            <value>QYIKANSKFIGITEL</value>
            <value>1</value>
         </instance>
         <instance weight="1.0">
            <value>TYQRTRAKVTG</value>
            <value>1</value>
         </instance>
         <instance weight="1.0">
            <value>RYWAIRTRSGGN</value>
            <value>1</value>
         </instance>
         <instance weight="1.0">
            <value>PRYVRQNTLRLAT</value>
            <value>1</value>
         </instance>
         <instance weight="0.5">
            <value>EEEVGFPVRPQ</value>
            <value>1</value>
         </instance>
         <instance weight="0.5">
            <value>EEVGFPVRPQV</value>
            <value>1</value>
         </instance>
         <instance weight="0.3333333333333333">
            <value>GFYTTGAVRQIFGDYKTT</value>
            <value>1</value>
         </instance>
         <instance weight="0.5">
            <value>EAEQLRAYLDGTGVE</value>
            <value>1</value>
         </instance>
         <instance weight="1.0">
            <value>LEEFGRFASFEAQG</value>
            <value>1</value>
         </instance>
         <instance weight="1.0">
            <value>DVGVYRAVTPQGRPDA</value>
            <value>1</value>
         </instance>
         <instance weight="1.0">
            <value>AILEFRAMAQFSRKTD</value>
            <value>1</value>
         </instance>
         <instance weight="0.019230769230769232">
            <value>PVVHFFKNIVTPRTPPPSQGK</value>
            <value>1</value>
         </instance>
         <instance weight="0.019230769230769232">
            <value>PVVHFFKNIVT</value>
            <value>1</value>
         </instance>
         <instance weight="1.0">
            <value>GTLSKIFKLGGRDSRSG</value>
            <value>1</value>
         </instance>
         <instance weight="0.019230769230769232">
            <value>VHFFKNIVTPRT</value>
            <value>1</value>
         </instance>
         <instance weight="0.019230769230769232">
            <value>VVHFFKNIVTPRT</value>
            <value>1</value>
         </instance>
         <instance weight="0.019230769230769232">
            <value>PVVHFFKNIVTPRT</value>
            <value>1</value>
         </instance>
         <instance weight="0.019230769230769232">
            <value>NPVVHFFKNIVTPRT</value>
            <value>1</value>
         </instance>
         <instance weight="0.019230769230769232">
            <value>NPVVHFFKNIVT</value>
            <value>1</value>
         </instance>
         <instance weight="0.019230769230769232">
            <value>VHFFKNIVTPRTP</value>
            <value>1</value>
         </instance>
         <instance weight="0.019230769230769232">
            <value>VHAFKNIVTPRTP</value>
            <value>1</value>
         </instance>
         <instance weight="0.2">
            <value>VHFFANIVTPRTP</value>
            <value>1</value>
         </instance>
         <instance weight="0.2">
            <value>VHFFKAIVTPRTP</value>
            <value>1</value>
         </instance>
         <instance weight="0.2">
            <value>VHFFKNAVTPRTP</value>
            <value>1</value>
         </instance>
         <instance weight="0.2">
            <value>VHFFKNIATPRTP</value>
            <value>1</value>
         </instance>
         <instance weight="0.2">
            <value>VHFFKNIVAPRTP</value>
            <value>1</value>
         </instance>
         <instance weight="0.019230769230769232">
            <value>VHFFKNIVTARTP</value>
            <value>1</value>
         </instance>
         <instance weight="0.019230769230769232">
            <value>VHFFKNIVTPATP</value>
            <value>1</value>
         </instance>
         <instance weight="0.019230769230769232">
            <value>VHFFKNIVTPRAP</value>
            <value>1</value>
         </instance>
         <instance weight="1.0">
            <value>DRFSAERLKGVDSTL</value>
            <value>1</value>
         </instance>
         <instance weight="0.5">
            <value>AEQLRAYLDGTGVE</value>
            <value>1</value>
         </instance>
         <instance weight="0.019230769230769232">
            <value>ENPVVHFFKNIVTPR</value>
            <value>1</value>
         </instance>
         <instance weight="0.019230769230769232">
            <value>ENPVKHFFKNIVTPR</value>
            <value>1</value>
         </instance>
         <instance weight="0.019230769230769232">
            <value>ENPVVAFFKNIVTPR</value>
            <value>1</value>
         </instance>
         <instance weight="0.019230769230769232">
            <value>ENPVVDFFKNIVTPR</value>
            <value>1</value>
         </instance>
         <instance weight="0.019230769230769232">
            <value>ENPVVKFFKNIVTPR</value>
            <value>1</value>
         </instance>
         <instance weight="0.2">
            <value>ENPVVHAFKNIVTPR</value>
            <value>1</value>
         </instance>
         <instance weight="0.2">
            <value>ENPVVHFAKNIVTPR</value>
            <value>1</value>
         </instance>
         <instance weight="0.2">
            <value>ENPVVHFFANIVTPR</value>
            <value>1</value>
         </instance>
         <instance weight="0.5">
            <value>LRAVESYLLA</value>
            <value>1</value>
         </instance>
         <instance weight="0.5">
            <value>LRAVESYLL</value>
            <value>1</value>
         </instance>
         <instance weight="0.019230769230769232">
            <value>VHFAKNIVTPRTP</value>
            <value>1</value>
         </instance>
         <instance weight="0.5">
            <value>KPVSQMRMATPLLMRPM</value>
            <value>1</value>
         </instance>
         <instance weight="0.5">
            <value>LPKPPKPVSKMRMATPLLMGALPM</value>
            <value>1</value>
         </instance>
         <instance weight="1.0">
            <value>YLPKPPKPVSKLRLATPLLLQALPL</value>
            <value>1</value>
         </instance>
         <instance weight="1.0">
            <value>DNPEYSPDPSIYAYDN</value>
            <value>1</value>
         </instance>
         <instance weight="1.0">
            <value>FSKNYQDYEYLINVIHAFQY</value>
            <value>1</value>
         </instance>
         <instance weight="0.3333333333333333">
            <value>LYGALLLAEGFYTTGAVRQI</value>
            <value>1</value>
         </instance>
         <instance weight="0.3333333333333333">
            <value>FYTTGAVRQIFGDYKTTICG</value>
            <value>1</value>
         </instance>
         <instance weight="1.0">
            <value>FGDYKTTICGKGLSATVTGG</value>
            <value>1</value>
         </instance>
         <instance weight="1.0">
            <value>KGLSATVTGGQKGRGYRGQH</value>
            <value>1</value>
         </instance>
         <instance weight="0.5">
            <value>QAHSLERVCHCLGKWLGHPD</value>
            <value>1</value>
         </instance>
         <instance weight="0.5">
            <value>CLGKWLGHPDKFVGITYALT</value>
            <value>1</value>
         </instance>
         <instance weight="0.5">
            <value>WTTCQSIAFPSKTSASIGSL</value>
            <value>1</value>
         </instance>
         <instance weight="0.5">
            <value>SKTSASIGSLCADARMYGVL</value>
            <value>1</value>
         </instance>
         <instance weight="1.0">
            <value>CADARMYGVLPWNAFPGKVC</value>
            <value>1</value>
         </instance>
         <instance weight="1.0">
            <value>PWNAFPGKVCGSNLLSICKT</value>
            <value>1</value>
         </instance>
         <instance weight="1.0">
            <value>GSNLLSICKTAEFQMTFHLF</value>
            <value>1</value>
         </instance>
         <instance weight="0.5">
            <value>IAAFVGAAATLVSLLTFMIA</value>
            <value>1</value>
         </instance>
         <instance weight="0.5">
            <value>LVSLLTFMIAATYNFAVLKL</value>
            <value>1</value>
         </instance>
         <instance weight="1.0">
            <value>MAATYNFAVLKLMGRFTKF</value>
            <value>1</value>
         </instance>
         <instance weight="0.5">
            <value>DSTPPPGTRFRAMAIYKQS</value>
            <value>1</value>
         </instance>
         <instance weight="0.125">
            <value>MGSMNRRPILT</value>
            <value>1</value>
         </instance>
         <instance weight="0.125">
            <value>MGGMNQRPILT</value>
            <value>1</value>
         </instance>
         <instance weight="0.125">
            <value>MGGMNWRPILT</value>
            <value>1</value>
         </instance>
         <instance weight="0.125">
            <value>MGGMNRSPILT</value>
            <value>1</value>
         </instance>
         <instance weight="1.0">
            <value>PGRDWRTEEENLRK</value>
            <value>1</value>
         </instance>
         <instance weight="0.2">
            <value>EYKLVVVGADGVGKSALT</value>
            <value>1</value>
         </instance>
         <instance weight="0.2">
            <value>EYKLVVVGAVGVGKSALT</value>
            <value>1</value>
         </instance>
         <instance weight="0.2">
            <value>EYKLVVVGAAGVGKSALT</value>
            <value>1</value>
         </instance>
         <instance weight="0.5">
            <value>DSTPPPGTRFRAMAIYKQS</value>
            <value>1</value>
         </instance>
         <instance weight="0.125">
            <value>MGSMNRRPILT</value>
            <value>1</value>
         </instance>
         <instance weight="0.125">
            <value>MGGMNQRPILT</value>
            <value>1</value>
         </instance>
         <instance weight="0.125">
            <value>MGGMNWRPILT</value>
            <value>1</value>
         </instance>
         <instance weight="0.125">
            <value>MGGMNRSPILT</value>
            <value>1</value>
         </instance>
         <instance weight="0.2">
            <value>EYKLVVVGARGVGKSALT</value>
            <value>1</value>
         </instance>
         <instance weight="0.2">
            <value>EYKLVVVGADGVGKSALT</value>
            <value>1</value>
         </instance>
         <instance weight="0.019230769230769232">
            <value>DENPVVHFFKNIVTPRTPP</value>
            <value>1</value>
         </instance>
         <instance weight="0.019230769230769232">
            <value>DENPVVHFFKNIVTRPTPPY</value>
            <value>1</value>
         </instance>
         <instance weight="0.019230769230769232">
            <value>DENPVVHFFRNIVTPRTPPY</value>
            <value>1</value>
         </instance>
         <instance weight="0.019230769230769232">
            <value>ENPVVHFFKNIVTPRTPPY</value>
            <value>1</value>
         </instance>
         <instance weight="0.019230769230769232">
            <value>NPVVHFFKNIVTPRTPPY</value>
            <value>1</value>
         </instance>
         <instance weight="0.019230769230769232">
            <value>PVVHFFKNIVTPRTPPY</value>
            <value>1</value>
         </instance>
         <instance weight="0.019230769230769232">
            <value>VVHFFKNIVTPRTPPY</value>
            <value>1</value>
         </instance>
         <instance weight="0.019230769230769232">
            <value>VHFFKNIVTPRTPPY</value>
            <value>1</value>
         </instance>
         <instance weight="0.019230769230769232">
            <value>HFFKNIVTPRTPPY</value>
            <value>1</value>
         </instance>
         <instance weight="0.019230769230769232">
            <value>DENPVVHFFKNIVTPRT</value>
            <value>1</value>
         </instance>
         <instance weight="0.019230769230769232">
            <value>DENPVVHFFKNIVTPR</value>
            <value>1</value>
         </instance>
         <instance weight="0.019230769230769232">
            <value>DENPVVHFFKNIVT</value>
            <value>1</value>
         </instance>
         <instance weight="0.019230769230769232">
            <value>DENPVVHFFKNIV</value>
            <value>1</value>
         </instance>
         <instance weight="0.019230769230769232">
            <value>DENPVVHFFKNI</value>
            <value>1</value>
         </instance>
         <instance weight="0.019230769230769232">
            <value>DENPVVHFFKN</value>
            <value>1</value>
         </instance>
         <instance weight="0.019230769230769232">
            <value>ENPVVHFFKNIVTA</value>
            <value>1</value>
         </instance>
         <instance weight="0.019230769230769232">
            <value>NPVVHFFKNIVTPR</value>
            <value>1</value>
         </instance>
         <instance weight="0.019230769230769232">
            <value>NPVVHFFKNIVTA</value>
            <value>1</value>
         </instance>
         <instance weight="0.019230769230769232">
            <value>PVVHFFKNIVTPR</value>
            <value>1</value>
         </instance>
         <instance weight="0.019230769230769232">
            <value>PVVHFFKNIVTA</value>
            <value>1</value>
         </instance>
         <instance weight="0.019230769230769232">
            <value>VHFFKNIVTPR</value>
            <value>1</value>
         </instance>
         <instance weight="0.019230769230769232">
            <value>YGRTQDENPVVHFFKNIVTPRTPP</value>
            <value>1</value>
         </instance>
         <instance weight="0.019230769230769232">
            <value>ANPVVHFFKNIVTPR</value>
            <value>1</value>
         </instance>
         <instance weight="0.019230769230769232">
            <value>EAPVVHFFKNIVTPR</value>
            <value>1</value>
         </instance>
         <instance weight="0.019230769230769232">
            <value>ENAVVHFFKNIVTPR</value>
            <value>1</value>
         </instance>
         <instance weight="0.019230769230769232">
            <value>ENPAVHFFKNIVTPR</value>
            <value>1</value>
         </instance>
         <instance weight="0.019230769230769232">
            <value>ENPVAHFFKNIVTPR</value>
            <value>1</value>
         </instance>
         <instance weight="0.019230769230769232">
            <value>ENPVVHFFKAIVTPR</value>
            <value>1</value>
         </instance>
         <instance weight="0.019230769230769232">
            <value>ENPVVHFFKNAVTPR</value>
            <value>1</value>
         </instance>
         <instance weight="0.019230769230769232">
            <value>ENPVVHFFKNIATPR</value>
            <value>1</value>
         </instance>
         <instance weight="0.019230769230769232">
            <value>ENPVVHFFKNIVAPR</value>
            <value>1</value>
         </instance>
         <instance weight="0.019230769230769232">
            <value>ENPVVHFFKNIVTAR</value>
            <value>1</value>
         </instance>
         <instance weight="0.019230769230769232">
            <value>ENPVVHFFKNIVTPA</value>
            <value>1</value>
         </instance>
         <instance weight="0.019230769230769232">
            <value>YGRTQDENPVVHFFKNIVTPRTPPP</value>
            <value>1</value>
         </instance>
         <instance weight="0.2">
            <value>ENPVVHYFKNIVTPR</value>
            <value>1</value>
         </instance>
         <instance weight="0.2">
            <value>ENPVVHFFRNIVTPR</value>
            <value>1</value>
         </instance>
         <instance weight="1.0">
            <value>VVHFFKNIVTPRTPPPSQGK</value>
            <value>1</value>
         </instance>
         <instance weight="1.0">
            <value>ASDYKSAHKGFKGVD</value>
            <value>1</value>
         </instance>
         <instance weight="1.0">
            <value>KGFKGVDAQGTLSKI</value>
            <value>1</value>
         </instance>
         <instance weight="1.0">
            <value>SHGRTQDENPVVHFFK</value>
            <value>1</value>
         </instance>
         <instance weight="1.0">
            <value>DEQNCSMKLGTWTYDGSWAINPESDQPDL</value>
            <value>1</value>
         </instance>
         <instance weight="1.0">
            <value>PNWVRKVFIDTIPNIMFFSTMKRPSREKQDKKIFTE</value>
            <value>1</value>
         </instance>
         <instance weight="1.0">
            <value>FKTYYEKNPNGKIKDVN</value>
            <value>0</value>
         </instance>
         <instance weight="1.0">
            <value>VNDKASAQARP</value>
            <value>0</value>
         </instance>
         <instance weight="1.0">
            <value>VPEGWTGGSKAKDSG</value>
            <value>0</value>
         </instance>
         <instance weight="1.0">
            <value>VVAARNSYGGT</value>
            <value>0</value>
         </instance>
         <instance weight="1.0">
            <value>FPLRFSFAQRAK</value>
            <value>0</value>
         </instance>
         <instance weight="1.0">
            <value>VQYQLSADKTECT</value>
            <value>0</value>
         </instance>
         <instance weight="1.0">
            <value>FELGSSSIAHM</value>
            <value>0</value>
         </instance>
         <instance weight="1.0">
            <value>GRPDKILALEM</value>
            <value>0</value>
         </instance>
         <instance weight="1.0">
            <value>CKCFYHTLTEAWNHHYHN</value>
            <value>0</value>
         </instance>
         <instance weight="1.0">
            <value>SDSDSGSDAGEENSA</value>
            <value>0</value>
         </instance>
         <instance weight="1.0">
            <value>QSEEQQQTEDELQD</value>
            <value>0</value>
         </instance>
         <instance weight="1.0">
            <value>TGTFLIVLIPSYQTIG</value>
            <value>0</value>
         </instance>
         <instance weight="1.0">
            <value>KLPAYRRVSSCGYSPE</value>
            <value>0</value>
         </instance>
         <instance weight="1.0">
            <value>SDVDEMDLILTLGGTGFTPRD</value>
            <value>0</value>
         </instance>
         <instance weight="1.0">
            <value>MRWTPYRALEA</value>
            <value>0</value>
         </instance>
         <instance weight="1.0">
            <value>DAAWDDKDEFLDVIYWF</value>
            <value>0</value>
         </instance>
         <instance weight="1.0">
            <value>VAAILFFLDSFT</value>
            <value>0</value>
         </instance>
         <instance weight="1.0">
            <value>YRAVLSRYQAQHG</value>
            <value>0</value>
         </instance>
         <instance weight="1.0">
            <value>GATCYNQVRGMLGF</value>
            <value>0</value>
         </instance>
         <instance weight="1.0">
            <value>FFHTFNTLIEGNQQI</value>
            <value>0</value>
         </instance>
         <instance weight="1.0">
            <value>PIQYALSYPDRL</value>
            <value>0</value>
         </instance>
         <instance weight="1.0">
            <value>LFPENLVQACFQQ</value>
            <value>0</value>
         </instance>
         <instance weight="1.0">
            <value>NQEGGDYEKETTY</value>
            <value>0</value>
         </instance>
         <instance weight="1.0">
            <value>SAQPAILEPMMLV</value>
            <value>0</value>
         </instance>
         <instance weight="1.0">
            <value>QSISLMNAEVYYM</value>
            <value>0</value>
         </instance>
         <instance weight="1.0">
            <value>QQAGGRGGGRGGY</value>
            <value>0</value>
         </instance>
         <instance weight="1.0">
            <value>SHDLPETTTQPEL</value>
            <value>0</value>
         </instance>
         <instance weight="1.0">
            <value>TCTFRIYGETPEA</value>
            <value>0</value>
         </instance>
         <instance weight="1.0">
            <value>DNLLEGYDNRLRP</value>
            <value>0</value>
         </instance>
         <instance weight="1.0">
            <value>AIERMRNETLALW</value>
            <value>0</value>
         </instance>
         <instance weight="1.0">
            <value>EWENGKHQIPDTI</value>
            <value>0</value>
         </instance>
         <instance weight="1.0">
            <value>VTAMDVVYALKRQGR</value>
            <value>0</value>
         </instance>
         <instance weight="1.0">
            <value>DAGTIAGLEVLRII</value>
            <value>0</value>
         </instance>
         <instance weight="1.0">
            <value>EVKLEESGGGLVQPG</value>
            <value>0</value>
         </instance>
         <instance weight="1.0">
            <value>AKDGVIEVEGQVVEA</value>
            <value>0</value>
         </instance>
         <instance weight="1.0">
            <value>EVTVTPATSEPKPVK</value>
            <value>0</value>
         </instance>
         <instance weight="1.0">
            <value>NRSAFEQQHHHLLHC</value>
            <value>0</value>
         </instance>
         <instance weight="1.0">
            <value>DKCKENCMAKHKGVG</value>
            <value>0</value>
         </instance>
         <instance weight="1.0">
            <value>SAYEVIKLKGYTNWA</value>
            <value>0</value>
         </instance>
         <instance weight="1.0">
            <value>TDIGDPSYPHISIAD</value>
            <value>0</value>
         </instance>
         <instance weight="1.0">
            <value>PAANPENAIAEIEDV</value>
            <value>0</value>
         </instance>
         <instance weight="1.0">
            <value>PQDVIKEKLY</value>
            <value>0</value>
         </instance>
         <instance weight="1.0">
            <value>NTTLNLLRQ</value>
            <value>0</value>
         </instance>
         <instance weight="1.0">
            <value>SRYNFLARKQSLV</value>
            <value>0</value>
         </instance>
         <instance weight="1.0">
            <value>YYAFVDEFIQAVKQRWP</value>
            <value>0</value>
         </instance>
         <instance weight="1.0">
            <value>ESISPNAAATQVDGTQMSLLSVPE</value>
            <value>0</value>
         </instance>
         <instance weight="1.0">
            <value>LHFLLTEALQLLRSHRSRGCQQVYR</value>
            <value>0</value>
         </instance>
         <instance weight="1.0">
            <value>ILTKTENSFEQITFLQ</value>
            <value>0</value>
         </instance>
         <instance weight="1.0">
            <value>PSFTIGKAIWLLWGLVFNNS</value>
            <value>0</value>
         </instance>
         <instance weight="1.0">
            <value>SEMPVTKKPRMAAASAGRIK</value>
            <value>0</value>
         </instance>
         <instance weight="1.0">
            <value>KEDEGGNEEEAGKEKEDLKE</value>
            <value>0</value>
         </instance>
         <instance weight="1.0">
            <value>FLLIGFWYNNIDNIKSSLNA</value>
            <value>0</value>
         </instance>
         <instance weight="1.0">
            <value>VVVLVAGLIVGGSIGSLDFG</value>
            <value>0</value>
         </instance>
         <instance weight="1.0">
            <value>PFDILPSLAFFWFALKTAFF</value>
            <value>0</value>
         </instance>
         <instance weight="1.0">
            <value>KHSQTCPPGENVCFVKTWCD</value>
            <value>0</value>
         </instance>
         <instance weight="1.0">
            <value>VIRWLKKIGDSVQVDEPLVE</value>
            <value>0</value>
         </instance>
         <instance weight="1.0">
            <value>GNNFYIPMSNRTGLVRSPYE</value>
            <value>0</value>
         </instance>
         <instance weight="1.0">
            <value>MSFVDNCFSTTVPKMLANHI</value>
            <value>0</value>
         </instance>
         <instance weight="1.0">
            <value>EPNPEFLALAGERVTIVRDP</value>
            <value>0</value>
         </instance>
         <instance weight="1.0">
            <value>QAALKAAGFTNITLDPQATT</value>
            <value>0</value>
         </instance>
         <instance weight="1.0">
            <value>GSAFSLAHRRVYQDMGQPLS</value>
            <value>0</value>
         </instance>
         <instance weight="1.0">
            <value>ALEFGAEGIGLCRTERMFNA</value>
            <value>0</value>
         </instance>
         <instance weight="1.0">
            <value>WMLNGTHLATTPMLLSVTQ</value>
            <value>0</value>
         </instance>
         <instance weight="1.0">
            <value>RPNPFAKSIYKNITFAHER</value>
            <value>0</value>
         </instance>
         <instance weight="1.0">
            <value>SQEAGGAEMDV</value>
            <value>0</value>
         </instance>
         <instance weight="1.0">
            <value>SLAYLSVDGLI</value>
            <value>0</value>
         </instance>
         <instance weight="1.0">
            <value>HLFALSELPLD</value>
            <value>0</value>
         </instance>
         <instance weight="1.0">
            <value>KILLVDDVITA</value>
            <value>0</value>
         </instance>
         <instance weight="1.0">
            <value>DANHGAMRLLAVTV</value>
            <value>0</value>
         </instance>
         <instance weight="1.0">
            <value>TGGVVSSIGKGIVAASLG</value>
            <value>0</value>
         </instance>
         <instance weight="1.0">
            <value>LKSSGYNVTAIKVDPYLN</value>
            <value>0</value>
         </instance>
         <instance weight="1.0">
            <value>SSSTEPTQSTLSVSAKIK</value>
            <value>0</value>
         </instance>
         <instance weight="1.0">
            <value>ESGRVRLVAKGARSKRSTL</value>
            <value>0</value>
         </instance>
         <instance weight="1.0">
            <value>YMLALGIDFAT</value>
            <value>0</value>
         </instance>
         <instance weight="1.0">
            <value>SSCLNSHGVHN</value>
            <value>0</value>
         </instance>
         <instance weight="1.0">
            <value>IFFSGSFASIF</value>
            <value>0</value>
         </instance>
         <instance weight="1.0">
            <value>LHQTVVQEDNA</value>
            <value>0</value>
         </instance>
         <instance weight="1.0">
            <value>VTPENLSVDPVSGETHRR</value>
            <value>0</value>
         </instance>
         <instance weight="1.0">
            <value>ALGEACGLQVAAASAAII</value>
            <value>0</value>
         </instance>
         <instance weight="1.0">
            <value>QFPMYGFDAHAGYGTPQHL</value>
            <value>0</value>
         </instance>
         <instance weight="1.0">
            <value>PVNQTVAVDGTFVLSCVATG</value>
            <value>0</value>
         </instance>
         <instance weight="1.0">
            <value>QKPQKYKTREYNRCKICGRP</value>
            <value>0</value>
         </instance>
         <instance weight="1.0">
            <value>KIDYKEPDALRRFITERGK</value>
            <value>0</value>
         </instance>
         <instance weight="1.0">
            <value>LGIKVWVFKGEVLPKEEK</value>
            <value>0</value>
         </instance>
         <instance weight="1.0">
            <value>VTRDSRVKERKKFGLYG</value>
            <value>0</value>
         </instance>
         <instance weight="1.0">
            <value>LPVMNNLHDMSKATRI</value>
            <value>0</value>
         </instance>
         <instance weight="1.0">
            <value>RALREAFYRQNLPNL</value>
            <value>0</value>
         </instance>
         <instance weight="1.0">
            <value>TLSQYLLTSNFSIL</value>
            <value>0</value>
         </instance>
         <instance weight="1.0">
            <value>QELHTGLDKMRSPITKR</value>
            <value>0</value>
         </instance>
         <instance weight="1.0">
            <value>VMIGRNCPNLRILKRN</value>
            <value>0</value>
         </instance>
         <instance weight="1.0">
            <value>ASKEGLINNGTSIH</value>
            <value>0</value>
         </instance>
         <instance weight="1.0">
            <value>LTQQVHVLSLDQI</value>
            <value>0</value>
         </instance>
         <instance weight="1.0">
            <value>IFTTGLHALKYV</value>
            <value>0</value>
         </instance>
         <instance weight="1.0">
            <value>RAALEDVSPWT</value>
            <value>0</value>
         </instance>
         <instance weight="1.0">
            <value>QGQNVIGLQMGSNK</value>
            <value>0</value>
         </instance>
         <instance weight="1.0">
            <value>APFKLTLMISLFLA</value>
            <value>0</value>
         </instance>
         <instance weight="1.0">
            <value>LDDSKRVAKRKLI</value>
            <value>0</value>
         </instance>
         <instance weight="1.0">
            <value>ALASGESQAAAIL</value>
            <value>0</value>
         </instance>
         <instance weight="1.0">
            <value>FRDEVEDDYFRT</value>
            <value>0</value>
         </instance>
         <instance weight="1.0">
            <value>QIGLEIEITPE</value>
            <value>0</value>
         </instance>
         <instance weight="1.0">
            <value>TKDELEVKDCEVEEKINSLLEKQA</value>
            <value>0</value>
         </instance>
         <instance weight="1.0">
            <value>ATIFSFGGAILYCLN</value>
            <value>0</value>
         </instance>
         <instance weight="1.0">
            <value>GKPVVGTNLPSTSKM</value>
            <value>0</value>
         </instance>
         <instance weight="1.0">
            <value>CLDILQNRWSPTYDV</value>
            <value>0</value>
         </instance>
         <instance weight="1.0">
            <value>KVYVDTDDDIRFIRR</value>
            <value>0</value>
         </instance>
         <instance weight="1.0">
            <value>SPPPNGTLEDTYRYV</value>
            <value>0</value>
         </instance>
         <instance weight="1.0">
            <value>ACKVSNTCPADILNK</value>
            <value>0</value>
         </instance>
         <instance weight="1.0">
            <value>YYIVESYGTYNPGSG</value>
            <value>0</value>
         </instance>
         <instance weight="1.0">
            <value>ATLMAKWQAVGFNHG</value>
            <value>0</value>
         </instance>
         <instance weight="1.0">
            <value>IGYTTTANVNVDNQN</value>
            <value>0</value>
         </instance>
         <instance weight="1.0">
            <value>LQANIIENDSESPFY</value>
            <value>0</value>
         </instance>
         <instance weight="1.0">
            <value>LRRFGMIKGSWLTLK</value>
            <value>0</value>
         </instance>
         <instance weight="1.0">
            <value>LGLEISDNGILIIPDYLFDGKNIEN</value>
            <value>0</value>
         </instance>
         <instance weight="1.0">
            <value>KRFKEIVPAKAEEKQ</value>
            <value>0</value>
         </instance>
         <instance weight="1.0">
            <value>PLETASMMGMVVTLL</value>
            <value>0</value>
         </instance>
         <instance weight="1.0">
            <value>RQQVSYCAQTPTLFGDTVYD</value>
            <value>0</value>
         </instance>
         <instance weight="1.0">
            <value>LTPPETIAKMVWFPL</value>
            <value>0</value>
         </instance>
         <instance weight="1.0">
            <value>MQANHSVSYLYESST</value>
            <value>0</value>
         </instance>
         <instance weight="1.0">
            <value>LTKSLASKVLQQFDKS</value>
            <value>0</value>
         </instance>
         <instance weight="1.0">
            <value>ALHQPTNYDGTALPLAASVGVCRVAELPV</value>
            <value>0</value>
         </instance>
         <instance weight="1.0">
            <value>NPRECDSQGTSKDTLVREGKTYKCKECGKVFNKNSL</value>
            <value>0</value>
         </instance>
      </instances>
	</body>
</dataset>
