# Supplementary material for: On Evaluating MHC-II Binding Peptide Prediction Methods
Source: PLoS One. 2008 Sep 24;3(9):e3268. doi: 10.1371/journal.pone.0003268 (PMC2533399; doi:10.1371/journal.pone.0003268)
Supplement: Dataset S1 — Datasets derived from MHCPEP database (0.36 MB ZIP) [file pone.0003268.s002.zip › MHCPEP/WUPDS/HLA-DR2.xrff]

<?xml version="1.0" encoding="utf-8"?>

<!DOCTYPE dataset
[
   <!ELEMENT dataset (header,body)>
   <!ATTLIST dataset name CDATA #REQUIRED>
   <!ATTLIST dataset version CDATA "3.5.4">

   <!ELEMENT header (notes?,attributes)>
   <!ELEMENT body (instances)>
   <!ELEMENT notes ANY>

   <!ELEMENT attributes (attribute+)>
   <!ELEMENT attribute (labels?,metadata?,attributes?)>
   <!ATTLIST attribute name CDATA #REQUIRED>
   <!ATTLIST attribute type (numeric|date|nominal|string|relational) #REQUIRED>
   <!ATTLIST attribute format CDATA #IMPLIED>
   <!ATTLIST attribute class (yes|no) "no">
   <!ELEMENT labels (label*)>
   <!ELEMENT label ANY>
   <!ELEMENT metadata (property*)>
   <!ELEMENT property ANY>
   <!ATTLIST property name CDATA #REQUIRED>

   <!ELEMENT instances (instance*)>
   <!ELEMENT instance (value*)>
   <!ATTLIST instance type (normal|sparse) "normal">
   <!ATTLIST instance weight CDATA #IMPLIED>
   <!ELEMENT value (#PCDATA|instances)*>
   <!ATTLIST value index CDATA #IMPLIED>
   <!ATTLIST value missing (yes|no) "no">
]
>
<dataset name="HLA-DR2" version="3.5.3">
   <header>
     <attributes>
        <attribute name="Seq" type="string"/>
        <attribute class="yes" name="class" type="nominal">
           <labels>
              <label>0</label>
              <label>1</label>
           </labels>
        </attribute>
     </attributes>
   </header>

   <body>
      <instances>
         <instance weight="0.016666666666666666">
            <value>PKYVKQNTLKLAT</value>
            <value>1</value>
         </instance>
         <instance weight="0.016666666666666666">
            <value>AKYVKQNTLKLAT</value>
            <value>1</value>
         </instance>
         <instance weight="0.016666666666666666">
            <value>KKYVKQNTLKLAT</value>
            <value>1</value>
         </instance>
         <instance weight="0.016666666666666666">
            <value>EKYVKQNTLKLAT</value>
            <value>1</value>
         </instance>
         <instance weight="0.016666666666666666">
            <value>PRYVKQNTLKLAT</value>
            <value>1</value>
         </instance>
         <instance weight="0.016666666666666666">
            <value>PEYVKQNTLKLAT</value>
            <value>1</value>
         </instance>
         <instance weight="0.016666666666666666">
            <value>PSYVKQNTLKLAT</value>
            <value>1</value>
         </instance>
         <instance weight="0.016666666666666666">
            <value>PAYVKQNTLKLAT</value>
            <value>1</value>
         </instance>
         <instance weight="0.016666666666666666">
            <value>PKFVKQNTLKLAT</value>
            <value>1</value>
         </instance>
         <instance weight="0.016666666666666666">
            <value>PKYLKQNTLKLAT</value>
            <value>1</value>
         </instance>
         <instance weight="0.016666666666666666">
            <value>PKYKKQNTLKLAT</value>
            <value>1</value>
         </instance>
         <instance weight="0.016666666666666666">
            <value>PKYQKQNTLKLAT</value>
            <value>1</value>
         </instance>
         <instance weight="0.016666666666666666">
            <value>PKYAKQNTLKLAT</value>
            <value>1</value>
         </instance>
         <instance weight="0.016666666666666666">
            <value>PKYEKQNTLKLAT</value>
            <value>1</value>
         </instance>
         <instance weight="0.016666666666666666">
            <value>PKYVRQNTLKLAT</value>
            <value>1</value>
         </instance>
         <instance weight="0.016666666666666666">
            <value>PKYVEQNTLKLAT</value>
            <value>1</value>
         </instance>
         <instance weight="0.016666666666666666">
            <value>PKYVSQNTLKLAT</value>
            <value>1</value>
         </instance>
         <instance weight="0.016666666666666666">
            <value>PKYVAQNTLKLAT</value>
            <value>1</value>
         </instance>
         <instance weight="0.016666666666666666">
            <value>PKYVVQNTLKLAT</value>
            <value>1</value>
         </instance>
         <instance weight="0.016666666666666666">
            <value>PKYVKNNTLKLAT</value>
            <value>1</value>
         </instance>
         <instance weight="0.016666666666666666">
            <value>PKYVKLNTLKLAT</value>
            <value>1</value>
         </instance>
         <instance weight="0.016666666666666666">
            <value>PKYVKTNTLKLAT</value>
            <value>1</value>
         </instance>
         <instance weight="0.016666666666666666">
            <value>PKYVKANTLKLAT</value>
            <value>1</value>
         </instance>
         <instance weight="0.016666666666666666">
            <value>PKYVKENTLKLAT</value>
            <value>1</value>
         </instance>
         <instance weight="0.016666666666666666">
            <value>PKYVKKNTLKLAT</value>
            <value>1</value>
         </instance>
         <instance weight="0.016666666666666666">
            <value>PKYVKQQTLKLAT</value>
            <value>1</value>
         </instance>
         <instance weight="0.016666666666666666">
            <value>PKYVKQTTLKLAT</value>
            <value>1</value>
         </instance>
         <instance weight="0.016666666666666666">
            <value>PKYVKQLTLKLAT</value>
            <value>1</value>
         </instance>
         <instance weight="0.016666666666666666">
            <value>PKYVKQATLKLAT</value>
            <value>1</value>
         </instance>
         <instance weight="0.016666666666666666">
            <value>PKYVKQETLKLAT</value>
            <value>1</value>
         </instance>
         <instance weight="0.016666666666666666">
            <value>PKYVKQKTLKLAT</value>
            <value>1</value>
         </instance>
         <instance weight="0.016666666666666666">
            <value>PKYVKQNSLKLAT</value>
            <value>1</value>
         </instance>
         <instance weight="0.016666666666666666">
            <value>PKYVKQNVLKLAT</value>
            <value>1</value>
         </instance>
         <instance weight="0.016666666666666666">
            <value>PKYVKQNALKLAT</value>
            <value>1</value>
         </instance>
         <instance weight="0.016666666666666666">
            <value>PKYVKQNYLKLAT</value>
            <value>1</value>
         </instance>
         <instance weight="0.016666666666666666">
            <value>PKYVKQNKLKLAT</value>
            <value>1</value>
         </instance>
         <instance weight="0.016666666666666666">
            <value>PKYVKQNQLKLAT</value>
            <value>1</value>
         </instance>
         <instance weight="0.016666666666666666">
            <value>PKYVKQNTIKLAT</value>
            <value>1</value>
         </instance>
         <instance weight="0.016666666666666666">
            <value>PKYVKQNTKKLAT</value>
            <value>1</value>
         </instance>
         <instance weight="0.016666666666666666">
            <value>PKYVKQNTQKLAT</value>
            <value>1</value>
         </instance>
         <instance weight="0.016666666666666666">
            <value>PKYVKQNTAKLAT</value>
            <value>1</value>
         </instance>
         <instance weight="0.016666666666666666">
            <value>PKYVKQNTEKLAT</value>
            <value>1</value>
         </instance>
         <instance weight="0.016666666666666666">
            <value>PKYVKQNTLRLAT</value>
            <value>1</value>
         </instance>
         <instance weight="0.016666666666666666">
            <value>PKYVKQNTLELAT</value>
            <value>1</value>
         </instance>
         <instance weight="0.016666666666666666">
            <value>PKYVKQNTLSLAT</value>
            <value>1</value>
         </instance>
         <instance weight="0.016666666666666666">
            <value>PKYVKQNTLALAT</value>
            <value>1</value>
         </instance>
         <instance weight="0.016666666666666666">
            <value>PKYVKQNTLLLAT</value>
            <value>1</value>
         </instance>
         <instance weight="0.016666666666666666">
            <value>PKYVKQNTLKIAT</value>
            <value>1</value>
         </instance>
         <instance weight="0.016666666666666666">
            <value>PKYVKQNTLKKAT</value>
            <value>1</value>
         </instance>
         <instance weight="0.016666666666666666">
            <value>PKYVKQNTLKQAT</value>
            <value>1</value>
         </instance>
         <instance weight="0.016666666666666666">
            <value>PKYVKQNTLKAAT</value>
            <value>1</value>
         </instance>
         <instance weight="0.016666666666666666">
            <value>PKYVKQNTLKEAT</value>
            <value>1</value>
         </instance>
         <instance weight="0.016666666666666666">
            <value>PKYVKQNTLKFAT</value>
            <value>1</value>
         </instance>
         <instance weight="0.016666666666666666">
            <value>PKYVKQNTLKLST</value>
            <value>1</value>
         </instance>
         <instance weight="0.016666666666666666">
            <value>PKYVKQNTLKLFT</value>
            <value>1</value>
         </instance>
         <instance weight="0.016666666666666666">
            <value>PKYVKQNTLKLKT</value>
            <value>1</value>
         </instance>
         <instance weight="0.016666666666666666">
            <value>PKYVKQNTLKLAS</value>
            <value>1</value>
         </instance>
         <instance weight="0.016666666666666666">
            <value>PKYVKQNTLKLAK</value>
            <value>1</value>
         </instance>
         <instance weight="0.016666666666666666">
            <value>PKYVKQNTLKLAY</value>
            <value>1</value>
         </instance>
         <instance weight="0.016666666666666666">
            <value>PKYVKQNTLKLAA</value>
            <value>1</value>
         </instance>
         <instance weight="0.019230769230769232">
            <value>QYIKANSKFIGITE</value>
            <value>1</value>
         </instance>
         <instance weight="0.019230769230769232">
            <value>TYIKANSKFIGITE</value>
            <value>1</value>
         </instance>
         <instance weight="0.019230769230769232">
            <value>LYIKANSKFIGITE</value>
            <value>1</value>
         </instance>
         <instance weight="0.019230769230769232">
            <value>NYIKANSKFIGITE</value>
            <value>1</value>
         </instance>
         <instance weight="0.019230769230769232">
            <value>QEIKANSKFIGITE</value>
            <value>1</value>
         </instance>
         <instance weight="0.019230769230769232">
            <value>QSIKANSKFIGITE</value>
            <value>1</value>
         </instance>
         <instance weight="0.019230769230769232">
            <value>QFIKANSKFIGITE</value>
            <value>1</value>
         </instance>
         <instance weight="0.019230769230769232">
            <value>QYQKANSKFIGITE</value>
            <value>1</value>
         </instance>
         <instance weight="0.019230769230769232">
            <value>QYKKANSKFIGITE</value>
            <value>1</value>
         </instance>
         <instance weight="0.019230769230769232">
            <value>QYVKANSKFIGITE</value>
            <value>1</value>
         </instance>
         <instance weight="0.019230769230769232">
            <value>QYISANSKFIGITE</value>
            <value>1</value>
         </instance>
         <instance weight="0.019230769230769232">
            <value>QYIIANSKFIGITE</value>
            <value>1</value>
         </instance>
         <instance weight="0.019230769230769232">
            <value>QYIRANSKFIGITE</value>
            <value>1</value>
         </instance>
         <instance weight="0.019230769230769232">
            <value>QYIKKNSKFIGITE</value>
            <value>1</value>
         </instance>
         <instance weight="0.019230769230769232">
            <value>QYIKSNSKFIGITE</value>
            <value>1</value>
         </instance>
         <instance weight="0.019230769230769232">
            <value>QYIKAASKFIGITE</value>
            <value>1</value>
         </instance>
         <instance weight="0.019230769230769232">
            <value>QYIKALSKFIGITE</value>
            <value>1</value>
         </instance>
         <instance weight="0.019230769230769232">
            <value>QYIKAQSKFIGITE</value>
            <value>1</value>
         </instance>
         <instance weight="0.019230769230769232">
            <value>QYIKANYKFIGITE</value>
            <value>1</value>
         </instance>
         <instance weight="0.019230769230769232">
            <value>QYIKANQKFIGITE</value>
            <value>1</value>
         </instance>
         <instance weight="0.019230769230769232">
            <value>QYIKANAKFIGITE</value>
            <value>1</value>
         </instance>
         <instance weight="0.019230769230769232">
            <value>QYIKANSSFIGITE</value>
            <value>1</value>
         </instance>
         <instance weight="0.019230769230769232">
            <value>QYIKANSRFIGITE</value>
            <value>1</value>
         </instance>
         <instance weight="0.019230769230769232">
            <value>QYIKANSKEIGITE</value>
            <value>1</value>
         </instance>
         <instance weight="0.019230769230769232">
            <value>QYIKANSKSIGITE</value>
            <value>1</value>
         </instance>
         <instance weight="0.019230769230769232">
            <value>QYIKANSKFKGITE</value>
            <value>1</value>
         </instance>
         <instance weight="0.019230769230769232">
            <value>QYIKANSKFQGITE</value>
            <value>1</value>
         </instance>
         <instance weight="0.019230769230769232">
            <value>QYIKANSKFVGITE</value>
            <value>1</value>
         </instance>
         <instance weight="0.019230769230769232">
            <value>QYIKANSKFIQITE</value>
            <value>1</value>
         </instance>
         <instance weight="0.019230769230769232">
            <value>QYIKANSKFIYITE</value>
            <value>1</value>
         </instance>
         <instance weight="0.019230769230769232">
            <value>QYIKANSKFIAITE</value>
            <value>1</value>
         </instance>
         <instance weight="0.019230769230769232">
            <value>QYIKANSKFIGQTE</value>
            <value>1</value>
         </instance>
         <instance weight="0.019230769230769232">
            <value>QYIKANSKFIGKTE</value>
            <value>1</value>
         </instance>
         <instance weight="0.019230769230769232">
            <value>QYIKANSKFIGLTE</value>
            <value>1</value>
         </instance>
         <instance weight="0.019230769230769232">
            <value>QYIKANSKFIGIKE</value>
            <value>1</value>
         </instance>
         <instance weight="0.019230769230769232">
            <value>QYIKANSKFIGIFE</value>
            <value>1</value>
         </instance>
         <instance weight="0.019230769230769232">
            <value>QYIKANSKFIGISE</value>
            <value>1</value>
         </instance>
         <instance weight="0.019230769230769232">
            <value>QYIKANSKFIGITK</value>
            <value>1</value>
         </instance>
         <instance weight="0.019230769230769232">
            <value>QYIKANSKFIGITD</value>
            <value>1</value>
         </instance>
         <instance weight="0.019230769230769232">
            <value>QYIKANSKFIGITV</value>
            <value>1</value>
         </instance>
         <instance weight="1.0">
            <value>KAERADLIAYLKQATAK</value>
            <value>1</value>
         </instance>
         <instance weight="0.25">
            <value>YGGFLRRIRPKLK</value>
            <value>1</value>
         </instance>
         <instance weight="0.25">
            <value>GFLRRIRPKLK</value>
            <value>1</value>
         </instance>
         <instance weight="0.25">
            <value>FLRRIRPKLK</value>
            <value>1</value>
         </instance>
         <instance weight="0.25">
            <value>LRRIRPKLK</value>
            <value>1</value>
         </instance>
         <instance weight="0.14285714285714285">
            <value>NKALELFRKDIAAKYKELGYGK</value>
            <value>1</value>
         </instance>
         <instance weight="0.14285714285714285">
            <value>NKALELFRKDIAAKYK</value>
            <value>1</value>
         </instance>
         <instance weight="0.14285714285714285">
            <value>NKALELFRKDIAAKYKELGY</value>
            <value>1</value>
         </instance>
         <instance weight="0.14285714285714285">
            <value>ALELFRKDIAAKYKELGYGK</value>
            <value>1</value>
         </instance>
         <instance weight="0.14285714285714285">
            <value>ELFRKDIAAKYKELGYGK</value>
            <value>1</value>
         </instance>
         <instance weight="0.14285714285714285">
            <value>LFRKDIAAKYKELGYGK</value>
            <value>1</value>
         </instance>
         <instance weight="0.14285714285714285">
            <value>FRKDIAAKYKELGYGK</value>
            <value>1</value>
         </instance>
         <instance weight="0.019230769230769232">
            <value>ILMQYIKANSKFIGITELKK</value>
            <value>1</value>
         </instance>
         <instance weight="0.019230769230769232">
            <value>ILMQYIKANSKFIGITE</value>
            <value>1</value>
         </instance>
         <instance weight="0.019230769230769232">
            <value>ILMQYIKANSKFIGI</value>
            <value>1</value>
         </instance>
         <instance weight="0.019230769230769232">
            <value>ILMQYIKANSKFIG</value>
            <value>1</value>
         </instance>
         <instance weight="0.019230769230769232">
            <value>ILMQYIKANSKFI</value>
            <value>1</value>
         </instance>
         <instance weight="0.019230769230769232">
            <value>ILMQYIKANSKF</value>
            <value>1</value>
         </instance>
         <instance weight="1.0">
            <value>ILMQYIKANSK</value>
            <value>1</value>
         </instance>
         <instance weight="0.019230769230769232">
            <value>QYIKANSKFIGITELKK</value>
            <value>1</value>
         </instance>
         <instance weight="0.019230769230769232">
            <value>IKANSKFIGITELKK</value>
            <value>1</value>
         </instance>
         <instance weight="0.019230769230769232">
            <value>ANSKFIGITELKK</value>
            <value>1</value>
         </instance>
         <instance weight="0.019230769230769232">
            <value>YIKANSKFIGITE</value>
            <value>1</value>
         </instance>
         <instance weight="0.16666666666666666">
            <value>GACPKYVKQNTLKLATGMR</value>
            <value>1</value>
         </instance>
         <instance weight="0.16666666666666666">
            <value>GACPKYVKQNTLKLAT</value>
            <value>1</value>
         </instance>
         <instance weight="0.16666666666666666">
            <value>GACPKYVKQNTLKLA</value>
            <value>1</value>
         </instance>
         <instance weight="0.16666666666666666">
            <value>GACPKYVKQNTLKL</value>
            <value>1</value>
         </instance>
         <instance weight="0.16666666666666666">
            <value>GACPKYVKQNTLK</value>
            <value>1</value>
         </instance>
         <instance weight="0.16666666666666666">
            <value>PKYVKQNTLKLATGMR</value>
            <value>1</value>
         </instance>
         <instance weight="0.3333333333333333">
            <value>KYVKQNTLKLATGMR</value>
            <value>1</value>
         </instance>
         <instance weight="0.3333333333333333">
            <value>YVKQNTLKLATGMR</value>
            <value>1</value>
         </instance>
         <instance weight="0.5">
            <value>YLEDARRLKAIYEKKK</value>
            <value>1</value>
         </instance>
         <instance weight="1.0">
            <value>YTYTVHAAHAYTYT</value>
            <value>1</value>
         </instance>
         <instance weight="0.2">
            <value>GRTQDENPVVHFFKNIVTPRTPPP</value>
            <value>1</value>
         </instance>
         <instance weight="1.0">
            <value>DVFKELKVHHANENI</value>
            <value>1</value>
         </instance>
         <instance weight="1.0">
            <value>SLKMADPNRFKGKDLP</value>
            <value>1</value>
         </instance>
         <instance weight="1.0">
            <value>CPKYVRSAKLRM</value>
            <value>1</value>
         </instance>
         <instance weight="0.5">
            <value>KVFGRCELAAAMKRHGLD</value>
            <value>1</value>
         </instance>
         <instance weight="0.5">
            <value>LAAAMKRHGLDNYRGYSLGNWV</value>
            <value>1</value>
         </instance>
         <instance weight="1.0">
            <value>DNYRGYSLGNWVCAAKFESNFTQ</value>
            <value>1</value>
         </instance>
         <instance weight="1.0">
            <value>AWVAWRNRCK</value>
            <value>1</value>
         </instance>
         <instance weight="1.0">
            <value>RNRCKGTDVQAWIRGCRL</value>
            <value>1</value>
         </instance>
         <instance weight="0.5">
            <value>HPPHIEIQMLKNGKKI</value>
            <value>1</value>
         </instance>
         <instance weight="0.5">
            <value>IQMLKNGKKIPKVEMS</value>
            <value>1</value>
         </instance>
         <instance weight="1.0">
            <value>NELGRFKHTDACCRTH</value>
            <value>1</value>
         </instance>
         <instance weight="0.5">
            <value>SSYFVGKMYFNLINTK</value>
            <value>1</value>
         </instance>
         <instance weight="0.5">
            <value>KMYFNLINTKCYKLEH</value>
            <value>1</value>
         </instance>
         <instance weight="1.0">
            <value>HYTVDKSKPKWQWFD</value>
            <value>1</value>
         </instance>
         <instance weight="1.0">
            <value>SKPKVYQWFDLRKY</value>
            <value>1</value>
         </instance>
         <instance weight="1.0">
            <value>ATSTKKLHKEPATLIKAIDG</value>
            <value>1</value>
         </instance>
         <instance weight="1.0">
            <value>DTVKLMYKGQPMTFRLLLVD</value>
            <value>1</value>
         </instance>
         <instance weight="0.5">
            <value>VEKYGPEASAFTKKMVENAK</value>
            <value>1</value>
         </instance>
         <instance weight="0.5">
            <value>FTKKMVENAKKIEVEFDKGQ</value>
            <value>1</value>
         </instance>
         <instance weight="1.0">
            <value>RTDKYGRGLAYIYADGKMVN</value>
            <value>1</value>
         </instance>
         <instance weight="1.0">
            <value>EALVRQGLAKVAYVYKPNNT</value>
            <value>1</value>
         </instance>
         <instance weight="0.5">
            <value>VAYWKPNNTHEQHLRKSEA</value>
            <value>1</value>
         </instance>
         <instance weight="0.5">
            <value>HEQHLRKSEAQAKKEKLNIW</value>
            <value>1</value>
         </instance>
         <instance weight="1.0">
            <value>GGELDKWEKIRLRPGG</value>
            <value>1</value>
         </instance>
         <instance weight="1.0">
            <value>SALSEGATPQDLNTML</value>
            <value>1</value>
         </instance>
         <instance weight="0.5">
            <value>IYKRWIILGLNKIVRM</value>
            <value>1</value>
         </instance>
         <instance weight="1.0">
            <value>DDNGPQDPDNTDDNG</value>
            <value>1</value>
         </instance>
         <instance weight="1.0">
            <value>GKMEDYIKKNKKTIE</value>
            <value>1</value>
         </instance>
         <instance weight="1.0">
            <value>YQAQYDLFIYNKQLEEA</value>
            <value>1</value>
         </instance>
         <instance weight="1.0">
            <value>IDTLKKNENIKEL</value>
            <value>1</value>
         </instance>
         <instance weight="0.08333333333333333">
            <value>DIEKKIAKMEKASSVFNVVNS</value>
            <value>1</value>
         </instance>
         <instance weight="0.019230769230769232">
            <value>QYIKANSKFIGITEL</value>
            <value>1</value>
         </instance>
         <instance weight="0.019230769230769232">
            <value>QYIKANSKFIGIT</value>
            <value>1</value>
         </instance>
         <instance weight="1.0">
            <value>AGGVAVIKAG</value>
            <value>1</value>
         </instance>
         <instance weight="0.5">
            <value>NIVIKRSNSTAATNEV</value>
            <value>1</value>
         </instance>
         <instance weight="0.5">
            <value>NIVIKRSNSTAATNEVPEVTVFS</value>
            <value>1</value>
         </instance>
         <instance weight="0.3333333333333333">
            <value>DVGVYRAVTPQGRPD</value>
            <value>1</value>
         </instance>
         <instance weight="0.3333333333333333">
            <value>SDVGVYRAVTPQGRPDAE</value>
            <value>1</value>
         </instance>
         <instance weight="0.3333333333333333">
            <value>DVGVYRAVTPQGRPDAE</value>
            <value>1</value>
         </instance>
         <instance weight="0.5">
            <value>RVQPKVTVYPSKTQP</value>
            <value>1</value>
         </instance>
         <instance weight="0.5">
            <value>RVQPKVTVYPSKTQPLQH</value>
            <value>1</value>
         </instance>
         <instance weight="1.0">
            <value>LSPIHIALNFSLDPQAPVDSHGLRPALHYQ</value>
            <value>1</value>
         </instance>
         <instance weight="0.5">
            <value>DGILYYYQSGGRLRRPV</value>
            <value>1</value>
         </instance>
         <instance weight="0.5">
            <value>DGILYYYQSGGRLRRPVN</value>
            <value>1</value>
         </instance>
         <instance weight="1.0">
            <value>IQNLIKEEAFLGITDEKTEG</value>
            <value>1</value>
         </instance>
         <instance weight="1.0">
            <value>EHHIFLGATNYIYVLNEEDLQKV</value>
            <value>1</value>
         </instance>
         <instance weight="1.0">
            <value>QELKNKYYQVPRKGIQA</value>
            <value>1</value>
         </instance>
         <instance weight="0.5">
            <value>FPKSLHTYANILLDRRVPQ</value>
            <value>1</value>
         </instance>
         <instance weight="0.5">
            <value>FPKSLHTYANILLDRRVPQDT</value>
            <value>1</value>
         </instance>
         <instance weight="1.0">
            <value>LWDYGMSSSPHVLRNR</value>
            <value>1</value>
         </instance>
         <instance weight="0.14285714285714285">
            <value>VGSDWRFLRGYHQYAYDG</value>
            <value>1</value>
         </instance>
         <instance weight="0.14285714285714285">
            <value>VGSDWRFLRGYHQYAYD</value>
            <value>1</value>
         </instance>
         <instance weight="0.14285714285714285">
            <value>GSDWRFLRGYHQYAYD</value>
            <value>1</value>
         </instance>
         <instance weight="0.14285714285714285">
            <value>VGSDWRFLRGYHQYA</value>
            <value>1</value>
         </instance>
         <instance weight="0.14285714285714285">
            <value>VGSDWRFLRGYHQY</value>
            <value>1</value>
         </instance>
         <instance weight="0.14285714285714285">
            <value>GSDWRFLRGYHQYA</value>
            <value>1</value>
         </instance>
         <instance weight="0.14285714285714285">
            <value>SDWRFLRGYHQYA</value>
            <value>1</value>
         </instance>
         <instance weight="0.027777777777777776">
            <value>LPKPPKPVSKMRMATPLLMQALPM</value>
            <value>1</value>
         </instance>
         <instance weight="0.027777777777777776">
            <value>PKPPKPVSKMRMATPLLMQALPM</value>
            <value>1</value>
         </instance>
         <instance weight="0.027777777777777776">
            <value>KPPKPVSKMRMATPLLMQALPM</value>
            <value>1</value>
         </instance>
         <instance weight="0.027777777777777776">
            <value>PKPPKPVSKMRMATPLLMQALP</value>
            <value>1</value>
         </instance>
         <instance weight="0.027777777777777776">
            <value>KPPKPVSKMRMATPLLMQALP</value>
            <value>1</value>
         </instance>
         <instance weight="0.027777777777777776">
            <value>PPKPVSKMRMATPLLMQALP</value>
            <value>1</value>
         </instance>
         <instance weight="0.027777777777777776">
            <value>KMRMATPLLMQALPMGALP</value>
            <value>1</value>
         </instance>
         <instance weight="0.027777777777777776">
            <value>KMRMATPLLMQALPM</value>
            <value>1</value>
         </instance>
         <instance weight="1.0">
            <value>APSPLPETTENVVCALG</value>
            <value>1</value>
         </instance>
         <instance weight="1.0">
            <value>HPPHIEIQMLKDGKKI</value>
            <value>1</value>
         </instance>
         <instance weight="0.5">
            <value>ACRVKHDSMAEPKTVY</value>
            <value>1</value>
         </instance>
         <instance weight="0.5">
            <value>ASMAEPKTVYWDRDM</value>
            <value>1</value>
         </instance>
         <instance weight="0.5">
            <value>IQRTPKIQVYSRHPAE</value>
            <value>1</value>
         </instance>
         <instance weight="0.5">
            <value>IQVYSRHPAENGKSNF</value>
            <value>1</value>
         </instance>
         <instance weight="1.0">
            <value>KSNFLNCYVSGFHPSD</value>
            <value>1</value>
         </instance>
         <instance weight="1.0">
            <value>GERIEKVEHSDLSFSY</value>
            <value>1</value>
         </instance>
         <instance weight="1.0">
            <value>SFSNDWSFYLLYYTEF</value>
            <value>1</value>
         </instance>
         <instance weight="1.0">
            <value>ACRVNHVTLSQPKIVK</value>
            <value>1</value>
         </instance>
         <instance weight="0.3333333333333333">
            <value>CPKYVKQNTLKLATGMRNVPEKQTR</value>
            <value>1</value>
         </instance>
         <instance weight="1.0">
            <value>RILAVERYLKDQQLLGIWGCS</value>
            <value>1</value>
         </instance>
         <instance weight="1.0">
            <value>FINMWQEVGKAMYAPPIS</value>
            <value>1</value>
         </instance>
         <instance weight="0.5">
            <value>LEDARRLKAIYEKKK</value>
            <value>1</value>
         </instance>
         <instance weight="1.0">
            <value>IRIQRGPGRAFVTIGK</value>
            <value>1</value>
         </instance>
         <instance weight="1.0">
            <value>YKGILGFVFTLTV</value>
            <value>1</value>
         </instance>
         <instance weight="1.0">
            <value>SAAFEDLRVLSFIRGY</value>
            <value>1</value>
         </instance>
         <instance weight="0.5">
            <value>KRWIILGLNKIVRMY</value>
            <value>1</value>
         </instance>
         <instance weight="0.5">
            <value>LQAAPALDKL</value>
            <value>1</value>
         </instance>
         <instance weight="1.0">
            <value>EQARAAVDTY</value>
            <value>1</value>
         </instance>
         <instance weight="0.08333333333333333">
            <value>IEKKIAKMEKASSVFNVVNS</value>
            <value>1</value>
         </instance>
         <instance weight="0.08333333333333333">
            <value>EKKIAKMEKASSVFNVVNS</value>
            <value>1</value>
         </instance>
         <instance weight="0.08333333333333333">
            <value>KKIAKMEKASSVFNVVNS</value>
            <value>1</value>
         </instance>
         <instance weight="0.08333333333333333">
            <value>KIAKMEKASSVFNVVNS</value>
            <value>1</value>
         </instance>
         <instance weight="0.08333333333333333">
            <value>IAKMEKASSVFNVVNS</value>
            <value>1</value>
         </instance>
         <instance weight="0.08333333333333333">
            <value>AKMEKASSVFNVVNS</value>
            <value>1</value>
         </instance>
         <instance weight="0.08333333333333333">
            <value>KMEKASSVFNVVNS</value>
            <value>1</value>
         </instance>
         <instance weight="0.08333333333333333">
            <value>DIEKKIAKMEKASSVFNVVN</value>
            <value>1</value>
         </instance>
         <instance weight="0.08333333333333333">
            <value>DIEKKIAKMEKASSVFNVV</value>
            <value>1</value>
         </instance>
         <instance weight="0.08333333333333333">
            <value>DIEKKIAKMEKASSVFNV</value>
            <value>1</value>
         </instance>
         <instance weight="1.0">
            <value>ALVLNSVRGALKVCA</value>
            <value>1</value>
         </instance>
         <instance weight="1.0">
            <value>DNLIVYYYHKA</value>
            <value>1</value>
         </instance>
         <instance weight="1.0">
            <value>DPYAPIMAVK</value>
            <value>1</value>
         </instance>
         <instance weight="1.0">
            <value>KPGVIFLTKRSRQV</value>
            <value>1</value>
         </instance>
         <instance weight="1.0">
            <value>GPLYFKLKGYEQYN</value>
            <value>1</value>
         </instance>
         <instance weight="1.0">
            <value>DPTLWVFARKLAIV</value>
            <value>1</value>
         </instance>
         <instance weight="1.0">
            <value>DPWAIAKNGDLMEYPY</value>
            <value>1</value>
         </instance>
         <instance weight="0.5">
            <value>YTLLQAAPALDKLKLTGDEATGANI</value>
            <value>1</value>
         </instance>
         <instance weight="1.0">
            <value>LLPLLEKVIGAGKPL</value>
            <value>1</value>
         </instance>
         <instance weight="0.2">
            <value>VHFFKNIVTPRTP</value>
            <value>1</value>
         </instance>
         <instance weight="0.2">
            <value>SVQIQVYQGERE</value>
            <value>1</value>
         </instance>
         <instance weight="0.2">
            <value>VQIQVYQGEREI</value>
            <value>1</value>
         </instance>
         <instance weight="0.2">
            <value>QIQVYQGEREIA</value>
            <value>1</value>
         </instance>
         <instance weight="0.2">
            <value>IQVYQGEREIAS</value>
            <value>1</value>
         </instance>
         <instance weight="0.2">
            <value>IQVYQGERE</value>
            <value>1</value>
         </instance>
         <instance weight="0.5">
            <value>GFYTTGAVRQIFGDYKTT</value>
            <value>1</value>
         </instance>
         <instance weight="0.5">
            <value>TGTEKLIETYFSKNYQDYEYL</value>
            <value>1</value>
         </instance>
         <instance weight="0.5">
            <value>PVYIYFNTWTTCQSIAFPS</value>
            <value>1</value>
         </instance>
         <instance weight="0.5">
            <value>TTCQSIAFPSKTSASIGSCL</value>
            <value>1</value>
         </instance>
         <instance weight="0.5">
            <value>FCGCGHEALTGTEKLIETYF</value>
            <value>1</value>
         </instance>
         <instance weight="0.5">
            <value>VKRGLTVAVAGAAILVAGLS</value>
            <value>1</value>
         </instance>
         <instance weight="0.5">
            <value>GAAILVAGLSGCSSNKSTTG</value>
            <value>1</value>
         </instance>
         <instance weight="0.2">
            <value>YDENPVVHFFKNIVTPRTPP</value>
            <value>1</value>
         </instance>
         <instance weight="1.0">
            <value>PHHTALRQAILCWGELMTLA</value>
            <value>1</value>
         </instance>
         <instance weight="0.08333333333333333">
            <value>DIEKKIAKMEKASSVFNVVNS</value>
            <value>1</value>
         </instance>
         <instance weight="0.027777777777777776">
            <value>PPKPVSKMRMATPLL</value>
            <value>1</value>
         </instance>
         <instance weight="0.027777777777777776">
            <value>PKPVSKMRMATPLLM</value>
            <value>1</value>
         </instance>
         <instance weight="0.027777777777777776">
            <value>KPVSKMRMATPLLMQ</value>
            <value>1</value>
         </instance>
         <instance weight="0.027777777777777776">
            <value>PVSKMRMATPLLMQA</value>
            <value>1</value>
         </instance>
         <instance weight="0.027777777777777776">
            <value>VSKMRMATPLLMQAL</value>
            <value>1</value>
         </instance>
         <instance weight="0.027777777777777776">
            <value>SKMRMATPLLMQALP</value>
            <value>1</value>
         </instance>
         <instance weight="0.027777777777777776">
            <value>KPVSKMRMATPLLMQALP</value>
            <value>1</value>
         </instance>
         <instance weight="0.027777777777777776">
            <value>PVSKMRMATPLLMQALP</value>
            <value>1</value>
         </instance>
         <instance weight="0.027777777777777776">
            <value>VSKMRMATPLLMQALP</value>
            <value>1</value>
         </instance>
         <instance weight="0.027777777777777776">
            <value>KMRMATPLLMQALP</value>
            <value>1</value>
         </instance>
         <instance weight="0.027777777777777776">
            <value>MRMATPLLMQALP</value>
            <value>1</value>
         </instance>
         <instance weight="0.027777777777777776">
            <value>KPVSKMRMATPLLMQAL</value>
            <value>1</value>
         </instance>
         <instance weight="0.027777777777777776">
            <value>KPVSKMRMATPLLMQA</value>
            <value>1</value>
         </instance>
         <instance weight="0.027777777777777776">
            <value>ASKMRMATPLLMQAL</value>
            <value>1</value>
         </instance>
         <instance weight="0.027777777777777776">
            <value>VAKMRMATPLLMQAL</value>
            <value>1</value>
         </instance>
         <instance weight="0.027777777777777776">
            <value>VSAMRMATPLLMQAL</value>
            <value>1</value>
         </instance>
         <instance weight="0.027777777777777776">
            <value>VSKMAMATPLLMQAL</value>
            <value>1</value>
         </instance>
         <instance weight="0.027777777777777776">
            <value>VSKMRAATPLLMQAL</value>
            <value>1</value>
         </instance>
         <instance weight="0.027777777777777776">
            <value>VSKMRMVTPLLMQAL</value>
            <value>1</value>
         </instance>
         <instance weight="0.027777777777777776">
            <value>VSKMRMAAPLLMQAL</value>
            <value>1</value>
         </instance>
         <instance weight="0.027777777777777776">
            <value>VSKMRMATALLMQAL</value>
            <value>1</value>
         </instance>
         <instance weight="0.027777777777777776">
            <value>VSKMRMATPALMQAL</value>
            <value>1</value>
         </instance>
         <instance weight="0.027777777777777776">
            <value>VSKMRMATPLAMQAL</value>
            <value>1</value>
         </instance>
         <instance weight="0.027777777777777776">
            <value>VSKMRMATPLLMAAL</value>
            <value>1</value>
         </instance>
         <instance weight="0.027777777777777776">
            <value>VSKMRMATPLLMQVL</value>
            <value>1</value>
         </instance>
         <instance weight="0.027777777777777776">
            <value>VSKMRMATPLLMQAA</value>
            <value>1</value>
         </instance>
         <instance weight="1.0">
            <value>TPLLMQALPMGALP</value>
            <value>1</value>
         </instance>
         <instance weight="1.0">
            <value>ALPMGALPQGPMQNATKY</value>
            <value>1</value>
         </instance>
         <instance weight="1.0">
            <value>PMQNATKYGNMTEDHVMH</value>
            <value>1</value>
         </instance>
         <instance weight="0.027777777777777776">
            <value>LPKPPKPVSKMRMATPLLMQALPMG</value>
            <value>1</value>
         </instance>
         <instance weight="0.2">
            <value>PVVHFFKNIVTPRTPPPSQGK</value>
            <value>1</value>
         </instance>
         <instance weight="0.2">
            <value>DENPVVHFFKNIVTPRTPP</value>
            <value>1</value>
         </instance>
         <instance weight="0.5">
            <value>AVRQIFGDYKTTICGKGLSATV</value>
            <value>1</value>
         </instance>
         <instance weight="1.0">
            <value>YAYVAREQSCR</value>
            <value>1</value>
         </instance>
         <instance weight="1.0">
            <value>YDPNLRPAERDSDVVNVSLK</value>
            <value>1</value>
         </instance>
         <instance weight="1.0">
            <value>NVSLKLTLTNLISLNEREEA</value>
            <value>1</value>
         </instance>
         <instance weight="1.0">
            <value>EREEALTTNVWIEMQWCDYR</value>
            <value>1</value>
         </instance>
         <instance weight="1.0">
            <value>WCDYRLRWDPRDYEGLWVLR</value>
            <value>1</value>
         </instance>
         <instance weight="1.0">
            <value>LWVLRVPSTMVWRPDIVLEN</value>
            <value>1</value>
         </instance>
         <instance weight="1.0">
            <value>IVLENNVDGVFEVALYCNVL</value>
            <value>1</value>
         </instance>
         <instance weight="0.5">
            <value>ENGEWAIQHRPAKMLLDPAAPAQ</value>
            <value>1</value>
         </instance>
         <instance weight="0.5">
            <value>PAKMLLDPAAPAQEAGHQKV</value>
            <value>1</value>
         </instance>
         <instance weight="1.0">
            <value>EAGHQKVVFYILIQRKPLFY</value>
            <value>1</value>
         </instance>
         <instance weight="1.0">
            <value>ISSVAILIHFLPAKAGGQKC</value>
            <value>1</value>
         </instance>
         <instance weight="1.0">
            <value>TVFLFLVAKKV</value>
            <value>1</value>
         </instance>
         <instance weight="1.0">
            <value>SKYLTFLLVVTILIVVNAV</value>
            <value>1</value>
         </instance>
         <instance weight="1.0">
            <value>IVVNAVVVLNVSLRSP</value>
            <value>1</value>
         </instance>
         <instance weight="1.0">
            <value>NVSLRSPHTHSMARGVRKVF</value>
            <value>1</value>
         </instance>
         <instance weight="1.0">
            <value>VRKVFLRLLPQLLRMHVRPL</value>
            <value>1</value>
         </instance>
         <instance weight="0.5">
            <value>WQRQGLVAAALEKLEKGPEL</value>
            <value>1</value>
         </instance>
         <instance weight="0.5">
            <value>LVAAALEKLEKGPELGLSQF</value>
            <value>1</value>
         </instance>
         <instance weight="1.0">
            <value>KGPELGLSQFCGSLKQAAPA</value>
            <value>1</value>
         </instance>
         <instance weight="1.0">
            <value>QAAPAIQACVEACNLIACAR</value>
            <value>1</value>
         </instance>
         <instance weight="1.0">
            <value>IACARHQQSHFDNGNEEWFL</value>
            <value>1</value>
         </instance>
         <instance weight="1.0">
            <value>CFLAMLSLFICGTAGIFLMA</value>
            <value>1</value>
         </instance>
         <instance weight="1.0">
            <value>FLMAHYNRVPALPFPGDPRP</value>
            <value>1</value>
         </instance>
         <instance weight="1.0">
            <value>MTEYKLVVVGARGVGKSALTIQLIQ</value>
            <value>1</value>
         </instance>
         <instance weight="0.027777777777777776">
            <value>SKMRMATPLLMQA</value>
            <value>1</value>
         </instance>
         <instance weight="1.0">
            <value>SKMAAATPLLMQA</value>
            <value>1</value>
         </instance>
         <instance weight="1.0">
            <value>SKAAAATPLLMQA</value>
            <value>1</value>
         </instance>
         <instance weight="1.0">
            <value>WVTPVIGSQARKCGL</value>
            <value>1</value>
         </instance>
         <instance weight="1.0">
            <value>PLAKDFFPDHGWE</value>
            <value>0</value>
         </instance>
         <instance weight="1.0">
            <value>LAHKLLHDLFANY</value>
            <value>0</value>
         </instance>
         <instance weight="1.0">
            <value>LAPALGSVHGPYK</value>
            <value>0</value>
         </instance>
         <instance weight="1.0">
            <value>SHAIQTYVENEQF</value>
            <value>0</value>
         </instance>
         <instance weight="1.0">
            <value>KNELLKKGDTLRE</value>
            <value>0</value>
         </instance>
         <instance weight="1.0">
            <value>HSLRAGLFINGKT</value>
            <value>0</value>
         </instance>
         <instance weight="1.0">
            <value>EIGVGFEAARQPG</value>
            <value>0</value>
         </instance>
         <instance weight="1.0">
            <value>IGFKSPATIGVEQ</value>
            <value>0</value>
         </instance>
         <instance weight="1.0">
            <value>RFLNGLLKETISF</value>
            <value>0</value>
         </instance>
         <instance weight="1.0">
            <value>GGKDEDIDYDKML</value>
            <value>0</value>
         </instance>
         <instance weight="1.0">
            <value>GDGADQSRRFFVA</value>
            <value>0</value>
         </instance>
         <instance weight="1.0">
            <value>KYHSIKKIEHEGQ</value>
            <value>0</value>
         </instance>
         <instance weight="1.0">
            <value>IEAKSRGIYEAPG</value>
            <value>0</value>
         </instance>
         <instance weight="1.0">
            <value>GKLQERITSTKTG</value>
            <value>0</value>
         </instance>
         <instance weight="1.0">
            <value>TYNFDMCPNNCSG</value>
            <value>0</value>
         </instance>
         <instance weight="1.0">
            <value>ILSIVINCGGAGN</value>
            <value>0</value>
         </instance>
         <instance weight="1.0">
            <value>DYTGLSGETYPDR</value>
            <value>0</value>
         </instance>
         <instance weight="1.0">
            <value>MPGQLLFLNQLGV</value>
            <value>0</value>
         </instance>
         <instance weight="1.0">
            <value>VFNAVRQTAAQFG</value>
            <value>0</value>
         </instance>
         <instance weight="1.0">
            <value>CAKRKFVGPLIPT</value>
            <value>0</value>
         </instance>
         <instance weight="1.0">
            <value>VRDFINQRLKEHD</value>
            <value>0</value>
         </instance>
         <instance weight="1.0">
            <value>IRELATPRLLFSP</value>
            <value>0</value>
         </instance>
         <instance weight="1.0">
            <value>HYGSFEEVLREAV</value>
            <value>0</value>
         </instance>
         <instance weight="1.0">
            <value>CSNLAVVFVTRKN</value>
            <value>0</value>
         </instance>
         <instance weight="1.0">
            <value>NNLFFSNLLLGAP</value>
            <value>0</value>
         </instance>
         <instance weight="1.0">
            <value>VAVGNGKKLDNGT</value>
            <value>0</value>
         </instance>
         <instance weight="1.0">
            <value>SVLTGGSVISEEL</value>
            <value>0</value>
         </instance>
         <instance weight="1.0">
            <value>GLCCSFYGWCGTT</value>
            <value>0</value>
         </instance>
         <instance weight="1.0">
            <value>SHRCIFQRFWSTL</value>
            <value>0</value>
         </instance>
         <instance weight="1.0">
            <value>LAYELGRSELFLF</value>
            <value>0</value>
         </instance>
         <instance weight="1.0">
            <value>MIHEPEPHILLFR</value>
            <value>0</value>
         </instance>
         <instance weight="1.0">
            <value>TNIFMRTNAIWSL</value>
            <value>0</value>
         </instance>
         <instance weight="1.0">
            <value>VVLCFALGIIAGG</value>
            <value>0</value>
         </instance>
         <instance weight="1.0">
            <value>PITITISVKESAK</value>
            <value>0</value>
         </instance>
         <instance weight="1.0">
            <value>IVRNFISRVVEVF</value>
            <value>0</value>
         </instance>
         <instance weight="1.0">
            <value>LIDNKWILTAAHC</value>
            <value>0</value>
         </instance>
         <instance weight="1.0">
            <value>DVYDLIPETKFPI</value>
            <value>0</value>
         </instance>
         <instance weight="1.0">
            <value>MLREEVLNARRQA</value>
            <value>0</value>
         </instance>
         <instance weight="1.0">
            <value>KIELDRTSYQLLE</value>
            <value>0</value>
         </instance>
         <instance weight="1.0">
            <value>IRYMHANGASMFF</value>
            <value>0</value>
         </instance>
         <instance weight="1.0">
            <value>RPYLLSMANKGPN</value>
            <value>0</value>
         </instance>
         <instance weight="1.0">
            <value>HPYRLHLNRFGDM</value>
            <value>0</value>
         </instance>
         <instance weight="1.0">
            <value>VTDNSGLRDILPN</value>
            <value>0</value>
         </instance>
         <instance weight="1.0">
            <value>RGVPDSPERREKL</value>
            <value>0</value>
         </instance>
         <instance weight="1.0">
            <value>LAEFKIRALECHP</value>
            <value>0</value>
         </instance>
         <instance weight="1.0">
            <value>KIEDIQRVVARQY</value>
            <value>0</value>
         </instance>
         <instance weight="1.0">
            <value>PMEGDEELKMLAF</value>
            <value>0</value>
         </instance>
         <instance weight="1.0">
            <value>ENTLNAELLRFQV</value>
            <value>0</value>
         </instance>
         <instance weight="1.0">
            <value>HARIASCHEHGRV</value>
            <value>0</value>
         </instance>
         <instance weight="1.0">
            <value>YKVEILAGKTLTV</value>
            <value>0</value>
         </instance>
         <instance weight="1.0">
            <value>EGGRTVGAGVVSN</value>
            <value>0</value>
         </instance>
         <instance weight="1.0">
            <value>IINDVLHFVDVPG</value>
            <value>0</value>
         </instance>
         <instance weight="1.0">
            <value>DKSRYLGKGVMNA</value>
            <value>0</value>
         </instance>
         <instance weight="1.0">
            <value>LTNAEQTVAKLID</value>
            <value>0</value>
         </instance>
         <instance weight="1.0">
            <value>TSSASPAQSPCYS</value>
            <value>0</value>
         </instance>
         <instance weight="1.0">
            <value>TGLGSAEELVFSY</value>
            <value>0</value>
         </instance>
         <instance weight="1.0">
            <value>RDLPKRERILIEA</value>
            <value>0</value>
         </instance>
         <instance weight="1.0">
            <value>NHDYQNHMPFAFR</value>
            <value>0</value>
         </instance>
         <instance weight="1.0">
            <value>ERSLELISTAADH</value>
            <value>0</value>
         </instance>
         <instance weight="1.0">
            <value>PPDAPPPEVPHPR</value>
            <value>0</value>
         </instance>
         <instance weight="1.0">
            <value>QKASVSFQALTQVR</value>
            <value>0</value>
         </instance>
         <instance weight="1.0">
            <value>ERLYLDHNNLTRMP</value>
            <value>0</value>
         </instance>
         <instance weight="1.0">
            <value>VVVVGRSNIVGKPV</value>
            <value>0</value>
         </instance>
         <instance weight="1.0">
            <value>APKKLAIGTKVTRG</value>
            <value>0</value>
         </instance>
         <instance weight="1.0">
            <value>GTFVGVHVRRGDYV</value>
            <value>0</value>
         </instance>
         <instance weight="1.0">
            <value>ARTLYPIQQAFGVK</value>
            <value>0</value>
         </instance>
         <instance weight="1.0">
            <value>IRLDLSKTGSSVAS</value>
            <value>0</value>
         </instance>
         <instance weight="1.0">
            <value>IEAIIKDVLAANEK</value>
            <value>0</value>
         </instance>
         <instance weight="1.0">
            <value>ISAVLDEMLAANAE</value>
            <value>0</value>
         </instance>
         <instance weight="1.0">
            <value>FLQKYPHTHLVHQA</value>
            <value>0</value>
         </instance>
         <instance weight="1.0">
            <value>QRGKNRGCVLTAIH</value>
            <value>0</value>
         </instance>
         <instance weight="1.0">
            <value>ILCGRGLVNLYRAI</value>
            <value>0</value>
         </instance>
         <instance weight="1.0">
            <value>TDILIQGLEKLEYR</value>
            <value>0</value>
         </instance>
         <instance weight="1.0">
            <value>IHTLLWIAKAQGLA</value>
            <value>0</value>
         </instance>
         <instance weight="1.0">
            <value>ENGLRLVAGGSDNH</value>
            <value>0</value>
         </instance>
         <instance weight="1.0">
            <value>VEYQKQVVSNAKAF</value>
            <value>0</value>
         </instance>
         <instance weight="1.0">
            <value>TLAARHRKFDEFFL</value>
            <value>0</value>
         </instance>
         <instance weight="1.0">
            <value>CDGLGLGLNSRAAL</value>
            <value>0</value>
         </instance>
         <instance weight="1.0">
            <value>DSIWTLSFWLTLWY</value>
            <value>0</value>
         </instance>
         <instance weight="1.0">
            <value>FPCNQFGHQENCQN</value>
            <value>0</value>
         </instance>
         <instance weight="1.0">
            <value>TELRQVIDEAKDLL</value>
            <value>0</value>
         </instance>
         <instance weight="1.0">
            <value>ESPIAQALIGKKTG</value>
            <value>0</value>
         </instance>
         <instance weight="1.0">
            <value>LDEISRGREIEQAL</value>
            <value>0</value>
         </instance>
         <instance weight="1.0">
            <value>VDFDTFVGSYQASI</value>
            <value>0</value>
         </instance>
         <instance weight="1.0">
            <value>EGLFFVGIDVIGGM</value>
            <value>0</value>
         </instance>
         <instance weight="1.0">
            <value>VNEIKDILCELNLK</value>
            <value>0</value>
         </instance>
         <instance weight="1.0">
            <value>MNVEEAGGEALGRL</value>
            <value>0</value>
         </instance>
         <instance weight="1.0">
            <value>LANLGTPDVPTASA</value>
            <value>0</value>
         </instance>
         <instance weight="1.0">
            <value>SRSRDELWHKGGTS</value>
            <value>0</value>
         </instance>
         <instance weight="1.0">
            <value>DASVVAATADYGRT</value>
            <value>0</value>
         </instance>
         <instance weight="1.0">
            <value>TRISEYAAIAALED</value>
            <value>0</value>
         </instance>
         <instance weight="1.0">
            <value>TKLRVMSRGQQLIR</value>
            <value>0</value>
         </instance>
         <instance weight="1.0">
            <value>KVIELYAQEEAKRL</value>
            <value>0</value>
         </instance>
         <instance weight="1.0">
            <value>LELSRESREGRPIW</value>
            <value>0</value>
         </instance>
         <instance weight="1.0">
            <value>CKEESEPSGTPPSS</value>
            <value>0</value>
         </instance>
         <instance weight="1.0">
            <value>IGKTSGRGSFSLYS</value>
            <value>0</value>
         </instance>
         <instance weight="1.0">
            <value>QACILEGEPVADTG</value>
            <value>0</value>
         </instance>
         <instance weight="1.0">
            <value>AISFLRSLLEPDPV</value>
            <value>0</value>
         </instance>
         <instance weight="1.0">
            <value>GADGEYHRPACSLQ</value>
            <value>0</value>
         </instance>
         <instance weight="1.0">
            <value>EELLELDGIVDEVL</value>
            <value>0</value>
         </instance>
         <instance weight="1.0">
            <value>GVMPQTVESINHVKTAG</value>
            <value>0</value>
         </instance>
         <instance weight="1.0">
            <value>QSARPTVKEVRFR</value>
            <value>0</value>
         </instance>
         <instance weight="1.0">
            <value>GTEQEEFFTSY</value>
            <value>0</value>
         </instance>
         <instance weight="1.0">
            <value>EIFLPNDLPA</value>
            <value>0</value>
         </instance>
         <instance weight="1.0">
            <value>VHRAGGIFS</value>
            <value>0</value>
         </instance>
         <instance weight="1.0">
            <value>VGEGRCGPVTKRIQQAFFGLFT</value>
            <value>0</value>
         </instance>
         <instance weight="1.0">
            <value>GWLGPEAWGSPTPPPS</value>
            <value>0</value>
         </instance>
         <instance weight="1.0">
            <value>REDDIGNYTCELKYGGFVVR</value>
            <value>0</value>
         </instance>
         <instance weight="1.0">
            <value>PQMFKAEVLTDALSDALAQG</value>
            <value>0</value>
         </instance>
         <instance weight="1.0">
            <value>SLAKGETTKAAFNQMVQG</value>
            <value>0</value>
         </instance>
         <instance weight="1.0">
            <value>YLKKNHEEEMKEFSNQA</value>
            <value>0</value>
         </instance>
         <instance weight="1.0">
            <value>ISHADKVIVLRKDPRV</value>
            <value>0</value>
         </instance>
         <instance weight="1.0">
            <value>PVKAPFCCLRLDKGCKHNSY</value>
            <value>0</value>
         </instance>
         <instance weight="1.0">
            <value>PRDAIKVAQSCHLEIDT</value>
            <value>0</value>
         </instance>
         <instance weight="1.0">
            <value>IADSLIELKAVCHCG</value>
            <value>0</value>
         </instance>
         <instance weight="1.0">
            <value>KREPLKGRAKTPVT</value>
            <value>0</value>
         </instance>
         <instance weight="1.0">
            <value>SRGTTPFLTAVAE</value>
            <value>0</value>
         </instance>
         <instance weight="1.0">
            <value>AYEIIERKGATS</value>
            <value>0</value>
         </instance>
         <instance weight="1.0">
            <value>PGFKKVKPQVY</value>
            <value>0</value>
         </instance>
         <instance weight="1.0">
            <value>KHFNLFANLRPAKIYSE</value>
            <value>0</value>
         </instance>
         <instance weight="1.0">
            <value>ALQSRSHTISVPADM</value>
            <value>0</value>
         </instance>
         <instance weight="1.0">
            <value>RLRAAYAKGIFPW</value>
            <value>0</value>
         </instance>
         <instance weight="1.0">
            <value>ATNRGGKYTYHGP</value>
            <value>0</value>
         </instance>
         <instance weight="1.0">
            <value>IVVQTVLFIGYIMYRTQQE</value>
            <value>0</value>
         </instance>
         <instance weight="1.0">
            <value>TADYSRKKIEHDLLNA</value>
            <value>0</value>
         </instance>
         <instance weight="1.0">
            <value>QEKVFPITGRNPQSA</value>
            <value>0</value>
         </instance>
         <instance weight="1.0">
            <value>RQQHFLYPLIFREY</value>
            <value>0</value>
         </instance>
         <instance weight="1.0">
            <value>PYLALEGSVAFPA</value>
            <value>0</value>
         </instance>
         <instance weight="1.0">
            <value>TLDFPERVRHALVIAA</value>
            <value>0</value>
         </instance>
         <instance weight="1.0">
            <value>LWPEMERQEIFELFL</value>
            <value>0</value>
         </instance>
         <instance weight="1.0">
            <value>VVQTIISFYEGAKN</value>
            <value>0</value>
         </instance>
         <instance weight="1.0">
            <value>TISYGNFITLLINFLI</value>
            <value>0</value>
         </instance>
         <instance weight="1.0">
            <value>PVIGVLTGGLDFSN</value>
            <value>0</value>
         </instance>
         <instance weight="1.0">
            <value>TGYYEFRQFGDGSITPIEKHLRAC</value>
            <value>0</value>
         </instance>
         <instance weight="1.0">
            <value>TEMKEIKVAGTTMIV</value>
            <value>0</value>
         </instance>
         <instance weight="1.0">
            <value>HDTWSVGSFFTNPVVT</value>
            <value>0</value>
         </instance>
         <instance weight="1.0">
            <value>IEGCTLPMPGDH</value>
            <value>0</value>
         </instance>
         <instance weight="1.0">
            <value>FDIYDDHFVETKKDTLGN</value>
            <value>0</value>
         </instance>
         <instance weight="1.0">
            <value>LGAFKRIRWICGGLEKDGGLEA</value>
            <value>0</value>
         </instance>
         <instance weight="1.0">
            <value>HWIVKLARRFDCKIKSDIELFLE</value>
            <value>0</value>
         </instance>
         <instance weight="1.0">
            <value>LAVERVLPDI</value>
            <value>0</value>
         </instance>
         <instance weight="1.0">
            <value>AALAGVPQTVIDNARRKL</value>
            <value>0</value>
         </instance>
         <instance weight="1.0">
            <value>PSSDFGKMDCRWRWKC</value>
            <value>0</value>
         </instance>
         <instance weight="1.0">
            <value>TRADAGTAMRFINGTR</value>
            <value>0</value>
         </instance>
         <instance weight="1.0">
            <value>LGEESLDAAQVICKAV</value>
            <value>0</value>
         </instance>
         <instance weight="1.0">
            <value>IGVAKSKLYGDIVEEG</value>
            <value>0</value>
         </instance>
         <instance weight="1.0">
            <value>PANQLPLVAKRNGAKL</value>
            <value>0</value>
         </instance>
         <instance weight="1.0">
            <value>THASAEESIEYDHTY</value>
            <value>0</value>
         </instance>
         <instance weight="1.0">
            <value>IINVFVTTVFAKSF</value>
            <value>0</value>
         </instance>
         <instance weight="1.0">
            <value>ILQAIADGTKLLFKEDILPS</value>
            <value>0</value>
         </instance>
         <instance weight="1.0">
            <value>NDMLIVPTFMAITALLNLYF</value>
            <value>0</value>
         </instance>
         <instance weight="1.0">
            <value>VFLYPWAVAFHRLGLLAFIE</value>
            <value>0</value>
         </instance>
         <instance weight="1.0">
            <value>DRAFSYICRDGTTRRWICHC</value>
            <value>0</value>
         </instance>
         <instance weight="1.0">
            <value>LVVSVIVKIVIILIPLILTV</value>
            <value>0</value>
         </instance>
         <instance weight="1.0">
            <value>LSKAVAEDGRWYPEHFRINF</value>
            <value>0</value>
         </instance>
         <instance weight="1.0">
            <value>LAEAPVLVVHQPDDILNGM</value>
            <value>0</value>
         </instance>
         <instance weight="1.0">
            <value>GGSGTPVDDLDRCCKTHDDC</value>
            <value>0</value>
         </instance>
         <instance weight="1.0">
            <value>PDPQEMGADPATGSDR</value>
            <value>0</value>
         </instance>
         <instance weight="1.0">
            <value>DVRKTVTSVLEECEQR</value>
            <value>0</value>
         </instance>
         <instance weight="1.0">
            <value>KYCPLCNIKIHETQPL</value>
            <value>0</value>
         </instance>
         <instance weight="1.0">
            <value>FTVFHNDPPRAQLEK</value>
            <value>0</value>
         </instance>
         <instance weight="1.0">
            <value>RGFEVIDEIKSALEN</value>
            <value>0</value>
         </instance>
         <instance weight="1.0">
            <value>RRDSTNAFRAIADRDLP</value>
            <value>0</value>
         </instance>
         <instance weight="1.0">
            <value>TAAALWLGIGATL</value>
            <value>0</value>
         </instance>
         <instance weight="1.0">
            <value>TFSLSLVVWGRSGLMDIVSLA</value>
            <value>0</value>
         </instance>
         <instance weight="1.0">
            <value>TYSMLAGDPSILDER</value>
            <value>0</value>
         </instance>
         <instance weight="1.0">
            <value>YICQGVKKPLSGI</value>
            <value>0</value>
         </instance>
         <instance weight="1.0">
            <value>KTDKVFEVML</value>
            <value>0</value>
         </instance>
         <instance weight="1.0">
            <value>EELETEENKFSEVAAL</value>
            <value>0</value>
         </instance>
         <instance weight="1.0">
            <value>ILYIRNLPYKITAEEMYDIFGKY</value>
            <value>0</value>
         </instance>
         <instance weight="1.0">
            <value>GHNGQEEQGLNPEHV</value>
            <value>0</value>
         </instance>
         <instance weight="1.0">
            <value>RLVIKLDPGMAFGTGTHE</value>
            <value>0</value>
         </instance>
         <instance weight="1.0">
            <value>RSPRTRGLETPGAAMSG</value>
            <value>0</value>
         </instance>
         <instance weight="1.0">
            <value>WLAVHGLAVPTVFFL</value>
            <value>0</value>
         </instance>
         <instance weight="1.0">
            <value>ILAFIATALFILVPTAFL</value>
            <value>0</value>
         </instance>
         <instance weight="1.0">
            <value>ASLTGKITFTVTKSNPQTGEVIGVFESIQP</value>
            <value>0</value>
         </instance>
         <instance weight="1.0">
            <value>KLRQLYDTTQSNTINAD</value>
            <value>0</value>
         </instance>
         <instance weight="1.0">
            <value>SALLQLLDMFSSAAFIFL</value>
            <value>0</value>
         </instance>
         <instance weight="1.0">
            <value>EVVIKPKGGFGGLGGEYVKP</value>
            <value>0</value>
         </instance>
         <instance weight="1.0">
            <value>FVACQFHPEFTSTPRDGHPLFSG</value>
            <value>0</value>
         </instance>
         <instance weight="1.0">
            <value>YTYMPSDGWWLLNFIST</value>
            <value>0</value>
         </instance>
         <instance weight="1.0">
            <value>CGTCVERREAFHLAGIDDP</value>
            <value>0</value>
         </instance>
         <instance weight="1.0">
            <value>EQMAKEIKAFCYMECSALTQK</value>
            <value>0</value>
         </instance>
         <instance weight="1.0">
            <value>ESGYDDIMTIAVASPK</value>
            <value>0</value>
         </instance>
         <instance weight="1.0">
            <value>SDPAVVEINDVDELELEV</value>
            <value>0</value>
         </instance>
         <instance weight="1.0">
            <value>NKYGRPLLGCTIKPKLG</value>
            <value>0</value>
         </instance>
         <instance weight="1.0">
            <value>FSGEIHALMGENGAGK</value>
            <value>0</value>
         </instance>
         <instance weight="1.0">
            <value>KIKDRYLLKALDKYW</value>
            <value>0</value>
         </instance>
         <instance weight="1.0">
            <value>FEQAFSFHGKTFHR</value>
            <value>0</value>
         </instance>
         <instance weight="1.0">
            <value>LPLLDAETATLAPL</value>
            <value>0</value>
         </instance>
         <instance weight="1.0">
            <value>ISRLVKPIGIKVT</value>
            <value>0</value>
         </instance>
         <instance weight="1.0">
            <value>RIRSELMQKGVDKERILAAFENSE</value>
            <value>0</value>
         </instance>
         <instance weight="1.0">
            <value>VGNKMIGAKVNGKIVPIDYILQT</value>
            <value>0</value>
         </instance>
         <instance weight="1.0">
            <value>YYWKKTPEAASSRAHRRHRRQA</value>
            <value>0</value>
         </instance>
         <instance weight="1.0">
            <value>VMVAGHTNKNWFGLKKDLAFIL</value>
            <value>0</value>
         </instance>
         <instance weight="1.0">
            <value>EGEEAGLKDVSFLVKGENAYG</value>
            <value>0</value>
         </instance>
         <instance weight="1.0">
            <value>HHCAANDIHKAYKILAKLWK</value>
            <value>0</value>
         </instance>
         <instance weight="1.0">
            <value>IAPIKSRCLLIRCPAPSDS</value>
            <value>0</value>
         </instance>
         <instance weight="1.0">
            <value>VEDEQKQLAEEVEKR</value>
            <value>0</value>
         </instance>
         <instance weight="1.0">
            <value>FASDQQAVAVADRYPQD</value>
            <value>0</value>
         </instance>
         <instance weight="1.0">
            <value>CNPSGAIRSSTTHRCQ</value>
            <value>0</value>
         </instance>
         <instance weight="1.0">
            <value>PSLFFKMYESDPNGLW</value>
            <value>0</value>
         </instance>
         <instance weight="1.0">
            <value>KVQGTASRPRLCVFR</value>
            <value>0</value>
         </instance>
         <instance weight="1.0">
            <value>GGIMIRQRGLTFKPGI</value>
            <value>0</value>
         </instance>
         <instance weight="1.0">
            <value>KQYNAATESQAGNVVP</value>
            <value>0</value>
         </instance>
         <instance weight="1.0">
            <value>DQVLAVGEGESIQFGT</value>
            <value>0</value>
         </instance>
         <instance weight="1.0">
            <value>LAVSKEGKLSCGKPFV</value>
            <value>0</value>
         </instance>
         <instance weight="1.0">
            <value>AAEIILKVLNSAVANA</value>
            <value>0</value>
         </instance>
         <instance weight="1.0">
            <value>FENKLQFVCHPEATKG</value>
            <value>0</value>
         </instance>
         <instance weight="1.0">
            <value>LKPGFYDSVLTLVIDGKETKVKVQA</value>
            <value>0</value>
         </instance>
         <instance weight="1.0">
            <value>GDKLNLDIDPKSHPAWTGGTQ</value>
            <value>0</value>
         </instance>
         <instance weight="1.0">
            <value>TGSGKVKHFHAFHSHLLG</value>
            <value>0</value>
         </instance>
         <instance weight="1.0">
            <value>TVRGAAKRFKKTANG</value>
            <value>0</value>
         </instance>
         <instance weight="1.0">
            <value>PKLVPSLGKKKPEIVE</value>
            <value>0</value>
         </instance>
         <instance weight="1.0">
            <value>CSKKSSKRSETNK</value>
            <value>0</value>
         </instance>
         <instance weight="1.0">
            <value>GDEEELPEDLFDESVW</value>
            <value>0</value>
         </instance>
         <instance weight="1.0">
            <value>DCRETGSSKYPNCAY</value>
            <value>0</value>
         </instance>
         <instance weight="1.0">
            <value>QLNHIAEEHG</value>
            <value>0</value>
         </instance>
         <instance weight="1.0">
            <value>AEHGADGSDD</value>
            <value>0</value>
         </instance>
         <instance weight="1.0">
            <value>ILVPSIAIPLVIACLFFLVC</value>
            <value>0</value>
         </instance>
         <instance weight="1.0">
            <value>VLEWGVVDDDMARLARQVA</value>
            <value>0</value>
         </instance>
         <instance weight="1.0">
            <value>ANEIFRALPSNYNIARPI</value>
            <value>0</value>
         </instance>
         <instance weight="1.0">
            <value>GRIVDIPSYRCKPRDII</value>
            <value>0</value>
         </instance>
         <instance weight="1.0">
            <value>KDLKRVFEEYKQSSLK</value>
            <value>0</value>
         </instance>
         <instance weight="1.0">
            <value>SLMRLDLPAGVDIEI</value>
            <value>0</value>
         </instance>
         <instance weight="1.0">
            <value>LPGVRYKIIRGSLD</value>
            <value>0</value>
         </instance>
         <instance weight="1.0">
            <value>RAFIRYFNMCRICFREHALR</value>
            <value>0</value>
         </instance>
         <instance weight="1.0">
            <value>CRIVLRDLCSFGQIPGVTK</value>
            <value>0</value>
         </instance>
         <instance weight="1.0">
            <value>RSMIVPDMIGLTIAVHNG</value>
            <value>0</value>
         </instance>
         <instance weight="1.0">
            <value>EKMNERNEKHLIKTW</value>
            <value>0</value>
         </instance>
         <instance weight="1.0">
            <value>QNDKARAHNAS</value>
            <value>0</value>
         </instance>
         <instance weight="1.0">
            <value>ILNEGKFLVD</value>
            <value>0</value>
         </instance>
         <instance weight="1.0">
            <value>VRRLGINIFGNPKY</value>
            <value>0</value>
         </instance>
         <instance weight="1.0">
            <value>RLGIGTVMFEHIMN</value>
            <value>0</value>
         </instance>
         <instance weight="1.0">
            <value>YYTPTGVGTLIAQG</value>
            <value>0</value>
         </instance>
         <instance weight="1.0">
            <value>GVFEVTLTVTVSSKLP</value>
            <value>0</value>
         </instance>
         <instance weight="1.0">
            <value>IQIATNSGGGSSPITLKNNGSDFVA</value>
            <value>0</value>
         </instance>
         <instance weight="1.0">
            <value>RDFLDRHLAAWLPEF</value>
            <value>0</value>
         </instance>
         <instance weight="1.0">
            <value>KQMEDCCDPAHLF</value>
            <value>0</value>
         </instance>
         <instance weight="1.0">
            <value>DEETKDTKGRYF</value>
            <value>0</value>
         </instance>
         <instance weight="1.0">
            <value>QSSDPRLAERRV</value>
            <value>0</value>
         </instance>
         <instance weight="1.0">
            <value>AIIHGYEENPDG</value>
            <value>0</value>
         </instance>
         <instance weight="1.0">
            <value>NKMELKFLAKSE</value>
            <value>0</value>
         </instance>
         <instance weight="1.0">
            <value>GEDSDPQSA</value>
            <value>0</value>
         </instance>
         <instance weight="1.0">
            <value>EKNESNKSSFDKMIDAIK</value>
            <value>0</value>
         </instance>
         <instance weight="1.0">
            <value>KRLQVGYNEDEIRRFLPRRVR</value>
            <value>0</value>
         </instance>
         <instance weight="1.0">
            <value>SFIKDALKCKAHALRHRFG</value>
            <value>0</value>
         </instance>
         <instance weight="1.0">
            <value>ARDRGMEVLVEIHSYYRDQI</value>
            <value>0</value>
         </instance>
         <instance weight="1.0">
            <value>AQTALPYAMNSEFSSVLAAQ</value>
            <value>0</value>
         </instance>
         <instance weight="1.0">
            <value>EDTDVKRNVAGGEESQLKYL</value>
            <value>0</value>
         </instance>
         <instance weight="1.0">
            <value>GAGASFKSQMKRADASGAAF</value>
            <value>0</value>
         </instance>
         <instance weight="1.0">
            <value>VLSVFRKADIDEQALASAPV</value>
            <value>0</value>
         </instance>
         <instance weight="1.0">
            <value>SVPHTKSLESRIKEELIAQG</value>
            <value>0</value>
         </instance>
         <instance weight="1.0">
            <value>SQMIVGDNDIDTHATSNNEDF</value>
            <value>0</value>
         </instance>
         <instance weight="1.0">
            <value>LVEKLSTHHLRDFMD</value>
            <value>0</value>
         </instance>
         <instance weight="1.0">
            <value>TSYSGPSRSWSPFRS</value>
            <value>0</value>
         </instance>
         <instance weight="1.0">
            <value>SGPVDRKHLENATSD</value>
            <value>0</value>
         </instance>
         <instance weight="1.0">
            <value>TVDSVVVGNVMQSSS</value>
            <value>0</value>
         </instance>
         <instance weight="1.0">
            <value>DHARAELAGKTAAFK</value>
            <value>0</value>
         </instance>
         <instance weight="1.0">
            <value>LKSDYVVLTKYTNNS</value>
            <value>0</value>
         </instance>
         <instance weight="1.0">
            <value>LAFGVEFECNANVGEAVT</value>
            <value>0</value>
         </instance>
         <instance weight="1.0">
            <value>LLGNLTLNKANSGKNDD</value>
            <value>0</value>
         </instance>
         <instance weight="1.0">
            <value>LPNLTPLSVAMNCQGL</value>
            <value>0</value>
         </instance>
         <instance weight="1.0">
            <value>ACGTIGTIGLIHAI</value>
            <value>0</value>
         </instance>
         <instance weight="1.0">
            <value>DLKRPFLSRESLS</value>
            <value>0</value>
         </instance>
         <instance weight="1.0">
            <value>VGSVEEGKFADLVLWDP</value>
            <value>0</value>
         </instance>
         <instance weight="1.0">
            <value>RDDVNVADLVISNAVI</value>
            <value>0</value>
         </instance>
         <instance weight="1.0">
            <value>GFRGMVNGPIDESRV</value>
            <value>0</value>
         </instance>
         <instance weight="1.0">
            <value>LQFDRDLAKGMRLDI</value>
            <value>0</value>
         </instance>
         <instance weight="1.0">
            <value>YKVDDVIARVKTKRG</value>
            <value>0</value>
         </instance>
         <instance weight="1.0">
            <value>VYGDEDLLEQANERL</value>
            <value>0</value>
         </instance>
         <instance weight="1.0">
            <value>FTSTRLAPVSPAYVV</value>
            <value>0</value>
         </instance>
         <instance weight="1.0">
            <value>IAHKTLEKFKRDAYT</value>
            <value>0</value>
         </instance>
         <instance weight="1.0">
            <value>VTAQLNIVPSTHPEV</value>
            <value>0</value>
         </instance>
         <instance weight="1.0">
            <value>CENTVVGNTFIRGIS</value>
            <value>0</value>
         </instance>
         <instance weight="1.0">
            <value>AGLTFLHREPLLVTN</value>
            <value>0</value>
         </instance>
         <instance weight="1.0">
            <value>NKTSKAIDGCELMCC</value>
            <value>0</value>
         </instance>
         <instance weight="1.0">
            <value>CHGVSGSCTTKTCWT</value>
            <value>0</value>
         </instance>
         <instance weight="1.0">
            <value>KGKANSKAMIRVKNK</value>
            <value>0</value>
         </instance>
         <instance weight="1.0">
            <value>HFSGPDLKRLTNLSS</value>
            <value>0</value>
         </instance>
         <instance weight="1.0">
            <value>AVWMVLFYISNGAL</value>
            <value>0</value>
         </instance>
         <instance weight="1.0">
            <value>IATVVDQVVENGLAPKLL</value>
            <value>0</value>
         </instance>
         <instance weight="1.0">
            <value>TAFVVGIIAFTVFGIEEI</value>
            <value>0</value>
         </instance>
         <instance weight="1.0">
            <value>GIYSRPVKLGDKLNDGDRVEIYRPL</value>
            <value>0</value>
         </instance>
         <instance weight="1.0">
            <value>EHPANLAKRLAKEKALKAQET</value>
            <value>0</value>
         </instance>
         <instance weight="1.0">
            <value>LQLQLDPGARVLLLGGAPF</value>
            <value>0</value>
         </instance>
         <instance weight="1.0">
            <value>TQPLTFVQTEKSYPVGKLADLE</value>
            <value>0</value>
         </instance>
         <instance weight="1.0">
            <value>QPADQLSRWVD</value>
            <value>0</value>
         </instance>
         <instance weight="1.0">
            <value>SPSYALFKGQDLVYFMPREF</value>
            <value>0</value>
         </instance>
         <instance weight="1.0">
            <value>IPALSDRAGKRKPFLYLCFI</value>
            <value>0</value>
         </instance>
         <instance weight="1.0">
            <value>KLKELFDVPFYMNPLDKFLI</value>
            <value>0</value>
         </instance>
         <instance weight="1.0">
            <value>DDQNQFNILFYQTIDNDGFY</value>
            <value>0</value>
         </instance>
         <instance weight="1.0">
            <value>AEVPVPEKPPARRPTALVIG</value>
            <value>0</value>
         </instance>
         <instance weight="1.0">
            <value>AGIILGVFNNLISAILLIYL</value>
            <value>0</value>
         </instance>
         <instance weight="1.0">
            <value>SSGEGGGSDGSSGGDSSSGNGQN</value>
            <value>0</value>
         </instance>
         <instance weight="1.0">
            <value>RNAMQLAPPGDLRNVLLAMS</value>
            <value>0</value>
         </instance>
         <instance weight="1.0">
            <value>HELFDPSQPWNEYWFPWVDM</value>
            <value>0</value>
         </instance>
         <instance weight="1.0">
            <value>YFGNMNKVPRKIYDVTVLRG</value>
            <value>0</value>
         </instance>
         <instance weight="1.0">
            <value>RILHLIKVQMD</value>
            <value>0</value>
         </instance>
         <instance weight="1.0">
            <value>IPTTSQPAIGEWITKYEML</value>
            <value>0</value>
         </instance>
         <instance weight="1.0">
            <value>SPTIEEAAGLLEKLLD</value>
            <value>0</value>
         </instance>
         <instance weight="1.0">
            <value>IIASNLRTWALGLARIAHPS</value>
            <value>0</value>
         </instance>
         <instance weight="1.0">
            <value>LPVVLLESPAANIPTEANGN</value>
            <value>0</value>
         </instance>
         <instance weight="1.0">
            <value>HPILIHSIDQSSEILGAAVW</value>
            <value>0</value>
         </instance>
         <instance weight="1.0">
            <value>VGLAFLQVNIIATALAIGCA</value>
            <value>0</value>
         </instance>
         <instance weight="1.0">
            <value>QVNGIAPGYYATDITLATRS</value>
            <value>0</value>
         </instance>
         <instance weight="1.0">
            <value>HGEEGGSMRGAANDLRNQAA</value>
            <value>0</value>
         </instance>
         <instance weight="1.0">
            <value>LARFGFELIEWIIKTYSNGQ</value>
            <value>0</value>
         </instance>
         <instance weight="1.0">
            <value>TQKKEDKGNVNLKGQSLTNT</value>
            <value>0</value>
         </instance>
         <instance weight="1.0">
            <value>TSSKKSKIMREDSENDSAKN</value>
            <value>0</value>
         </instance>
         <instance weight="1.0">
            <value>HTDYIKPKTKFCAYMYNMRYPHRIW</value>
            <value>0</value>
         </instance>
         <instance weight="1.0">
            <value>SVSHDKIIVFGDD</value>
            <value>0</value>
         </instance>
         <instance weight="1.0">
            <value>RNTTNNDWEIDFS</value>
            <value>0</value>
         </instance>
         <instance weight="1.0">
            <value>IGVESTAREAFQL</value>
            <value>0</value>
         </instance>
         <instance weight="1.0">
            <value>SGFLNATASGILIYM</value>
            <value>0</value>
         </instance>
      </instances>
	</body>
</dataset>
