# Supplementary material for: On Evaluating MHC-II Binding Peptide Prediction Methods
Source: PLoS One. 2008 Sep 24;3(9):e3268. doi: 10.1371/journal.pone.0003268 (PMC2533399; doi:10.1371/journal.pone.0003268)
Supplement: Dataset S1 — Datasets derived from MHCPEP database (0.36 MB ZIP) [file pone.0003268.s002.zip › MHCPEP/WUPDS/HLA-DR3.xrff]

<?xml version="1.0" encoding="utf-8"?>

<!DOCTYPE dataset
[
   <!ELEMENT dataset (header,body)>
   <!ATTLIST dataset name CDATA #REQUIRED>
   <!ATTLIST dataset version CDATA "3.5.4">

   <!ELEMENT header (notes?,attributes)>
   <!ELEMENT body (instances)>
   <!ELEMENT notes ANY>

   <!ELEMENT attributes (attribute+)>
   <!ELEMENT attribute (labels?,metadata?,attributes?)>
   <!ATTLIST attribute name CDATA #REQUIRED>
   <!ATTLIST attribute type (numeric|date|nominal|string|relational) #REQUIRED>
   <!ATTLIST attribute format CDATA #IMPLIED>
   <!ATTLIST attribute class (yes|no) "no">
   <!ELEMENT labels (label*)>
   <!ELEMENT label ANY>
   <!ELEMENT metadata (property*)>
   <!ELEMENT property ANY>
   <!ATTLIST property name CDATA #REQUIRED>

   <!ELEMENT instances (instance*)>
   <!ELEMENT instance (value*)>
   <!ATTLIST instance type (normal|sparse) "normal">
   <!ATTLIST instance weight CDATA #IMPLIED>
   <!ELEMENT value (#PCDATA|instances)*>
   <!ATTLIST value index CDATA #IMPLIED>
   <!ATTLIST value missing (yes|no) "no">
]
>
<dataset name="HLA-DR3" version="3.5.3">
   <header>
     <attributes>
        <attribute name="Seq" type="string"/>
        <attribute class="yes" name="class" type="nominal">
           <labels>
              <label>0</label>
              <label>1</label>
           </labels>
        </attribute>
     </attributes>
   </header>

   <body>
      <instances>
         <instance weight="0.030303030303030304">
            <value>QYIKANSKFIGITEL</value>
            <value>1</value>
         </instance>
         <instance weight="0.030303030303030304">
            <value>YIKANSKFIGITE</value>
            <value>1</value>
         </instance>
         <instance weight="0.030303030303030304">
            <value>QYIKANSKFIGIT</value>
            <value>1</value>
         </instance>
         <instance weight="1.0">
            <value>PGRDGETQPAS</value>
            <value>1</value>
         </instance>
         <instance weight="0.2">
            <value>MAKTIAYDEEARRG</value>
            <value>1</value>
         </instance>
         <instance weight="1.0">
            <value>VDDTQFVRFDSDAASQ</value>
            <value>1</value>
         </instance>
         <instance weight="0.5">
            <value>PPEVTVLTNSPVELREPN</value>
            <value>1</value>
         </instance>
         <instance weight="0.5">
            <value>PPEVTVLTNSPVELREPNV</value>
            <value>1</value>
         </instance>
         <instance weight="1.0">
            <value>ATKYGNMTEDHVMHLLQNA</value>
            <value>1</value>
         </instance>
         <instance weight="1.0">
            <value>VFLLLLADKVPETSLS</value>
            <value>1</value>
         </instance>
         <instance weight="1.0">
            <value>TFDEIASGFRQGGASQ</value>
            <value>1</value>
         </instance>
         <instance weight="1.0">
            <value>YGYTSYDTFSWAFL</value>
            <value>1</value>
         </instance>
         <instance weight="1.0">
            <value>GQVKKNNHQEQDKIE</value>
            <value>1</value>
         </instance>
         <instance weight="1.0">
            <value>LNKILLDEQAQWK</value>
            <value>1</value>
         </instance>
         <instance weight="0.5">
            <value>GPPKLDIRKEEKQIMIDIFH</value>
            <value>1</value>
         </instance>
         <instance weight="0.5">
            <value>GPPKLDIRKEEKQIMIDIFHP</value>
            <value>1</value>
         </instance>
         <instance weight="1.0">
            <value>TGHGARTSTEPTTDY</value>
            <value>1</value>
         </instance>
         <instance weight="1.0">
            <value>KELKRQYEKKLRQ</value>
            <value>1</value>
         </instance>
         <instance weight="0.5">
            <value>SPLQALDFFGNGPPVNYKTG</value>
            <value>1</value>
         </instance>
         <instance weight="0.5">
            <value>SPLQALDFFGNGPPVNYKTGNL</value>
            <value>1</value>
         </instance>
         <instance weight="1.0">
            <value>GKFAIRPDKKSNPIIRTV</value>
            <value>1</value>
         </instance>
         <instance weight="0.16666666666666666">
            <value>NLFLKSDGRIKYTLN</value>
            <value>1</value>
         </instance>
         <instance weight="0.16666666666666666">
            <value>IPDNLFLKSDGRIKYTLNKN</value>
            <value>1</value>
         </instance>
         <instance weight="0.16666666666666666">
            <value>IPDNLFLKSDGRIKYTLNK</value>
            <value>1</value>
         </instance>
         <instance weight="0.16666666666666666">
            <value>IPDNLFLKSDGRIKYTLN</value>
            <value>1</value>
         </instance>
         <instance weight="0.16666666666666666">
            <value>IPDNLFLKSDGRIKYTL</value>
            <value>1</value>
         </instance>
         <instance weight="0.16666666666666666">
            <value>NLFLKSDGRIKYTLNK</value>
            <value>1</value>
         </instance>
         <instance weight="1.0">
            <value>YANILLDRRVPQTDMTF</value>
            <value>1</value>
         </instance>
         <instance weight="1.0">
            <value>VTTLNSDLKYNALDLTN</value>
            <value>1</value>
         </instance>
         <instance weight="1.0">
            <value>VGSDWRFLRGYHQYA</value>
            <value>1</value>
         </instance>
         <instance weight="0.06666666666666667">
            <value>LPKPPKPVSKMRMATPLLMQALP</value>
            <value>1</value>
         </instance>
         <instance weight="0.06666666666666667">
            <value>PKPPKPVSKMRMATPLLMQALP</value>
            <value>1</value>
         </instance>
         <instance weight="0.06666666666666667">
            <value>KPPKPVSKMRMATPLLMQALP</value>
            <value>1</value>
         </instance>
         <instance weight="0.5">
            <value>ISNQLTLDSNTKYFHK</value>
            <value>1</value>
         </instance>
         <instance weight="0.06666666666666667">
            <value>LPKPPKPVSKMRMATPLLMQALPM</value>
            <value>1</value>
         </instance>
         <instance weight="0.06666666666666667">
            <value>KPPKPVSKMRMATPLLMQALPM</value>
            <value>1</value>
         </instance>
         <instance weight="0.06666666666666667">
            <value>LPKPPKPVSKNRYATPLLMQALP</value>
            <value>1</value>
         </instance>
         <instance weight="0.06666666666666667">
            <value>KPPKPVSKNRMATPLLMQALPM</value>
            <value>1</value>
         </instance>
         <instance weight="0.06666666666666667">
            <value>KPPKPVSKNRMATPLLMQALP</value>
            <value>1</value>
         </instance>
         <instance weight="1.0">
            <value>KPPKPVSKMRNATPLLMQ</value>
            <value>1</value>
         </instance>
         <instance weight="0.06666666666666667">
            <value>LPKPPKPVSKMRMATPL</value>
            <value>1</value>
         </instance>
         <instance weight="0.06666666666666667">
            <value>PKPPKPVSKMRMATPL</value>
            <value>1</value>
         </instance>
         <instance weight="0.06666666666666667">
            <value>PKPPKPVSKMRMATPLLMQA</value>
            <value>1</value>
         </instance>
         <instance weight="0.06666666666666667">
            <value>KPPKPVSKMRMATPLLMQ</value>
            <value>1</value>
         </instance>
         <instance weight="0.034482758620689655">
            <value>GDVVAVVDIKEKGKDKWIELK</value>
            <value>1</value>
         </instance>
         <instance weight="0.034482758620689655">
            <value>GDVLAVVDIKEKGKDKWIELK</value>
            <value>1</value>
         </instance>
         <instance weight="0.034482758620689655">
            <value>GDVRAVVDIKEKGKDKWIELK</value>
            <value>1</value>
         </instance>
         <instance weight="0.034482758620689655">
            <value>GDVEAVVDIKEKGKDKWIELK</value>
            <value>1</value>
         </instance>
         <instance weight="0.034482758620689655">
            <value>GDVVDVVDIKEKGKDKWIELK</value>
            <value>1</value>
         </instance>
         <instance weight="0.034482758620689655">
            <value>GDVVRVVDIKEKGKDKWIELK</value>
            <value>1</value>
         </instance>
         <instance weight="0.034482758620689655">
            <value>GDVVGVVDIKEKGKDKWIELK</value>
            <value>1</value>
         </instance>
         <instance weight="0.034482758620689655">
            <value>GDVVALVDIKEKGKDKWIELK</value>
            <value>1</value>
         </instance>
         <instance weight="0.034482758620689655">
            <value>GDVVARVDIKEKGKDKWIELK</value>
            <value>1</value>
         </instance>
         <instance weight="0.034482758620689655">
            <value>GDVVAEVDIKEKGKDKWIELK</value>
            <value>1</value>
         </instance>
         <instance weight="0.034482758620689655">
            <value>GDVVAVLDIKEKGKDKWIELK</value>
            <value>1</value>
         </instance>
         <instance weight="0.034482758620689655">
            <value>GDVVAVRDIKEKGKDKWIELK</value>
            <value>1</value>
         </instance>
         <instance weight="0.034482758620689655">
            <value>GDVVAVEDIKEKGKDKWIELK</value>
            <value>1</value>
         </instance>
         <instance weight="0.034482758620689655">
            <value>GDVVAVVDLKEKGKDKWIELK</value>
            <value>1</value>
         </instance>
         <instance weight="0.034482758620689655">
            <value>GDVVAVVDRKEKGKDKWIELK</value>
            <value>1</value>
         </instance>
         <instance weight="0.034482758620689655">
            <value>GDVVAVVDEKEKGKDKWIELK</value>
            <value>1</value>
         </instance>
         <instance weight="0.034482758620689655">
            <value>GDVVAVVDIREKGKDKWIELK</value>
            <value>1</value>
         </instance>
         <instance weight="0.034482758620689655">
            <value>GDVVAVVDIKDKGKDKWIELK</value>
            <value>1</value>
         </instance>
         <instance weight="0.034482758620689655">
            <value>GDVVAVVDIKLKGKDKWIELK</value>
            <value>1</value>
         </instance>
         <instance weight="0.034482758620689655">
            <value>GDVVAVVDIKRKGKDKWIELK</value>
            <value>1</value>
         </instance>
         <instance weight="0.034482758620689655">
            <value>GDVVAVVDIKERGKDKWIELK</value>
            <value>1</value>
         </instance>
         <instance weight="0.034482758620689655">
            <value>GDVVAVVDIKELGKDKWIELK</value>
            <value>1</value>
         </instance>
         <instance weight="0.034482758620689655">
            <value>GDVVAVVDIKEEGKDKWIELK</value>
            <value>1</value>
         </instance>
         <instance weight="0.034482758620689655">
            <value>GDVVAVVDIKEKRKDKWIELK</value>
            <value>1</value>
         </instance>
         <instance weight="0.034482758620689655">
            <value>GDVVAVVDIKEKAKDKWIELK</value>
            <value>1</value>
         </instance>
         <instance weight="0.034482758620689655">
            <value>GDVVAVVDIKEKGRDKWIELK</value>
            <value>1</value>
         </instance>
         <instance weight="0.034482758620689655">
            <value>GDVVAVVDIKEKGLDKWIELK</value>
            <value>1</value>
         </instance>
         <instance weight="0.034482758620689655">
            <value>GDVVAVVDIKEKGEDKWIELK</value>
            <value>1</value>
         </instance>
         <instance weight="0.034482758620689655">
            <value>NKALELFRKDIAAKYKEGY</value>
            <value>1</value>
         </instance>
         <instance weight="0.034482758620689655">
            <value>NKALELERKDIAAKYKEGY</value>
            <value>1</value>
         </instance>
         <instance weight="0.034482758620689655">
            <value>NKALELVRKDIAAKYKEGY</value>
            <value>1</value>
         </instance>
         <instance weight="0.034482758620689655">
            <value>NKALELFKKDIAAKYKEGY</value>
            <value>1</value>
         </instance>
         <instance weight="0.034482758620689655">
            <value>NKALELFIKDIAAKYKEGY</value>
            <value>1</value>
         </instance>
         <instance weight="0.034482758620689655">
            <value>NKALELFEKDIAAKYKEGY</value>
            <value>1</value>
         </instance>
         <instance weight="0.034482758620689655">
            <value>NKALELFRRDIAAKYKEGY</value>
            <value>1</value>
         </instance>
         <instance weight="0.034482758620689655">
            <value>NKALELFRIDIAAKYKEGY</value>
            <value>1</value>
         </instance>
         <instance weight="0.034482758620689655">
            <value>NKALELFREDIAAKYKEGY</value>
            <value>1</value>
         </instance>
         <instance weight="0.034482758620689655">
            <value>NKALELFRKDKAAKYKEGY</value>
            <value>1</value>
         </instance>
         <instance weight="0.034482758620689655">
            <value>NKALELFRKDEAAKYKEGY</value>
            <value>1</value>
         </instance>
         <instance weight="0.034482758620689655">
            <value>NKALELFRKDLAAKYKEGY</value>
            <value>1</value>
         </instance>
         <instance weight="0.034482758620689655">
            <value>NKALELFRKDILAKYKEGY</value>
            <value>1</value>
         </instance>
         <instance weight="0.034482758620689655">
            <value>NKALELFRKDIKAKYKEGY</value>
            <value>1</value>
         </instance>
         <instance weight="0.034482758620689655">
            <value>NKALELFRKDIEAKYKEGY</value>
            <value>1</value>
         </instance>
         <instance weight="0.034482758620689655">
            <value>NKALELFRKDIALKYKEGY</value>
            <value>1</value>
         </instance>
         <instance weight="0.034482758620689655">
            <value>NKALELFRKDIAEKYKEGY</value>
            <value>1</value>
         </instance>
         <instance weight="0.034482758620689655">
            <value>NKALELFRKDIAARYKEGY</value>
            <value>1</value>
         </instance>
         <instance weight="0.034482758620689655">
            <value>NKALELFRKDIAAEYKEGY</value>
            <value>1</value>
         </instance>
         <instance weight="0.034482758620689655">
            <value>NKALELFRKDIAALYKEGY</value>
            <value>1</value>
         </instance>
         <instance weight="0.034482758620689655">
            <value>NKALELFRKDIAAKFKEGY</value>
            <value>1</value>
         </instance>
         <instance weight="0.034482758620689655">
            <value>NKALELFRKDIAAKEKEGY</value>
            <value>1</value>
         </instance>
         <instance weight="0.034482758620689655">
            <value>NKALELFRKDIAAKAKEGY</value>
            <value>1</value>
         </instance>
         <instance weight="0.034482758620689655">
            <value>NKALELFRKDIAAKYREGY</value>
            <value>1</value>
         </instance>
         <instance weight="0.034482758620689655">
            <value>NKALELFRKDIAAKYEEGY</value>
            <value>1</value>
         </instance>
         <instance weight="0.2">
            <value>KTIAYDEEARR</value>
            <value>1</value>
         </instance>
         <instance weight="0.2">
            <value>MAKTIAYDEEARRGL</value>
            <value>1</value>
         </instance>
         <instance weight="1.0">
            <value>KKWGAPTITNDGVSI</value>
            <value>1</value>
         </instance>
         <instance weight="1.0">
            <value>DDVAGDGTTTATVLA</value>
            <value>1</value>
         </instance>
         <instance weight="1.0">
            <value>ATVLAQALVREGLRN</value>
            <value>1</value>
         </instance>
         <instance weight="1.0">
            <value>GVITVEESNTFGLQL</value>
            <value>1</value>
         </instance>
         <instance weight="1.0">
            <value>FGLQLELTEGMRFDK</value>
            <value>1</value>
         </instance>
         <instance weight="1.0">
            <value>MRFDKGYISGYFVTD</value>
            <value>1</value>
         </instance>
         <instance weight="1.0">
            <value>YFVTDPERQEAVLED</value>
            <value>1</value>
         </instance>
         <instance weight="1.0">
            <value>AVLEDPYILLVSSKV</value>
            <value>1</value>
         </instance>
         <instance weight="0.5">
            <value>AGKPLLIIAEDVEGE</value>
            <value>1</value>
         </instance>
         <instance weight="1.0">
            <value>VVNKIRGTFKSVAVK</value>
            <value>1</value>
         </instance>
         <instance weight="1.0">
            <value>DRRKAMLQDMAILTG</value>
            <value>1</value>
         </instance>
         <instance weight="1.0">
            <value>AILTGGQVISEEVGL</value>
            <value>1</value>
         </instance>
         <instance weight="1.0">
            <value>VVVTKDETTIVEGAG</value>
            <value>1</value>
         </instance>
         <instance weight="1.0">
            <value>VEGAGDTDAIAGRVA</value>
            <value>1</value>
         </instance>
         <instance weight="1.0">
            <value>KHRIEDAVRNAKAAV</value>
            <value>1</value>
         </instance>
         <instance weight="1.0">
            <value>KVALEAPLKQIAFNS</value>
            <value>1</value>
         </instance>
         <instance weight="1.0">
            <value>VYEDLLAAGVADPVK</value>
            <value>1</value>
         </instance>
         <instance weight="1.0">
            <value>ADPVKVTRSALQNAA</value>
            <value>1</value>
         </instance>
         <instance weight="1.0">
            <value>LQNAASIAGLFLTTE</value>
            <value>1</value>
         </instance>
         <instance weight="1.0">
            <value>FLTTEAVVADKPEKE</value>
            <value>1</value>
         </instance>
         <instance weight="1.0">
            <value>DTPYLDITYHFVMQRLPL</value>
            <value>1</value>
         </instance>
         <instance weight="0.2">
            <value>YKTIAYDEEARR</value>
            <value>1</value>
         </instance>
         <instance weight="0.034482758620689655">
            <value>GDVVAVVDIKEKGKDKWIELK</value>
            <value>1</value>
         </instance>
         <instance weight="0.030303030303030304">
            <value>QYIKANSKFIGITE</value>
            <value>1</value>
         </instance>
         <instance weight="0.5">
            <value>EFWEFDLPGIKA</value>
            <value>1</value>
         </instance>
         <instance weight="1.0">
            <value>VDAQGTLSKIFKLGGRDSRS</value>
            <value>1</value>
         </instance>
         <instance weight="1.0">
            <value>NGQIGNDPNRDIL</value>
            <value>1</value>
         </instance>
         <instance weight="1.0">
            <value>YTLLQAAPALDKLKLTGDEATGANI</value>
            <value>1</value>
         </instance>
         <instance weight="1.0">
            <value>ESWGAVWRIDTPDKLTGPFT</value>
            <value>1</value>
         </instance>
         <instance weight="0.030303030303030304">
            <value>NYIKANSKFIGITE</value>
            <value>1</value>
         </instance>
         <instance weight="0.030303030303030304">
            <value>TYIKANSKFIGITE</value>
            <value>1</value>
         </instance>
         <instance weight="0.030303030303030304">
            <value>QFIKANSKFIGITE</value>
            <value>1</value>
         </instance>
         <instance weight="0.030303030303030304">
            <value>QSIKANSKFIGITE</value>
            <value>1</value>
         </instance>
         <instance weight="0.030303030303030304">
            <value>QEIKANSKFIGITE</value>
            <value>1</value>
         </instance>
         <instance weight="0.030303030303030304">
            <value>QYIRANSKFIGITE</value>
            <value>1</value>
         </instance>
         <instance weight="0.030303030303030304">
            <value>QYISANSKFIGITE</value>
            <value>1</value>
         </instance>
         <instance weight="0.030303030303030304">
            <value>QYIIANSKFIGITE</value>
            <value>1</value>
         </instance>
         <instance weight="0.030303030303030304">
            <value>QYIKSNSKFIGITE</value>
            <value>1</value>
         </instance>
         <instance weight="0.030303030303030304">
            <value>QYIKAASKFIGITE</value>
            <value>1</value>
         </instance>
         <instance weight="0.030303030303030304">
            <value>QYIKANAKFIGITE</value>
            <value>1</value>
         </instance>
         <instance weight="0.030303030303030304">
            <value>QYIKANQKFIGITE</value>
            <value>1</value>
         </instance>
         <instance weight="0.030303030303030304">
            <value>QYIKANSSFIGITE</value>
            <value>1</value>
         </instance>
         <instance weight="0.030303030303030304">
            <value>QYIKANSKYIGITE</value>
            <value>1</value>
         </instance>
         <instance weight="0.030303030303030304">
            <value>QYIKANSKSIGITE</value>
            <value>1</value>
         </instance>
         <instance weight="0.030303030303030304">
            <value>QYIKANSKEIGITE</value>
            <value>1</value>
         </instance>
         <instance weight="0.030303030303030304">
            <value>QYIKANSKFVGITE</value>
            <value>1</value>
         </instance>
         <instance weight="0.030303030303030304">
            <value>QYIKANSKFQGITE</value>
            <value>1</value>
         </instance>
         <instance weight="0.030303030303030304">
            <value>QYIKANSKFKGITE</value>
            <value>1</value>
         </instance>
         <instance weight="0.030303030303030304">
            <value>QYIKANSKFIYITE</value>
            <value>1</value>
         </instance>
         <instance weight="0.030303030303030304">
            <value>QYIKANSKFIGLTE</value>
            <value>1</value>
         </instance>
         <instance weight="0.030303030303030304">
            <value>QYIKANSKFIGQTE</value>
            <value>1</value>
         </instance>
         <instance weight="0.030303030303030304">
            <value>QYIKANSKFIGKTE</value>
            <value>1</value>
         </instance>
         <instance weight="0.030303030303030304">
            <value>QYIKANSKFIGISE</value>
            <value>1</value>
         </instance>
         <instance weight="0.030303030303030304">
            <value>QYIKANSKFIGIFE</value>
            <value>1</value>
         </instance>
         <instance weight="0.030303030303030304">
            <value>QYIKANSKFIGIKE</value>
            <value>1</value>
         </instance>
         <instance weight="0.030303030303030304">
            <value>QYIKANSKFIGITD</value>
            <value>1</value>
         </instance>
         <instance weight="0.030303030303030304">
            <value>QYIKANSKFIGITV</value>
            <value>1</value>
         </instance>
         <instance weight="0.030303030303030304">
            <value>QYIKANSKFIGITK</value>
            <value>1</value>
         </instance>
         <instance weight="0.034482758620689655">
            <value>NKALELFRKDIAAKYKEGY</value>
            <value>1</value>
         </instance>
         <instance weight="0.034482758620689655">
            <value>NKALELFRKDIAAKYK</value>
            <value>1</value>
         </instance>
         <instance weight="0.034482758620689655">
            <value>NKALELFRKDIAAKY</value>
            <value>1</value>
         </instance>
         <instance weight="0.034482758620689655">
            <value>ALELFRKDIAAKYKEGY</value>
            <value>1</value>
         </instance>
         <instance weight="1.0">
            <value>ELFRKDIAAKYKEGY</value>
            <value>1</value>
         </instance>
         <instance weight="1.0">
            <value>LFRKDIAAKYKEGY</value>
            <value>1</value>
         </instance>
         <instance weight="1.0">
            <value>FRKDIAAKYKEGY</value>
            <value>1</value>
         </instance>
         <instance weight="1.0">
            <value>VSGLQYRVFRIHLPDP</value>
            <value>1</value>
         </instance>
         <instance weight="1.0">
            <value>LLHFVKESKQDESGM</value>
            <value>1</value>
         </instance>
         <instance weight="0.5">
            <value>YLTFLPSADEIYDCKV</value>
            <value>1</value>
         </instance>
         <instance weight="0.5">
            <value>YLTFLPSDDEIYDCKV</value>
            <value>1</value>
         </instance>
         <instance weight="1.0">
            <value>SGPLKAEIAQRLEY</value>
            <value>1</value>
         </instance>
         <instance weight="1.0">
            <value>IEKKIAKMEKASSVFNVY</value>
            <value>1</value>
         </instance>
         <instance weight="1.0">
            <value>EHPSLQSPITVEWRLLH</value>
            <value>1</value>
         </instance>
         <instance weight="1.0">
            <value>SRALEEKKGNYVVTHG</value>
            <value>1</value>
         </instance>
         <instance weight="1.0">
            <value>TERVRLVTRYIYNREE</value>
            <value>1</value>
         </instance>
         <instance weight="1.0">
            <value>NNQVVSLKPEIIVDQY</value>
            <value>1</value>
         </instance>
         <instance weight="0.5">
            <value>KPLLIIAEDVEGEY</value>
            <value>1</value>
         </instance>
         <instance weight="0.2">
            <value>KTIAYDEEARR</value>
            <value>1</value>
         </instance>
         <instance weight="1.0">
            <value>RYLKNGKETLQRAY</value>
            <value>1</value>
         </instance>
         <instance weight="1.0">
            <value>FESTGNLIAPEYGFKISY</value>
            <value>1</value>
         </instance>
         <instance weight="0.5">
            <value>VVEFDLPGIKADS</value>
            <value>1</value>
         </instance>
         <instance weight="1.0">
            <value>SDKNPLFLDEQLI</value>
            <value>1</value>
         </instance>
         <instance weight="1.0">
            <value>DEQNCSMKLGTWTYDGSWAINPESDQPDL</value>
            <value>1</value>
         </instance>
         <instance weight="0.5">
            <value>PNWVRKVFIDTIPNIMFFSTMKRPSREKQDKKIFTE</value>
            <value>1</value>
         </instance>
         <instance weight="0.06666666666666667">
            <value>SKMRMATPLLMQA</value>
            <value>1</value>
         </instance>
         <instance weight="1.0">
            <value>SKMAAATPLLMQA</value>
            <value>1</value>
         </instance>
         <instance weight="0.06666666666666667">
            <value>LPKPPKPVSKMRMDTPLLMQALPM</value>
            <value>1</value>
         </instance>
         <instance weight="0.06666666666666667">
            <value>SKMRMATPLLMQALPM</value>
            <value>1</value>
         </instance>
         <instance weight="0.5">
            <value>SKMRMATKLLMQALPM</value>
            <value>1</value>
         </instance>
         <instance weight="0.5">
            <value>SKMRMDTKLLMQALPM</value>
            <value>1</value>
         </instance>
         <instance weight="0.5">
            <value>ISNQLTLDSNIKYFHKLN</value>
            <value>1</value>
         </instance>
         <instance weight="1.0">
            <value>ISNQLTLASNIKYFHKLN</value>
            <value>1</value>
         </instance>
         <instance weight="0.5">
            <value>VRKVFIDTIPNIMF</value>
            <value>1</value>
         </instance>
         <instance weight="1.0">
            <value>QASLALSYRLNMFTP</value>
            <value>1</value>
         </instance>
         <instance weight="1.0">
            <value>DTASRVHRNFGMLCP</value>
            <value>0</value>
         </instance>
         <instance weight="1.0">
            <value>FWVAIAPIGEGKL</value>
            <value>0</value>
         </instance>
         <instance weight="1.0">
            <value>LIGNFSFITPRFL</value>
            <value>0</value>
         </instance>
         <instance weight="1.0">
            <value>FKNDYTCRLWS</value>
            <value>0</value>
         </instance>
         <instance weight="1.0">
            <value>AMLGMKYDMTGAAN</value>
            <value>0</value>
         </instance>
         <instance weight="1.0">
            <value>PKAVNRIFAENAFDAV</value>
            <value>0</value>
         </instance>
         <instance weight="1.0">
            <value>FVSKNSLNIDKLFSDVHQ</value>
            <value>0</value>
         </instance>
         <instance weight="1.0">
            <value>PKYSDGFGPKITGISHVPY</value>
            <value>0</value>
         </instance>
         <instance weight="1.0">
            <value>SFIVIATGKSNAVAITSPN</value>
            <value>0</value>
         </instance>
         <instance weight="1.0">
            <value>PHLGKRAAIITNETVA</value>
            <value>0</value>
         </instance>
         <instance weight="1.0">
            <value>AVMPQSEQDVLDLMNY</value>
            <value>0</value>
         </instance>
         <instance weight="1.0">
            <value>QDGCPLQPGSSLQK</value>
            <value>0</value>
         </instance>
         <instance weight="1.0">
            <value>QEECNQASSDESSTT</value>
            <value>0</value>
         </instance>
         <instance weight="1.0">
            <value>PRSPAQEEPTDFL</value>
            <value>0</value>
         </instance>
         <instance weight="1.0">
            <value>DWSFYLLVHTDFTPNGVDEY</value>
            <value>0</value>
         </instance>
         <instance weight="1.0">
            <value>NPSGKEVKRGCVATCPKPWKN</value>
            <value>0</value>
         </instance>
         <instance weight="1.0">
            <value>WNEWIVAPPGYHAFY</value>
            <value>0</value>
         </instance>
         <instance weight="1.0">
            <value>LFLVLFLGLVSSS</value>
            <value>0</value>
         </instance>
         <instance weight="1.0">
            <value>VLEVVVNEGDQIDKGDVVVL</value>
            <value>0</value>
         </instance>
         <instance weight="1.0">
            <value>LVTENTENILKTVRTATPFPMV</value>
            <value>0</value>
         </instance>
         <instance weight="1.0">
            <value>FQKHIAKRFCKCCSIFQK</value>
            <value>0</value>
         </instance>
         <instance weight="1.0">
            <value>RVVFQEYAGSEVKRG</value>
            <value>0</value>
         </instance>
         <instance weight="1.0">
            <value>GIKSLGELVQRIQTQRGGLR</value>
            <value>0</value>
         </instance>
         <instance weight="1.0">
            <value>VLFGFGPGLTIETVVLLRS</value>
            <value>0</value>
         </instance>
         <instance weight="1.0">
            <value>SNASDRAKHQNRTHSNEK</value>
            <value>0</value>
         </instance>
         <instance weight="1.0">
            <value>AFVPPKINITDLEELQE</value>
            <value>0</value>
         </instance>
         <instance weight="1.0">
            <value>LSYDNLNPFNFRLLEV</value>
            <value>0</value>
         </instance>
         <instance weight="1.0">
            <value>KVAPEGQETVAVPDRER</value>
            <value>0</value>
         </instance>
         <instance weight="1.0">
            <value>TFVLPLLTAVFMLMHFL</value>
            <value>0</value>
         </instance>
         <instance weight="1.0">
            <value>PPQEGLLAHFQAIAN</value>
            <value>0</value>
         </instance>
         <instance weight="1.0">
            <value>PRNPDDYVHRVGRTARAGRHGEA</value>
            <value>0</value>
         </instance>
         <instance weight="1.0">
            <value>GNRGGYCNSQKVCVCRNVTCDL</value>
            <value>0</value>
         </instance>
         <instance weight="1.0">
            <value>GHAVLHAPAKPVTDFSGIQEI</value>
            <value>0</value>
         </instance>
         <instance weight="1.0">
            <value>QAEFRFHQTSSGNKTS</value>
            <value>0</value>
         </instance>
         <instance weight="1.0">
            <value>ADFQRQAALWGVALREPVTAEELA</value>
            <value>0</value>
         </instance>
         <instance weight="1.0">
            <value>DSETYFYPCPCGDNFCITKEDL</value>
            <value>0</value>
         </instance>
         <instance weight="1.0">
            <value>GYHHNPILVFDFASLYPSIIMSN</value>
            <value>0</value>
         </instance>
         <instance weight="1.0">
            <value>AGLPAALAAAQAGKRVLLANKE</value>
            <value>0</value>
         </instance>
         <instance weight="1.0">
            <value>SLEEALTSPETWVIGGGQVYA</value>
            <value>0</value>
         </instance>
         <instance weight="1.0">
            <value>RFPQRKRKKFTPISAVFE</value>
            <value>0</value>
         </instance>
         <instance weight="1.0">
            <value>KTDADAERRRLEDYNES</value>
            <value>0</value>
         </instance>
         <instance weight="1.0">
            <value>LNQCLEGVCKIYEEQL</value>
            <value>0</value>
         </instance>
         <instance weight="1.0">
            <value>YVLLKALALANSDSVHIEDA</value>
            <value>0</value>
         </instance>
         <instance weight="1.0">
            <value>CSDYASGYHYGVWSCEGC</value>
            <value>0</value>
         </instance>
         <instance weight="1.0">
            <value>PKVEKFAQLLEEIKQQLNSTA</value>
            <value>0</value>
         </instance>
         <instance weight="1.0">
            <value>KDLLQVDTALRQEKHLMFIQI</value>
            <value>0</value>
         </instance>
         <instance weight="1.0">
            <value>LPLHRAHYDLRHTFSGVASVE</value>
            <value>0</value>
         </instance>
         <instance weight="1.0">
            <value>TTHLTEILKENMADLLSYAEV</value>
            <value>0</value>
         </instance>
         <instance weight="1.0">
            <value>SYHAFRQHSAKVEADFRTEID</value>
            <value>0</value>
         </instance>
         <instance weight="1.0">
            <value>AGKMNLVRGDMVKEGVVLIDA</value>
            <value>0</value>
         </instance>
         <instance weight="1.0">
            <value>DDGDQGFPGNLGATVQYRLTD</value>
            <value>0</value>
         </instance>
         <instance weight="1.0">
            <value>ASSLDQAGVLTRTVEDSALML</value>
            <value>0</value>
         </instance>
         <instance weight="1.0">
            <value>FQEVRFKVHDPKAHSKGGTLE</value>
            <value>0</value>
         </instance>
         <instance weight="1.0">
            <value>GGPGGACRARRLYVSFREVGW</value>
            <value>0</value>
         </instance>
         <instance weight="1.0">
            <value>IRPESNIRQNSKIGNFVEIKK</value>
            <value>0</value>
         </instance>
         <instance weight="1.0">
            <value>QLWVPQIKSWRLNERHYGKLQ</value>
            <value>0</value>
         </instance>
         <instance weight="1.0">
            <value>YYIGVLLIYRYLWLINGQLLE</value>
            <value>0</value>
         </instance>
         <instance weight="1.0">
            <value>LQRLQADFDNYKKQMEKQELE</value>
            <value>0</value>
         </instance>
         <instance weight="1.0">
            <value>PNQAFWPVVFIAILAAIIASR</value>
            <value>0</value>
         </instance>
         <instance weight="1.0">
            <value>PSYNEDAESLLETLKSVLAQT</value>
            <value>0</value>
         </instance>
         <instance weight="1.0">
            <value>PKHWLTVGDPAREFTMTQSAP</value>
            <value>0</value>
         </instance>
         <instance weight="1.0">
            <value>HEDSWQRAAGGGGKTRIMANG</value>
            <value>0</value>
         </instance>
         <instance weight="1.0">
            <value>LDPSAEQAQALNYVKDTAEAA</value>
            <value>0</value>
         </instance>
         <instance weight="1.0">
            <value>PLRQAIARYVSEQSPTEISPH</value>
            <value>0</value>
         </instance>
         <instance weight="1.0">
            <value>DDAEKYQTFWQQFGLVLKEGP</value>
            <value>0</value>
         </instance>
         <instance weight="1.0">
            <value>LKDHITLYDYEVHDNTNLELY</value>
            <value>0</value>
         </instance>
         <instance weight="1.0">
            <value>TTVGEGYLGEHGHPDHLALCP</value>
            <value>0</value>
         </instance>
         <instance weight="1.0">
            <value>PTTSEMAEETYSPKIFRPKHT</value>
            <value>0</value>
         </instance>
         <instance weight="1.0">
            <value>ESGVEAAAASAISFGRSLPIF</value>
            <value>0</value>
         </instance>
         <instance weight="1.0">
            <value>LENYNDIKIGDIIEAFEEVEE</value>
            <value>0</value>
         </instance>
         <instance weight="1.0">
            <value>LHYRAPRVGRNPKTGESVRLD</value>
            <value>0</value>
         </instance>
         <instance weight="1.0">
            <value>YDQHITKLHHQFKEKMMEWPM</value>
            <value>0</value>
         </instance>
         <instance weight="1.0">
            <value>LSLTCSDPSLPTDRDNLCL</value>
            <value>0</value>
         </instance>
         <instance weight="1.0">
            <value>EIPAPEVLAVQKKLIAKSN</value>
            <value>0</value>
         </instance>
         <instance weight="1.0">
            <value>YVDFETQERYPKKSAHWYK</value>
            <value>0</value>
         </instance>
         <instance weight="1.0">
            <value>QECRPDKVNFKFDHHLIGG</value>
            <value>0</value>
         </instance>
         <instance weight="1.0">
            <value>QSDRGGQVTYHGPGQLVAY</value>
            <value>0</value>
         </instance>
         <instance weight="1.0">
            <value>TGPYLSSRRTRLVLGLQDN</value>
            <value>0</value>
         </instance>
         <instance weight="1.0">
            <value>FPLLPQCGKLHTLLLQDNS</value>
            <value>0</value>
         </instance>
         <instance weight="1.0">
            <value>KEPKRNSRRKSKDMDMEMM</value>
            <value>0</value>
         </instance>
         <instance weight="1.0">
            <value>LIRDFPLTSANSSLQQLTQ</value>
            <value>0</value>
         </instance>
         <instance weight="1.0">
            <value>YLTKERFCDISGQPISRLS</value>
            <value>0</value>
         </instance>
         <instance weight="1.0">
            <value>SPFFLHLILMISCPQNVYC</value>
            <value>0</value>
         </instance>
         <instance weight="1.0">
            <value>ELEIPVLYVSHAQDEVARL</value>
            <value>0</value>
         </instance>
         <instance weight="1.0">
            <value>KEPEIVDLANYINEMGGRI</value>
            <value>0</value>
         </instance>
         <instance weight="1.0">
            <value>HKTAGKRYVYRFVCDLQSL</value>
            <value>0</value>
         </instance>
         <instance weight="1.0">
            <value>DLDGTMYMGTDEIDGAKQF</value>
            <value>0</value>
         </instance>
         <instance weight="1.0">
            <value>GKPMRKSFASHTATMVQQY</value>
            <value>0</value>
         </instance>
         <instance weight="1.0">
            <value>IRGEFYNEASNLQVAIREA</value>
            <value>0</value>
         </instance>
         <instance weight="1.0">
            <value>GIDSGHWNSYCTTTQTYVR</value>
            <value>0</value>
         </instance>
         <instance weight="1.0">
            <value>GAEDELPLWNGIDDACSAV</value>
            <value>0</value>
         </instance>
         <instance weight="1.0">
            <value>AIAVVEDGRRLFCVEQEKR</value>
            <value>0</value>
         </instance>
         <instance weight="1.0">
            <value>DPLLFGLLNNAITGYKTHH</value>
            <value>0</value>
         </instance>
         <instance weight="1.0">
            <value>PQKKVKLAADEDEDDDDDD</value>
            <value>0</value>
         </instance>
         <instance weight="1.0">
            <value>HAMMHTLLAARLSFCENNV</value>
            <value>0</value>
         </instance>
         <instance weight="1.0">
            <value>ILVVMSYDRYVAICHPFQY</value>
            <value>0</value>
         </instance>
         <instance weight="1.0">
            <value>DDGAVAEEGKEVFVWYEDE</value>
            <value>0</value>
         </instance>
         <instance weight="1.0">
            <value>MYMEPPEICLL</value>
            <value>0</value>
         </instance>
         <instance weight="1.0">
            <value>TSYSFYGCYCGVGGK</value>
            <value>0</value>
         </instance>
         <instance weight="1.0">
            <value>VAYRWWNAAPSIEVE</value>
            <value>0</value>
         </instance>
         <instance weight="1.0">
            <value>GAPAPEQVTNKIYEV</value>
            <value>0</value>
         </instance>
         <instance weight="1.0">
            <value>LILIKAFGKTEGVPP</value>
            <value>0</value>
         </instance>
         <instance weight="1.0">
            <value>QSCPSQEHQEILFNN</value>
            <value>0</value>
         </instance>
         <instance weight="1.0">
            <value>ILACDGIWDVMGNEE</value>
            <value>0</value>
         </instance>
         <instance weight="1.0">
            <value>DNDRLAAQIAVTVGA</value>
            <value>0</value>
         </instance>
         <instance weight="1.0">
            <value>VCDLESGKAAKLGSR</value>
            <value>0</value>
         </instance>
         <instance weight="1.0">
            <value>ATEAGMFAIRDRRTY</value>
            <value>0</value>
         </instance>
         <instance weight="1.0">
            <value>SQSHTFDVSQSHHKT</value>
            <value>0</value>
         </instance>
         <instance weight="1.0">
            <value>GMPGTSGVPGQQGQS</value>
            <value>0</value>
         </instance>
         <instance weight="1.0">
            <value>MMDQSRMALNEAHLV</value>
            <value>0</value>
         </instance>
         <instance weight="1.0">
            <value>ERLAYYGIAGNLITY</value>
            <value>0</value>
         </instance>
         <instance weight="1.0">
            <value>PQNVFVRLMELGNLN</value>
            <value>0</value>
         </instance>
         <instance weight="1.0">
            <value>EIDELNAAGVKNVEG</value>
            <value>0</value>
         </instance>
         <instance weight="1.0">
            <value>DAKRAGIRVTAEVSP</value>
            <value>0</value>
         </instance>
         <instance weight="1.0">
            <value>TYVSMSYAVQALETY</value>
            <value>0</value>
         </instance>
         <instance weight="1.0">
            <value>FIRSLLGKAMRLRIV</value>
            <value>0</value>
         </instance>
         <instance weight="1.0">
            <value>ILNKRREVVLELNSF</value>
            <value>0</value>
         </instance>
         <instance weight="1.0">
            <value>RSFSMHDLTQIPQDD</value>
            <value>0</value>
         </instance>
         <instance weight="1.0">
            <value>NLGIDAAGQLVYLAP</value>
            <value>0</value>
         </instance>
         <instance weight="1.0">
            <value>ICWNDERIAIDWPQTSGL</value>
            <value>0</value>
         </instance>
         <instance weight="1.0">
            <value>VTVTQDSSLQDG</value>
            <value>0</value>
         </instance>
         <instance weight="1.0">
            <value>DILQTGSTRWTLPAAMERISS</value>
            <value>0</value>
         </instance>
         <instance weight="1.0">
            <value>DLATTVGQEIAKKA</value>
            <value>0</value>
         </instance>
         <instance weight="1.0">
            <value>NLVVSEAFANEG</value>
            <value>0</value>
         </instance>
         <instance weight="1.0">
            <value>VEVAIPVSYVDEEKSPGIKL</value>
            <value>0</value>
         </instance>
         <instance weight="1.0">
            <value>GMINKVSYLLKVE</value>
            <value>0</value>
         </instance>
         <instance weight="1.0">
            <value>RNKHVARKLRMAKANRQNRRVPAWV</value>
            <value>0</value>
         </instance>
         <instance weight="1.0">
            <value>EILKHAQLVLLEGAVEPVQE</value>
            <value>0</value>
         </instance>
         <instance weight="1.0">
            <value>LPAGVTAECPSQTD</value>
            <value>0</value>
         </instance>
         <instance weight="1.0">
            <value>AEKTVLELVELISA</value>
            <value>0</value>
         </instance>
         <instance weight="1.0">
            <value>IKEVRAITGLGLKE</value>
            <value>0</value>
         </instance>
         <instance weight="1.0">
            <value>TGGADKSSILADGM</value>
            <value>0</value>
         </instance>
         <instance weight="1.0">
            <value>PPMWRRSPPRMRRR</value>
            <value>0</value>
         </instance>
         <instance weight="1.0">
            <value>SFVEEAQKYVSDKP</value>
            <value>0</value>
         </instance>
         <instance weight="1.0">
            <value>NCLKAETIHYIGDL</value>
            <value>0</value>
         </instance>
         <instance weight="1.0">
            <value>LDEMGIIRIGAEVK</value>
            <value>0</value>
         </instance>
         <instance weight="1.0">
            <value>LDTNSFISAASFQE</value>
            <value>0</value>
         </instance>
         <instance weight="1.0">
            <value>KSSDGDVKPANPNI</value>
            <value>0</value>
         </instance>
         <instance weight="1.0">
            <value>IERFVKHPIYGKFI</value>
            <value>0</value>
         </instance>
         <instance weight="1.0">
            <value>TRYKAHDEENNCKV</value>
            <value>0</value>
         </instance>
         <instance weight="1.0">
            <value>RGIFKNNKAARIKS</value>
            <value>0</value>
         </instance>
         <instance weight="1.0">
            <value>GAEIARTEWTREGR</value>
            <value>0</value>
         </instance>
         <instance weight="1.0">
            <value>SQDTKYEIMYIIRP</value>
            <value>0</value>
         </instance>
         <instance weight="1.0">
            <value>GANRGTRCRTINLP</value>
            <value>0</value>
         </instance>
         <instance weight="1.0">
            <value>GVLMLVLRQRRLPY</value>
            <value>0</value>
         </instance>
         <instance weight="1.0">
            <value>GKVSAARATPAAAP</value>
            <value>0</value>
         </instance>
         <instance weight="1.0">
            <value>LNDVVVEQARVIER</value>
            <value>0</value>
         </instance>
         <instance weight="1.0">
            <value>GNGGALADGPLKSA</value>
            <value>0</value>
         </instance>
         <instance weight="1.0">
            <value>ALQALVRESRGEVE</value>
            <value>0</value>
         </instance>
         <instance weight="1.0">
            <value>NPEPKPQQHTPQPL</value>
            <value>0</value>
         </instance>
         <instance weight="1.0">
            <value>YFSTYSVFSLTFDR</value>
            <value>0</value>
         </instance>
         <instance weight="1.0">
            <value>EERRRRKLLVSRKE</value>
            <value>0</value>
         </instance>
         <instance weight="1.0">
            <value>HGGQYVNYWIHSGM</value>
            <value>0</value>
         </instance>
         <instance weight="1.0">
            <value>TLKTLPELENRFRE</value>
            <value>0</value>
         </instance>
         <instance weight="1.0">
            <value>HGTHVPSSEEIDRM</value>
            <value>0</value>
         </instance>
         <instance weight="1.0">
            <value>DHRKLGRELDLFHF</value>
            <value>0</value>
         </instance>
         <instance weight="1.0">
            <value>NTKKEKEKHKDKKK</value>
            <value>0</value>
         </instance>
         <instance weight="1.0">
            <value>LRFQNMAPHSGNSGGKNSI</value>
            <value>0</value>
         </instance>
         <instance weight="1.0">
            <value>PDNFVFGQTGAGNNWA</value>
            <value>0</value>
         </instance>
         <instance weight="1.0">
            <value>TPAHIQECIKGFHPA</value>
            <value>0</value>
         </instance>
         <instance weight="1.0">
            <value>ISMRFQEYHIQQNEALA</value>
            <value>0</value>
         </instance>
         <instance weight="1.0">
            <value>VQPIGGHAVFLDARA</value>
            <value>0</value>
         </instance>
         <instance weight="1.0">
            <value>WIECFPDCKVNLKL</value>
            <value>0</value>
         </instance>
         <instance weight="1.0">
            <value>DGHIVGIGKGGNP</value>
            <value>0</value>
         </instance>
         <instance weight="1.0">
            <value>HLTRGDQIDQRKILQR</value>
            <value>0</value>
         </instance>
         <instance weight="1.0">
            <value>YNFMPVFDWTRTDLA</value>
            <value>0</value>
         </instance>
         <instance weight="1.0">
            <value>DVRRKIEYSMQLNASR</value>
            <value>0</value>
         </instance>
         <instance weight="1.0">
            <value>KRLNFSVKTTCSTILT</value>
            <value>0</value>
         </instance>
         <instance weight="1.0">
            <value>SLVYELNTKGPAMR</value>
            <value>0</value>
         </instance>
         <instance weight="1.0">
            <value>PPLMCASLWPKFDLFKKY</value>
            <value>0</value>
         </instance>
         <instance weight="1.0">
            <value>VGEKAFSCALKNGKLVT</value>
            <value>0</value>
         </instance>
         <instance weight="1.0">
            <value>ASTQVTDLYTHIVNDE</value>
            <value>0</value>
         </instance>
         <instance weight="1.0">
            <value>SDETTEDESSSAESEA</value>
            <value>0</value>
         </instance>
         <instance weight="1.0">
            <value>LSEQQHEWAGTPYVLG</value>
            <value>0</value>
         </instance>
         <instance weight="1.0">
            <value>DKEELSEALEEIIE</value>
            <value>0</value>
         </instance>
         <instance weight="1.0">
            <value>VKQWIRVGNES</value>
            <value>0</value>
         </instance>
         <instance weight="1.0">
            <value>SGNKMNKVALVMDL</value>
            <value>0</value>
         </instance>
         <instance weight="1.0">
            <value>GRVDTYIGDWHTHPNAQS</value>
            <value>0</value>
         </instance>
         <instance weight="1.0">
            <value>RDVVGGRTSAYER</value>
            <value>0</value>
         </instance>
         <instance weight="1.0">
            <value>FAAGDYLRGQGTK</value>
            <value>0</value>
         </instance>
         <instance weight="1.0">
            <value>KKLYYTRIACNLLDLETGRCTNYAKRFQL</value>
            <value>0</value>
         </instance>
         <instance weight="1.0">
            <value>CPNVAVVTISGQHKPVIEPSLTEYKAVFGSSLLSFH</value>
            <value>0</value>
         </instance>
         <instance weight="1.0">
            <value>CIPFRIGPERRRK</value>
            <value>0</value>
         </instance>
         <instance weight="1.0">
            <value>LAFTMAHALELGD</value>
            <value>0</value>
         </instance>
         <instance weight="1.0">
            <value>GGHSINENEYLYARRVGNQLGLRE</value>
            <value>0</value>
         </instance>
         <instance weight="1.0">
            <value>QHERGEISDEAFAEAL</value>
            <value>0</value>
         </instance>
         <instance weight="1.0">
            <value>VIKVNEEGFAIDDKEY</value>
            <value>0</value>
         </instance>
         <instance weight="1.0">
            <value>VLNGVALLPQFACKQG</value>
            <value>0</value>
         </instance>
         <instance weight="1.0">
            <value>ISVFANYDGPGQDRVLFV</value>
            <value>0</value>
         </instance>
         <instance weight="1.0">
            <value>ESVISWEHKHYHTLHETI</value>
            <value>0</value>
         </instance>
         <instance weight="1.0">
            <value>LPIHGMPIQHMPPQ</value>
            <value>0</value>
         </instance>
         <instance weight="1.0">
            <value>SAEVLGPPRVLDTHK</value>
            <value>0</value>
         </instance>
      </instances>
	</body>
</dataset>
