# Supplementary material for: On Evaluating MHC-II Binding Peptide Prediction Methods
Source: PLoS One. 2008 Sep 24;3(9):e3268. doi: 10.1371/journal.pone.0003268 (PMC2533399; doi:10.1371/journal.pone.0003268)
Supplement: Dataset S1 — Datasets derived from MHCPEP database (0.36 MB ZIP) [file pone.0003268.s002.zip › MHCPEP/WUPDS/HLA-DR4.xrff]

<?xml version="1.0" encoding="utf-8"?>

<!DOCTYPE dataset
[
   <!ELEMENT dataset (header,body)>
   <!ATTLIST dataset name CDATA #REQUIRED>
   <!ATTLIST dataset version CDATA "3.5.4">

   <!ELEMENT header (notes?,attributes)>
   <!ELEMENT body (instances)>
   <!ELEMENT notes ANY>

   <!ELEMENT attributes (attribute+)>
   <!ELEMENT attribute (labels?,metadata?,attributes?)>
   <!ATTLIST attribute name CDATA #REQUIRED>
   <!ATTLIST attribute type (numeric|date|nominal|string|relational) #REQUIRED>
   <!ATTLIST attribute format CDATA #IMPLIED>
   <!ATTLIST attribute class (yes|no) "no">
   <!ELEMENT labels (label*)>
   <!ELEMENT label ANY>
   <!ELEMENT metadata (property*)>
   <!ELEMENT property ANY>
   <!ATTLIST property name CDATA #REQUIRED>

   <!ELEMENT instances (instance*)>
   <!ELEMENT instance (value*)>
   <!ATTLIST instance type (normal|sparse) "normal">
   <!ATTLIST instance weight CDATA #IMPLIED>
   <!ELEMENT value (#PCDATA|instances)*>
   <!ATTLIST value index CDATA #IMPLIED>
   <!ATTLIST value missing (yes|no) "no">
]
>
<dataset name="HLA-DR4" version="3.5.3">
   <header>
     <attributes>
        <attribute name="Seq" type="string"/>
        <attribute class="yes" name="class" type="nominal">
           <labels>
              <label>0</label>
              <label>1</label>
           </labels>
        </attribute>
     </attributes>
   </header>

   <body>
      <instances>
         <instance weight="0.011904761904761904">
            <value>PKYVKQNTLKLAT</value>
            <value>1</value>
         </instance>
         <instance weight="0.05263157894736842">
            <value>ELDVLKKLV</value>
            <value>1</value>
         </instance>
         <instance weight="0.05263157894736842">
            <value>LKKLVFGYRKPLDNI</value>
            <value>1</value>
         </instance>
         <instance weight="0.05263157894736842">
            <value>KKTIENINELIEESKKT</value>
            <value>1</value>
         </instance>
         <instance weight="0.05263157894736842">
            <value>IDTLKKNENIKEL</value>
            <value>1</value>
         </instance>
         <instance weight="0.05263157894736842">
            <value>QYIKANSKFIGITEL</value>
            <value>1</value>
         </instance>
         <instance weight="0.05263157894736842">
            <value>QYIKANSKFIGITEL</value>
            <value>1</value>
         </instance>
         <instance weight="0.05263157894736842">
            <value>YIKANSKFIGITE</value>
            <value>1</value>
         </instance>
         <instance weight="0.05263157894736842">
            <value>QYIKANSKFIGIT</value>
            <value>1</value>
         </instance>
         <instance weight="0.05263157894736842">
            <value>APQQLLHQM</value>
            <value>1</value>
         </instance>
         <instance weight="0.05263157894736842">
            <value>AYWQVMTNM</value>
            <value>1</value>
         </instance>
         <instance weight="0.05263157894736842">
            <value>FRPIQTVLS</value>
            <value>1</value>
         </instance>
         <instance weight="0.05263157894736842">
            <value>GWGMMRTLR</value>
            <value>1</value>
         </instance>
         <instance weight="1.0">
            <value>KAWSRMGSM</value>
            <value>1</value>
         </instance>
         <instance weight="1.0">
            <value>NWRGVLSQM</value>
            <value>1</value>
         </instance>
         <instance weight="1.0">
            <value>SYARGRTLH</value>
            <value>1</value>
         </instance>
         <instance weight="1.0">
            <value>TMQQGFREA</value>
            <value>1</value>
         </instance>
         <instance weight="1.0">
            <value>WNYISSVQS</value>
            <value>1</value>
         </instance>
         <instance weight="1.0">
            <value>WRIAQTNHA</value>
            <value>1</value>
         </instance>
         <instance weight="1.0">
            <value>WSTARTLWQ</value>
            <value>1</value>
         </instance>
         <instance weight="1.0">
            <value>YHAHRTLLQ</value>
            <value>1</value>
         </instance>
         <instance weight="1.0">
            <value>YRHAVGQLG</value>
            <value>1</value>
         </instance>
         <instance weight="1.0">
            <value>AWAHMTTLR</value>
            <value>1</value>
         </instance>
         <instance weight="1.0">
            <value>FGWVSTLLQ</value>
            <value>1</value>
         </instance>
         <instance weight="1.0">
            <value>FRYMQVLTS</value>
            <value>1</value>
         </instance>
         <instance weight="1.0">
            <value>GWLGLRTLR</value>
            <value>1</value>
         </instance>
         <instance weight="1.0">
            <value>LYSWLPTQM</value>
            <value>1</value>
         </instance>
         <instance weight="1.0">
            <value>PWRTMKNQI</value>
            <value>1</value>
         </instance>
         <instance weight="1.0">
            <value>SYGAQLSMR</value>
            <value>1</value>
         </instance>
         <instance weight="1.0">
            <value>TWRMAITQL</value>
            <value>1</value>
         </instance>
         <instance weight="1.0">
            <value>WQNMVTTLQ</value>
            <value>1</value>
         </instance>
         <instance weight="1.0">
            <value>WRIWGTQRA</value>
            <value>1</value>
         </instance>
         <instance weight="1.0">
            <value>WWASVANAR</value>
            <value>1</value>
         </instance>
         <instance weight="1.0">
            <value>YRAFATTWQ</value>
            <value>1</value>
         </instance>
         <instance weight="1.0">
            <value>YRTGHVLQA</value>
            <value>1</value>
         </instance>
         <instance weight="1.0">
            <value>AWHVVATLH</value>
            <value>1</value>
         </instance>
         <instance weight="1.0">
            <value>FMRMQTMTQ</value>
            <value>1</value>
         </instance>
         <instance weight="1.0">
            <value>FSRAGSMWS</value>
            <value>1</value>
         </instance>
         <instance weight="1.0">
            <value>GYQQVRTLL</value>
            <value>1</value>
         </instance>
         <instance weight="1.0">
            <value>MLAMRTLLQ</value>
            <value>1</value>
         </instance>
         <instance weight="1.0">
            <value>RIQTIRTLL</value>
            <value>1</value>
         </instance>
         <instance weight="1.0">
            <value>SYYAAKAIQ</value>
            <value>1</value>
         </instance>
         <instance weight="1.0">
            <value>TYRVGATLR</value>
            <value>1</value>
         </instance>
         <instance weight="1.0">
            <value>WQTAFTQRQ</value>
            <value>1</value>
         </instance>
         <instance weight="1.0">
            <value>WRSWMTSTQ</value>
            <value>1</value>
         </instance>
         <instance weight="1.0">
            <value>WWRAQTLLQ</value>
            <value>1</value>
         </instance>
         <instance weight="1.0">
            <value>YRGFGNNPG</value>
            <value>1</value>
         </instance>
         <instance weight="1.0">
            <value>YSAIQTMRA</value>
            <value>1</value>
         </instance>
         <instance weight="1.0">
            <value>AWRTAGNML</value>
            <value>1</value>
         </instance>
         <instance weight="1.0">
            <value>FRFVYTAMQ</value>
            <value>1</value>
         </instance>
         <instance weight="1.0">
            <value>GALGGWWWT</value>
            <value>1</value>
         </instance>
         <instance weight="1.0">
            <value>IRYWSTLAQ</value>
            <value>1</value>
         </instance>
         <instance weight="1.0">
            <value>MWRGLNTVR</value>
            <value>1</value>
         </instance>
         <instance weight="1.0">
            <value>RWSAMQSNL</value>
            <value>1</value>
         </instance>
         <instance weight="1.0">
            <value>TFARWKMKG</value>
            <value>1</value>
         </instance>
         <instance weight="1.0">
            <value>WMPLRTLAE</value>
            <value>1</value>
         </instance>
         <instance weight="1.0">
            <value>WRAISVRLQ</value>
            <value>1</value>
         </instance>
         <instance weight="1.0">
            <value>WRTWGTARQ</value>
            <value>1</value>
         </instance>
         <instance weight="1.0">
            <value>WYEGFGNNR</value>
            <value>1</value>
         </instance>
         <instance weight="1.0">
            <value>YRGGVTLRQ</value>
            <value>1</value>
         </instance>
         <instance weight="1.0">
            <value>YYSQAVTQI</value>
            <value>1</value>
         </instance>
         <instance weight="0.02564102564102564">
            <value>TQFVRFDSDAAS</value>
            <value>1</value>
         </instance>
         <instance weight="0.02564102564102564">
            <value>VDDTQFVRFDSDAASQRMEPRAP</value>
            <value>1</value>
         </instance>
         <instance weight="0.02564102564102564">
            <value>VDDTQFVRFDSDAASQRMEPR</value>
            <value>1</value>
         </instance>
         <instance weight="0.02564102564102564">
            <value>VDDTQFVRFDSDAASQRMEP</value>
            <value>1</value>
         </instance>
         <instance weight="0.02564102564102564">
            <value>VDDTQFVRFDSDAASQRME</value>
            <value>1</value>
         </instance>
         <instance weight="0.02564102564102564">
            <value>DTQFVRFDSDAASQRMEPR</value>
            <value>1</value>
         </instance>
         <instance weight="0.02564102564102564">
            <value>TQFVRFDSDAASQRMEPRA</value>
            <value>1</value>
         </instance>
         <instance weight="0.02564102564102564">
            <value>VDDTQFVRFDSDAASQR</value>
            <value>1</value>
         </instance>
         <instance weight="0.02564102564102564">
            <value>TQFVRFDSDAASQRMEP</value>
            <value>1</value>
         </instance>
         <instance weight="0.02564102564102564">
            <value>TQFVRFDSDAASQRM</value>
            <value>1</value>
         </instance>
         <instance weight="0.02564102564102564">
            <value>VDDTQFVRFDSDAASPRGEPRAP</value>
            <value>1</value>
         </instance>
         <instance weight="0.02564102564102564">
            <value>TQFVRFDSDAASPRGEPRAP</value>
            <value>1</value>
         </instance>
         <instance weight="0.02564102564102564">
            <value>VDDTQFVRFDSDAASPRGEPR</value>
            <value>1</value>
         </instance>
         <instance weight="0.02564102564102564">
            <value>VDDTQFVRFDSDAASPRGEP</value>
            <value>1</value>
         </instance>
         <instance weight="0.02564102564102564">
            <value>VDDTQFVRFDSDAASPRGE</value>
            <value>1</value>
         </instance>
         <instance weight="0.02564102564102564">
            <value>VDDTQFVRFDSDAASPRG</value>
            <value>1</value>
         </instance>
         <instance weight="0.02564102564102564">
            <value>TQFVRFDSDAASPRGEPR</value>
            <value>1</value>
         </instance>
         <instance weight="0.02564102564102564">
            <value>VDDTQFVRFDSDAASPR</value>
            <value>1</value>
         </instance>
         <instance weight="0.02564102564102564">
            <value>DTQFVRFDSDAASPRGE</value>
            <value>1</value>
         </instance>
         <instance weight="0.02564102564102564">
            <value>TQFVRFDSDAASPR</value>
            <value>1</value>
         </instance>
         <instance weight="0.047619047619047616">
            <value>DLRSWTAADTAAQIT</value>
            <value>1</value>
         </instance>
         <instance weight="0.047619047619047616">
            <value>LRSWTAADTAAQITQRKWEAA</value>
            <value>1</value>
         </instance>
         <instance weight="0.047619047619047616">
            <value>DLRSWTAADTAAQITQRKW</value>
            <value>1</value>
         </instance>
         <instance weight="0.047619047619047616">
            <value>LRSWTAADTAAQITQRKW</value>
            <value>1</value>
         </instance>
         <instance weight="0.047619047619047616">
            <value>DLRSWTAADTAAQITQR</value>
            <value>1</value>
         </instance>
         <instance weight="0.047619047619047616">
            <value>DLRSWTAADTAAQITQ</value>
            <value>1</value>
         </instance>
         <instance weight="0.047619047619047616">
            <value>DLSSWTAADTAAQITQR</value>
            <value>1</value>
         </instance>
         <instance weight="0.047619047619047616">
            <value>DLSSWTAADTAAQITQRKWEAA</value>
            <value>1</value>
         </instance>
         <instance weight="0.047619047619047616">
            <value>DLSSWTAADTAAQITQRKWE</value>
            <value>1</value>
         </instance>
         <instance weight="0.047619047619047616">
            <value>DLSSWTAADTAAQITQRK</value>
            <value>1</value>
         </instance>
         <instance weight="0.16666666666666666">
            <value>GSLFVYNITTNVPVKYKAF</value>
            <value>1</value>
         </instance>
         <instance weight="0.16666666666666666">
            <value>GSLFVYNITTNVPVKYKAFLDQ</value>
            <value>1</value>
         </instance>
         <instance weight="0.5">
            <value>SPEDFVYQFKGMCYF</value>
            <value>1</value>
         </instance>
         <instance weight="0.3333333333333333">
            <value>AAPYEKEVPLSALTNILS</value>
            <value>1</value>
         </instance>
         <instance weight="0.3333333333333333">
            <value>AAPYEKEVPLSALTNILSAQL</value>
            <value>1</value>
         </instance>
         <instance weight="0.08333333333333333">
            <value>YDHNFVKAINADQKSW</value>
            <value>1</value>
         </instance>
         <instance weight="0.08333333333333333">
            <value>YDHNFVKAINADQKSWT</value>
            <value>1</value>
         </instance>
         <instance weight="0.5">
            <value>GVYFYLQWGRSTLVSVS</value>
            <value>1</value>
         </instance>
         <instance weight="0.2">
            <value>AEALERMFLSFPTTKT</value>
            <value>1</value>
         </instance>
         <instance weight="0.5">
            <value>APSPLPETTENVVCALG</value>
            <value>1</value>
         </instance>
         <instance weight="0.07692307692307693">
            <value>KHKVYACEVTHQGLSSPVTKS</value>
            <value>1</value>
         </instance>
         <instance weight="0.07692307692307693">
            <value>KHKVYACEVTHQGLSSPVTK</value>
            <value>1</value>
         </instance>
         <instance weight="0.07692307692307693">
            <value>HKVYACEVTHQGLSSPVT</value>
            <value>1</value>
         </instance>
         <instance weight="0.07692307692307693">
            <value>KHKVYACEVTHQGLSSP</value>
            <value>1</value>
         </instance>
         <instance weight="0.07692307692307693">
            <value>EKHKVYACEVTHQGLSS</value>
            <value>1</value>
         </instance>
         <instance weight="0.07692307692307693">
            <value>KHKVYACEVTHQGLSS</value>
            <value>1</value>
         </instance>
         <instance weight="0.07692307692307693">
            <value>HKVYACEVTHQGLSSP</value>
            <value>1</value>
         </instance>
         <instance weight="0.07692307692307693">
            <value>EKHKVYACEVTHQGLS</value>
            <value>1</value>
         </instance>
         <instance weight="0.07692307692307693">
            <value>KHKVYACEVTHQGLS</value>
            <value>1</value>
         </instance>
         <instance weight="0.07692307692307693">
            <value>HKVYACEVTHQGLSS</value>
            <value>1</value>
         </instance>
         <instance weight="0.07692307692307693">
            <value>EKHKVYACEVTHQG</value>
            <value>1</value>
         </instance>
         <instance weight="0.07692307692307693">
            <value>DIEKKIAKMEKASSVFNVVNS</value>
            <value>1</value>
         </instance>
         <instance weight="0.07692307692307693">
            <value>IEKKIAKMEKASSVFNVVNS</value>
            <value>1</value>
         </instance>
         <instance weight="0.07692307692307693">
            <value>EKKIAKMEKASSVFNVVNS</value>
            <value>1</value>
         </instance>
         <instance weight="0.07692307692307693">
            <value>KKIAKMEKASSVFNVVNS</value>
            <value>1</value>
         </instance>
         <instance weight="0.07692307692307693">
            <value>KIAKMEKASSVFNVVNS</value>
            <value>1</value>
         </instance>
         <instance weight="0.07692307692307693">
            <value>IAKMEKASSVFNVVNS</value>
            <value>1</value>
         </instance>
         <instance weight="0.07692307692307693">
            <value>DIEKKIAKMEKASSVFNVVN</value>
            <value>1</value>
         </instance>
         <instance weight="0.07692307692307693">
            <value>DIEKKIAKMEKASSVFNVV</value>
            <value>1</value>
         </instance>
         <instance weight="0.07692307692307693">
            <value>DIEKKIAKMEKASSVFNV</value>
            <value>1</value>
         </instance>
         <instance weight="0.07692307692307693">
            <value>DIEKKIAKMEKASSVFN</value>
            <value>1</value>
         </instance>
         <instance weight="0.05263157894736842">
            <value>GSDTITLPCRIKQFINMWQE</value>
            <value>1</value>
         </instance>
         <instance weight="0.05263157894736842">
            <value>GSDTITLPCRIKQIINMWQK</value>
            <value>1</value>
         </instance>
         <instance weight="0.05263157894736842">
            <value>GNDTITLPCRIKQIVNMWQE</value>
            <value>1</value>
         </instance>
         <instance weight="0.05263157894736842">
            <value>NNETIIIPCRIKQIINMWQE</value>
            <value>1</value>
         </instance>
         <instance weight="0.05263157894736842">
            <value>GSDTITLPCRIKQIINMWQE</value>
            <value>1</value>
         </instance>
         <instance weight="0.05263157894736842">
            <value>GNDTITIPCRIKQIINMWQE</value>
            <value>1</value>
         </instance>
         <instance weight="0.05263157894736842">
            <value>NSTLITLPCRIKQIINMWQG</value>
            <value>1</value>
         </instance>
         <instance weight="0.05263157894736842">
            <value>STGSITLPCRIKQIINMWQK</value>
            <value>1</value>
         </instance>
         <instance weight="1.0">
            <value>SDYEGRLIQNSLTI</value>
            <value>1</value>
         </instance>
         <instance weight="1.0">
            <value>TYQRTRAKVTG</value>
            <value>1</value>
         </instance>
         <instance weight="1.0">
            <value>QQRASAGQISVQPAFS</value>
            <value>1</value>
         </instance>
         <instance weight="1.0">
            <value>DEGDYFSELRVSGANPM</value>
            <value>1</value>
         </instance>
         <instance weight="0.011904761904761904">
            <value>PRYVRQNTLRLAT</value>
            <value>1</value>
         </instance>
         <instance weight="0.25">
            <value>RYWAIRTRSGGN</value>
            <value>1</value>
         </instance>
         <instance weight="1.0">
            <value>NSGGEFFYSNS</value>
            <value>1</value>
         </instance>
         <instance weight="1.0">
            <value>EHRVKRGLTVAVAGA</value>
            <value>1</value>
         </instance>
         <instance weight="0.3333333333333333">
            <value>MKLGTWTYDGSVV</value>
            <value>1</value>
         </instance>
         <instance weight="1.0">
            <value>MKLGIWTYDGSVV</value>
            <value>1</value>
         </instance>
         <instance weight="0.05263157894736842">
            <value>GSDTITLPCRIKQFINMWQE</value>
            <value>1</value>
         </instance>
         <instance weight="0.05263157894736842">
            <value>GSDTITLPCRIKQIINMWQE</value>
            <value>1</value>
         </instance>
         <instance weight="0.05263157894736842">
            <value>GSDTITLPCRIKQIINMWQK</value>
            <value>1</value>
         </instance>
         <instance weight="0.05263157894736842">
            <value>GNDTIILPCRIKQIINMWQE</value>
            <value>1</value>
         </instance>
         <instance weight="0.05263157894736842">
            <value>GNDTITLPCRIKQIVNMWQE</value>
            <value>1</value>
         </instance>
         <instance weight="0.05263157894736842">
            <value>NSTLITLPCRIKQIINMWQG</value>
            <value>1</value>
         </instance>
         <instance weight="0.05263157894736842">
            <value>NNETIIIPCRIKQIINMWQE</value>
            <value>1</value>
         </instance>
         <instance weight="0.05263157894736842">
            <value>STGSITLPCRIKQIINMWQK</value>
            <value>1</value>
         </instance>
         <instance weight="0.3333333333333333">
            <value>QYIKANSKFIGITE</value>
            <value>1</value>
         </instance>
         <instance weight="0.05263157894736842">
            <value>YGSDTITLPCRIKLQFINMWQE</value>
            <value>1</value>
         </instance>
         <instance weight="1.0">
            <value>DTPYLDITYHFVMQRLPL</value>
            <value>1</value>
         </instance>
         <instance weight="1.0">
            <value>EFWEFDLPGIKA</value>
            <value>1</value>
         </instance>
         <instance weight="0.3333333333333333">
            <value>YTLLQAAPALDKLKLTGDEATGANI</value>
            <value>1</value>
         </instance>
         <instance weight="1.0">
            <value>APYHFDLSGHAFGSMAKKGE</value>
            <value>1</value>
         </instance>
         <instance weight="0.3333333333333333">
            <value>PHHTALRQAILCWGELMTLA</value>
            <value>1</value>
         </instance>
         <instance weight="1.0">
            <value>FNNFTVSFWLRVPKVSASHLEQY</value>
            <value>1</value>
         </instance>
         <instance weight="0.011904761904761904">
            <value>PKYVKQNTLKLAT</value>
            <value>1</value>
         </instance>
         <instance weight="1.0">
            <value>EVWREEAYHAADIKD</value>
            <value>1</value>
         </instance>
         <instance weight="0.07692307692307693">
            <value>DIEKKIAKMEKASSVFNVVNS</value>
            <value>1</value>
         </instance>
         <instance weight="0.05263157894736842">
            <value>YGSDTITLPCRIKLQFINMWQE</value>
            <value>1</value>
         </instance>
         <instance weight="1.0">
            <value>DALESIMTTKSVSFR</value>
            <value>1</value>
         </instance>
         <instance weight="1.0">
            <value>YLDPLIRGLLARPAKLQV</value>
            <value>1</value>
         </instance>
         <instance weight="0.3333333333333333">
            <value>PDYASLRSLVASS</value>
            <value>1</value>
         </instance>
         <instance weight="0.3333333333333333">
            <value>KIYSYFPSVISKV</value>
            <value>1</value>
         </instance>
         <instance weight="0.030303030303030304">
            <value>HFFKNIVTPRTPA</value>
            <value>1</value>
         </instance>
         <instance weight="0.5">
            <value>GTLVKTITDDQIE</value>
            <value>1</value>
         </instance>
         <instance weight="0.25">
            <value>SRYWAIRTRSGGI</value>
            <value>1</value>
         </instance>
         <instance weight="0.3333333333333333">
            <value>MQYIKANSKFIGI</value>
            <value>1</value>
         </instance>
         <instance weight="0.3333333333333333">
            <value>KIYSYFPSVISKV</value>
            <value>1</value>
         </instance>
         <instance weight="0.030303030303030304">
            <value>HFFKNIVTPRTPA</value>
            <value>1</value>
         </instance>
         <instance weight="0.3333333333333333">
            <value>PDYASLRSLVASS</value>
            <value>1</value>
         </instance>
         <instance weight="0.011904761904761904">
            <value>PKYVKQNTLKLAT</value>
            <value>1</value>
         </instance>
         <instance weight="0.25">
            <value>SRYWAIRTRSGGI</value>
            <value>1</value>
         </instance>
         <instance weight="0.3333333333333333">
            <value>TLLQAAPALDKLK</value>
            <value>1</value>
         </instance>
         <instance weight="1.0">
            <value>AIIHVLHSRHPGD</value>
            <value>1</value>
         </instance>
         <instance weight="0.3333333333333333">
            <value>KIYSYFPSVISKV</value>
            <value>1</value>
         </instance>
         <instance weight="0.25">
            <value>SRYWAIRTRSGGI</value>
            <value>1</value>
         </instance>
         <instance weight="0.3333333333333333">
            <value>PDYASLRSLVASS</value>
            <value>1</value>
         </instance>
         <instance weight="0.030303030303030304">
            <value>HFFKNIVTPRTPA</value>
            <value>1</value>
         </instance>
         <instance weight="0.011904761904761904">
            <value>PKYVKQNTLKLAT</value>
            <value>1</value>
         </instance>
         <instance weight="1.0">
            <value>NVLDHLTGRSSQV</value>
            <value>1</value>
         </instance>
         <instance weight="1.0">
            <value>TVLTALGAILKKK</value>
            <value>1</value>
         </instance>
         <instance weight="0.3333333333333333">
            <value>TLLQAAPALDKLK</value>
            <value>1</value>
         </instance>
         <instance weight="0.3333333333333333">
            <value>MQYIKANSKFIGI</value>
            <value>1</value>
         </instance>
         <instance weight="0.5">
            <value>GTLVKTITDDQIE</value>
            <value>1</value>
         </instance>
         <instance weight="0.1">
            <value>YPKFVKQNTLKAA</value>
            <value>1</value>
         </instance>
         <instance weight="0.3333333333333333">
            <value>AKFYRDPTAFGSG</value>
            <value>1</value>
         </instance>
         <instance weight="0.3333333333333333">
            <value>YNLNFHEAQQAAL</value>
            <value>1</value>
         </instance>
         <instance weight="0.3333333333333333">
            <value>DVFAFTSNFNGRF</value>
            <value>1</value>
         </instance>
         <instance weight="0.3333333333333333">
            <value>TKLTYDEAVQAAL</value>
            <value>1</value>
         </instance>
         <instance weight="0.3333333333333333">
            <value>LTLLVAAVLRAQG</value>
            <value>1</value>
         </instance>
         <instance weight="0.16666666666666666">
            <value>DPLQYMRADQAAG</value>
            <value>1</value>
         </instance>
         <instance weight="0.16666666666666666">
            <value>QYMRADQAAGGLR</value>
            <value>1</value>
         </instance>
         <instance weight="0.16666666666666666">
            <value>MTFLRLLSTEGSQ</value>
            <value>1</value>
         </instance>
         <instance weight="0.16666666666666666">
            <value>TFLRLLSTEGSQN</value>
            <value>1</value>
         </instance>
         <instance weight="0.3333333333333333">
            <value>KALLIQGSNDVEI</value>
            <value>1</value>
         </instance>
         <instance weight="0.3333333333333333">
            <value>VEIRAEGNSRFTY</value>
            <value>1</value>
         </instance>
         <instance weight="0.3333333333333333">
            <value>FGLQLELTEGMRF</value>
            <value>1</value>
         </instance>
         <instance weight="0.3333333333333333">
            <value>EGMRFDKGYISGY</value>
            <value>1</value>
         </instance>
         <instance weight="0.3333333333333333">
            <value>PYILLVSSKVSTV</value>
            <value>1</value>
         </instance>
         <instance weight="0.3333333333333333">
            <value>KAMLQDMAILTGG</value>
            <value>1</value>
         </instance>
         <instance weight="0.3333333333333333">
            <value>GLFLTTEAVVADK</value>
            <value>1</value>
         </instance>
         <instance weight="0.3333333333333333">
            <value>YILFAHLVNKVHI</value>
            <value>1</value>
         </instance>
         <instance weight="0.3333333333333333">
            <value>FAIINLFNEYSKK</value>
            <value>1</value>
         </instance>
         <instance weight="0.09090909090909091">
            <value>GSFLYQVSTHEQS</value>
            <value>1</value>
         </instance>
         <instance weight="0.09090909090909091">
            <value>SFLYQVSTHEQSE</value>
            <value>1</value>
         </instance>
         <instance weight="0.3333333333333333">
            <value>SSFSQDRDSQAQS</value>
            <value>1</value>
         </instance>
         <instance weight="0.09090909090909091">
            <value>GSFIYQVSTHEQS</value>
            <value>1</value>
         </instance>
         <instance weight="0.09090909090909091">
            <value>SFIYQVSTHEQSS</value>
            <value>1</value>
         </instance>
         <instance weight="0.3333333333333333">
            <value>AKFYRDPTAFGSG</value>
            <value>1</value>
         </instance>
         <instance weight="0.3333333333333333">
            <value>YNLNFHEAQQAAL</value>
            <value>1</value>
         </instance>
         <instance weight="0.3333333333333333">
            <value>DVFAFTSNFNGRF</value>
            <value>1</value>
         </instance>
         <instance weight="0.3333333333333333">
            <value>TKLTYDEAVQAAL</value>
            <value>1</value>
         </instance>
         <instance weight="0.3333333333333333">
            <value>LTLLVAAVLRAQG</value>
            <value>1</value>
         </instance>
         <instance weight="0.16666666666666666">
            <value>DPLQYMRADQAAG</value>
            <value>1</value>
         </instance>
         <instance weight="0.16666666666666666">
            <value>QYMRADQAAGGLR</value>
            <value>1</value>
         </instance>
         <instance weight="0.16666666666666666">
            <value>MTFLRLLSTEGSQ</value>
            <value>1</value>
         </instance>
         <instance weight="0.16666666666666666">
            <value>TFLRLLSTEGSQN</value>
            <value>1</value>
         </instance>
         <instance weight="0.3333333333333333">
            <value>KALLIQGSNDVEI</value>
            <value>1</value>
         </instance>
         <instance weight="0.3333333333333333">
            <value>VEIRAEGNSRFTY</value>
            <value>1</value>
         </instance>
         <instance weight="0.3333333333333333">
            <value>FGLQLELTEGMRF</value>
            <value>1</value>
         </instance>
         <instance weight="0.3333333333333333">
            <value>EGMRFDKGYISGY</value>
            <value>1</value>
         </instance>
         <instance weight="0.3333333333333333">
            <value>PYILLVSSKVSTV</value>
            <value>1</value>
         </instance>
         <instance weight="0.3333333333333333">
            <value>KAMLQDMAILTGG</value>
            <value>1</value>
         </instance>
         <instance weight="0.3333333333333333">
            <value>GLFLTTEAVVADK</value>
            <value>1</value>
         </instance>
         <instance weight="0.3333333333333333">
            <value>YILFAHLVNKVHI</value>
            <value>1</value>
         </instance>
         <instance weight="0.3333333333333333">
            <value>FAIINLFNEYSKK</value>
            <value>1</value>
         </instance>
         <instance weight="0.09090909090909091">
            <value>GSFLYQVSTHEQS</value>
            <value>1</value>
         </instance>
         <instance weight="0.09090909090909091">
            <value>SFLYQVSTHEQSE</value>
            <value>1</value>
         </instance>
         <instance weight="0.3333333333333333">
            <value>SSFSQDRDSQAQS</value>
            <value>1</value>
         </instance>
         <instance weight="0.09090909090909091">
            <value>GSFIYQVSTHEQS</value>
            <value>1</value>
         </instance>
         <instance weight="0.09090909090909091">
            <value>SFIYQVSTHEQSS</value>
            <value>1</value>
         </instance>
         <instance weight="0.3333333333333333">
            <value>AKFYRDPTAFGSG</value>
            <value>1</value>
         </instance>
         <instance weight="0.3333333333333333">
            <value>YNLNFHEAQQAAL</value>
            <value>1</value>
         </instance>
         <instance weight="0.3333333333333333">
            <value>DVFAFTSNFNGRF</value>
            <value>1</value>
         </instance>
         <instance weight="0.3333333333333333">
            <value>TKLTYDEAVQAAL</value>
            <value>1</value>
         </instance>
         <instance weight="0.3333333333333333">
            <value>LTLLVAAVLRAQG</value>
            <value>1</value>
         </instance>
         <instance weight="0.16666666666666666">
            <value>DPLQYMRADQAAG</value>
            <value>1</value>
         </instance>
         <instance weight="0.16666666666666666">
            <value>QYMRADQAAGGLR</value>
            <value>1</value>
         </instance>
         <instance weight="0.16666666666666666">
            <value>MTFLRLLSTEGSQ</value>
            <value>1</value>
         </instance>
         <instance weight="0.16666666666666666">
            <value>TFLRLLSTEGSQN</value>
            <value>1</value>
         </instance>
         <instance weight="0.3333333333333333">
            <value>KALLIQGSNDVEI</value>
            <value>1</value>
         </instance>
         <instance weight="0.3333333333333333">
            <value>VEIRAEGNSRFTY</value>
            <value>1</value>
         </instance>
         <instance weight="0.3333333333333333">
            <value>FGLQLELTEGMRF</value>
            <value>1</value>
         </instance>
         <instance weight="0.3333333333333333">
            <value>EGMRFDKGYISGY</value>
            <value>1</value>
         </instance>
         <instance weight="0.3333333333333333">
            <value>PYILLVSSKVSTV</value>
            <value>1</value>
         </instance>
         <instance weight="0.3333333333333333">
            <value>KAMLQDMAILTGG</value>
            <value>1</value>
         </instance>
         <instance weight="0.3333333333333333">
            <value>GLFLTTEAVVADK</value>
            <value>1</value>
         </instance>
         <instance weight="0.3333333333333333">
            <value>YILFAHLVNKVHI</value>
            <value>1</value>
         </instance>
         <instance weight="0.3333333333333333">
            <value>FAIINLFNEYSKK</value>
            <value>1</value>
         </instance>
         <instance weight="0.09090909090909091">
            <value>SFLYQVSTHEQSE</value>
            <value>1</value>
         </instance>
         <instance weight="0.3333333333333333">
            <value>SSFSQDRDSQAQS</value>
            <value>1</value>
         </instance>
         <instance weight="0.09090909090909091">
            <value>GSFIYQVSTHEQS</value>
            <value>1</value>
         </instance>
         <instance weight="0.09090909090909091">
            <value>SFIYQVSTHEQSS</value>
            <value>1</value>
         </instance>
         <instance weight="0.07692307692307693">
            <value>EKKIAKMEKASSVFNVV</value>
            <value>1</value>
         </instance>
         <instance weight="1.0">
            <value>YAALATAAL</value>
            <value>1</value>
         </instance>
         <instance weight="0.5">
            <value>VPIQRAVYQNVVVNN</value>
            <value>1</value>
         </instance>
         <instance weight="0.06666666666666667">
            <value>SPGTGAYYVLLN</value>
            <value>1</value>
         </instance>
         <instance weight="0.03571428571428571">
            <value>GSTVFDNLPNPEIDGDYYGW</value>
            <value>1</value>
         </instance>
         <instance weight="0.2">
            <value>SDPILYRPVAVALDTKGPE</value>
            <value>1</value>
         </instance>
         <instance weight="0.5">
            <value>GPKPLFRRMSSLVGPTQSFF</value>
            <value>1</value>
         </instance>
         <instance weight="0.25">
            <value>EGQLVSIHSPEEQDFLTKHA</value>
            <value>1</value>
         </instance>
         <instance weight="0.125">
            <value>GKPPQYIAVHVVPDQTMAFG</value>
            <value>1</value>
         </instance>
         <instance weight="0.5">
            <value>VPIQRAVYQNVVVNN</value>
            <value>1</value>
         </instance>
         <instance weight="0.06666666666666667">
            <value>SPGTGAYYVLLN</value>
            <value>1</value>
         </instance>
         <instance weight="0.03571428571428571">
            <value>GSTVFDNLPNPEIDGDYYGW</value>
            <value>1</value>
         </instance>
         <instance weight="0.2">
            <value>SDPILYRPVAVALDTKGPE</value>
            <value>1</value>
         </instance>
         <instance weight="0.5">
            <value>GPKPLFRRMSSLVGPTQSFF</value>
            <value>1</value>
         </instance>
         <instance weight="0.25">
            <value>EGQLVSIHSPEEQDFLTKHA</value>
            <value>1</value>
         </instance>
         <instance weight="0.125">
            <value>GKPPQYIAVHVVPDQTMAFG</value>
            <value>1</value>
         </instance>
         <instance weight="0.03571428571428571">
            <value>GSTVFDNLPNPE</value>
            <value>1</value>
         </instance>
         <instance weight="0.03571428571428571">
            <value>ASTVFDNLPNPE</value>
            <value>1</value>
         </instance>
         <instance weight="0.03571428571428571">
            <value>SSTVFDNLPNPE</value>
            <value>1</value>
         </instance>
         <instance weight="0.03571428571428571">
            <value>GATVFDNLPNPE</value>
            <value>1</value>
         </instance>
         <instance weight="0.03571428571428571">
            <value>GVTVFDNLPNPE</value>
            <value>1</value>
         </instance>
         <instance weight="0.03571428571428571">
            <value>GSAVFDNLPNPE</value>
            <value>1</value>
         </instance>
         <instance weight="0.03571428571428571">
            <value>GSTSFDNLPNPE</value>
            <value>1</value>
         </instance>
         <instance weight="0.03571428571428571">
            <value>GSTVFANLPNPE</value>
            <value>1</value>
         </instance>
         <instance weight="0.03571428571428571">
            <value>GSTVFDALPNPE</value>
            <value>1</value>
         </instance>
         <instance weight="0.03571428571428571">
            <value>GSTVFDNLSNPE</value>
            <value>1</value>
         </instance>
         <instance weight="0.03571428571428571">
            <value>GSTVFDNLPAPE</value>
            <value>1</value>
         </instance>
         <instance weight="0.03571428571428571">
            <value>GSTVFDNLPNSE</value>
            <value>1</value>
         </instance>
         <instance weight="0.03571428571428571">
            <value>GSTVFDNLPNPA</value>
            <value>1</value>
         </instance>
         <instance weight="0.03571428571428571">
            <value>GSTVFDNLPNPE</value>
            <value>1</value>
         </instance>
         <instance weight="0.03571428571428571">
            <value>ASTVFDNLPNPE</value>
            <value>1</value>
         </instance>
         <instance weight="0.03571428571428571">
            <value>SSTVFDNLPNPE</value>
            <value>1</value>
         </instance>
         <instance weight="0.03571428571428571">
            <value>GATVFDNLPNPE</value>
            <value>1</value>
         </instance>
         <instance weight="0.03571428571428571">
            <value>GVTVFDNLPNPE</value>
            <value>1</value>
         </instance>
         <instance weight="0.03571428571428571">
            <value>GSAVFDNLPNPE</value>
            <value>1</value>
         </instance>
         <instance weight="0.03571428571428571">
            <value>GSTSFDNLPNPE</value>
            <value>1</value>
         </instance>
         <instance weight="0.03571428571428571">
            <value>GSTVFANLPNPE</value>
            <value>1</value>
         </instance>
         <instance weight="0.03571428571428571">
            <value>GSTVFDALPNPE</value>
            <value>1</value>
         </instance>
         <instance weight="0.03571428571428571">
            <value>GSTVFDNLSNPE</value>
            <value>1</value>
         </instance>
         <instance weight="0.03571428571428571">
            <value>GSTVFDNLPAPE</value>
            <value>1</value>
         </instance>
         <instance weight="0.03571428571428571">
            <value>GSTVFDNLPNSE</value>
            <value>1</value>
         </instance>
         <instance weight="0.03571428571428571">
            <value>GSTVFDNLPNPA</value>
            <value>1</value>
         </instance>
         <instance weight="0.011904761904761904">
            <value>AAVAALANAA</value>
            <value>1</value>
         </instance>
         <instance weight="0.011904761904761904">
            <value>AALAALANAA</value>
            <value>1</value>
         </instance>
         <instance weight="0.011904761904761904">
            <value>AAIAALANAA</value>
            <value>1</value>
         </instance>
         <instance weight="0.011904761904761904">
            <value>AAFAALANAA</value>
            <value>1</value>
         </instance>
         <instance weight="0.011904761904761904">
            <value>AAMAALANAA</value>
            <value>1</value>
         </instance>
         <instance weight="0.011904761904761904">
            <value>AAWAALANAA</value>
            <value>1</value>
         </instance>
         <instance weight="0.011904761904761904">
            <value>AAYAALANAA</value>
            <value>1</value>
         </instance>
         <instance weight="0.011904761904761904">
            <value>AAFAARANAA</value>
            <value>1</value>
         </instance>
         <instance weight="0.011904761904761904">
            <value>AAFAAEANAA</value>
            <value>1</value>
         </instance>
         <instance weight="0.011904761904761904">
            <value>AAFAADANAA</value>
            <value>1</value>
         </instance>
         <instance weight="0.011904761904761904">
            <value>AAFAAQANAA</value>
            <value>1</value>
         </instance>
         <instance weight="0.011904761904761904">
            <value>AAFAANANAA</value>
            <value>1</value>
         </instance>
         <instance weight="0.011904761904761904">
            <value>AAFAATANAA</value>
            <value>1</value>
         </instance>
         <instance weight="0.011904761904761904">
            <value>AAFAASANAA</value>
            <value>1</value>
         </instance>
         <instance weight="0.011904761904761904">
            <value>AAFAACANAA</value>
            <value>1</value>
         </instance>
         <instance weight="0.011904761904761904">
            <value>AAFAAGANAA</value>
            <value>1</value>
         </instance>
         <instance weight="0.011904761904761904">
            <value>AAFAAVANAA</value>
            <value>1</value>
         </instance>
         <instance weight="0.011904761904761904">
            <value>AAFAAIANAA</value>
            <value>1</value>
         </instance>
         <instance weight="0.011904761904761904">
            <value>AAFAAFANAA</value>
            <value>1</value>
         </instance>
         <instance weight="0.011904761904761904">
            <value>AAFAAMANAA</value>
            <value>1</value>
         </instance>
         <instance weight="0.011904761904761904">
            <value>AAFAAWANAA</value>
            <value>1</value>
         </instance>
         <instance weight="0.011904761904761904">
            <value>AAFAAYANAA</value>
            <value>1</value>
         </instance>
         <instance weight="0.011904761904761904">
            <value>AAFAAPANAA</value>
            <value>1</value>
         </instance>
         <instance weight="0.011904761904761904">
            <value>AAFAALARAA</value>
            <value>1</value>
         </instance>
         <instance weight="0.011904761904761904">
            <value>AAFAALAKAA</value>
            <value>1</value>
         </instance>
         <instance weight="0.011904761904761904">
            <value>AAFAALAHAA</value>
            <value>1</value>
         </instance>
         <instance weight="0.011904761904761904">
            <value>AAFAALAEAA</value>
            <value>1</value>
         </instance>
         <instance weight="0.011904761904761904">
            <value>AAFAALADAA</value>
            <value>1</value>
         </instance>
         <instance weight="0.011904761904761904">
            <value>AAFAALAQAA</value>
            <value>1</value>
         </instance>
         <instance weight="0.011904761904761904">
            <value>AAFAALATAA</value>
            <value>1</value>
         </instance>
         <instance weight="0.011904761904761904">
            <value>AAFAALASAA</value>
            <value>1</value>
         </instance>
         <instance weight="0.011904761904761904">
            <value>AAFAALACAA</value>
            <value>1</value>
         </instance>
         <instance weight="0.011904761904761904">
            <value>AAFAALAGAA</value>
            <value>1</value>
         </instance>
         <instance weight="0.011904761904761904">
            <value>AAFAALAVAA</value>
            <value>1</value>
         </instance>
         <instance weight="0.011904761904761904">
            <value>AAFAALALAA</value>
            <value>1</value>
         </instance>
         <instance weight="0.011904761904761904">
            <value>AAFAALAIAA</value>
            <value>1</value>
         </instance>
         <instance weight="0.011904761904761904">
            <value>AAFAALAFAA</value>
            <value>1</value>
         </instance>
         <instance weight="0.011904761904761904">
            <value>AAFAALAMAA</value>
            <value>1</value>
         </instance>
         <instance weight="0.011904761904761904">
            <value>AAFAALAWAA</value>
            <value>1</value>
         </instance>
         <instance weight="0.011904761904761904">
            <value>AAFAALAYAA</value>
            <value>1</value>
         </instance>
         <instance weight="0.011904761904761904">
            <value>AAFAALAPAA</value>
            <value>1</value>
         </instance>
         <instance weight="0.011904761904761904">
            <value>AACAALANAA</value>
            <value>1</value>
         </instance>
         <instance weight="0.011904761904761904">
            <value>AAVAALANAA</value>
            <value>1</value>
         </instance>
         <instance weight="0.011904761904761904">
            <value>AALAALANAA</value>
            <value>1</value>
         </instance>
         <instance weight="0.011904761904761904">
            <value>AAIAALANAA</value>
            <value>1</value>
         </instance>
         <instance weight="0.011904761904761904">
            <value>AAFAALANAA</value>
            <value>1</value>
         </instance>
         <instance weight="0.011904761904761904">
            <value>AAMAALANAA</value>
            <value>1</value>
         </instance>
         <instance weight="0.011904761904761904">
            <value>AAWAALANAA</value>
            <value>1</value>
         </instance>
         <instance weight="0.011904761904761904">
            <value>AAYAALANAA</value>
            <value>1</value>
         </instance>
         <instance weight="0.011904761904761904">
            <value>AAFAAEANAA</value>
            <value>1</value>
         </instance>
         <instance weight="0.011904761904761904">
            <value>AAFAADANAA</value>
            <value>1</value>
         </instance>
         <instance weight="0.011904761904761904">
            <value>AAFAAQANAA</value>
            <value>1</value>
         </instance>
         <instance weight="0.011904761904761904">
            <value>AAFAANANAA</value>
            <value>1</value>
         </instance>
         <instance weight="0.011904761904761904">
            <value>AAFAATANAA</value>
            <value>1</value>
         </instance>
         <instance weight="0.011904761904761904">
            <value>AAFAASANAA</value>
            <value>1</value>
         </instance>
         <instance weight="0.011904761904761904">
            <value>AAFAACANAA</value>
            <value>1</value>
         </instance>
         <instance weight="0.011904761904761904">
            <value>AAFAAVANAA</value>
            <value>1</value>
         </instance>
         <instance weight="0.011904761904761904">
            <value>AAFAAIANAA</value>
            <value>1</value>
         </instance>
         <instance weight="0.011904761904761904">
            <value>AAFAAFANAA</value>
            <value>1</value>
         </instance>
         <instance weight="0.011904761904761904">
            <value>AAFAAMANAA</value>
            <value>1</value>
         </instance>
         <instance weight="0.011904761904761904">
            <value>AAFAAWANAA</value>
            <value>1</value>
         </instance>
         <instance weight="0.011904761904761904">
            <value>AAFAAYANAA</value>
            <value>1</value>
         </instance>
         <instance weight="0.011904761904761904">
            <value>AAFAALARAA</value>
            <value>1</value>
         </instance>
         <instance weight="0.011904761904761904">
            <value>AAFAALAKAA</value>
            <value>1</value>
         </instance>
         <instance weight="0.011904761904761904">
            <value>AAFAALAHAA</value>
            <value>1</value>
         </instance>
         <instance weight="0.011904761904761904">
            <value>AAFAALAEAA</value>
            <value>1</value>
         </instance>
         <instance weight="0.011904761904761904">
            <value>AAFAALADAA</value>
            <value>1</value>
         </instance>
         <instance weight="0.011904761904761904">
            <value>AAFAALAQAA</value>
            <value>1</value>
         </instance>
         <instance weight="0.011904761904761904">
            <value>AAFAALATAA</value>
            <value>1</value>
         </instance>
         <instance weight="0.011904761904761904">
            <value>AAFAALASAA</value>
            <value>1</value>
         </instance>
         <instance weight="0.011904761904761904">
            <value>AAFAALACAA</value>
            <value>1</value>
         </instance>
         <instance weight="0.011904761904761904">
            <value>AAFAALAGAA</value>
            <value>1</value>
         </instance>
         <instance weight="0.011904761904761904">
            <value>AAFAALAVAA</value>
            <value>1</value>
         </instance>
         <instance weight="0.011904761904761904">
            <value>AAFAALALAA</value>
            <value>1</value>
         </instance>
         <instance weight="0.011904761904761904">
            <value>AAFAALAIAA</value>
            <value>1</value>
         </instance>
         <instance weight="0.011904761904761904">
            <value>AAFAALAFAA</value>
            <value>1</value>
         </instance>
         <instance weight="0.011904761904761904">
            <value>AAFAALAMAA</value>
            <value>1</value>
         </instance>
         <instance weight="0.011904761904761904">
            <value>AAFAALAWAA</value>
            <value>1</value>
         </instance>
         <instance weight="0.011904761904761904">
            <value>AAFAALAYAA</value>
            <value>1</value>
         </instance>
         <instance weight="0.011904761904761904">
            <value>AAFAALAPAA</value>
            <value>1</value>
         </instance>
         <instance weight="0.011904761904761904">
            <value>AAFAAMASAA</value>
            <value>1</value>
         </instance>
         <instance weight="0.011904761904761904">
            <value>AALAAIASAA</value>
            <value>1</value>
         </instance>
         <instance weight="0.011904761904761904">
            <value>KAAYAAVAVAA</value>
            <value>1</value>
         </instance>
         <instance weight="0.011904761904761904">
            <value>AAFAAMASAA</value>
            <value>1</value>
         </instance>
         <instance weight="1.0">
            <value>AALAAIASAA</value>
            <value>1</value>
         </instance>
         <instance weight="1.0">
            <value>KAAYAAVAVAA</value>
            <value>1</value>
         </instance>
         <instance weight="0.25">
            <value>KKTSICSLYQLE</value>
            <value>1</value>
         </instance>
         <instance weight="0.25">
            <value>KSLYQLENYCN</value>
            <value>1</value>
         </instance>
         <instance weight="0.5">
            <value>KLVEALYLVCGERGFFYTPKT</value>
            <value>1</value>
         </instance>
         <instance weight="0.25">
            <value>KKTSICSLYQLE</value>
            <value>1</value>
         </instance>
         <instance weight="0.25">
            <value>KKTSICSLYQLENYCN</value>
            <value>1</value>
         </instance>
         <instance weight="1.0">
            <value>KKTSICSLYQLENY</value>
            <value>1</value>
         </instance>
         <instance weight="1.0">
            <value>KSLYQLENYCN</value>
            <value>1</value>
         </instance>
         <instance weight="0.5">
            <value>KLVEALYLVCGERGFFYTPKT</value>
            <value>1</value>
         </instance>
         <instance weight="0.05263157894736842">
            <value>YRSMAAAAA</value>
            <value>1</value>
         </instance>
         <instance weight="0.05263157894736842">
            <value>VRSMAAAAA</value>
            <value>1</value>
         </instance>
         <instance weight="0.05263157894736842">
            <value>FRSMAAAAA</value>
            <value>1</value>
         </instance>
         <instance weight="0.05263157894736842">
            <value>MRSMAAAAA</value>
            <value>1</value>
         </instance>
         <instance weight="0.05263157894736842">
            <value>IRSMAAAAA</value>
            <value>1</value>
         </instance>
         <instance weight="0.05263157894736842">
            <value>LRSMAAAAA</value>
            <value>1</value>
         </instance>
         <instance weight="0.05263157894736842">
            <value>WRSMAAAAA</value>
            <value>1</value>
         </instance>
         <instance weight="1.0">
            <value>YASATAAAA</value>
            <value>1</value>
         </instance>
         <instance weight="1.0">
            <value>YASAATAAA</value>
            <value>1</value>
         </instance>
         <instance weight="1.0">
            <value>YASAAATAA</value>
            <value>1</value>
         </instance>
         <instance weight="1.0">
            <value>YRSMRAAAA</value>
            <value>1</value>
         </instance>
         <instance weight="1.0">
            <value>YRSMAARAA</value>
            <value>1</value>
         </instance>
         <instance weight="0.02564102564102564">
            <value>TQFVRFDSDAASQ</value>
            <value>1</value>
         </instance>
         <instance weight="0.047619047619047616">
            <value>RSWTAADTAAQIT</value>
            <value>1</value>
         </instance>
         <instance weight="0.16666666666666666">
            <value>SLFVYNITTNKYK</value>
            <value>1</value>
         </instance>
         <instance weight="0.2">
            <value>RMFLSFPTTKT</value>
            <value>1</value>
         </instance>
         <instance weight="1.0">
            <value>TGTEKLIETYFSKNYQDYEYL</value>
            <value>1</value>
         </instance>
         <instance weight="0.3333333333333333">
            <value>GFYTTGAVRQIFGDYKTT</value>
            <value>1</value>
         </instance>
         <instance weight="0.02564102564102564">
            <value>VDDTQFVRFDSDAASQRMEPRA</value>
            <value>1</value>
         </instance>
         <instance weight="0.02564102564102564">
            <value>VDDTQFVRFDSDAASPRGEPRA</value>
            <value>1</value>
         </instance>
         <instance weight="0.047619047619047616">
            <value>LRSWTAADTAAQITQRKWEA</value>
            <value>1</value>
         </instance>
         <instance weight="0.047619047619047616">
            <value>DLSSWTAADTAAQITQRKWEA</value>
            <value>1</value>
         </instance>
         <instance weight="0.16666666666666666">
            <value>GSLFVYNITTNKYKAFLDKQ</value>
            <value>1</value>
         </instance>
         <instance weight="0.2">
            <value>AEALERMFLSFPTTKTHLA</value>
            <value>1</value>
         </instance>
         <instance weight="0.125">
            <value>APGPGEVWVTPVIGSARKCGLHI</value>
            <value>1</value>
         </instance>
         <instance weight="0.125">
            <value>EVWVTPVIGSARKCGLHI</value>
            <value>1</value>
         </instance>
         <instance weight="0.125">
            <value>GEVWVTPVIGSAR</value>
            <value>1</value>
         </instance>
         <instance weight="0.125">
            <value>EVWVTPVIGSA</value>
            <value>1</value>
         </instance>
         <instance weight="0.125">
            <value>GEVWVTPVIGS</value>
            <value>1</value>
         </instance>
         <instance weight="0.125">
            <value>AVWVTPVIGSQA</value>
            <value>1</value>
         </instance>
         <instance weight="0.125">
            <value>EVWVTPVIGSQA</value>
            <value>1</value>
         </instance>
         <instance weight="0.125">
            <value>EVWVTPVIGTQA</value>
            <value>1</value>
         </instance>
         <instance weight="0.011904761904761904">
            <value>KYVKQNTLKLAT</value>
            <value>1</value>
         </instance>
         <instance weight="0.011904761904761904">
            <value>YVKQNTLKLAT</value>
            <value>1</value>
         </instance>
         <instance weight="0.030303030303030304">
            <value>VHFFKNIVTPRTPA</value>
            <value>1</value>
         </instance>
         <instance weight="0.030303030303030304">
            <value>FFKNIVTPRTPA</value>
            <value>1</value>
         </instance>
         <instance weight="0.25">
            <value>FKNIVTPRTPA</value>
            <value>1</value>
         </instance>
         <instance weight="0.030303030303030304">
            <value>VHFFKNIVTPRTP</value>
            <value>1</value>
         </instance>
         <instance weight="0.030303030303030304">
            <value>VHFFKNIVTPRT</value>
            <value>1</value>
         </instance>
         <instance weight="0.030303030303030304">
            <value>VHFFKNIVTPR</value>
            <value>1</value>
         </instance>
         <instance weight="1.0">
            <value>SSYSSSKSSSSSS</value>
            <value>1</value>
         </instance>
         <instance weight="1.0">
            <value>RRFAAAAAAAAAR</value>
            <value>1</value>
         </instance>
         <instance weight="1.0">
            <value>GCSSNKSTTGSGETTTAAGT</value>
            <value>1</value>
         </instance>
         <instance weight="0.02564102564102564">
            <value>FVRFDSDAASQRMEP</value>
            <value>1</value>
         </instance>
         <instance weight="0.02564102564102564">
            <value>VDDTQFVRFDSDAASQRM</value>
            <value>1</value>
         </instance>
         <instance weight="0.02564102564102564">
            <value>FVRFDSDAASQRM</value>
            <value>1</value>
         </instance>
         <instance weight="0.02564102564102564">
            <value>VDDTQFVRFDSDAASPRGEP</value>
            <value>1</value>
         </instance>
         <instance weight="0.2">
            <value>DGKDYIALNEDLSS</value>
            <value>1</value>
         </instance>
         <instance weight="0.047619047619047616">
            <value>LSSWTAADTAAQITQ</value>
            <value>1</value>
         </instance>
         <instance weight="0.047619047619047616">
            <value>LSSWTAADTAAQIT</value>
            <value>1</value>
         </instance>
         <instance weight="0.25">
            <value>IYFRNQKGSHSGLQPTGFL</value>
            <value>1</value>
         </instance>
         <instance weight="1.0">
            <value>DVAFVKDQTVIQNTD</value>
            <value>1</value>
         </instance>
         <instance weight="0.08333333333333333">
            <value>YDHNFVKAINAIQKSW</value>
            <value>1</value>
         </instance>
         <instance weight="0.07692307692307693">
            <value>KHKVYACEVTHQG</value>
            <value>1</value>
         </instance>
         <instance weight="0.07692307692307693">
            <value>HKVYACEVTHQGL</value>
            <value>1</value>
         </instance>
         <instance weight="1.0">
            <value>DGPFRIITVPAALDY</value>
            <value>1</value>
         </instance>
         <instance weight="1.0">
            <value>TGNYRIESVLSS</value>
            <value>1</value>
         </instance>
         <instance weight="1.0">
            <value>GERAMTKDNNLLG</value>
            <value>1</value>
         </instance>
         <instance weight="0.16666666666666666">
            <value>GSLFVYNITTNKYKAFLKQ</value>
            <value>1</value>
         </instance>
         <instance weight="0.5">
            <value>SPEDFVYQFKGMCYF</value>
            <value>1</value>
         </instance>
         <instance weight="0.3333333333333333">
            <value>AAPYEKEVPLSALTNILSAQL</value>
            <value>1</value>
         </instance>
         <instance weight="0.5">
            <value>GVYFYLQWGRSTLVSVS</value>
            <value>1</value>
         </instance>
         <instance weight="0.2">
            <value>AEALERMFLSFPTTKT</value>
            <value>1</value>
         </instance>
         <instance weight="0.047619047619047616">
            <value>LRSWTAADTAAQITQRKWEAA</value>
            <value>1</value>
         </instance>
         <instance weight="0.047619047619047616">
            <value>DLSSWTAADTAAQITQRKWEAA</value>
            <value>1</value>
         </instance>
         <instance weight="0.5">
            <value>APSPLPETTENVVCALG</value>
            <value>1</value>
         </instance>
         <instance weight="1.0">
            <value>IIKGVRKSNAAERRG</value>
            <value>1</value>
         </instance>
         <instance weight="0.25">
            <value>IYFRNQKGHSGLQPTGFLS</value>
            <value>1</value>
         </instance>
         <instance weight="0.25">
            <value>FRNQKGHSGLQP</value>
            <value>1</value>
         </instance>
         <instance weight="0.25">
            <value>FIYFRNQKGHSGLQPTGFLS</value>
            <value>1</value>
         </instance>
         <instance weight="1.0">
            <value>YVRFDSDVGEY</value>
            <value>1</value>
         </instance>
         <instance weight="0.14285714285714285">
            <value>LPKPPKPVSKMRMATPLLQ</value>
            <value>1</value>
         </instance>
         <instance weight="0.5">
            <value>IKIISKIENHEGVRR</value>
            <value>1</value>
         </instance>
         <instance weight="0.5">
            <value>IKIISKIENHEGVR</value>
            <value>1</value>
         </instance>
         <instance weight="1.0">
            <value>CNEIINWLDKNQ</value>
            <value>1</value>
         </instance>
         <instance weight="1.0">
            <value>QPDLRYLFLNGN</value>
            <value>1</value>
         </instance>
         <instance weight="0.125">
            <value>GSHSMRYFHTAMSRPGRGE</value>
            <value>1</value>
         </instance>
         <instance weight="0.125">
            <value>SHSMRYFHTAMSRPGRGE</value>
            <value>1</value>
         </instance>
         <instance weight="1.0">
            <value>YDNSLKIISNASCTTN</value>
            <value>1</value>
         </instance>
         <instance weight="0.3333333333333333">
            <value>YPTQRARYQWVRCNPDSNS</value>
            <value>1</value>
         </instance>
         <instance weight="0.3333333333333333">
            <value>QRARYQWVRCNPDSNS</value>
            <value>1</value>
         </instance>
         <instance weight="0.3333333333333333">
            <value>RARYQWVRCNPDSNS</value>
            <value>1</value>
         </instance>
         <instance weight="0.125">
            <value>KPPQYIAVHVVPDQ</value>
            <value>1</value>
         </instance>
         <instance weight="0.25">
            <value>FREFKLSKVWRDQH</value>
            <value>1</value>
         </instance>
         <instance weight="0.25">
            <value>FREFKLSKVWRDQ</value>
            <value>1</value>
         </instance>
         <instance weight="0.25">
            <value>REFKLSKVWRDQH</value>
            <value>1</value>
         </instance>
         <instance weight="0.25">
            <value>REFKLSKVWRDQ</value>
            <value>1</value>
         </instance>
         <instance weight="0.5">
            <value>VEPDHYVVVGAQRDA</value>
            <value>1</value>
         </instance>
         <instance weight="0.5">
            <value>EPDHYVVVGAQRDA</value>
            <value>1</value>
         </instance>
         <instance weight="0.125">
            <value>THYYAVAVVKKDTDFK</value>
            <value>1</value>
         </instance>
         <instance weight="1.0">
            <value>KELKIDIIPNPQER</value>
            <value>1</value>
         </instance>
         <instance weight="0.25">
            <value>YLLYYTEFTPTEKD</value>
            <value>1</value>
         </instance>
         <instance weight="0.25">
            <value>LLYYTEFTPTEKDEY</value>
            <value>1</value>
         </instance>
         <instance weight="1.0">
            <value>CAIHAKRVTIMPKDIQLA</value>
            <value>1</value>
         </instance>
         <instance weight="1.0">
            <value>APNTFKTLDSWRD</value>
            <value>1</value>
         </instance>
         <instance weight="1.0">
            <value>VADKIQLINNMLD</value>
            <value>1</value>
         </instance>
         <instance weight="0.2">
            <value>SDPILYRPVAVALD</value>
            <value>1</value>
         </instance>
         <instance weight="0.125">
            <value>KPPQYIAVHVVPDQLM</value>
            <value>1</value>
         </instance>
         <instance weight="0.125">
            <value>KPPQYIAVHVVPDQL</value>
            <value>1</value>
         </instance>
         <instance weight="0.2">
            <value>DPILYRPVAVALDTKGPE</value>
            <value>1</value>
         </instance>
         <instance weight="0.2">
            <value>DPILYRPVAVALDTKGP</value>
            <value>1</value>
         </instance>
         <instance weight="0.125">
            <value>DNPQTHYYAVAVVKKDTDFKL</value>
            <value>1</value>
         </instance>
         <instance weight="0.125">
            <value>DNPQTHYYAVAVVKKDTDFK</value>
            <value>1</value>
         </instance>
         <instance weight="0.125">
            <value>NPQTHYYAVAVVKKDTDFKL</value>
            <value>1</value>
         </instance>
         <instance weight="0.125">
            <value>NPQTHYYAVAVVKKDTDFK</value>
            <value>1</value>
         </instance>
         <instance weight="0.125">
            <value>DNPQTHYYAVAVVKKD</value>
            <value>1</value>
         </instance>
         <instance weight="0.125">
            <value>THYYAVAVVKKDTDF</value>
            <value>1</value>
         </instance>
         <instance weight="0.25">
            <value>LYYTEFTPTEKD</value>
            <value>1</value>
         </instance>
         <instance weight="0.5">
            <value>KKVVVYLQKLDTAYD</value>
            <value>1</value>
         </instance>
         <instance weight="0.5">
            <value>KVVVYLQKLDTAYD</value>
            <value>1</value>
         </instance>
         <instance weight="0.030303030303030304">
            <value>HFFKNIVTPRTPP</value>
            <value>1</value>
         </instance>
         <instance weight="0.3333333333333333">
            <value>SKYLATASTMDHA</value>
            <value>1</value>
         </instance>
         <instance weight="0.3333333333333333">
            <value>KYLATASTMDHAR</value>
            <value>1</value>
         </instance>
         <instance weight="1.0">
            <value>TGILDSIGRFFGG</value>
            <value>1</value>
         </instance>
         <instance weight="1.0">
            <value>RFFGGDRGAPKRG</value>
            <value>1</value>
         </instance>
         <instance weight="0.030303030303030304">
            <value>PVVHFFKNIVTPR</value>
            <value>1</value>
         </instance>
         <instance weight="0.07692307692307693">
            <value>RGLSLSRFSWGAE</value>
            <value>1</value>
         </instance>
         <instance weight="0.07692307692307693">
            <value>FSWGAEGQRPGFG</value>
            <value>1</value>
         </instance>
         <instance weight="1.0">
            <value>KGFKGVDAQGTLS</value>
            <value>1</value>
         </instance>
         <instance weight="1.0">
            <value>GEYKFQNALLVRY</value>
            <value>1</value>
         </instance>
         <instance weight="1.0">
            <value>KRYKAAFTESSQA</value>
            <value>1</value>
         </instance>
         <instance weight="1.0">
            <value>VKLVNEVTEFAKT</value>
            <value>1</value>
         </instance>
         <instance weight="1.0">
            <value>LLLRLAKTYETTL</value>
            <value>1</value>
         </instance>
         <instance weight="1.0">
            <value>FTFHADICTLSEK</value>
            <value>1</value>
         </instance>
         <instance weight="1.0">
            <value>KKYLYEIARRHPY</value>
            <value>1</value>
         </instance>
         <instance weight="1.0">
            <value>LCVLHEKTPVSDR</value>
            <value>1</value>
         </instance>
         <instance weight="1.0">
            <value>SVVLNQLCVLHEK</value>
            <value>1</value>
         </instance>
         <instance weight="0.5">
            <value>TKVHTECCHGDLL</value>
            <value>1</value>
         </instance>
         <instance weight="1.0">
            <value>SALEVDETYVPKE</value>
            <value>1</value>
         </instance>
         <instance weight="0.5">
            <value>TDLTKVHTECCHG</value>
            <value>1</value>
         </instance>
         <instance weight="1.0">
            <value>PEVDVMCTAFHDN</value>
            <value>1</value>
         </instance>
         <instance weight="1.0">
            <value>AQYLQQCPFEDHV</value>
            <value>1</value>
         </instance>
         <instance weight="0.5">
            <value>QKRAAYDQYGHAAFE</value>
            <value>1</value>
         </instance>
         <instance weight="0.5">
            <value>VLTDSQKRAAYDQYG</value>
            <value>1</value>
         </instance>
         <instance weight="1.0">
            <value>DERAAYDQYGHAAFE</value>
            <value>1</value>
         </instance>
         <instance weight="0.5">
            <value>QKRAAVDTYCRHNYG</value>
            <value>1</value>
         </instance>
         <instance weight="0.5">
            <value>KDLLEQKRAAVDTYC</value>
            <value>1</value>
         </instance>
         <instance weight="0.25">
            <value>ETYGEMADCCAKQEPE</value>
            <value>1</value>
         </instance>
         <instance weight="0.25">
            <value>RETYGEMADCCAKQEP</value>
            <value>1</value>
         </instance>
         <instance weight="0.25">
            <value>RETYGEMADCCAKQEPE</value>
            <value>1</value>
         </instance>
         <instance weight="0.25">
            <value>LRETYGEMADCCAKQE</value>
            <value>1</value>
         </instance>
         <instance weight="0.5">
            <value>ENIEFLEDTDMKSLENKS</value>
            <value>1</value>
         </instance>
         <instance weight="0.5">
            <value>ENIEFLEDTDMK</value>
            <value>1</value>
         </instance>
         <instance weight="0.3333333333333333">
            <value>STPTLVEVSRNLGKVG</value>
            <value>1</value>
         </instance>
         <instance weight="0.3333333333333333">
            <value>TPTLVEVSRNLGKVGS</value>
            <value>1</value>
         </instance>
         <instance weight="0.3333333333333333">
            <value>TPTLVEVSRNLGKVG</value>
            <value>1</value>
         </instance>
         <instance weight="1.0">
            <value>FPPSSEELQANKATLV</value>
            <value>1</value>
         </instance>
         <instance weight="1.0">
            <value>SIARVLTVINQTQKENLRKFY</value>
            <value>1</value>
         </instance>
         <instance weight="1.0">
            <value>LDHHWHLWKKTYGKQY</value>
            <value>1</value>
         </instance>
         <instance weight="1.0">
            <value>NLQTVNVDEN</value>
            <value>1</value>
         </instance>
         <instance weight="0.02127659574468085">
            <value>MLEFVVEFDLPGIKA</value>
            <value>1</value>
         </instance>
         <instance weight="0.02127659574468085">
            <value>MLAFVVEFDLPGIKA</value>
            <value>1</value>
         </instance>
         <instance weight="0.02127659574468085">
            <value>MLKFVVEFDLPGIKA</value>
            <value>1</value>
         </instance>
         <instance weight="0.14285714285714285">
            <value>MLEFAVEFDLPGIKA</value>
            <value>1</value>
         </instance>
         <instance weight="0.14285714285714285">
            <value>MLEFVAEFDLPGIKA</value>
            <value>1</value>
         </instance>
         <instance weight="0.14285714285714285">
            <value>MLEFVVAFDLPGIKA</value>
            <value>1</value>
         </instance>
         <instance weight="0.14285714285714285">
            <value>MLEFVVEADLPGIKA</value>
            <value>1</value>
         </instance>
         <instance weight="0.14285714285714285">
            <value>MLEFVVEFALPGIKA</value>
            <value>1</value>
         </instance>
         <instance weight="0.14285714285714285">
            <value>MLEFVVEFDAPGIKA</value>
            <value>1</value>
         </instance>
         <instance weight="0.14285714285714285">
            <value>MLEFVVEFDLAGIKA</value>
            <value>1</value>
         </instance>
         <instance weight="0.02127659574468085">
            <value>MLEFVVEFDLPAIKA</value>
            <value>1</value>
         </instance>
         <instance weight="0.02127659574468085">
            <value>MLEFVVEFDLPGAKA</value>
            <value>1</value>
         </instance>
         <instance weight="0.02127659574468085">
            <value>MLEFVVEFDLPGIAA</value>
            <value>1</value>
         </instance>
         <instance weight="0.02127659574468085">
            <value>MLEFVVEFDLPGIEA</value>
            <value>1</value>
         </instance>
         <instance weight="0.030303030303030304">
            <value>VVHFFKNIVTPRTPPPSQGKGRGLS</value>
            <value>1</value>
         </instance>
         <instance weight="0.030303030303030304">
            <value>VVHFFKNIVTPRT</value>
            <value>1</value>
         </instance>
         <instance weight="0.030303030303030304">
            <value>VHFFKNIVTPRT</value>
            <value>1</value>
         </instance>
         <instance weight="0.030303030303030304">
            <value>HFFKNIVTPRT</value>
            <value>1</value>
         </instance>
         <instance weight="0.030303030303030304">
            <value>VHFFKNIVTPRTP</value>
            <value>1</value>
         </instance>
         <instance weight="0.25">
            <value>FKNIVTPRTPPP</value>
            <value>1</value>
         </instance>
         <instance weight="0.030303030303030304">
            <value>VHAFKNIVTPRTP</value>
            <value>1</value>
         </instance>
         <instance weight="0.030303030303030304">
            <value>VHFAKNIVTPRTP</value>
            <value>1</value>
         </instance>
         <instance weight="0.030303030303030304">
            <value>VHFFANIVTPRTP</value>
            <value>1</value>
         </instance>
         <instance weight="0.030303030303030304">
            <value>VHFFKNAVTPRTP</value>
            <value>1</value>
         </instance>
         <instance weight="0.030303030303030304">
            <value>VHFFKNIATPRTP</value>
            <value>1</value>
         </instance>
         <instance weight="0.030303030303030304">
            <value>VHFFKNIVTARTP</value>
            <value>1</value>
         </instance>
         <instance weight="0.030303030303030304">
            <value>VHFFKNIVTPATP</value>
            <value>1</value>
         </instance>
         <instance weight="0.030303030303030304">
            <value>VHFFKNIVTPRAP</value>
            <value>1</value>
         </instance>
         <instance weight="0.030303030303030304">
            <value>VHAFKNIVTPRTP</value>
            <value>1</value>
         </instance>
         <instance weight="0.030303030303030304">
            <value>VHFAKNIVTPRTP</value>
            <value>1</value>
         </instance>
         <instance weight="0.030303030303030304">
            <value>VHFFANIVTPRTP</value>
            <value>1</value>
         </instance>
         <instance weight="0.030303030303030304">
            <value>VHFFKAIVTPRTP</value>
            <value>1</value>
         </instance>
         <instance weight="0.030303030303030304">
            <value>VHFFKNAVTPRTP</value>
            <value>1</value>
         </instance>
         <instance weight="0.030303030303030304">
            <value>VHFFKNIATPRTP</value>
            <value>1</value>
         </instance>
         <instance weight="0.030303030303030304">
            <value>VHFFKNIVAPRTP</value>
            <value>1</value>
         </instance>
         <instance weight="0.030303030303030304">
            <value>VHFFKNIVTARTP</value>
            <value>1</value>
         </instance>
         <instance weight="0.030303030303030304">
            <value>VHFFKNIVTPATP</value>
            <value>1</value>
         </instance>
         <instance weight="0.030303030303030304">
            <value>VHFFKNIVTPRAP</value>
            <value>1</value>
         </instance>
         <instance weight="0.14285714285714285">
            <value>VSKMRMATPLLMQAL</value>
            <value>1</value>
         </instance>
         <instance weight="0.02564102564102564">
            <value>TQFVRFDSDAASQ</value>
            <value>1</value>
         </instance>
         <instance weight="0.047619047619047616">
            <value>RSWTAADTAAQIT</value>
            <value>1</value>
         </instance>
         <instance weight="0.16666666666666666">
            <value>SLFVYNITTNKYK</value>
            <value>1</value>
         </instance>
         <instance weight="0.2">
            <value>RMFLSFPTTKT</value>
            <value>1</value>
         </instance>
         <instance weight="0.125">
            <value>GDLLAEIETDKATI</value>
            <value>1</value>
         </instance>
         <instance weight="0.125">
            <value>GDLIAEVETDKATV</value>
            <value>1</value>
         </instance>
         <instance weight="1.0">
            <value>EQSLITVEGDKASM</value>
            <value>1</value>
         </instance>
         <instance weight="0.125">
            <value>GDALAEIETDKATI</value>
            <value>1</value>
         </instance>
         <instance weight="0.125">
            <value>GDLAAEIETDKATI</value>
            <value>1</value>
         </instance>
         <instance weight="0.125">
            <value>GDLLSEIETDKATI</value>
            <value>1</value>
         </instance>
         <instance weight="0.125">
            <value>GDLLAAIETDKATI</value>
            <value>1</value>
         </instance>
         <instance weight="0.125">
            <value>GDLLAEAETDKATI</value>
            <value>1</value>
         </instance>
         <instance weight="0.125">
            <value>GDLLAEIEADKATI</value>
            <value>1</value>
         </instance>
         <instance weight="0.14285714285714285">
            <value>KPVSQMRMATPLLMRPM</value>
            <value>1</value>
         </instance>
         <instance weight="0.14285714285714285">
            <value>LPKPPKPVSKMRMATPLLMGALPM</value>
            <value>1</value>
         </instance>
         <instance weight="0.14285714285714285">
            <value>YLPKPPKPVSKLRLATPLLLQALPL</value>
            <value>1</value>
         </instance>
         <instance weight="0.14285714285714285">
            <value>KPVSQMRMATPLLMRPM</value>
            <value>1</value>
         </instance>
         <instance weight="0.14285714285714285">
            <value>LPKPPKPVSKMRMATPLLMGALPM</value>
            <value>1</value>
         </instance>
         <instance weight="1.0">
            <value>YLPKPPKPVSKLRLATPLLLQALPL</value>
            <value>1</value>
         </instance>
         <instance weight="1.0">
            <value>GIVEQCCTSICSLY</value>
            <value>1</value>
         </instance>
         <instance weight="1.0">
            <value>DNPEYSPDPSIYAYDN</value>
            <value>1</value>
         </instance>
         <instance weight="0.3333333333333333">
            <value>PHHTALRQAILCWGELMTLA</value>
            <value>1</value>
         </instance>
         <instance weight="0.07692307692307693">
            <value>DIEKKIAKMEKASSVFNVVNS</value>
            <value>1</value>
         </instance>
         <instance weight="1.0">
            <value>ATGLCFFGVALFCGCGHEAL</value>
            <value>1</value>
         </instance>
         <instance weight="1.0">
            <value>QKGRGSRGQHQAHSLERVCH</value>
            <value>1</value>
         </instance>
         <instance weight="0.3333333333333333">
            <value>LYGALLLAEGFYTTGAVRQI</value>
            <value>1</value>
         </instance>
         <instance weight="0.3333333333333333">
            <value>FYYTTGAVRQIFGDYKTTICG</value>
            <value>1</value>
         </instance>
         <instance weight="0.5">
            <value>AVPVYIYFNTWTTCQSIAFP</value>
            <value>1</value>
         </instance>
         <instance weight="1.0">
            <value>MAATYNFAVLKLMGRGTKF</value>
            <value>1</value>
         </instance>
         <instance weight="0.5">
            <value>WTTCQSIAFPSKTSASIGSL</value>
            <value>1</value>
         </instance>
         <instance weight="0.011904761904761904">
            <value>GACPKYVKQNTLKLATGMR</value>
            <value>1</value>
         </instance>
         <instance weight="0.011904761904761904">
            <value>GACPKYVKQNTLKLAT</value>
            <value>1</value>
         </instance>
         <instance weight="0.011904761904761904">
            <value>GACPKYVKQNTLKLA</value>
            <value>1</value>
         </instance>
         <instance weight="0.011904761904761904">
            <value>GACPKYVKQNTLKL</value>
            <value>1</value>
         </instance>
         <instance weight="0.011904761904761904">
            <value>PKYVKQNTLKLATGMR</value>
            <value>1</value>
         </instance>
         <instance weight="0.011904761904761904">
            <value>KYVKQNTLKLATGMR</value>
            <value>1</value>
         </instance>
         <instance weight="0.011904761904761904">
            <value>YVKQNTLKLATGMR</value>
            <value>1</value>
         </instance>
         <instance weight="0.25">
            <value>GRTQDENPVVHFFKNIVTPRTPPP</value>
            <value>1</value>
         </instance>
         <instance weight="0.011904761904761904">
            <value>HKYVKQNTLKLAT</value>
            <value>1</value>
         </instance>
         <instance weight="0.011904761904761904">
            <value>AKYVKQNTLKLAT</value>
            <value>1</value>
         </instance>
         <instance weight="0.011904761904761904">
            <value>KKYVKQNTLKLAT</value>
            <value>1</value>
         </instance>
         <instance weight="0.011904761904761904">
            <value>EKYVKQNTLKLAT</value>
            <value>1</value>
         </instance>
         <instance weight="0.011904761904761904">
            <value>PHYVKQNTLKLAT</value>
            <value>1</value>
         </instance>
         <instance weight="0.011904761904761904">
            <value>PRYVKQNTLKLAT</value>
            <value>1</value>
         </instance>
         <instance weight="0.011904761904761904">
            <value>PEYVKQNTLKLAT</value>
            <value>1</value>
         </instance>
         <instance weight="0.011904761904761904">
            <value>PSYVKQNTLKLAT</value>
            <value>1</value>
         </instance>
         <instance weight="0.011904761904761904">
            <value>PAYVKQNTLKLAT</value>
            <value>1</value>
         </instance>
         <instance weight="0.011904761904761904">
            <value>PKFVKQNTLKLAT</value>
            <value>1</value>
         </instance>
         <instance weight="0.011904761904761904">
            <value>PKIVKQNTLKLAT</value>
            <value>1</value>
         </instance>
         <instance weight="0.011904761904761904">
            <value>PKVVKQNTLKLAT</value>
            <value>1</value>
         </instance>
         <instance weight="0.011904761904761904">
            <value>PKYQKQNTLKLAT</value>
            <value>1</value>
         </instance>
         <instance weight="0.011904761904761904">
            <value>PKYHKQNTLKLAT</value>
            <value>1</value>
         </instance>
         <instance weight="0.011904761904761904">
            <value>PKYLKQNTLKLAT</value>
            <value>1</value>
         </instance>
         <instance weight="0.011904761904761904">
            <value>PKYAKQNTLKLAT</value>
            <value>1</value>
         </instance>
         <instance weight="0.011904761904761904">
            <value>PKYKKQNTLKLAT</value>
            <value>1</value>
         </instance>
         <instance weight="0.011904761904761904">
            <value>PKYEKQNTLKLAT</value>
            <value>1</value>
         </instance>
         <instance weight="0.011904761904761904">
            <value>PKYVAQNTLKLAT</value>
            <value>1</value>
         </instance>
         <instance weight="0.011904761904761904">
            <value>PKYVHQNTLKLAT</value>
            <value>1</value>
         </instance>
         <instance weight="0.011904761904761904">
            <value>PKYVSQNTLKLAT</value>
            <value>1</value>
         </instance>
         <instance weight="0.011904761904761904">
            <value>PKYVRQNTLKLAT</value>
            <value>1</value>
         </instance>
         <instance weight="0.011904761904761904">
            <value>PKYVEQNTLKLAT</value>
            <value>1</value>
         </instance>
         <instance weight="0.011904761904761904">
            <value>PKYVVQNTLKLAT</value>
            <value>1</value>
         </instance>
         <instance weight="0.011904761904761904">
            <value>PKYVKENTLKLAT</value>
            <value>1</value>
         </instance>
         <instance weight="0.011904761904761904">
            <value>PKYVKANTLKLAT</value>
            <value>1</value>
         </instance>
         <instance weight="0.011904761904761904">
            <value>PKYVKHNTLKLAT</value>
            <value>1</value>
         </instance>
         <instance weight="0.011904761904761904">
            <value>PKYVKLNTLKLAT</value>
            <value>1</value>
         </instance>
         <instance weight="0.011904761904761904">
            <value>PKYVKTNTLKLAT</value>
            <value>1</value>
         </instance>
         <instance weight="0.011904761904761904">
            <value>PKYVKNNTLKLAT</value>
            <value>1</value>
         </instance>
         <instance weight="0.011904761904761904">
            <value>PKYVKKNTLKLAT</value>
            <value>1</value>
         </instance>
         <instance weight="0.011904761904761904">
            <value>PKYVKQKTLKLAT</value>
            <value>1</value>
         </instance>
         <instance weight="0.011904761904761904">
            <value>PKYVKQETLKLAT</value>
            <value>1</value>
         </instance>
         <instance weight="0.011904761904761904">
            <value>PKYVKQATLKLAT</value>
            <value>1</value>
         </instance>
         <instance weight="0.011904761904761904">
            <value>PKYVKQTTLKLAT</value>
            <value>1</value>
         </instance>
         <instance weight="0.011904761904761904">
            <value>PKYVKQHTLKLAT</value>
            <value>1</value>
         </instance>
         <instance weight="0.011904761904761904">
            <value>PKYVKQQTLKLAT</value>
            <value>1</value>
         </instance>
         <instance weight="0.011904761904761904">
            <value>PKYVKQLTLKLAT</value>
            <value>1</value>
         </instance>
         <instance weight="0.011904761904761904">
            <value>PKYVKQNVLKLAT</value>
            <value>1</value>
         </instance>
         <instance weight="0.011904761904761904">
            <value>PKYVKQNSLKLAT</value>
            <value>1</value>
         </instance>
         <instance weight="0.011904761904761904">
            <value>PKYVKQNALKLAT</value>
            <value>1</value>
         </instance>
         <instance weight="0.011904761904761904">
            <value>PKYVKQNTAKLAT</value>
            <value>1</value>
         </instance>
         <instance weight="0.011904761904761904">
            <value>PKYVKQNTQKLAT</value>
            <value>1</value>
         </instance>
         <instance weight="0.011904761904761904">
            <value>PKYVKQNTEKLAT</value>
            <value>1</value>
         </instance>
         <instance weight="0.011904761904761904">
            <value>PKYVKQNTHKLAT</value>
            <value>1</value>
         </instance>
         <instance weight="0.011904761904761904">
            <value>PKYVKQNTIKLAT</value>
            <value>1</value>
         </instance>
         <instance weight="0.011904761904761904">
            <value>PKYVKQNTKKLAT</value>
            <value>1</value>
         </instance>
         <instance weight="0.011904761904761904">
            <value>PKYVKQNTLALAT</value>
            <value>1</value>
         </instance>
         <instance weight="0.011904761904761904">
            <value>PKYVKQNTLHLAT</value>
            <value>1</value>
         </instance>
         <instance weight="0.011904761904761904">
            <value>PKYVKQNTLLLAT</value>
            <value>1</value>
         </instance>
         <instance weight="0.011904761904761904">
            <value>PKYVKQNTLRLAT</value>
            <value>1</value>
         </instance>
         <instance weight="0.011904761904761904">
            <value>PKYVKQNTLELAT</value>
            <value>1</value>
         </instance>
         <instance weight="0.011904761904761904">
            <value>PKYVKQNTLSLAT</value>
            <value>1</value>
         </instance>
         <instance weight="0.011904761904761904">
            <value>PKYVKQNTLKAAT</value>
            <value>1</value>
         </instance>
         <instance weight="0.011904761904761904">
            <value>PKYVKQNTLKQAT</value>
            <value>1</value>
         </instance>
         <instance weight="0.011904761904761904">
            <value>PKYVKQNTLKIAT</value>
            <value>1</value>
         </instance>
         <instance weight="0.011904761904761904">
            <value>PKYVKQNTLKHAT</value>
            <value>1</value>
         </instance>
         <instance weight="0.011904761904761904">
            <value>PKYVKQNTLKFAT</value>
            <value>1</value>
         </instance>
         <instance weight="0.011904761904761904">
            <value>PKYVKQNTLKKAT</value>
            <value>1</value>
         </instance>
         <instance weight="0.011904761904761904">
            <value>PKYVKQNTLKLKT</value>
            <value>1</value>
         </instance>
         <instance weight="0.011904761904761904">
            <value>PKYVKQNTLKLFT</value>
            <value>1</value>
         </instance>
         <instance weight="0.011904761904761904">
            <value>PKYVKQNTLKLST</value>
            <value>1</value>
         </instance>
         <instance weight="0.011904761904761904">
            <value>PKYVKQNTLKLHT</value>
            <value>1</value>
         </instance>
         <instance weight="0.011904761904761904">
            <value>PKYVKQNTLKLAS</value>
            <value>1</value>
         </instance>
         <instance weight="0.011904761904761904">
            <value>PKYVKQNTLKLAH</value>
            <value>1</value>
         </instance>
         <instance weight="0.011904761904761904">
            <value>PKYVKQNTLKLAA</value>
            <value>1</value>
         </instance>
         <instance weight="0.011904761904761904">
            <value>PKYVKQNTLKLAK</value>
            <value>1</value>
         </instance>
         <instance weight="0.011904761904761904">
            <value>PKYVKQNTLKLAY</value>
            <value>1</value>
         </instance>
         <instance weight="0.5">
            <value>TSATQRLANSLVHSSNNFGA</value>
            <value>1</value>
         </instance>
         <instance weight="0.25">
            <value>NPVVHFFKNIVTPRTPPPSQ</value>
            <value>1</value>
         </instance>
         <instance weight="0.5">
            <value>LVHSSNNFGAILSSTNVGSNTY</value>
            <value>1</value>
         </instance>
         <instance weight="1.0">
            <value>LMAMGITDVFSSSANLSGIS</value>
            <value>1</value>
         </instance>
         <instance weight="1.0">
            <value>YQAGFFLLTRILTIPQSLD</value>
            <value>1</value>
         </instance>
         <instance weight="1.0">
            <value>VGAGAFGLGFTPPHGGL</value>
            <value>1</value>
         </instance>
         <instance weight="1.0">
            <value>LLVIVELIPSTSS</value>
            <value>1</value>
         </instance>
         <instance weight="1.0">
            <value>SFYILAHTEFTPTETD</value>
            <value>1</value>
         </instance>
         <instance weight="1.0">
            <value>NPVLTTASPLSSIFSR</value>
            <value>1</value>
         </instance>
         <instance weight="1.0">
            <value>VHHANENIFYCPIAIMSALA</value>
            <value>1</value>
         </instance>
         <instance weight="0.3333333333333333">
            <value>PHHTALRQAILCWGELMTLA</value>
            <value>1</value>
         </instance>
         <instance weight="1.0">
            <value>MGQNLSTSNPLGFFPDH</value>
            <value>1</value>
         </instance>
         <instance weight="1.0">
            <value>YKKSIQFHWKNSNQIKILGNQGSFLTKGPS</value>
            <value>1</value>
         </instance>
         <instance weight="1.0">
            <value>DVFKELKVHHANENI</value>
            <value>1</value>
         </instance>
         <instance weight="1.0">
            <value>EDVIPEGWKADTSYSAK</value>
            <value>1</value>
         </instance>
         <instance weight="1.0">
            <value>SALLSSDITASVNCAK</value>
            <value>1</value>
         </instance>
         <instance weight="0.3333333333333333">
            <value>KYLATASTMDHARHGFLPRH</value>
            <value>1</value>
         </instance>
         <instance weight="1.0">
            <value>VAYVYKPNNTHEQHLRKSEA</value>
            <value>1</value>
         </instance>
         <instance weight="1.0">
            <value>AGIVEQSSTSISSLYQLENYSN</value>
            <value>1</value>
         </instance>
         <instance weight="1.0">
            <value>YKSAHKGFKGAYDAQGTLSK</value>
            <value>1</value>
         </instance>
         <instance weight="1.0">
            <value>YKMKMVHAAHAKMKM</value>
            <value>1</value>
         </instance>
         <instance weight="0.02564102564102564">
            <value>DTQFVRFDSDAASQR</value>
            <value>1</value>
         </instance>
         <instance weight="1.0">
            <value>DTQFVRVDSDAASQRMEP</value>
            <value>1</value>
         </instance>
         <instance weight="0.02564102564102564">
            <value>DTQFVRFDSDAASQRMEPR</value>
            <value>1</value>
         </instance>
         <instance weight="0.02564102564102564">
            <value>VDDTQFVRFDSDAASQR</value>
            <value>1</value>
         </instance>
         <instance weight="0.02564102564102564">
            <value>VDDTQFVRFDSDAASQRME</value>
            <value>1</value>
         </instance>
         <instance weight="0.02564102564102564">
            <value>VDDTQFVRFDSDAASQRMEP</value>
            <value>1</value>
         </instance>
         <instance weight="0.02564102564102564">
            <value>VDDTQFVRFDSDAASQRMEPR</value>
            <value>1</value>
         </instance>
         <instance weight="0.5">
            <value>VYPEVTVYPAKT</value>
            <value>1</value>
         </instance>
         <instance weight="0.5">
            <value>VYPEVTVYPAK</value>
            <value>1</value>
         </instance>
         <instance weight="0.14285714285714285">
            <value>PGQPPRLLIYDASNRATGIPA</value>
            <value>1</value>
         </instance>
         <instance weight="0.14285714285714285">
            <value>KPGQPPRLLIYDASNRATGIPA</value>
            <value>1</value>
         </instance>
         <instance weight="0.14285714285714285">
            <value>PEPPRLLIYDASNRATGIPA</value>
            <value>1</value>
         </instance>
         <instance weight="0.14285714285714285">
            <value>PEPPRLLIYDASNRATG</value>
            <value>1</value>
         </instance>
         <instance weight="0.08333333333333333">
            <value>HDYNFVKAINAIQKSW</value>
            <value>1</value>
         </instance>
         <instance weight="0.08333333333333333">
            <value>HDYNFVKAINAIQKSWT</value>
            <value>1</value>
         </instance>
         <instance weight="0.125">
            <value>ANIAVDKANLEIMTKR</value>
            <value>1</value>
         </instance>
         <instance weight="0.125">
            <value>LANIAVDKANLEIMTKR</value>
            <value>1</value>
         </instance>
         <instance weight="0.125">
            <value>LGALANIAVDKANLE</value>
            <value>1</value>
         </instance>
         <instance weight="0.125">
            <value>QGALANIAVDKANLEIM</value>
            <value>1</value>
         </instance>
         <instance weight="0.125">
            <value>AQGALANIAVDKANLEIMT</value>
            <value>1</value>
         </instance>
         <instance weight="0.125">
            <value>GSHSMRYFHTAMSRPGRG</value>
            <value>1</value>
         </instance>
         <instance weight="0.125">
            <value>SHSMRYFHTAMSRPG</value>
            <value>1</value>
         </instance>
         <instance weight="0.125">
            <value>SHSMRYFHTAMSRP</value>
            <value>1</value>
         </instance>
         <instance weight="1.0">
            <value>SHSMRYGHTAMSR</value>
            <value>1</value>
         </instance>
         <instance weight="0.125">
            <value>SHSMRYFHTAMS</value>
            <value>1</value>
         </instance>
         <instance weight="0.125">
            <value>HSMRYFHTAMSRPGRG</value>
            <value>1</value>
         </instance>
         <instance weight="0.125">
            <value>SMRYFHTAMSRPGRG</value>
            <value>1</value>
         </instance>
         <instance weight="0.2">
            <value>KDYIALNEDLRS</value>
            <value>1</value>
         </instance>
         <instance weight="0.2">
            <value>KDYIALNEDLRSWT</value>
            <value>1</value>
         </instance>
         <instance weight="0.2">
            <value>KDYIALNEDLRSWTA</value>
            <value>1</value>
         </instance>
         <instance weight="0.2">
            <value>DYIALNEDLRSWTAAD</value>
            <value>1</value>
         </instance>
         <instance weight="0.5">
            <value>DYIALNEDLRSWTAA</value>
            <value>1</value>
         </instance>
         <instance weight="0.5">
            <value>DYIALNEDLRSWT</value>
            <value>1</value>
         </instance>
         <instance weight="0.125">
            <value>TPDFIVPLTDLRIPS</value>
            <value>1</value>
         </instance>
         <instance weight="0.125">
            <value>TPDFIVPLTDLRIP</value>
            <value>1</value>
         </instance>
         <instance weight="0.125">
            <value>PDFIVPLTDLRIP</value>
            <value>1</value>
         </instance>
         <instance weight="0.125">
            <value>PDFIVPLTDLRIPSVQ</value>
            <value>1</value>
         </instance>
         <instance weight="0.125">
            <value>FIVPLTDLRIPS</value>
            <value>1</value>
         </instance>
         <instance weight="0.125">
            <value>FQTPDFIVPLTDLRIPSVQI</value>
            <value>1</value>
         </instance>
         <instance weight="0.2">
            <value>EIKILNIFGVIKGFVEP</value>
            <value>1</value>
         </instance>
         <instance weight="0.2">
            <value>EIKILNIFGVIKGFVE</value>
            <value>1</value>
         </instance>
         <instance weight="0.2">
            <value>IKILNIFGVIKGFVEPD</value>
            <value>1</value>
         </instance>
         <instance weight="0.2">
            <value>IKILNIFGVIKGFVEP</value>
            <value>1</value>
         </instance>
         <instance weight="0.2">
            <value>IKILNIFGVIKGFVE</value>
            <value>1</value>
         </instance>
         <instance weight="1.0">
            <value>MGQKDSYVGDEAQSKR</value>
            <value>1</value>
         </instance>
         <instance weight="0.3333333333333333">
            <value>TLKYPIEHGIVTNWDD</value>
            <value>1</value>
         </instance>
         <instance weight="0.3333333333333333">
            <value>YPIEHGIVTNWDDM</value>
            <value>1</value>
         </instance>
         <instance weight="1.0">
            <value>VAPEEHPVLLTEAPLNPKA</value>
            <value>1</value>
         </instance>
         <instance weight="1.0">
            <value>AVFPSIVGRPRHQGVMV</value>
            <value>1</value>
         </instance>
         <instance weight="0.5">
            <value>KPGKAPKLLIYAASSL</value>
            <value>1</value>
         </instance>
         <instance weight="0.5">
            <value>APKLLIYAASSL</value>
            <value>1</value>
         </instance>
         <instance weight="0.14285714285714285">
            <value>GRLLRGHNQFAYDGK</value>
            <value>1</value>
         </instance>
         <instance weight="0.14285714285714285">
            <value>GPDGRLLRGHNQFAYDGK</value>
            <value>1</value>
         </instance>
         <instance weight="0.14285714285714285">
            <value>GPDGRLLRGHNQFAYDGKD</value>
            <value>1</value>
         </instance>
         <instance weight="0.14285714285714285">
            <value>GPDGRLLRGHNQFAYDG</value>
            <value>1</value>
         </instance>
         <instance weight="0.14285714285714285">
            <value>GPDGRLLRGHNQFAYDGKDY</value>
            <value>1</value>
         </instance>
         <instance weight="0.2">
            <value>MHHWLLFEMSRHSLE</value>
            <value>1</value>
         </instance>
         <instance weight="0.2">
            <value>HHWLLFEMSRHSLE</value>
            <value>1</value>
         </instance>
         <instance weight="0.2">
            <value>WLLFEMSRHSLEQKP</value>
            <value>1</value>
         </instance>
         <instance weight="0.25">
            <value>SPEEQDFLTKHASHTGSWIG</value>
            <value>1</value>
         </instance>
         <instance weight="0.25">
            <value>EQDFLTKHASHTGSWIG</value>
            <value>1</value>
         </instance>
         <instance weight="1.0">
            <value>QDFLTKHASHTGSWIG</value>
            <value>1</value>
         </instance>
         <instance weight="0.16666666666666666">
            <value>FDQKIVEWDSRKSKYF</value>
            <value>1</value>
         </instance>
         <instance weight="0.16666666666666666">
            <value>FDQKIVEWDSRKSKYFE</value>
            <value>1</value>
         </instance>
         <instance weight="0.16666666666666666">
            <value>FDQKIVEWDSRKSKYFES</value>
            <value>1</value>
         </instance>
         <instance weight="0.16666666666666666">
            <value>FDQKIVEWDSRKSK</value>
            <value>1</value>
         </instance>
         <instance weight="0.16666666666666666">
            <value>DQKIVEWDSRKSKYFE</value>
            <value>1</value>
         </instance>
         <instance weight="0.16666666666666666">
            <value>DQKIVEWDSRKSKYF</value>
            <value>1</value>
         </instance>
         <instance weight="0.16666666666666666">
            <value>FGRIGRLVTRAAFN</value>
            <value>1</value>
         </instance>
         <instance weight="0.16666666666666666">
            <value>FGRIGRLVTRAAFNS</value>
            <value>1</value>
         </instance>
         <instance weight="0.16666666666666666">
            <value>FGRIGRLVTRAAFNSG</value>
            <value>1</value>
         </instance>
         <instance weight="0.16666666666666666">
            <value>GFGRIGRLVTRAAFNSG</value>
            <value>1</value>
         </instance>
         <instance weight="0.16666666666666666">
            <value>GFGRIGRLVTRAAFNSGR</value>
            <value>1</value>
         </instance>
         <instance weight="0.16666666666666666">
            <value>GFGRIGRLVTRAAFNSGKVD</value>
            <value>1</value>
         </instance>
         <instance weight="0.14285714285714285">
            <value>LIYDASNRAT</value>
            <value>1</value>
         </instance>
         <instance weight="0.08333333333333333">
            <value>HIDYNFVKAINAIQKSWT</value>
            <value>1</value>
         </instance>
         <instance weight="0.08333333333333333">
            <value>NFVKAINAIQ</value>
            <value>1</value>
         </instance>
         <instance weight="0.14285714285714285">
            <value>KPGQPPRLLIYDASNRATGIPA</value>
            <value>1</value>
         </instance>
         <instance weight="0.08333333333333333">
            <value>HIDYNFVKAINAIQKSWT</value>
            <value>1</value>
         </instance>
         <instance weight="0.08333333333333333">
            <value>HDYNFVKAINAIQKSW</value>
            <value>1</value>
         </instance>
         <instance weight="0.02564102564102564">
            <value>VDDTQFVRFDSDAASQRME</value>
            <value>1</value>
         </instance>
         <instance weight="0.02564102564102564">
            <value>DTQFVRFDSDAASQR</value>
            <value>1</value>
         </instance>
         <instance weight="0.14285714285714285">
            <value>KPGQPPRLLIYDASNRATGIPA</value>
            <value>1</value>
         </instance>
         <instance weight="0.08333333333333333">
            <value>HIDYNFVKAINAIQKSWT</value>
            <value>1</value>
         </instance>
         <instance weight="0.08333333333333333">
            <value>HDYNFVKAINAIQKSW</value>
            <value>1</value>
         </instance>
         <instance weight="0.02564102564102564">
            <value>VDDTQFVRFDSDAASQRME</value>
            <value>1</value>
         </instance>
         <instance weight="0.02564102564102564">
            <value>DTQFVRFDSDAASQR</value>
            <value>1</value>
         </instance>
         <instance weight="0.125">
            <value>TPDFIVPLTDLRIPS</value>
            <value>1</value>
         </instance>
         <instance weight="0.125">
            <value>LANIAVDKANLEIMTRR</value>
            <value>1</value>
         </instance>
         <instance weight="0.125">
            <value>LANIAVDKANLEIMTRR</value>
            <value>1</value>
         </instance>
         <instance weight="0.125">
            <value>TPDFIVPLTDLRIPS</value>
            <value>1</value>
         </instance>
         <instance weight="0.125">
            <value>LANIAVDKANLEIMTRR</value>
            <value>1</value>
         </instance>
         <instance weight="0.3333333333333333">
            <value>YPIEHGIVTNWDDM</value>
            <value>1</value>
         </instance>
         <instance weight="0.2">
            <value>MHHWLLFEMSRHSLE</value>
            <value>1</value>
         </instance>
         <instance weight="0.14285714285714285">
            <value>GRLLRGHNQFAYDGK</value>
            <value>1</value>
         </instance>
         <instance weight="0.2">
            <value>MHHWLLFEMSRHSLE</value>
            <value>1</value>
         </instance>
         <instance weight="0.14285714285714285">
            <value>GRLLRGHNQFAYDGK</value>
            <value>1</value>
         </instance>
         <instance weight="0.02127659574468085">
            <value>EEFVVEFDLPGIK</value>
            <value>1</value>
         </instance>
         <instance weight="0.02127659574468085">
            <value>AEFVVEFDLPGIK</value>
            <value>1</value>
         </instance>
         <instance weight="0.02127659574468085">
            <value>EAFVVEFDLPGIK</value>
            <value>1</value>
         </instance>
         <instance weight="0.02127659574468085">
            <value>EEFAVEFDLPGIK</value>
            <value>1</value>
         </instance>
         <instance weight="0.02127659574468085">
            <value>EEFVAEFDLPGIK</value>
            <value>1</value>
         </instance>
         <instance weight="0.02127659574468085">
            <value>EEFVVAFDLPGIK</value>
            <value>1</value>
         </instance>
         <instance weight="0.02127659574468085">
            <value>EEFVVEADLPGIK</value>
            <value>1</value>
         </instance>
         <instance weight="0.02127659574468085">
            <value>EEFVVEFALPGIK</value>
            <value>1</value>
         </instance>
         <instance weight="0.02127659574468085">
            <value>EEFVVEFDAPGIK</value>
            <value>1</value>
         </instance>
         <instance weight="0.02127659574468085">
            <value>EEFVVEFDLAGIK</value>
            <value>1</value>
         </instance>
         <instance weight="0.02127659574468085">
            <value>EEFVVEFDLPAIK</value>
            <value>1</value>
         </instance>
         <instance weight="0.02127659574468085">
            <value>EEFVVEFDLPGAK</value>
            <value>1</value>
         </instance>
         <instance weight="0.02127659574468085">
            <value>EEFVVEFDLPGIA</value>
            <value>1</value>
         </instance>
         <instance weight="0.02127659574468085">
            <value>EEFVVEFDLPGIK</value>
            <value>1</value>
         </instance>
         <instance weight="0.02127659574468085">
            <value>AEFVVEFDLPGIK</value>
            <value>1</value>
         </instance>
         <instance weight="0.02127659574468085">
            <value>EAFVVEFDLPGIK</value>
            <value>1</value>
         </instance>
         <instance weight="0.02127659574468085">
            <value>EEFAVEFDLPGIK</value>
            <value>1</value>
         </instance>
         <instance weight="0.02127659574468085">
            <value>EEFVAEFDLPGIK</value>
            <value>1</value>
         </instance>
         <instance weight="0.02127659574468085">
            <value>EEFVVAFDLPGIK</value>
            <value>1</value>
         </instance>
         <instance weight="0.02127659574468085">
            <value>EEFVVEADLPGIK</value>
            <value>1</value>
         </instance>
         <instance weight="0.02127659574468085">
            <value>EEFVVEFALPGIK</value>
            <value>1</value>
         </instance>
         <instance weight="0.02127659574468085">
            <value>EEFVVEFDAPGIK</value>
            <value>1</value>
         </instance>
         <instance weight="0.02127659574468085">
            <value>EEFVVEFDLAGIK</value>
            <value>1</value>
         </instance>
         <instance weight="0.02127659574468085">
            <value>EEFVVEFDLPAIK</value>
            <value>1</value>
         </instance>
         <instance weight="0.02127659574468085">
            <value>EEFVVEFDLPGAK</value>
            <value>1</value>
         </instance>
         <instance weight="0.02127659574468085">
            <value>EEFVVEFDLPGIA</value>
            <value>1</value>
         </instance>
         <instance weight="0.02127659574468085">
            <value>EEFVVEFDLPGIK</value>
            <value>1</value>
         </instance>
         <instance weight="0.02127659574468085">
            <value>EEFVVEFDLPGIK</value>
            <value>1</value>
         </instance>
         <instance weight="0.02127659574468085">
            <value>AEFVVEFDLPGIK</value>
            <value>1</value>
         </instance>
         <instance weight="0.02127659574468085">
            <value>EAFVVEFDLPGIK</value>
            <value>1</value>
         </instance>
         <instance weight="0.02127659574468085">
            <value>EEFAVEFDLPGIK</value>
            <value>1</value>
         </instance>
         <instance weight="0.02127659574468085">
            <value>EEFVAEFDLPGIK</value>
            <value>1</value>
         </instance>
         <instance weight="0.02127659574468085">
            <value>EEFVVAFDLPGIK</value>
            <value>1</value>
         </instance>
         <instance weight="0.02127659574468085">
            <value>EEFVVEADLPGIK</value>
            <value>1</value>
         </instance>
         <instance weight="0.02127659574468085">
            <value>EEFVVEFALPGIK</value>
            <value>1</value>
         </instance>
         <instance weight="0.02127659574468085">
            <value>EEFVVEFDAPGIK</value>
            <value>1</value>
         </instance>
         <instance weight="0.02127659574468085">
            <value>EEFVVEFDLAGIK</value>
            <value>1</value>
         </instance>
         <instance weight="0.02127659574468085">
            <value>EEFVVEFDLPAIK</value>
            <value>1</value>
         </instance>
         <instance weight="0.02127659574468085">
            <value>EEFVVEFDLPGAK</value>
            <value>1</value>
         </instance>
         <instance weight="0.02127659574468085">
            <value>EEFVVEFDLPGIA</value>
            <value>1</value>
         </instance>
         <instance weight="1.0">
            <value>FAAEFDAAAA</value>
            <value>1</value>
         </instance>
         <instance weight="0.011904761904761904">
            <value>PKEVKQNTLKLAT</value>
            <value>1</value>
         </instance>
         <instance weight="0.16666666666666666">
            <value>AGFKGEQGPKGEP</value>
            <value>1</value>
         </instance>
         <instance weight="1.0">
            <value>PGVKGHRGYPGLD</value>
            <value>1</value>
         </instance>
         <instance weight="0.16666666666666666">
            <value>PGIAGFKGEQGPK</value>
            <value>1</value>
         </instance>
         <instance weight="1.0">
            <value>PGPKGARGPPGPT</value>
            <value>1</value>
         </instance>
         <instance weight="0.2">
            <value>SGFQGLPGPPGPP</value>
            <value>1</value>
         </instance>
         <instance weight="1.0">
            <value>QGFQGNPGEPGEP</value>
            <value>1</value>
         </instance>
         <instance weight="1.0">
            <value>PGVKGESGSPGEN</value>
            <value>1</value>
         </instance>
         <instance weight="1.0">
            <value>QGARGQPGVMGFP</value>
            <value>1</value>
         </instance>
         <instance weight="1.0">
            <value>PGIAGAPGFPGAR</value>
            <value>1</value>
         </instance>
         <instance weight="0.16666666666666666">
            <value>GFKGEQGPKGEP</value>
            <value>1</value>
         </instance>
         <instance weight="0.16666666666666666">
            <value>FKGEQGPKGEP</value>
            <value>1</value>
         </instance>
         <instance weight="0.16666666666666666">
            <value>AGFKGEQGPKGE</value>
            <value>1</value>
         </instance>
         <instance weight="0.16666666666666666">
            <value>AGFKGEQGPKG</value>
            <value>1</value>
         </instance>
         <instance weight="1.0">
            <value>AGFKGEQGPK</value>
            <value>1</value>
         </instance>
         <instance weight="1.0">
            <value>AGFKGEQGP</value>
            <value>1</value>
         </instance>
         <instance weight="0.2">
            <value>RGFTGLQGLPGPPGPSGD</value>
            <value>1</value>
         </instance>
         <instance weight="0.2">
            <value>SGFQGLPGPPGPPGEGGK</value>
            <value>1</value>
         </instance>
         <instance weight="0.5">
            <value>GGVGPIGPPGERGA</value>
            <value>1</value>
         </instance>
         <instance weight="0.2">
            <value>RGFTGLQGLPGPPGPSGD</value>
            <value>1</value>
         </instance>
         <instance weight="0.2">
            <value>SGFQGLPGPPGPPGEGGK</value>
            <value>1</value>
         </instance>
         <instance weight="0.5">
            <value>GGVGPIGPPGERGA</value>
            <value>1</value>
         </instance>
         <instance weight="0.14285714285714285">
            <value>EYKLVVVGARGVGKSALT</value>
            <value>1</value>
         </instance>
         <instance weight="0.14285714285714285">
            <value>EYKLVVVGAVGVGKSALT</value>
            <value>1</value>
         </instance>
         <instance weight="0.5">
            <value>DSTPPPGTRFRAMAIYKQS</value>
            <value>1</value>
         </instance>
         <instance weight="1.0">
            <value>MGGMNQRPILT</value>
            <value>1</value>
         </instance>
         <instance weight="0.14285714285714285">
            <value>EYKLVVVGARGVGKSALT</value>
            <value>1</value>
         </instance>
         <instance weight="0.14285714285714285">
            <value>EYKLVVVGADGVGKSALT</value>
            <value>1</value>
         </instance>
         <instance weight="0.14285714285714285">
            <value>EYKLVVVGAAGVGKSALT</value>
            <value>1</value>
         </instance>
         <instance weight="0.5">
            <value>DSTPPPGTRFRAMAIYKQS</value>
            <value>1</value>
         </instance>
         <instance weight="0.14285714285714285">
            <value>EYKLVVVGAVGVGKSALT</value>
            <value>1</value>
         </instance>
         <instance weight="0.14285714285714285">
            <value>EYKLVVVGAAGVGKSALT</value>
            <value>1</value>
         </instance>
         <instance weight="0.058823529411764705">
            <value>QNILLSNAPLGPQFP</value>
            <value>1</value>
         </instance>
         <instance weight="0.058823529411764705">
            <value>QNFLLSNAPLGPQFP</value>
            <value>1</value>
         </instance>
         <instance weight="0.058823529411764705">
            <value>QNVLLSNAPLGPQFP</value>
            <value>1</value>
         </instance>
         <instance weight="0.058823529411764705">
            <value>QNIQLSNAPLGPQFP</value>
            <value>1</value>
         </instance>
         <instance weight="0.058823529411764705">
            <value>QNIFLSNAPLGPQFP</value>
            <value>1</value>
         </instance>
         <instance weight="0.058823529411764705">
            <value>QNIVLSNAPLGPQFP</value>
            <value>1</value>
         </instance>
         <instance weight="0.058823529411764705">
            <value>QNILQSNAPLGPQFP</value>
            <value>1</value>
         </instance>
         <instance weight="0.058823529411764705">
            <value>QNILFSNAPLGPQFP</value>
            <value>1</value>
         </instance>
         <instance weight="0.058823529411764705">
            <value>QNILVSNAPLGPQFP</value>
            <value>1</value>
         </instance>
         <instance weight="0.058823529411764705">
            <value>QNILLSNVPLGPQFP</value>
            <value>1</value>
         </instance>
         <instance weight="0.058823529411764705">
            <value>QNILLSNAQLGPQFP</value>
            <value>1</value>
         </instance>
         <instance weight="0.058823529411764705">
            <value>QNILLSNAVLGPQFP</value>
            <value>1</value>
         </instance>
         <instance weight="0.058823529411764705">
            <value>QNILLSNAPQGPQFP</value>
            <value>1</value>
         </instance>
         <instance weight="0.058823529411764705">
            <value>QNILLSNAPVGPQFP</value>
            <value>1</value>
         </instance>
         <instance weight="0.058823529411764705">
            <value>NILLSNAPLGPQFP</value>
            <value>1</value>
         </instance>
         <instance weight="0.1">
            <value>DYSYLQDSDPDSFQD</value>
            <value>1</value>
         </instance>
         <instance weight="0.1">
            <value>DQSYLQDSDPDSFQD</value>
            <value>1</value>
         </instance>
         <instance weight="0.1">
            <value>DFSYLQDSDPDSFQD</value>
            <value>1</value>
         </instance>
         <instance weight="0.1">
            <value>DYSFLQDSDPDSFQD</value>
            <value>1</value>
         </instance>
         <instance weight="0.1">
            <value>DYSYQQDSDPDSFQD</value>
            <value>1</value>
         </instance>
         <instance weight="0.1">
            <value>DYSYFQDSDPDSFQD</value>
            <value>1</value>
         </instance>
         <instance weight="0.1">
            <value>YSYLQDSDPDSFQD</value>
            <value>1</value>
         </instance>
         <instance weight="0.1">
            <value>SYLQDSDPDSFQD</value>
            <value>1</value>
         </instance>
         <instance weight="0.1">
            <value>YLQDSDPDSFQD</value>
            <value>1</value>
         </instance>
         <instance weight="0.058823529411764705">
            <value>QNIILSNAPLGPQFP</value>
            <value>1</value>
         </instance>
         <instance weight="0.1">
            <value>SYLQDSDPDSFQD</value>
            <value>1</value>
         </instance>
         <instance weight="0.058823529411764705">
            <value>QNILLSNAPLGPQFP</value>
            <value>1</value>
         </instance>
         <instance weight="0.05263157894736842">
            <value>GSDTITLPCRIKQFINMWQE</value>
            <value>1</value>
         </instance>
         <instance weight="1.0">
            <value>AKKQVEKDLANLTAELDKVKE</value>
            <value>1</value>
         </instance>
         <instance weight="0.125">
            <value>KPPQYIAVHWPDQLM</value>
            <value>1</value>
         </instance>
         <instance weight="0.125">
            <value>KPPQYIAVHWPDQL</value>
            <value>1</value>
         </instance>
         <instance weight="0.125">
            <value>KPPQYIAVHWPDQ</value>
            <value>1</value>
         </instance>
         <instance weight="0.125">
            <value>NPQTHYYAVAVVKKDTD</value>
            <value>1</value>
         </instance>
         <instance weight="0.25">
            <value>LYYTEFTPTEKDEY</value>
            <value>1</value>
         </instance>
         <instance weight="1.0">
            <value>RNQEERLLADLMQNYDPNLR</value>
            <value>1</value>
         </instance>
         <instance weight="1.0">
            <value>YDPNLRPAERDSDVVNVSLK</value>
            <value>1</value>
         </instance>
         <instance weight="1.0">
            <value>NVSLKLTLTNLISLNEREEA</value>
            <value>1</value>
         </instance>
         <instance weight="1.0">
            <value>EREEALTTNVWIEMQWCDYR</value>
            <value>1</value>
         </instance>
         <instance weight="1.0">
            <value>WCDYRLRWDPRDYEGLWVLR</value>
            <value>1</value>
         </instance>
         <instance weight="1.0">
            <value>LWVLRVPSTMVWRPDIVLEN</value>
            <value>1</value>
         </instance>
         <instance weight="1.0">
            <value>IVLENNVDGVFEVALYCNVL</value>
            <value>1</value>
         </instance>
         <instance weight="1.0">
            <value>YCNVLVSPDGCIYWLPPAIF</value>
            <value>1</value>
         </instance>
         <instance weight="1.0">
            <value>PPAIFRSACSISVTYFPFDW</value>
            <value>1</value>
         </instance>
         <instance weight="1.0">
            <value>FPFDWQNCSLIFQSQTYST</value>
            <value>1</value>
         </instance>
         <instance weight="1.0">
            <value>TYSTNEIDLQLSQEDGQTIE</value>
            <value>1</value>
         </instance>
         <instance weight="0.5">
            <value>ENGEWAIQHRPAKMLLDPAAPAQ</value>
            <value>1</value>
         </instance>
         <instance weight="0.5">
            <value>PAKMLLDPAAPAQEAGHQKV</value>
            <value>1</value>
         </instance>
         <instance weight="1.0">
            <value>EAGHQKVVFYILIQRKPLFY</value>
            <value>1</value>
         </instance>
         <instance weight="1.0">
            <value>KPLFYVINIIAPCVLISSVA</value>
            <value>1</value>
         </instance>
         <instance weight="1.0">
            <value>ISSVAILIHFLPAKAGGQKC</value>
            <value>1</value>
         </instance>
         <instance weight="1.0">
            <value>GGQKCTVAINVLLAQTVFLF</value>
            <value>1</value>
         </instance>
         <instance weight="1.0">
            <value>TVFLFLVAKKV</value>
            <value>1</value>
         </instance>
         <instance weight="1.0">
            <value>LAKKVPETSQAVPLISKYLT</value>
            <value>1</value>
         </instance>
         <instance weight="1.0">
            <value>SKYLTFLLVVTILIVVNAV</value>
            <value>1</value>
         </instance>
         <instance weight="1.0">
            <value>IVVNAVVVLNVSLRSP</value>
            <value>1</value>
         </instance>
         <instance weight="1.0">
            <value>NVSLRSPHTHSMARGVRKVF</value>
            <value>1</value>
         </instance>
         <instance weight="1.0">
            <value>VRKVFLRLLPQLLRMHVRPL</value>
            <value>1</value>
         </instance>
         <instance weight="1.0">
            <value>VRPLAPAAVQDTQSRLQNG</value>
            <value>1</value>
         </instance>
         <instance weight="1.0">
            <value>RLQNGSSGWSITTGEEVALC</value>
            <value>1</value>
         </instance>
         <instance weight="1.0">
            <value>EVALCLPRSELLFQQWQRQG</value>
            <value>1</value>
         </instance>
         <instance weight="0.5">
            <value>WQRQGLVAAALEKLEKGPEL</value>
            <value>1</value>
         </instance>
         <instance weight="0.5">
            <value>LVAAALEKLEKGPELGLSQF</value>
            <value>1</value>
         </instance>
         <instance weight="1.0">
            <value>KGPELGLSQFCGSLKQAAPA</value>
            <value>1</value>
         </instance>
         <instance weight="1.0">
            <value>QAAPAIQACVEACNLIACAR</value>
            <value>1</value>
         </instance>
         <instance weight="1.0">
            <value>IACARHQQSHFDNGNEEWFL</value>
            <value>1</value>
         </instance>
         <instance weight="1.0">
            <value>NGNEEWFLVGRVLDRVCFLA</value>
            <value>1</value>
         </instance>
         <instance weight="1.0">
            <value>CFLAMLSLFICGTAGIFLMA</value>
            <value>1</value>
         </instance>
         <instance weight="0.5">
            <value>FLMAHYNRVPALPFPGDPRP</value>
            <value>1</value>
         </instance>
         <instance weight="0.5">
            <value>NRVPALPFPGDPRPYLPSPD</value>
            <value>1</value>
         </instance>
         <instance weight="0.3333333333333333">
            <value>MKLGTWTYDGSWAINPESD</value>
            <value>1</value>
         </instance>
         <instance weight="0.3333333333333333">
            <value>DEQNCSMKLGTWTYDGSWAINPESDQPDL</value>
            <value>1</value>
         </instance>
         <instance weight="1.0">
            <value>VKKIHIPSERIWRPDLVLYNNADGDFAIVKFTKVLLQYTGH</value>
            <value>1</value>
         </instance>
         <instance weight="1.0">
            <value>LNSKIAFKIVSQEPA</value>
            <value>1</value>
         </instance>
         <instance weight="0.047619047619047616">
            <value>DLRSWTAADTAAQI</value>
            <value>1</value>
         </instance>
         <instance weight="0.047619047619047616">
            <value>DLKSWTAADTAAQITQ</value>
            <value>1</value>
         </instance>
         <instance weight="0.047619047619047616">
            <value>LRSWTAADTAAQIT</value>
            <value>1</value>
         </instance>
         <instance weight="1.0">
            <value>MRYFYTAVSRPC</value>
            <value>1</value>
         </instance>
         <instance weight="0.02564102564102564">
            <value>VDDTQFVRFDSDAA</value>
            <value>1</value>
         </instance>
         <instance weight="0.08333333333333333">
            <value>YDHNFVKAINAIQKS</value>
            <value>1</value>
         </instance>
         <instance weight="1.0">
            <value>YPTQRARYQWYRCNPDSNS</value>
            <value>1</value>
         </instance>
         <instance weight="1.0">
            <value>SGTDFTLTISRLEPE</value>
            <value>1</value>
         </instance>
         <instance weight="1.0">
            <value>GPTTYKVTSSLQIKE</value>
            <value>1</value>
         </instance>
         <instance weight="1.0">
            <value>LPSYEEALSLPSKT</value>
            <value>1</value>
         </instance>
         <instance weight="1.0">
            <value>SKMRMATPLLMQA</value>
            <value>1</value>
         </instance>
         <instance weight="1.0">
            <value>SKMAAATPLLMQA</value>
            <value>1</value>
         </instance>
         <instance weight="1.0">
            <value>WVTPVIGSQARKCGL</value>
            <value>1</value>
         </instance>
         <instance weight="0.011904761904761904">
            <value>CPKYVKQNTLKLATG</value>
            <value>1</value>
         </instance>
         <instance weight="0.1">
            <value>CPKAVKQNTLKLATG</value>
            <value>1</value>
         </instance>
         <instance weight="0.1">
            <value>CPKYAKQNTLKLATG</value>
            <value>1</value>
         </instance>
         <instance weight="0.1">
            <value>CPKYVAQNTLKLATG</value>
            <value>1</value>
         </instance>
         <instance weight="0.1">
            <value>CPKYVKANTLKLATG</value>
            <value>1</value>
         </instance>
         <instance weight="0.1">
            <value>CPKYVKQATLKLATG</value>
            <value>1</value>
         </instance>
         <instance weight="0.1">
            <value>CPKYVKQNALKLATG</value>
            <value>1</value>
         </instance>
         <instance weight="0.1">
            <value>CPKYVKQNTAKLATG</value>
            <value>1</value>
         </instance>
         <instance weight="0.1">
            <value>CPKYVKQNTLALATG</value>
            <value>1</value>
         </instance>
         <instance weight="0.1">
            <value>CPKYVKQNTLKAATG</value>
            <value>1</value>
         </instance>
         <instance weight="0.011363636363636364">
            <value>NRDLAQAYNELSGEA</value>
            <value>1</value>
         </instance>
         <instance weight="0.011363636363636364">
            <value>NRDVEQAYNELSGEA</value>
            <value>1</value>
         </instance>
         <instance weight="0.011363636363636364">
            <value>NRDLEQAYNELSGEA</value>
            <value>1</value>
         </instance>
         <instance weight="0.011363636363636364">
            <value>NRDIEQAYNELSGEA</value>
            <value>1</value>
         </instance>
         <instance weight="0.011363636363636364">
            <value>NRDFEQAYNELSGEA</value>
            <value>1</value>
         </instance>
         <instance weight="0.011363636363636364">
            <value>NRDMEQAYNELSGEA</value>
            <value>1</value>
         </instance>
         <instance weight="0.011363636363636364">
            <value>NRDLDQAYNELSGEA</value>
            <value>1</value>
         </instance>
         <instance weight="0.011363636363636364">
            <value>NRDLQQAYNELSGEA</value>
            <value>1</value>
         </instance>
         <instance weight="0.011363636363636364">
            <value>NRDLENAYNELSGEA</value>
            <value>1</value>
         </instance>
         <instance weight="0.011363636363636364">
            <value>NRDLETAYNELSGEA</value>
            <value>1</value>
         </instance>
         <instance weight="0.011363636363636364">
            <value>NRDLECAYNELSGEA</value>
            <value>1</value>
         </instance>
         <instance weight="0.011363636363636364">
            <value>NRDLEAAYNELSGEA</value>
            <value>1</value>
         </instance>
         <instance weight="0.011363636363636364">
            <value>NRDLEVAYNELSGEA</value>
            <value>1</value>
         </instance>
         <instance weight="0.011363636363636364">
            <value>NRDLELAYNELSGEA</value>
            <value>1</value>
         </instance>
         <instance weight="0.011363636363636364">
            <value>NRDLEIAYNELSGEA</value>
            <value>1</value>
         </instance>
         <instance weight="0.011363636363636364">
            <value>NRDLEMAYNELSGEA</value>
            <value>1</value>
         </instance>
         <instance weight="0.011363636363636364">
            <value>NRDLEQTYNELSGEA</value>
            <value>1</value>
         </instance>
         <instance weight="0.011363636363636364">
            <value>NRDLEQSYNELSGEA</value>
            <value>1</value>
         </instance>
         <instance weight="0.011363636363636364">
            <value>NRDLEQCYNELSGEA</value>
            <value>1</value>
         </instance>
         <instance weight="0.011363636363636364">
            <value>NRDLEQVYNELSGEA</value>
            <value>1</value>
         </instance>
         <instance weight="0.011363636363636364">
            <value>NRDLEQIYNELSGEA</value>
            <value>1</value>
         </instance>
         <instance weight="0.011363636363636364">
            <value>NRDLEQAFNELSGEA</value>
            <value>1</value>
         </instance>
         <instance weight="0.011363636363636364">
            <value>NRDLEQAMNELSGEA</value>
            <value>1</value>
         </instance>
         <instance weight="0.011363636363636364">
            <value>NRDLEQAYDELSGEA</value>
            <value>1</value>
         </instance>
         <instance weight="0.011363636363636364">
            <value>NRDLEQAYTELSGEA</value>
            <value>1</value>
         </instance>
         <instance weight="0.011363636363636364">
            <value>NRDLEQAYAELSGEA</value>
            <value>1</value>
         </instance>
         <instance weight="0.011363636363636364">
            <value>NRDLEQAYVELSGEA</value>
            <value>1</value>
         </instance>
         <instance weight="0.011363636363636364">
            <value>NRDLEQAYIELSGEA</value>
            <value>1</value>
         </instance>
         <instance weight="0.011363636363636364">
            <value>NRDLEQAYNHLSGEA</value>
            <value>1</value>
         </instance>
         <instance weight="0.011363636363636364">
            <value>NRDLEQAYNDLSGEA</value>
            <value>1</value>
         </instance>
         <instance weight="0.011363636363636364">
            <value>NRDLEQAYNQLSGEA</value>
            <value>1</value>
         </instance>
         <instance weight="0.011363636363636364">
            <value>NRDLEQAYNALSGEA</value>
            <value>1</value>
         </instance>
         <instance weight="0.011363636363636364">
            <value>NRDLEQAYNMLSGEA</value>
            <value>1</value>
         </instance>
         <instance weight="0.011363636363636364">
            <value>NRDLEQAYNERSGEA</value>
            <value>1</value>
         </instance>
         <instance weight="0.011363636363636364">
            <value>NRDLEQAYNEKSGEA</value>
            <value>1</value>
         </instance>
         <instance weight="0.011363636363636364">
            <value>NRDLEQAYNEHSGEA</value>
            <value>1</value>
         </instance>
         <instance weight="0.011363636363636364">
            <value>NRDLEQAYNEESGEA</value>
            <value>1</value>
         </instance>
         <instance weight="0.011363636363636364">
            <value>NRDLEQAYNETSGEA</value>
            <value>1</value>
         </instance>
         <instance weight="0.011363636363636364">
            <value>NRDLEQAYNEGSGEA</value>
            <value>1</value>
         </instance>
         <instance weight="0.011363636363636364">
            <value>NRDLEQAYNEVSGEA</value>
            <value>1</value>
         </instance>
         <instance weight="0.011363636363636364">
            <value>NRDLEQAYNEISGEA</value>
            <value>1</value>
         </instance>
         <instance weight="0.011363636363636364">
            <value>NRDLEQAYNEYSGEA</value>
            <value>1</value>
         </instance>
         <instance weight="0.011363636363636364">
            <value>NRDLEQAYNELRGEA</value>
            <value>1</value>
         </instance>
         <instance weight="0.011363636363636364">
            <value>NRDLEQAYNELKGEA</value>
            <value>1</value>
         </instance>
         <instance weight="0.011363636363636364">
            <value>NRDLEQAYNELHGEA</value>
            <value>1</value>
         </instance>
         <instance weight="0.011363636363636364">
            <value>NRDLEQAYNELTGEA</value>
            <value>1</value>
         </instance>
         <instance weight="0.011363636363636364">
            <value>NRDLEQAYNELGGEA</value>
            <value>1</value>
         </instance>
         <instance weight="0.011363636363636364">
            <value>NRDLEQAYNELAGEA</value>
            <value>1</value>
         </instance>
         <instance weight="0.011363636363636364">
            <value>NRDLEQAYNELVGEA</value>
            <value>1</value>
         </instance>
         <instance weight="0.011363636363636364">
            <value>NRDLEQAYNELIGEA</value>
            <value>1</value>
         </instance>
         <instance weight="0.011363636363636364">
            <value>NRDLEQAYNELMGEA</value>
            <value>1</value>
         </instance>
         <instance weight="0.011363636363636364">
            <value>NRDLNQAYNELSGEA</value>
            <value>1</value>
         </instance>
         <instance weight="0.011363636363636364">
            <value>NRDLVQAYNELSGEA</value>
            <value>1</value>
         </instance>
         <instance weight="0.011363636363636364">
            <value>NRDLLQAYNELSGEA</value>
            <value>1</value>
         </instance>
         <instance weight="0.011363636363636364">
            <value>NRDLIQAYNELSGEA</value>
            <value>1</value>
         </instance>
         <instance weight="0.011363636363636364">
            <value>NRDLFQAYNELSGEA</value>
            <value>1</value>
         </instance>
         <instance weight="0.011363636363636364">
            <value>NRDLMQAYNELSGEA</value>
            <value>1</value>
         </instance>
         <instance weight="0.011363636363636364">
            <value>NRDLWQAYNELSGEA</value>
            <value>1</value>
         </instance>
         <instance weight="0.011363636363636364">
            <value>NRDLYQAYNELSGEA</value>
            <value>1</value>
         </instance>
         <instance weight="0.011363636363636364">
            <value>NRDLEHAYNELSGEA</value>
            <value>1</value>
         </instance>
         <instance weight="0.011363636363636364">
            <value>NRDLEDAYNELSGEA</value>
            <value>1</value>
         </instance>
         <instance weight="0.011363636363636364">
            <value>NRDLEGAYNELSGEA</value>
            <value>1</value>
         </instance>
         <instance weight="0.011363636363636364">
            <value>NRDLEFAYNELSGEA</value>
            <value>1</value>
         </instance>
         <instance weight="0.011363636363636364">
            <value>NRDLEWAYNELSGEA</value>
            <value>1</value>
         </instance>
         <instance weight="0.011363636363636364">
            <value>NRDLEYAYNELSGEA</value>
            <value>1</value>
         </instance>
         <instance weight="0.011363636363636364">
            <value>NRDLEQLYNELSGEA</value>
            <value>1</value>
         </instance>
         <instance weight="0.011363636363636364">
            <value>NRDLEQMYNELSGEA</value>
            <value>1</value>
         </instance>
         <instance weight="0.011363636363636364">
            <value>NRDLEQARNELSGEA</value>
            <value>1</value>
         </instance>
         <instance weight="0.011363636363636364">
            <value>NRDLEQAQNELSGEA</value>
            <value>1</value>
         </instance>
         <instance weight="0.011363636363636364">
            <value>NRDLEQANNELSGEA</value>
            <value>1</value>
         </instance>
         <instance weight="0.011363636363636364">
            <value>NRDLEQATNELSGEA</value>
            <value>1</value>
         </instance>
         <instance weight="0.011363636363636364">
            <value>NRDLEQASNELSGEA</value>
            <value>1</value>
         </instance>
         <instance weight="0.011363636363636364">
            <value>NRDLEQACNELSGEA</value>
            <value>1</value>
         </instance>
         <instance weight="0.011363636363636364">
            <value>NRDLEQAGNELSGEA</value>
            <value>1</value>
         </instance>
         <instance weight="0.011363636363636364">
            <value>NRDLEQAANELSGEA</value>
            <value>1</value>
         </instance>
         <instance weight="0.011363636363636364">
            <value>NRDLEQAVNELSGEA</value>
            <value>1</value>
         </instance>
         <instance weight="0.011363636363636364">
            <value>NRDLEQAWNELSGEA</value>
            <value>1</value>
         </instance>
         <instance weight="0.011363636363636364">
            <value>NRDLEQAYSELSGEA</value>
            <value>1</value>
         </instance>
         <instance weight="0.011363636363636364">
            <value>NRDLEQAYNRLSGEA</value>
            <value>1</value>
         </instance>
         <instance weight="0.011363636363636364">
            <value>NRDLEQAYNKLSGEA</value>
            <value>1</value>
         </instance>
         <instance weight="0.011363636363636364">
            <value>NRDLEQAYNSLSGEA</value>
            <value>1</value>
         </instance>
         <instance weight="0.011363636363636364">
            <value>NRDLEQAYNCLSGEA</value>
            <value>1</value>
         </instance>
         <instance weight="0.011363636363636364">
            <value>NRDLEQAYNVLSGEA</value>
            <value>1</value>
         </instance>
         <instance weight="0.011363636363636364">
            <value>NRDLEQAYNLLSGEA</value>
            <value>1</value>
         </instance>
         <instance weight="0.011363636363636364">
            <value>NRDLEQAYNILSGEA</value>
            <value>1</value>
         </instance>
         <instance weight="0.011363636363636364">
            <value>NRDLEQAYNFLSGEA</value>
            <value>1</value>
         </instance>
         <instance weight="0.011363636363636364">
            <value>NRDLEQAYNWLSGEA</value>
            <value>1</value>
         </instance>
         <instance weight="0.011363636363636364">
            <value>NRDLEQAYNYLSGEA</value>
            <value>1</value>
         </instance>
         <instance weight="0.07692307692307693">
            <value>LSRFSWGAEGQRPGFGYGG</value>
            <value>1</value>
         </instance>
         <instance weight="0.07692307692307693">
            <value>SRFSWGAEGQRPGFGYGG</value>
            <value>1</value>
         </instance>
         <instance weight="0.07692307692307693">
            <value>RFSWGAEGQRPGFGYGG</value>
            <value>1</value>
         </instance>
         <instance weight="0.07692307692307693">
            <value>FSWGAEGQRPGFGYGG</value>
            <value>1</value>
         </instance>
         <instance weight="0.07692307692307693">
            <value>SWGAEGQRPGFGYGG</value>
            <value>1</value>
         </instance>
         <instance weight="0.07692307692307693">
            <value>WGAEGQRPGFGYGG</value>
            <value>1</value>
         </instance>
         <instance weight="0.07692307692307693">
            <value>LSRFSWGAEGQRPGFGYG</value>
            <value>1</value>
         </instance>
         <instance weight="0.07692307692307693">
            <value>LSRFSWGAEGQRPGFGY</value>
            <value>1</value>
         </instance>
         <instance weight="0.07692307692307693">
            <value>LSRFSWGAEGQRPGFG</value>
            <value>1</value>
         </instance>
         <instance weight="0.07692307692307693">
            <value>LSRFSWGAEGQRPGF</value>
            <value>1</value>
         </instance>
         <instance weight="0.07692307692307693">
            <value>LSRFSWGAEGQRPG</value>
            <value>1</value>
         </instance>
         <instance weight="1.0">
            <value>LSRFSWGAEGQRP</value>
            <value>1</value>
         </instance>
         <instance weight="0.06666666666666667">
            <value>APGTGAYYVLLN</value>
            <value>1</value>
         </instance>
         <instance weight="0.06666666666666667">
            <value>SSGTGAYYVLLN</value>
            <value>1</value>
         </instance>
         <instance weight="0.06666666666666667">
            <value>SPSTGAYYVLLN</value>
            <value>1</value>
         </instance>
         <instance weight="0.06666666666666667">
            <value>SPGAGAYYVLLN</value>
            <value>1</value>
         </instance>
         <instance weight="0.06666666666666667">
            <value>SPGTSAYYVLLN</value>
            <value>1</value>
         </instance>
         <instance weight="0.06666666666666667">
            <value>SPGTGSYYVLLN</value>
            <value>1</value>
         </instance>
         <instance weight="0.06666666666666667">
            <value>SPGTGAWYVLLN</value>
            <value>1</value>
         </instance>
         <instance weight="0.06666666666666667">
            <value>SPGTGALYVLLN</value>
            <value>1</value>
         </instance>
         <instance weight="0.06666666666666667">
            <value>SPGTGAMYVLLN</value>
            <value>1</value>
         </instance>
         <instance weight="0.06666666666666667">
            <value>SPGTGAYSVLLN</value>
            <value>1</value>
         </instance>
         <instance weight="0.06666666666666667">
            <value>SPGTGAYYSLLN</value>
            <value>1</value>
         </instance>
         <instance weight="0.06666666666666667">
            <value>SPGTGAYYVLSN</value>
            <value>1</value>
         </instance>
         <instance weight="0.06666666666666667">
            <value>SPGTGAYYVLLA</value>
            <value>1</value>
         </instance>
         <instance weight="1.0">
            <value>KKSFYAQQSLDVA</value>
            <value>0</value>
         </instance>
         <instance weight="1.0">
            <value>CQYKENKKP</value>
            <value>0</value>
         </instance>
         <instance weight="1.0">
            <value>VGVRPDFGIVSYHIA</value>
            <value>0</value>
         </instance>
         <instance weight="1.0">
            <value>VMFFDEPTSGLDSASCF</value>
            <value>0</value>
         </instance>
         <instance weight="1.0">
            <value>YKVQETLREEDKD</value>
            <value>0</value>
         </instance>
         <instance weight="1.0">
            <value>IWMETGTPDLEAARQ</value>
            <value>0</value>
         </instance>
         <instance weight="1.0">
            <value>NDFRELRRLIDEGDA</value>
            <value>0</value>
         </instance>
         <instance weight="1.0">
            <value>KDSYVGDEAQSKR</value>
            <value>0</value>
         </instance>
         <instance weight="1.0">
            <value>ADRMSKEITALAP</value>
            <value>0</value>
         </instance>
         <instance weight="1.0">
            <value>FRCPEALFQ</value>
            <value>0</value>
         </instance>
         <instance weight="1.0">
            <value>GFRGRASGF</value>
            <value>0</value>
         </instance>
         <instance weight="1.0">
            <value>FVTSLATAD</value>
            <value>0</value>
         </instance>
         <instance weight="1.0">
            <value>SDGQTHTGP</value>
            <value>0</value>
         </instance>
         <instance weight="1.0">
            <value>KIPLEVMWT</value>
            <value>0</value>
         </instance>
         <instance weight="1.0">
            <value>KIASASVSF</value>
            <value>0</value>
         </instance>
         <instance weight="1.0">
            <value>DFTECCPAD</value>
            <value>0</value>
         </instance>
         <instance weight="1.0">
            <value>ELRDNYLPR</value>
            <value>0</value>
         </instance>
         <instance weight="1.0">
            <value>YQVLAVLPL</value>
            <value>0</value>
         </instance>
         <instance weight="1.0">
            <value>PDAAIFVEE</value>
            <value>0</value>
         </instance>
         <instance weight="1.0">
            <value>TEEQFAKLE</value>
            <value>0</value>
         </instance>
         <instance weight="1.0">
            <value>GHLLAEPTL</value>
            <value>0</value>
         </instance>
         <instance weight="1.0">
            <value>FMSQYRNRD</value>
            <value>0</value>
         </instance>
         <instance weight="1.0">
            <value>KYGFKTILR</value>
            <value>0</value>
         </instance>
         <instance weight="1.0">
            <value>AEKSIQFLA</value>
            <value>0</value>
         </instance>
         <instance weight="1.0">
            <value>KNWPIYKDD</value>
            <value>0</value>
         </instance>
         <instance weight="1.0">
            <value>DRWLCEHRA</value>
            <value>0</value>
         </instance>
         <instance weight="1.0">
            <value>NKYNVQELS</value>
            <value>0</value>
         </instance>
         <instance weight="1.0">
            <value>AAYLDLENQ</value>
            <value>0</value>
         </instance>
         <instance weight="1.0">
            <value>ARPKEEETS</value>
            <value>0</value>
         </instance>
         <instance weight="1.0">
            <value>ILDASLNKD</value>
            <value>0</value>
         </instance>
         <instance weight="1.0">
            <value>PKDDEIDLL</value>
            <value>0</value>
         </instance>
         <instance weight="1.0">
            <value>QVTQELTTL</value>
            <value>0</value>
         </instance>
         <instance weight="1.0">
            <value>VGQFLADAA</value>
            <value>0</value>
         </instance>
         <instance weight="1.0">
            <value>SKIRTIPDY</value>
            <value>0</value>
         </instance>
         <instance weight="1.0">
            <value>LSGMSEVLF</value>
            <value>0</value>
         </instance>
         <instance weight="1.0">
            <value>LYGLGTADM</value>
            <value>0</value>
         </instance>
         <instance weight="1.0">
            <value>HPELRFCPG</value>
            <value>0</value>
         </instance>
         <instance weight="1.0">
            <value>QRFESALHP</value>
            <value>0</value>
         </instance>
         <instance weight="1.0">
            <value>VGSHPEGAA</value>
            <value>0</value>
         </instance>
         <instance weight="1.0">
            <value>LDDWGEMCK</value>
            <value>0</value>
         </instance>
         <instance weight="1.0">
            <value>MGCKVSWTE</value>
            <value>0</value>
         </instance>
         <instance weight="1.0">
            <value>DFKKLNFSL</value>
            <value>0</value>
         </instance>
         <instance weight="1.0">
            <value>LRKTMNVDK</value>
            <value>0</value>
         </instance>
         <instance weight="1.0">
            <value>EDKVEILSG</value>
            <value>0</value>
         </instance>
         <instance weight="1.0">
            <value>KLVATLSSP</value>
            <value>0</value>
         </instance>
         <instance weight="1.0">
            <value>TDPELIRPD</value>
            <value>0</value>
         </instance>
         <instance weight="1.0">
            <value>PLYEGLGSG</value>
            <value>0</value>
         </instance>
         <instance weight="1.0">
            <value>FEWSAIHMV</value>
            <value>0</value>
         </instance>
         <instance weight="1.0">
            <value>ADVDVNHHL</value>
            <value>0</value>
         </instance>
         <instance weight="1.0">
            <value>SVSIVALNK</value>
            <value>0</value>
         </instance>
         <instance weight="1.0">
            <value>EDMYLLSVS</value>
            <value>0</value>
         </instance>
         <instance weight="1.0">
            <value>LIRSCTRGL</value>
            <value>0</value>
         </instance>
         <instance weight="1.0">
            <value>GHFMVKTTD</value>
            <value>0</value>
         </instance>
         <instance weight="1.0">
            <value>ERNGEIVNN</value>
            <value>0</value>
         </instance>
         <instance weight="0.5">
            <value>PTNVISITD</value>
            <value>0</value>
         </instance>
         <instance weight="0.5">
            <value>NLQDIIAIL</value>
            <value>0</value>
         </instance>
         <instance weight="1.0">
            <value>TFPIHRSAP</value>
            <value>0</value>
         </instance>
         <instance weight="1.0">
            <value>ILSNSKNKD</value>
            <value>0</value>
         </instance>
         <instance weight="1.0">
            <value>IVKVDLKFP</value>
            <value>0</value>
         </instance>
         <instance weight="1.0">
            <value>QNMKDLKEK</value>
            <value>0</value>
         </instance>
         <instance weight="1.0">
            <value>RIAMPPIDA</value>
            <value>0</value>
         </instance>
         <instance weight="1.0">
            <value>KIEKVEHSDLSF</value>
            <value>0</value>
         </instance>
         <instance weight="1.0">
            <value>GEYSCIFLPEPVGRSEINVEGPP</value>
            <value>0</value>
         </instance>
         <instance weight="1.0">
            <value>SQQPPEQCDFKENGLVKQCVG</value>
            <value>0</value>
         </instance>
         <instance weight="1.0">
            <value>QCTPKSLAPISSSHRKEIFQ</value>
            <value>0</value>
         </instance>
         <instance weight="1.0">
            <value>FFLLPWRRWWQQRRQRLTI</value>
            <value>0</value>
         </instance>
         <instance weight="1.0">
            <value>LYVISTLELMVAEDYMIVY</value>
            <value>0</value>
         </instance>
         <instance weight="1.0">
            <value>MDRSEGLSISRDGNDLVSV</value>
            <value>0</value>
         </instance>
         <instance weight="1.0">
            <value>SQGVIDLTEETIDYSSI</value>
            <value>0</value>
         </instance>
         <instance weight="1.0">
            <value>NDNYNQNTSSGYEQGYN</value>
            <value>0</value>
         </instance>
         <instance weight="1.0">
            <value>LFTDPETPLGKTLMS</value>
            <value>0</value>
         </instance>
         <instance weight="1.0">
            <value>LEKDCRYSKGLVLKEKIFEEQPC</value>
            <value>0</value>
         </instance>
         <instance weight="1.0">
            <value>QLAKQSLKKQDTPQYNLTIE</value>
            <value>0</value>
         </instance>
         <instance weight="1.0">
            <value>LAAVKMTALMILITLMNSAGG</value>
            <value>0</value>
         </instance>
         <instance weight="1.0">
            <value>FDIGTLRNPEAREDSKLRRD</value>
            <value>0</value>
         </instance>
         <instance weight="1.0">
            <value>HKNVYFQKIVNQLDSIRST</value>
            <value>0</value>
         </instance>
         <instance weight="1.0">
            <value>VLEVLLLAKEAGLYDPAT</value>
            <value>0</value>
         </instance>
         <instance weight="1.0">
            <value>GQVFVLDEYCARNGVRGC</value>
            <value>0</value>
         </instance>
         <instance weight="1.0">
            <value>IYFGKTKDIVNGLRSID</value>
            <value>0</value>
         </instance>
         <instance weight="1.0">
            <value>DGTLQGIHRTDKPAFSF</value>
            <value>0</value>
         </instance>
         <instance weight="1.0">
            <value>TFPSHYKSVMSLEE</value>
            <value>0</value>
         </instance>
         <instance weight="1.0">
            <value>PFLGAQEQNQEQPIC</value>
            <value>0</value>
         </instance>
         <instance weight="1.0">
            <value>DLSAPQIGVVNVTDADSVWME</value>
            <value>0</value>
         </instance>
         <instance weight="1.0">
            <value>YTIVGGNPAKSIRKRFSEE</value>
            <value>0</value>
         </instance>
         <instance weight="1.0">
            <value>LEFELTDSLSDITYAAPY</value>
            <value>0</value>
         </instance>
         <instance weight="1.0">
            <value>VTIYCFAPRDESEEVRN</value>
            <value>0</value>
         </instance>
         <instance weight="1.0">
            <value>KLLDRMNFYVLPVFNV</value>
            <value>0</value>
         </instance>
         <instance weight="1.0">
            <value>NFSKFSDCTRAAEQLKN</value>
            <value>0</value>
         </instance>
         <instance weight="1.0">
            <value>RSMMLWACDRLPASYLAQEDYA</value>
            <value>0</value>
         </instance>
         <instance weight="1.0">
            <value>SLCSKPAVVFLTKRGRQICA</value>
            <value>0</value>
         </instance>
         <instance weight="1.0">
            <value>SKISGRDLTFWQELVSKC</value>
            <value>0</value>
         </instance>
         <instance weight="1.0">
            <value>VWDHIEVSDDEDETHPNID</value>
            <value>0</value>
         </instance>
         <instance weight="1.0">
            <value>YEKLEKIGEGTYGTVFKAKNRE</value>
            <value>0</value>
         </instance>
         <instance weight="1.0">
            <value>YIRSSNTSQTEPAYS</value>
            <value>0</value>
         </instance>
         <instance weight="1.0">
            <value>IERVGQHTRDATIQGLGV</value>
            <value>0</value>
         </instance>
         <instance weight="1.0">
            <value>IFNDGYGVKSEKIDNEEVLIM</value>
            <value>0</value>
         </instance>
         <instance weight="1.0">
            <value>VAKAGKPLLIVAEDVE</value>
            <value>0</value>
         </instance>
         <instance weight="1.0">
            <value>IELDDPYEKIGAELVKE</value>
            <value>0</value>
         </instance>
         <instance weight="1.0">
            <value>TRSALENAASVGGMLLT</value>
            <value>0</value>
         </instance>
         <instance weight="1.0">
            <value>ALSVPCSDSKAIAQVG</value>
            <value>0</value>
         </instance>
         <instance weight="1.0">
            <value>GGVEYGGPARAAGAVSI</value>
            <value>0</value>
         </instance>
         <instance weight="1.0">
            <value>NGAEAVKMAAELNPQVITMDI</value>
            <value>0</value>
         </instance>
         <instance weight="1.0">
            <value>AGVKVIRHLRGLRERRDAAP</value>
            <value>0</value>
         </instance>
         <instance weight="1.0">
            <value>DLMLSTVLGSCVAACLRD</value>
            <value>0</value>
         </instance>
         <instance weight="1.0">
            <value>DSGCAGKNFYTRDAFLS</value>
            <value>0</value>
         </instance>
         <instance weight="1.0">
            <value>ITGGWTPSGADRSAGRL</value>
            <value>0</value>
         </instance>
         <instance weight="1.0">
            <value>KYIDTLAAPILSSKRV</value>
            <value>0</value>
         </instance>
         <instance weight="1.0">
            <value>TLQSKDYHYEDVWPED</value>
            <value>0</value>
         </instance>
         <instance weight="1.0">
            <value>TLKALLETSVSGNIWH</value>
            <value>0</value>
         </instance>
         <instance weight="1.0">
            <value>EDKGALDCVIRARVQ</value>
            <value>0</value>
         </instance>
         <instance weight="1.0">
            <value>FTTLTDHALPYFRQM</value>
            <value>0</value>
         </instance>
         <instance weight="1.0">
            <value>NFFRAWNGGFSGNL</value>
            <value>0</value>
         </instance>
         <instance weight="1.0">
            <value>RRLGSCSHPAFYLLCVPDEDT</value>
            <value>0</value>
         </instance>
         <instance weight="1.0">
            <value>LSKVEAPWSHLDIQIRNGAY</value>
            <value>0</value>
         </instance>
         <instance weight="1.0">
            <value>IHQPSLQGVIQGQFSDLEI</value>
            <value>0</value>
         </instance>
         <instance weight="1.0">
            <value>YLYINSPGGSVSAGLGIF</value>
            <value>0</value>
         </instance>
         <instance weight="1.0">
            <value>DTERDCFLSAHESIKYG</value>
            <value>0</value>
         </instance>
         <instance weight="1.0">
            <value>GEYFPGTGHIKDTGIG</value>
            <value>0</value>
         </instance>
         <instance weight="1.0">
            <value>GNQNEDKHLVTDNPSKINPE</value>
            <value>0</value>
         </instance>
         <instance weight="1.0">
            <value>FTFLQIRDGLSESQTQSRD</value>
            <value>0</value>
         </instance>
         <instance weight="1.0">
            <value>GRKGETGYGSPGRPGERG</value>
            <value>0</value>
         </instance>
         <instance weight="1.0">
            <value>VALIEASAKAVLHKDAA</value>
            <value>0</value>
         </instance>
         <instance weight="1.0">
            <value>TAKEPWFLDAYQRAWEWADA</value>
            <value>0</value>
         </instance>
         <instance weight="1.0">
            <value>KYTIKVEVPKVATQTVGGVE</value>
            <value>0</value>
         </instance>
         <instance weight="1.0">
            <value>VYGGQMFCIGGSINSLSPID</value>
            <value>0</value>
         </instance>
         <instance weight="1.0">
            <value>VATVLPAVPGPSPLTIKQPF</value>
            <value>0</value>
         </instance>
         <instance weight="1.0">
            <value>YMGGAIAPGITISTEALYSR</value>
            <value>0</value>
         </instance>
         <instance weight="1.0">
            <value>WFDPDAPQAAREPAPVAFDN</value>
            <value>0</value>
         </instance>
         <instance weight="1.0">
            <value>MIESIKMYLEYEEHDREILL</value>
            <value>0</value>
         </instance>
         <instance weight="1.0">
            <value>VVQAEACEIDPKEYMNPILM</value>
            <value>0</value>
         </instance>
         <instance weight="1.0">
            <value>QKKITRQINSESIW</value>
            <value>0</value>
         </instance>
         <instance weight="1.0">
            <value>YAVYDFEYNLA</value>
            <value>0</value>
         </instance>
         <instance weight="1.0">
            <value>CGKGDSSIRYFEITSE</value>
            <value>0</value>
         </instance>
         <instance weight="1.0">
            <value>TIAVPTGVKIFNWLFTM</value>
            <value>0</value>
         </instance>
         <instance weight="1.0">
            <value>ISSEDVLHSWAVP</value>
            <value>0</value>
         </instance>
         <instance weight="1.0">
            <value>TVIVLTMIQWWR</value>
            <value>0</value>
         </instance>
         <instance weight="1.0">
            <value>IKSFRDCVALF</value>
            <value>0</value>
         </instance>
         <instance weight="1.0">
            <value>TSCFVSLFLPAGWIL</value>
            <value>0</value>
         </instance>
         <instance weight="1.0">
            <value>ITGTLKRKIITDI</value>
            <value>0</value>
         </instance>
         <instance weight="1.0">
            <value>VFLEQKKMLKSGL</value>
            <value>0</value>
         </instance>
         <instance weight="1.0">
            <value>RERSRERERHRDRDRDRDRE</value>
            <value>0</value>
         </instance>
         <instance weight="1.0">
            <value>LLSVYVQAANLHLSVLRDVS</value>
            <value>0</value>
         </instance>
         <instance weight="1.0">
            <value>YEINAKSSLEYRPTYEEETY</value>
            <value>0</value>
         </instance>
         <instance weight="1.0">
            <value>KSIEPIQKLSFDGQKVYRTI</value>
            <value>0</value>
         </instance>
         <instance weight="1.0">
            <value>GFVAVGIGAAVGAWLRWGLS</value>
            <value>0</value>
         </instance>
         <instance weight="1.0">
            <value>DEHGFIAREFSRKYRIPADV</value>
            <value>0</value>
         </instance>
         <instance weight="1.0">
            <value>SDLFPTSTSLSPFYLRPPSF</value>
            <value>0</value>
         </instance>
         <instance weight="1.0">
            <value>PHQIETSGFVVEGQKSPYPL</value>
            <value>0</value>
         </instance>
         <instance weight="1.0">
            <value>VVSGSALAGVVPQW</value>
            <value>0</value>
         </instance>
         <instance weight="1.0">
            <value>IERLQFIADHCPTLRVEALKMA</value>
            <value>0</value>
         </instance>
         <instance weight="1.0">
            <value>RLEALKHALHCTILASAG</value>
            <value>0</value>
         </instance>
         <instance weight="1.0">
            <value>GKYRQILEKAIQ</value>
            <value>0</value>
         </instance>
         <instance weight="1.0">
            <value>TLREGKGLSVPFTCKLNNPQRYLLY</value>
            <value>0</value>
         </instance>
         <instance weight="1.0">
            <value>HVMVRPRGGDFLYSETEYRS</value>
            <value>0</value>
         </instance>
         <instance weight="1.0">
            <value>KCKKPFYPYNPVTGAPLTGG</value>
            <value>0</value>
         </instance>
         <instance weight="1.0">
            <value>KTCPEGNNLCFKGTLKFPKKITY</value>
            <value>0</value>
         </instance>
         <instance weight="1.0">
            <value>YKRHRQKQKHKDK</value>
            <value>0</value>
         </instance>
         <instance weight="1.0">
            <value>LNAQHVLAACAETGA</value>
            <value>0</value>
         </instance>
         <instance weight="1.0">
            <value>RADWKRPLQAEEQALSMDFKT</value>
            <value>0</value>
         </instance>
         <instance weight="1.0">
            <value>TWIGGQPVEYPFIAIGQLASIL</value>
            <value>0</value>
         </instance>
         <instance weight="1.0">
            <value>GFSVDNATLNRFFSL</value>
            <value>0</value>
         </instance>
         <instance weight="1.0">
            <value>GASMFFICLFIHVGRGVY</value>
            <value>0</value>
         </instance>
         <instance weight="1.0">
            <value>LFWLLVADVIILT</value>
            <value>0</value>
         </instance>
         <instance weight="1.0">
            <value>ETWNIGVLLLFAV</value>
            <value>0</value>
         </instance>
         <instance weight="1.0">
            <value>WWNFGSMLLTCLA</value>
            <value>0</value>
         </instance>
         <instance weight="1.0">
            <value>PPHIKPEWYFLFA</value>
            <value>0</value>
         </instance>
         <instance weight="1.0">
            <value>CRDVNYGWLIRYL</value>
            <value>0</value>
         </instance>
         <instance weight="1.0">
            <value>LYFSIILIFMPLA</value>
            <value>0</value>
         </instance>
         <instance weight="1.0">
            <value>LAIMPLLHTSKQR</value>
            <value>0</value>
         </instance>
         <instance weight="1.0">
            <value>LLDLSRVRGSAFR</value>
            <value>0</value>
         </instance>
         <instance weight="1.0">
            <value>GVLALVLSILVLA</value>
            <value>0</value>
         </instance>
         <instance weight="1.0">
            <value>MIQSQINRNIRLD</value>
            <value>0</value>
         </instance>
         <instance weight="1.0">
            <value>TAEVRTPEQGGGP</value>
            <value>0</value>
         </instance>
         <instance weight="1.0">
            <value>RTSKLELREVKNL</value>
            <value>0</value>
         </instance>
         <instance weight="1.0">
            <value>NTGIGLAFVCAAK</value>
            <value>0</value>
         </instance>
         <instance weight="1.0">
            <value>FPDLEGQRLNCSH</value>
            <value>0</value>
         </instance>
         <instance weight="1.0">
            <value>EIAPPTALPNIAK</value>
            <value>0</value>
         </instance>
         <instance weight="1.0">
            <value>GRVPAGSVVVSGN</value>
            <value>0</value>
         </instance>
         <instance weight="1.0">
            <value>VDAVFDSITEALR</value>
            <value>0</value>
         </instance>
         <instance weight="1.0">
            <value>GRGLEYLYLSVHD</value>
            <value>0</value>
         </instance>
         <instance weight="1.0">
            <value>EFPVFVKPANMGS</value>
            <value>0</value>
         </instance>
         <instance weight="1.0">
            <value>YQEIPLAPEAASV</value>
            <value>0</value>
         </instance>
         <instance weight="1.0">
            <value>KYDMGHNHNDMDG</value>
            <value>0</value>
         </instance>
         <instance weight="1.0">
            <value>RLTHSIEVSQIAR</value>
            <value>0</value>
         </instance>
         <instance weight="1.0">
            <value>VSKEEAEGLLAAG</value>
            <value>0</value>
         </instance>
         <instance weight="1.0">
            <value>DQATAKRLDVMQN</value>
            <value>0</value>
         </instance>
         <instance weight="1.0">
            <value>DSFVFLTLAGAMI</value>
            <value>0</value>
         </instance>
         <instance weight="1.0">
            <value>SPNYLDDPTNSWY</value>
            <value>0</value>
         </instance>
         <instance weight="1.0">
            <value>RRPPPTPRSRSRS</value>
            <value>0</value>
         </instance>
         <instance weight="1.0">
            <value>RTRTINVRIPPGV</value>
            <value>0</value>
         </instance>
         <instance weight="1.0">
            <value>SDLRVKVKLNLKE</value>
            <value>0</value>
         </instance>
         <instance weight="1.0">
            <value>EKLSSQENSPKSA</value>
            <value>0</value>
         </instance>
         <instance weight="1.0">
            <value>AEQQEPEVALRQM</value>
            <value>0</value>
         </instance>
         <instance weight="1.0">
            <value>KVPYLAVARTFEK</value>
            <value>0</value>
         </instance>
         <instance weight="1.0">
            <value>QRPGAETNSSGQY</value>
            <value>0</value>
         </instance>
         <instance weight="1.0">
            <value>GPDRILLRPREKK</value>
            <value>0</value>
         </instance>
         <instance weight="1.0">
            <value>QIGGVALGTVQIV</value>
            <value>0</value>
         </instance>
         <instance weight="1.0">
            <value>IIVFDDPITLSHS</value>
            <value>0</value>
         </instance>
         <instance weight="1.0">
            <value>RIHDDLARTIDLC</value>
            <value>0</value>
         </instance>
         <instance weight="1.0">
            <value>AQLVADCVKAMRD</value>
            <value>0</value>
         </instance>
         <instance weight="1.0">
            <value>LYCLSWPSRLETP</value>
            <value>0</value>
         </instance>
         <instance weight="1.0">
            <value>FLGYGQGVAKAWQ</value>
            <value>0</value>
         </instance>
         <instance weight="1.0">
            <value>IVGADGATHQGAF</value>
            <value>0</value>
         </instance>
         <instance weight="1.0">
            <value>QEINYQAIQHEIA</value>
            <value>0</value>
         </instance>
         <instance weight="1.0">
            <value>VTANLDRQIKVST</value>
            <value>0</value>
         </instance>
         <instance weight="1.0">
            <value>LDLKAAADTLAVR</value>
            <value>0</value>
         </instance>
         <instance weight="1.0">
            <value>LDDNDRIFSLSSY</value>
            <value>0</value>
         </instance>
         <instance weight="1.0">
            <value>LKAELKKSLQDRR</value>
            <value>0</value>
         </instance>
         <instance weight="1.0">
            <value>ITVVCTLLWLYKQ</value>
            <value>0</value>
         </instance>
         <instance weight="1.0">
            <value>LTKVPNFHSRRDK</value>
            <value>0</value>
         </instance>
         <instance weight="1.0">
            <value>LSYRNGYAIVRRP</value>
            <value>0</value>
         </instance>
         <instance weight="1.0">
            <value>GGRTVGAGTVTEV</value>
            <value>0</value>
         </instance>
         <instance weight="1.0">
            <value>TIIMAYLHGINWR</value>
            <value>0</value>
         </instance>
         <instance weight="1.0">
            <value>TISNLTAVRDWQL</value>
            <value>0</value>
         </instance>
         <instance weight="1.0">
            <value>YNKHCILVVNKCE</value>
            <value>0</value>
         </instance>
         <instance weight="1.0">
            <value>EIPVIVIATKADK</value>
            <value>0</value>
         </instance>
         <instance weight="1.0">
            <value>IDLPGFGYAKVSK</value>
            <value>0</value>
         </instance>
         <instance weight="1.0">
            <value>HFVDVPGYGYARV</value>
            <value>0</value>
         </instance>
         <instance weight="1.0">
            <value>AEIGEGKDEAWSA</value>
            <value>0</value>
         </instance>
         <instance weight="1.0">
            <value>KLYQKIGYATQFI</value>
            <value>0</value>
         </instance>
         <instance weight="0.5">
            <value>IGTLTETSEAIQL</value>
            <value>0</value>
         </instance>
         <instance weight="0.5">
            <value>IGSITESIEACKM</value>
            <value>0</value>
         </instance>
         <instance weight="1.0">
            <value>VMGQKIAIMSDKA</value>
            <value>0</value>
         </instance>
         <instance weight="1.0">
            <value>IPKMYKREVAVKA</value>
            <value>0</value>
         </instance>
         <instance weight="1.0">
            <value>TFELGRIVGCGQA</value>
            <value>0</value>
         </instance>
         <instance weight="1.0">
            <value>LYFAIKDSKAVLN</value>
            <value>0</value>
         </instance>
         <instance weight="1.0">
            <value>QYRRWLKSDVLIR</value>
            <value>0</value>
         </instance>
         <instance weight="1.0">
            <value>EENLQELETIVSR</value>
            <value>0</value>
         </instance>
         <instance weight="1.0">
            <value>VRAEFDITPDLWF</value>
            <value>0</value>
         </instance>
         <instance weight="1.0">
            <value>IKRGQTLLLEAFG</value>
            <value>0</value>
         </instance>
         <instance weight="1.0">
            <value>LAQTAGVLELSKE</value>
            <value>0</value>
         </instance>
         <instance weight="1.0">
            <value>YDNLSKNIIPDSW</value>
            <value>0</value>
         </instance>
         <instance weight="1.0">
            <value>SDSSMVVIIVAAV</value>
            <value>0</value>
         </instance>
         <instance weight="1.0">
            <value>FPCNAIGRKQCQT</value>
            <value>0</value>
         </instance>
         <instance weight="1.0">
            <value>LFSADGKPIVTAE</value>
            <value>0</value>
         </instance>
         <instance weight="1.0">
            <value>LLVVADLLARIIH</value>
            <value>0</value>
         </instance>
         <instance weight="1.0">
            <value>LVTPDGPVEFNCP</value>
            <value>0</value>
         </instance>
         <instance weight="1.0">
            <value>EGMNQASNPKFLR</value>
            <value>0</value>
         </instance>
         <instance weight="1.0">
            <value>GWGKITRLQYLYS</value>
            <value>0</value>
         </instance>
         <instance weight="1.0">
            <value>RLLASKCVTDECF</value>
            <value>0</value>
         </instance>
         <instance weight="1.0">
            <value>GGDAGDAFDGYDF</value>
            <value>0</value>
         </instance>
         <instance weight="1.0">
            <value>VAAGGVKGIIRVI</value>
            <value>0</value>
         </instance>
         <instance weight="1.0">
            <value>KADNKKRNFLTHS</value>
            <value>0</value>
         </instance>
         <instance weight="1.0">
            <value>GSSRPVKGQVVTV</value>
            <value>0</value>
         </instance>
         <instance weight="1.0">
            <value>FPLNGLIAGWQEG</value>
            <value>0</value>
         </instance>
         <instance weight="1.0">
            <value>LYPIEDQILNAQE</value>
            <value>0</value>
         </instance>
         <instance weight="1.0">
            <value>RQEILSSNIANAD</value>
            <value>0</value>
         </instance>
         <instance weight="1.0">
            <value>FVARLEKMNVDVG</value>
            <value>0</value>
         </instance>
         <instance weight="1.0">
            <value>IFPPYESNNKLNN</value>
            <value>0</value>
         </instance>
         <instance weight="1.0">
            <value>TNQLATLEKTTTT</value>
            <value>0</value>
         </instance>
         <instance weight="1.0">
            <value>LRFATFIIAMMAM</value>
            <value>0</value>
         </instance>
         <instance weight="1.0">
            <value>DINAQSKVRVFCT</value>
            <value>0</value>
         </instance>
         <instance weight="1.0">
            <value>TITAPKVMMVVAT</value>
            <value>0</value>
         </instance>
         <instance weight="1.0">
            <value>CTLPSVTDMMNDI</value>
            <value>0</value>
         </instance>
         <instance weight="1.0">
            <value>KVAIKKENPPIAGHYKA</value>
            <value>0</value>
         </instance>
         <instance weight="1.0">
            <value>YENNIIKNC</value>
            <value>0</value>
         </instance>
         <instance weight="1.0">
            <value>KIIDGKTIAQQVRSE</value>
            <value>0</value>
         </instance>
         <instance weight="1.0">
            <value>YFLDPDGHRLEA</value>
            <value>0</value>
         </instance>
         <instance weight="1.0">
            <value>AFEDTLAIERYVNAQLLDIH</value>
            <value>0</value>
         </instance>
         <instance weight="1.0">
            <value>RVKESVVVYHHPDHRNQAF</value>
            <value>0</value>
         </instance>
         <instance weight="1.0">
            <value>DRQVVVGLPDVKGREQILKV</value>
            <value>0</value>
         </instance>
         <instance weight="1.0">
            <value>RLLEIVDKNTPMLEAFREAD</value>
            <value>0</value>
         </instance>
         <instance weight="1.0">
            <value>YEAARPAERPVAFAPEPAPE</value>
            <value>0</value>
         </instance>
         <instance weight="1.0">
            <value>IWGFNGTERPGAVYL</value>
            <value>0</value>
         </instance>
         <instance weight="1.0">
            <value>AWCRENINASRG</value>
            <value>0</value>
         </instance>
         <instance weight="1.0">
            <value>VLLLPSSNISYRHKYDLPTN</value>
            <value>0</value>
         </instance>
         <instance weight="1.0">
            <value>ERGYRMPCPQDCPISLHEL</value>
            <value>0</value>
         </instance>
         <instance weight="1.0">
            <value>KIGINGFGRIGRLVARVALQ</value>
            <value>0</value>
         </instance>
         <instance weight="1.0">
            <value>DVSVVDLVVRLEKGASYDQI</value>
            <value>0</value>
         </instance>
         <instance weight="1.0">
            <value>QTVIPINIETMAFVVPTTIM</value>
            <value>0</value>
         </instance>
         <instance weight="1.0">
            <value>TIDEGLWDTLSA</value>
            <value>0</value>
         </instance>
         <instance weight="1.0">
            <value>ESNITSTLNISQ</value>
            <value>0</value>
         </instance>
         <instance weight="1.0">
            <value>VGNEDFAVLLGD</value>
            <value>0</value>
         </instance>
         <instance weight="1.0">
            <value>SSGGSASAVAGD</value>
            <value>0</value>
         </instance>
         <instance weight="1.0">
            <value>AIEKAIDDLIAG</value>
            <value>0</value>
         </instance>
         <instance weight="1.0">
            <value>TRAHMEEDAGKS</value>
            <value>0</value>
         </instance>
         <instance weight="1.0">
            <value>ELEHQHQQEADD</value>
            <value>0</value>
         </instance>
         <instance weight="1.0">
            <value>MYNMTVAVAYIP</value>
            <value>0</value>
         </instance>
         <instance weight="1.0">
            <value>NCFELMKAYIEA</value>
            <value>0</value>
         </instance>
         <instance weight="1.0">
            <value>APAEDHSLGHRR</value>
            <value>0</value>
         </instance>
         <instance weight="1.0">
            <value>FVIPAQKLEAIS</value>
            <value>0</value>
         </instance>
         <instance weight="1.0">
            <value>PPPLSAVNLKSS</value>
            <value>0</value>
         </instance>
         <instance weight="1.0">
            <value>PTFDLTKVLEAG</value>
            <value>0</value>
         </instance>
         <instance weight="1.0">
            <value>KEPLYHNLITIF</value>
            <value>0</value>
         </instance>
         <instance weight="1.0">
            <value>RDLKPTLESKFI</value>
            <value>0</value>
         </instance>
         <instance weight="1.0">
            <value>IGRQSSFKNGFN</value>
            <value>0</value>
         </instance>
         <instance weight="1.0">
            <value>TKYTQNGKTVIK</value>
            <value>0</value>
         </instance>
         <instance weight="1.0">
            <value>AFPDEFLFDVWG</value>
            <value>0</value>
         </instance>
         <instance weight="1.0">
            <value>NVSWGDNVAAAW</value>
            <value>0</value>
         </instance>
         <instance weight="1.0">
            <value>FFKGYTIKQWGM</value>
            <value>0</value>
         </instance>
         <instance weight="1.0">
            <value>REWNHDASLDWH</value>
            <value>0</value>
         </instance>
         <instance weight="1.0">
            <value>ALAKGMEIDCPR</value>
            <value>0</value>
         </instance>
         <instance weight="1.0">
            <value>KHHALFLGRGDQ</value>
            <value>0</value>
         </instance>
         <instance weight="1.0">
            <value>ALSAVILAAGKG</value>
            <value>0</value>
         </instance>
         <instance weight="1.0">
            <value>AAQTGRIGDGKI</value>
            <value>0</value>
         </instance>
         <instance weight="1.0">
            <value>KQVPILQKDDSR</value>
            <value>0</value>
         </instance>
         <instance weight="1.0">
            <value>DQLGIAVYGN</value>
            <value>0</value>
         </instance>
         <instance weight="1.0">
            <value>KQIETGPFLE</value>
            <value>0</value>
         </instance>
         <instance weight="1.0">
            <value>YVGAEVSVGS</value>
            <value>0</value>
         </instance>
         <instance weight="1.0">
            <value>TTSVNPDVFV</value>
            <value>0</value>
         </instance>
         <instance weight="1.0">
            <value>LRIGAIRFFA</value>
            <value>0</value>
         </instance>
         <instance weight="1.0">
            <value>IPLPKLYISM</value>
            <value>0</value>
         </instance>
         <instance weight="1.0">
            <value>PSPPSPAPPS</value>
            <value>0</value>
         </instance>
         <instance weight="1.0">
            <value>ARFGAALGAQ</value>
            <value>0</value>
         </instance>
         <instance weight="1.0">
            <value>LHAFLDGRDT</value>
            <value>0</value>
         </instance>
         <instance weight="1.0">
            <value>LCSKSSIDGA</value>
            <value>0</value>
         </instance>
         <instance weight="1.0">
            <value>CNQFREQAPE</value>
            <value>0</value>
         </instance>
         <instance weight="1.0">
            <value>LRVQPTIHEI</value>
            <value>0</value>
         </instance>
         <instance weight="1.0">
            <value>EDGCNSRTII</value>
            <value>0</value>
         </instance>
         <instance weight="1.0">
            <value>GRLLGGVEKV</value>
            <value>0</value>
         </instance>
         <instance weight="1.0">
            <value>IDGNEYIDYV</value>
            <value>0</value>
         </instance>
         <instance weight="1.0">
            <value>DYLQAYGPII</value>
            <value>0</value>
         </instance>
         <instance weight="1.0">
            <value>LKLGVFIPPS</value>
            <value>0</value>
         </instance>
         <instance weight="1.0">
            <value>GYATPATGVV</value>
            <value>0</value>
         </instance>
         <instance weight="1.0">
            <value>WEFGFSTWLP</value>
            <value>0</value>
         </instance>
         <instance weight="1.0">
            <value>AGNDLTIADL</value>
            <value>0</value>
         </instance>
         <instance weight="1.0">
            <value>YQHVCTYRDV</value>
            <value>0</value>
         </instance>
         <instance weight="1.0">
            <value>LDEAISLCKG</value>
            <value>0</value>
         </instance>
         <instance weight="1.0">
            <value>GNNALRHLMI</value>
            <value>0</value>
         </instance>
         <instance weight="1.0">
            <value>AHILEGLRIA</value>
            <value>0</value>
         </instance>
         <instance weight="1.0">
            <value>HHMIYEVVDN</value>
            <value>0</value>
         </instance>
         <instance weight="1.0">
            <value>AGGSHTFQRM</value>
            <value>0</value>
         </instance>
         <instance weight="1.0">
            <value>CIVMLQHEHD</value>
            <value>0</value>
         </instance>
         <instance weight="1.0">
            <value>SFPTTKTYFP</value>
            <value>0</value>
         </instance>
         <instance weight="1.0">
            <value>NAKVLAHGEK</value>
            <value>0</value>
         </instance>
         <instance weight="1.0">
            <value>VLAAHFGKDF</value>
            <value>0</value>
         </instance>
         <instance weight="1.0">
            <value>EKQLITGLWG</value>
            <value>0</value>
         </instance>
         <instance weight="1.0">
            <value>GATQLNNKIC</value>
            <value>0</value>
         </instance>
         <instance weight="1.0">
            <value>IAADAAAVDG</value>
            <value>0</value>
         </instance>
         <instance weight="1.0">
            <value>VAAYQVSGEY</value>
            <value>0</value>
         </instance>
         <instance weight="1.0">
            <value>QGDLDQHTPL</value>
            <value>0</value>
         </instance>
         <instance weight="0.5">
            <value>PSGNYLAISN</value>
            <value>0</value>
         </instance>
         <instance weight="1.0">
            <value>QAAIDQINGK</value>
            <value>0</value>
         </instance>
         <instance weight="1.0">
            <value>ECKVVTDEIG</value>
            <value>0</value>
         </instance>
         <instance weight="1.0">
            <value>FRRVPALDTY</value>
            <value>0</value>
         </instance>
         <instance weight="1.0">
            <value>VVPASQAGSP</value>
            <value>0</value>
         </instance>
         <instance weight="1.0">
            <value>NSGAQLAGGF</value>
            <value>0</value>
         </instance>
         <instance weight="1.0">
            <value>FNTIGTVSYD</value>
            <value>0</value>
         </instance>
         <instance weight="1.0">
            <value>RGGLLLRTEF</value>
            <value>0</value>
         </instance>
         <instance weight="1.0">
            <value>QFDKTQAISI</value>
            <value>0</value>
         </instance>
         <instance weight="1.0">
            <value>LNGAMELAPA</value>
            <value>0</value>
         </instance>
         <instance weight="1.0">
            <value>LEVIAAIIRA</value>
            <value>0</value>
         </instance>
         <instance weight="1.0">
            <value>SEEGNVDCLG</value>
            <value>0</value>
         </instance>
         <instance weight="1.0">
            <value>NLISGKTNRI</value>
            <value>0</value>
         </instance>
         <instance weight="1.0">
            <value>VLGESVYGYP</value>
            <value>0</value>
         </instance>
         <instance weight="1.0">
            <value>KMAVKIESEN</value>
            <value>0</value>
         </instance>
         <instance weight="1.0">
            <value>DLFSSQGILF</value>
            <value>0</value>
         </instance>
         <instance weight="1.0">
            <value>TGKQTLNTGV</value>
            <value>0</value>
         </instance>
         <instance weight="1.0">
            <value>FDQIKLPIRR</value>
            <value>0</value>
         </instance>
         <instance weight="1.0">
            <value>KEDFIASIIA</value>
            <value>0</value>
         </instance>
         <instance weight="0.5">
            <value>SNIENLPALL</value>
            <value>0</value>
         </instance>
         <instance weight="1.0">
            <value>DVTFAARAGA</value>
            <value>0</value>
         </instance>
         <instance weight="1.0">
            <value>LAFPAPLYYP</value>
            <value>0</value>
         </instance>
         <instance weight="1.0">
            <value>KTEVGDNWRL</value>
            <value>0</value>
         </instance>
         <instance weight="1.0">
            <value>QVGQCSFQQP</value>
            <value>0</value>
         </instance>
         <instance weight="1.0">
            <value>ELFGHKRGAF</value>
            <value>0</value>
         </instance>
         <instance weight="1.0">
            <value>DPSIVLLLQC</value>
            <value>0</value>
         </instance>
         <instance weight="1.0">
            <value>RYDVFCFAAA</value>
            <value>0</value>
         </instance>
         <instance weight="1.0">
            <value>SFKEMEEKSM</value>
            <value>0</value>
         </instance>
         <instance weight="1.0">
            <value>IIDTGRTLKY</value>
            <value>0</value>
         </instance>
         <instance weight="1.0">
            <value>GVKKDNIELQ</value>
            <value>0</value>
         </instance>
         <instance weight="1.0">
            <value>VQAAILTGDQ</value>
            <value>0</value>
         </instance>
         <instance weight="1.0">
            <value>LGFEAEEKEE</value>
            <value>0</value>
         </instance>
         <instance weight="1.0">
            <value>WKEFGLILKE</value>
            <value>0</value>
         </instance>
         <instance weight="1.0">
            <value>EYLEIGAVPE</value>
            <value>0</value>
         </instance>
         <instance weight="1.0">
            <value>GGLNSGMMIA</value>
            <value>0</value>
         </instance>
         <instance weight="1.0">
            <value>SSGYSLGSDA</value>
            <value>0</value>
         </instance>
         <instance weight="1.0">
            <value>FANLRPNGTQ</value>
            <value>0</value>
         </instance>
         <instance weight="1.0">
            <value>LWGAASMTAC</value>
            <value>0</value>
         </instance>
         <instance weight="1.0">
            <value>CPHCHGDRLR</value>
            <value>0</value>
         </instance>
         <instance weight="1.0">
            <value>VGFAMSIIDE</value>
            <value>0</value>
         </instance>
         <instance weight="1.0">
            <value>AAVQIIDLPG</value>
            <value>0</value>
         </instance>
         <instance weight="1.0">
            <value>LVNQAKSLAT</value>
            <value>0</value>
         </instance>
         <instance weight="1.0">
            <value>LLVMTPELRI</value>
            <value>0</value>
         </instance>
         <instance weight="1.0">
            <value>INEALARLSD</value>
            <value>0</value>
         </instance>
         <instance weight="1.0">
            <value>ERKNHLGNKV</value>
            <value>0</value>
         </instance>
         <instance weight="1.0">
            <value>WMNRENEDAE</value>
            <value>0</value>
         </instance>
         <instance weight="1.0">
            <value>INFRHKDANS</value>
            <value>0</value>
         </instance>
         <instance weight="1.0">
            <value>IVAYTAGKMKK</value>
            <value>0</value>
         </instance>
         <instance weight="1.0">
            <value>GLMARYREQN</value>
            <value>0</value>
         </instance>
         <instance weight="1.0">
            <value>PQTIESINHV</value>
            <value>0</value>
         </instance>
         <instance weight="1.0">
            <value>DKAIHQYLEGV</value>
            <value>0</value>
         </instance>
         <instance weight="1.0">
            <value>EIFLITARRVVT</value>
            <value>0</value>
         </instance>
         <instance weight="1.0">
            <value>ELRTKNQRPGR</value>
            <value>0</value>
         </instance>
         <instance weight="1.0">
            <value>ALGLKEKNLYLSCGMKDGKPT</value>
            <value>0</value>
         </instance>
         <instance weight="1.0">
            <value>ADLSGMSGARDL</value>
            <value>0</value>
         </instance>
         <instance weight="1.0">
            <value>DCVIISHFHLDHCGAL</value>
            <value>0</value>
         </instance>
         <instance weight="1.0">
            <value>LGRVGRRPMLMTGL</value>
            <value>0</value>
         </instance>
         <instance weight="1.0">
            <value>VSVDCSEYPKP</value>
            <value>0</value>
         </instance>
         <instance weight="1.0">
            <value>FVVDAGNENLFFISPLTIYHV</value>
            <value>0</value>
         </instance>
         <instance weight="1.0">
            <value>TPSATRVGN</value>
            <value>0</value>
         </instance>
         <instance weight="1.0">
            <value>AGVFLLLSL</value>
            <value>0</value>
         </instance>
         <instance weight="1.0">
            <value>CLATPTLFD</value>
            <value>0</value>
         </instance>
         <instance weight="1.0">
            <value>DELSFELSD</value>
            <value>0</value>
         </instance>
         <instance weight="1.0">
            <value>LVRGKKLMM</value>
            <value>0</value>
         </instance>
         <instance weight="1.0">
            <value>QSTRIYVGD</value>
            <value>0</value>
         </instance>
         <instance weight="1.0">
            <value>TCPLVTKVH</value>
            <value>0</value>
         </instance>
         <instance weight="1.0">
            <value>LVIVVGSKN</value>
            <value>0</value>
         </instance>
         <instance weight="1.0">
            <value>ALSRRLRLR</value>
            <value>0</value>
         </instance>
         <instance weight="1.0">
            <value>GTDHQKGEF</value>
            <value>0</value>
         </instance>
         <instance weight="1.0">
            <value>KGVIFDGFP</value>
            <value>0</value>
         </instance>
         <instance weight="1.0">
            <value>MAEALQWHL</value>
            <value>0</value>
         </instance>
         <instance weight="1.0">
            <value>MMSVTNNLKVTAG</value>
            <value>0</value>
         </instance>
         <instance weight="1.0">
            <value>TLEIASRIQELVT</value>
            <value>0</value>
         </instance>
         <instance weight="1.0">
            <value>SNNRTIYKYIHSE</value>
            <value>0</value>
         </instance>
         <instance weight="1.0">
            <value>TNTWRAVGDMA</value>
            <value>0</value>
         </instance>
         <instance weight="1.0">
            <value>LSTAFAEHDWLNESTIKIVDI</value>
            <value>0</value>
         </instance>
         <instance weight="1.0">
            <value>NQEIEKFQKGEGKDEEKY</value>
            <value>0</value>
         </instance>
         <instance weight="1.0">
            <value>PASQTKVVELLKDGSGRRGDRR</value>
            <value>0</value>
         </instance>
         <instance weight="1.0">
            <value>VRRFDEILEASDGIMVARGDLG</value>
            <value>0</value>
         </instance>
         <instance weight="1.0">
            <value>CGHRGCGDGCCCPSCYRRYR</value>
            <value>0</value>
         </instance>
         <instance weight="1.0">
            <value>LGMPQFLSPEAQSLLRMLFKR</value>
            <value>0</value>
         </instance>
         <instance weight="1.0">
            <value>IGLTRIEKNKEREVNRLDLE</value>
            <value>0</value>
         </instance>
         <instance weight="1.0">
            <value>LAVSLGQRATISCRASESV</value>
            <value>0</value>
         </instance>
         <instance weight="1.0">
            <value>NFNLTFDGPSLKFQINGVTFVPP</value>
            <value>0</value>
         </instance>
         <instance weight="1.0">
            <value>QNQQQCQPLPKCPSPKCP</value>
            <value>0</value>
         </instance>
         <instance weight="1.0">
            <value>DVLSRSDDVRADG</value>
            <value>0</value>
         </instance>
         <instance weight="1.0">
            <value>GNCACGCMGGV</value>
            <value>0</value>
         </instance>
         <instance weight="1.0">
            <value>IKHRQILNDKV</value>
            <value>0</value>
         </instance>
         <instance weight="1.0">
            <value>GDKVKVMSTGQT</value>
            <value>0</value>
         </instance>
         <instance weight="1.0">
            <value>SLTPEEKIDIAI</value>
            <value>0</value>
         </instance>
         <instance weight="1.0">
            <value>IVEAPCCGPCMG</value>
            <value>0</value>
         </instance>
         <instance weight="1.0">
            <value>LTSQIYNHIEQI</value>
            <value>0</value>
         </instance>
         <instance weight="1.0">
            <value>QALADAGLIEL</value>
            <value>0</value>
         </instance>
         <instance weight="1.0">
            <value>GDPILWWSPHPRFL</value>
            <value>0</value>
         </instance>
         <instance weight="1.0">
            <value>IGVIISIMWFSY</value>
            <value>0</value>
         </instance>
         <instance weight="1.0">
            <value>LVAHFLAFSAT</value>
            <value>0</value>
         </instance>
         <instance weight="1.0">
            <value>SNSENLVKVPPSQ</value>
            <value>0</value>
         </instance>
         <instance weight="1.0">
            <value>FLQPVKLEKQTK</value>
            <value>0</value>
         </instance>
         <instance weight="1.0">
            <value>VLTPDFWGGCP</value>
            <value>0</value>
         </instance>
         <instance weight="1.0">
            <value>APVSRGYGETREI</value>
            <value>0</value>
         </instance>
         <instance weight="1.0">
            <value>FDDDNTGVWVQYS</value>
            <value>0</value>
         </instance>
         <instance weight="1.0">
            <value>RWEYTKPYAQLIVGDGKTLW</value>
            <value>0</value>
         </instance>
         <instance weight="1.0">
            <value>TLMKCNKMNRVQLKE</value>
            <value>0</value>
         </instance>
         <instance weight="1.0">
            <value>NLLAGKPIVQEFIQKKCD</value>
            <value>0</value>
         </instance>
         <instance weight="1.0">
            <value>GDILGAGLIRALK</value>
            <value>0</value>
         </instance>
         <instance weight="1.0">
            <value>IGAGSIIGGQVGMGDHATLE</value>
            <value>0</value>
         </instance>
         <instance weight="1.0">
            <value>GFGFVNDKGVWQKF</value>
            <value>0</value>
         </instance>
         <instance weight="1.0">
            <value>PLKWRTRLAAKIRRV</value>
            <value>0</value>
         </instance>
         <instance weight="1.0">
            <value>IAPRYQEVAVVSRG</value>
            <value>0</value>
         </instance>
         <instance weight="1.0">
            <value>VDDEAHEADHHVSQNGHTS</value>
            <value>0</value>
         </instance>
         <instance weight="1.0">
            <value>EKKHHYSTASKEKEV</value>
            <value>0</value>
         </instance>
         <instance weight="1.0">
            <value>VCQHEVKHLVSNVKSD</value>
            <value>0</value>
         </instance>
         <instance weight="1.0">
            <value>VAPFIRLAGTMEG</value>
            <value>0</value>
         </instance>
         <instance weight="1.0">
            <value>ALCYTAACTPTSC</value>
            <value>0</value>
         </instance>
         <instance weight="1.0">
            <value>EVPAAGSPGPLKSPQ</value>
            <value>0</value>
         </instance>
         <instance weight="1.0">
            <value>GTQPLYTLDGDG</value>
            <value>0</value>
         </instance>
         <instance weight="1.0">
            <value>SYMASVYVFAIMM</value>
            <value>0</value>
         </instance>
         <instance weight="1.0">
            <value>SSGALLERIYFYGKLEHSV</value>
            <value>0</value>
         </instance>
         <instance weight="1.0">
            <value>GDVSSDGKKEPSDKA</value>
            <value>0</value>
         </instance>
         <instance weight="1.0">
            <value>YEKTPLGEPAMIKHFHFNKLS</value>
            <value>0</value>
         </instance>
         <instance weight="1.0">
            <value>AQLYYSMQASYQMLDLL</value>
            <value>0</value>
         </instance>
         <instance weight="1.0">
            <value>PTDGRCHFDADEYWVA</value>
            <value>0</value>
         </instance>
         <instance weight="0.5">
            <value>NFIIGGPMGDCGLTGRKIIVD</value>
            <value>0</value>
         </instance>
         <instance weight="0.5">
            <value>GDAGLTGRKIIVDTYGGMARHG</value>
            <value>0</value>
         </instance>
         <instance weight="1.0">
            <value>LALLRQINAQLGITIVL</value>
            <value>0</value>
         </instance>
         <instance weight="1.0">
            <value>IVRLTFLGNGTYEPV</value>
            <value>0</value>
         </instance>
         <instance weight="1.0">
            <value>EAAKNRPNEERLSALGGWD</value>
            <value>0</value>
         </instance>
         <instance weight="1.0">
            <value>YEADYQSAQANL</value>
            <value>0</value>
         </instance>
         <instance weight="1.0">
            <value>DSPLGKLELSGCEQGLHEIK</value>
            <value>0</value>
         </instance>
         <instance weight="1.0">
            <value>NPARSVCNSKL</value>
            <value>0</value>
         </instance>
         <instance weight="1.0">
            <value>VDKTEMGIWECIELLNEFI</value>
            <value>0</value>
         </instance>
         <instance weight="1.0">
            <value>ARPAESEMTGYVATR</value>
            <value>0</value>
         </instance>
         <instance weight="1.0">
            <value>IKNAHSQSAKISFS</value>
            <value>0</value>
         </instance>
         <instance weight="1.0">
            <value>ALSNAWIDNAAL</value>
            <value>0</value>
         </instance>
         <instance weight="1.0">
            <value>MGCPSGGRPDEG</value>
            <value>0</value>
         </instance>
         <instance weight="1.0">
            <value>NEVKKKMDPGFPKLIADSW</value>
            <value>0</value>
         </instance>
         <instance weight="1.0">
            <value>GHKVTSYEIVKDDKESIQ</value>
            <value>0</value>
         </instance>
         <instance weight="1.0">
            <value>AVSVAALTLYDMIKAV</value>
            <value>0</value>
         </instance>
         <instance weight="1.0">
            <value>GVKMVEIGHKDVVFRKAIA</value>
            <value>0</value>
         </instance>
         <instance weight="1.0">
            <value>PPTDLPRWVYLPAIAG</value>
            <value>0</value>
         </instance>
         <instance weight="1.0">
            <value>KPDLAQTVVIGVALI</value>
            <value>0</value>
         </instance>
         <instance weight="1.0">
            <value>GPTGIKAPDGGWGW</value>
            <value>0</value>
         </instance>
         <instance weight="1.0">
            <value>TVTFYGALFREGDV</value>
            <value>0</value>
         </instance>
         <instance weight="1.0">
            <value>YPEDVTTYLSSRK</value>
            <value>0</value>
         </instance>
         <instance weight="1.0">
            <value>ENTVKARNADYNA</value>
            <value>0</value>
         </instance>
         <instance weight="1.0">
            <value>FFVGPVVGGWYK</value>
            <value>0</value>
         </instance>
         <instance weight="1.0">
            <value>SIIISAIITKWGIIK</value>
            <value>0</value>
         </instance>
         <instance weight="1.0">
            <value>FIFNHKPAKVFMGD</value>
            <value>0</value>
         </instance>
         <instance weight="1.0">
            <value>VKQEKLNLQHFQAGSS</value>
            <value>0</value>
         </instance>
         <instance weight="1.0">
            <value>ANMPATAISWTAYE</value>
            <value>0</value>
         </instance>
         <instance weight="1.0">
            <value>GKANRDVFVWMPLA</value>
            <value>0</value>
         </instance>
         <instance weight="1.0">
            <value>RLIDGIQNPDAAFRL</value>
            <value>0</value>
         </instance>
         <instance weight="1.0">
            <value>EALAGRLSPGDFVSLMTS</value>
            <value>0</value>
         </instance>
         <instance weight="1.0">
            <value>SGCVCKGKTCDTS</value>
            <value>0</value>
         </instance>
         <instance weight="1.0">
            <value>WGGGIALFSVVPV</value>
            <value>0</value>
         </instance>
         <instance weight="1.0">
            <value>YMDTEETDQRLEHH</value>
            <value>0</value>
         </instance>
         <instance weight="1.0">
            <value>MDPADYEALKKRLDEL</value>
            <value>0</value>
         </instance>
         <instance weight="1.0">
            <value>TNSIIADITKNIAGN</value>
            <value>0</value>
         </instance>
         <instance weight="1.0">
            <value>VDQHIKGLAALGAEIEIE</value>
            <value>0</value>
         </instance>
         <instance weight="1.0">
            <value>LLGALLARCPEGVVVPC</value>
            <value>0</value>
         </instance>
         <instance weight="1.0">
            <value>VHENRLGYLSGLAKMGAHCDL</value>
            <value>0</value>
         </instance>
         <instance weight="1.0">
            <value>GAKKIVYNLEDTLTIPPVMA</value>
            <value>0</value>
         </instance>
         <instance weight="1.0">
            <value>IAMNTPEVRAALDMGIEVIG</value>
            <value>0</value>
         </instance>
         <instance weight="1.0">
            <value>EFSHGELDSVSTASTSDLD</value>
            <value>0</value>
         </instance>
         <instance weight="1.0">
            <value>DGTQTLQGELTLALDK</value>
            <value>0</value>
         </instance>
         <instance weight="1.0">
            <value>RKSAPTDRRKAATLR</value>
            <value>0</value>
         </instance>
         <instance weight="1.0">
            <value>ELKKEQDTSAHL</value>
            <value>0</value>
         </instance>
         <instance weight="1.0">
            <value>VIHFGNPRVHASVPS</value>
            <value>0</value>
         </instance>
         <instance weight="1.0">
            <value>VDSTNSNDGIENTE</value>
            <value>0</value>
         </instance>
         <instance weight="1.0">
            <value>EIGPRAPYMVLLE</value>
            <value>0</value>
         </instance>
         <instance weight="1.0">
            <value>LKGKFQTAAQRAM</value>
            <value>0</value>
         </instance>
         <instance weight="1.0">
            <value>KFVREVLEKCMRL</value>
            <value>0</value>
         </instance>
         <instance weight="1.0">
            <value>KLETDIRKKRLLN</value>
            <value>0</value>
         </instance>
         <instance weight="1.0">
            <value>IGWPLRKDYITPN</value>
            <value>0</value>
         </instance>
         <instance weight="1.0">
            <value>VPMELAETHYGEH</value>
            <value>0</value>
         </instance>
         <instance weight="1.0">
            <value>KSDERLTAFRNKS</value>
            <value>0</value>
         </instance>
         <instance weight="1.0">
            <value>NGYNVLQRAASRV</value>
            <value>0</value>
         </instance>
         <instance weight="1.0">
            <value>KMMRHCRQCRADA</value>
            <value>0</value>
         </instance>
         <instance weight="1.0">
            <value>LIVGCDPKADSTR</value>
            <value>0</value>
         </instance>
         <instance weight="1.0">
            <value>TDETWLLDFSQGN</value>
            <value>0</value>
         </instance>
         <instance weight="1.0">
            <value>DRYMAIVHPFQPR</value>
            <value>0</value>
         </instance>
         <instance weight="1.0">
            <value>CWLPYHVYFILTA</value>
            <value>0</value>
         </instance>
         <instance weight="1.0">
            <value>TYSNSCYYIGKER</value>
            <value>0</value>
         </instance>
         <instance weight="1.0">
            <value>GGGAVPPACCNGI</value>
            <value>0</value>
         </instance>
         <instance weight="1.0">
            <value>IKGLEFYDGLQPG</value>
            <value>0</value>
         </instance>
         <instance weight="1.0">
            <value>IRLRADKGIAFLE</value>
            <value>0</value>
         </instance>
         <instance weight="1.0">
            <value>ASFLYMIPLSIAF</value>
            <value>0</value>
         </instance>
         <instance weight="1.0">
            <value>LFAAVYQCTDAVQ</value>
            <value>0</value>
         </instance>
         <instance weight="1.0">
            <value>IFNIGYEKFTDKQ</value>
            <value>0</value>
         </instance>
         <instance weight="1.0">
            <value>VSGIPMGPPRLPL</value>
            <value>0</value>
         </instance>
         <instance weight="1.0">
            <value>TGKDLGEVCHLYY</value>
            <value>0</value>
         </instance>
         <instance weight="1.0">
            <value>SSPSSQSRLSVPGRT</value>
            <value>0</value>
         </instance>
         <instance weight="1.0">
            <value>LRGLIKACEKRPVAL</value>
            <value>0</value>
         </instance>
         <instance weight="1.0">
            <value>ISVIKRNGDRESFDR</value>
            <value>0</value>
         </instance>
         <instance weight="1.0">
            <value>STSKCPNYDWTDYPP</value>
            <value>0</value>
         </instance>
         <instance weight="1.0">
            <value>GSLERSFVELSGAER</value>
            <value>0</value>
         </instance>
         <instance weight="1.0">
            <value>WSSNSNYALLGGLRAV</value>
            <value>0</value>
         </instance>
         <instance weight="1.0">
            <value>FLPVIGIGIYPDLVLS</value>
            <value>0</value>
         </instance>
         <instance weight="1.0">
            <value>SLFIFTTLTTLNLHFTL</value>
            <value>0</value>
         </instance>
         <instance weight="1.0">
            <value>SIIISAILSLYGFYEI</value>
            <value>0</value>
         </instance>
         <instance weight="1.0">
            <value>GVFLLIRFSPIILNHKEI</value>
            <value>0</value>
         </instance>
         <instance weight="1.0">
            <value>RWTTAVLDVEAD</value>
            <value>0</value>
         </instance>
         <instance weight="1.0">
            <value>EAGDDAGKVKWVDIND</value>
            <value>0</value>
         </instance>
         <instance weight="1.0">
            <value>HEPLERGFTRGKFGDV</value>
            <value>0</value>
         </instance>
         <instance weight="1.0">
            <value>TTFDGRFTLLPTCCL</value>
            <value>0</value>
         </instance>
         <instance weight="1.0">
            <value>GYQGIQAALEKKLNIK</value>
            <value>0</value>
         </instance>
         <instance weight="1.0">
            <value>AYGWKLMLPLALLNLVITGAV</value>
            <value>0</value>
         </instance>
         <instance weight="1.0">
            <value>GVVARAKSFNMIDIVD</value>
            <value>0</value>
         </instance>
         <instance weight="1.0">
            <value>EYATETREEL</value>
            <value>0</value>
         </instance>
         <instance weight="1.0">
            <value>VVAGSYWGQTDGQVM</value>
            <value>0</value>
         </instance>
         <instance weight="1.0">
            <value>ATSAPQQPPGPEDED</value>
            <value>0</value>
         </instance>
         <instance weight="1.0">
            <value>FVNGVLDKAAPVIRP</value>
            <value>0</value>
         </instance>
         <instance weight="1.0">
            <value>ILNTILKMSSAQGRF</value>
            <value>0</value>
         </instance>
         <instance weight="1.0">
            <value>ILFEDVYVPGSETPT</value>
            <value>0</value>
         </instance>
         <instance weight="1.0">
            <value>MLNPLIYSLRNRDVK</value>
            <value>0</value>
         </instance>
         <instance weight="1.0">
            <value>VLKHDRGISEQDLKY</value>
            <value>0</value>
         </instance>
         <instance weight="1.0">
            <value>PKIIPAIIVLMVVDF</value>
            <value>0</value>
         </instance>
         <instance weight="1.0">
            <value>FTNANFRDTVVEIMA</value>
            <value>0</value>
         </instance>
         <instance weight="1.0">
            <value>RLGCNLEAFFATLGG</value>
            <value>0</value>
         </instance>
         <instance weight="1.0">
            <value>EFFDKLNRLTSQREK</value>
            <value>0</value>
         </instance>
         <instance weight="1.0">
            <value>NIRIVSPKELQPSEK</value>
            <value>0</value>
         </instance>
         <instance weight="1.0">
            <value>LMFKSTAKRARNSIV</value>
            <value>0</value>
         </instance>
         <instance weight="1.0">
            <value>QTVPVTATSAGGGDA</value>
            <value>0</value>
         </instance>
         <instance weight="1.0">
            <value>VFFVCFAPLHFVRIPYTYSQTTNKT</value>
            <value>0</value>
         </instance>
         <instance weight="1.0">
            <value>HFLKCPKPSAPEI</value>
            <value>0</value>
         </instance>
         <instance weight="1.0">
            <value>IVQLVNERQPQA</value>
            <value>0</value>
         </instance>
         <instance weight="1.0">
            <value>KVLDQPSARRS</value>
            <value>0</value>
         </instance>
         <instance weight="1.0">
            <value>RCQWKGCSLEFTS</value>
            <value>0</value>
         </instance>
         <instance weight="1.0">
            <value>DGIGPNVISGTN</value>
            <value>0</value>
         </instance>
         <instance weight="1.0">
            <value>LTIPVIGIGAGKG</value>
            <value>0</value>
         </instance>
         <instance weight="1.0">
            <value>HYVGSVTVDQDLL</value>
            <value>0</value>
         </instance>
         <instance weight="1.0">
            <value>ELGIDEVMPNPYQ</value>
            <value>0</value>
         </instance>
         <instance weight="1.0">
            <value>LLRLITLPDAIKT</value>
            <value>0</value>
         </instance>
         <instance weight="1.0">
            <value>KMFACEHENVQPD</value>
            <value>0</value>
         </instance>
         <instance weight="1.0">
            <value>MILDEVQTGMGRT</value>
            <value>0</value>
         </instance>
         <instance weight="1.0">
            <value>DKRLGEYDRLKGA</value>
            <value>0</value>
         </instance>
         <instance weight="1.0">
            <value>DANDNSPFVLYPL</value>
            <value>0</value>
         </instance>
         <instance weight="1.0">
            <value>KVSEQNDADNVSV</value>
            <value>0</value>
         </instance>
         <instance weight="1.0">
            <value>MLAVTFSGGDKML</value>
            <value>0</value>
         </instance>
         <instance weight="1.0">
            <value>FKKKKQWLGSALK</value>
            <value>0</value>
         </instance>
         <instance weight="1.0">
            <value>AAIVKATTAYDDP</value>
            <value>0</value>
         </instance>
         <instance weight="1.0">
            <value>HHFLVVNMKGNDI</value>
            <value>0</value>
         </instance>
         <instance weight="1.0">
            <value>DERTACFWQSFVN</value>
            <value>0</value>
         </instance>
         <instance weight="1.0">
            <value>RPPLRPVCNACYR</value>
            <value>0</value>
         </instance>
         <instance weight="1.0">
            <value>ADKDVNKSKNKKR</value>
            <value>0</value>
         </instance>
         <instance weight="1.0">
            <value>LIPVTLAGLFVTA</value>
            <value>0</value>
         </instance>
         <instance weight="1.0">
            <value>TITSALFIGLTKI</value>
            <value>0</value>
         </instance>
         <instance weight="1.0">
            <value>FGFLLAALTITSALF</value>
            <value>0</value>
         </instance>
         <instance weight="1.0">
            <value>LVGLAIGFLLLKV</value>
            <value>0</value>
         </instance>
         <instance weight="1.0">
            <value>KEANENLEDAGNE</value>
            <value>0</value>
         </instance>
         <instance weight="1.0">
            <value>LSQIETEKLIAHL</value>
            <value>0</value>
         </instance>
         <instance weight="1.0">
            <value>INVINNLLEKV</value>
            <value>0</value>
         </instance>
         <instance weight="1.0">
            <value>FEVGKNLGTSEGAV</value>
            <value>0</value>
         </instance>
         <instance weight="1.0">
            <value>QDAITAVINSADVQ</value>
            <value>0</value>
         </instance>
         <instance weight="1.0">
            <value>DPTLSIYDAVKQFD</value>
            <value>0</value>
         </instance>
         <instance weight="1.0">
            <value>YRRRNHVNIHVRGY</value>
            <value>0</value>
         </instance>
         <instance weight="1.0">
            <value>FNLVTRLSVLDNVL</value>
            <value>0</value>
         </instance>
         <instance weight="1.0">
            <value>LTDKAWSRADKLSG</value>
            <value>0</value>
         </instance>
         <instance weight="1.0">
            <value>HHSGFLSLIPHAIN</value>
            <value>0</value>
         </instance>
         <instance weight="1.0">
            <value>KFTRLNMLRLARAV</value>
            <value>0</value>
         </instance>
         <instance weight="1.0">
            <value>APRPIAVPGSRPRK</value>
            <value>0</value>
         </instance>
         <instance weight="1.0">
            <value>ILATSFNKPILFPTINN</value>
            <value>0</value>
         </instance>
         <instance weight="1.0">
            <value>QARVEIAQHYNQMCKLLDENARES</value>
            <value>0</value>
         </instance>
         <instance weight="1.0">
            <value>GIGNFVFIAALTRYKKLRNLTNLLI</value>
            <value>0</value>
         </instance>
         <instance weight="1.0">
            <value>TCNNSKNKTLVTQNSGV</value>
            <value>0</value>
         </instance>
         <instance weight="1.0">
            <value>NLGIGDHPPVVQDEDADEVPLHQD</value>
            <value>0</value>
         </instance>
         <instance weight="1.0">
            <value>QIFENRELWEARYIHPGYHKIMEPE</value>
            <value>0</value>
         </instance>
         <instance weight="1.0">
            <value>AQFGGLPVPLDQTL</value>
            <value>0</value>
         </instance>
         <instance weight="1.0">
            <value>LPVDELIEKADGFAGV</value>
            <value>0</value>
         </instance>
         <instance weight="1.0">
            <value>FGGYGYRPFSYGYNPFSYGY</value>
            <value>0</value>
         </instance>
         <instance weight="1.0">
            <value>TSRDAQNLDELLGDKTDNFLF</value>
            <value>0</value>
         </instance>
         <instance weight="1.0">
            <value>TPHMQSTLEDIIELQASDTL</value>
            <value>0</value>
         </instance>
         <instance weight="1.0">
            <value>TNHDFDRLIEITKTCRRNPP</value>
            <value>0</value>
         </instance>
         <instance weight="1.0">
            <value>ESYIEFRNSTEKYMPRYGLQ</value>
            <value>0</value>
         </instance>
         <instance weight="1.0">
            <value>TLGKFGQQSGAIYVGNFRVVN</value>
            <value>0</value>
         </instance>
         <instance weight="1.0">
            <value>NHIKEIPGIGYKTAKRLEVL</value>
            <value>0</value>
         </instance>
         <instance weight="1.0">
            <value>VPVTLGVLCCAPRAHAASF</value>
            <value>0</value>
         </instance>
         <instance weight="1.0">
            <value>GSFKQAEKNYHSNDKELLAV</value>
            <value>0</value>
         </instance>
         <instance weight="1.0">
            <value>ILIVNSFNSSRFGINWQGF</value>
            <value>0</value>
         </instance>
         <instance weight="1.0">
            <value>ITKLQNLDALTNLTVL</value>
            <value>0</value>
         </instance>
         <instance weight="1.0">
            <value>WNFLRLSEKGYYRDV</value>
            <value>0</value>
         </instance>
         <instance weight="1.0">
            <value>ASLGVGVLSHNSWN</value>
            <value>0</value>
         </instance>
         <instance weight="1.0">
            <value>LAIVLGGDGTVLTSAR</value>
            <value>0</value>
         </instance>
         <instance weight="1.0">
            <value>LINNLKNDEGEQISY</value>
            <value>0</value>
         </instance>
         <instance weight="1.0">
            <value>LWGPLTQTLGVLAG</value>
            <value>0</value>
         </instance>
         <instance weight="1.0">
            <value>PRVVELLQRMPAGSGAHARFAGKF</value>
            <value>0</value>
         </instance>
         <instance weight="1.0">
            <value>TARADVGVEPLTW</value>
            <value>0</value>
         </instance>
         <instance weight="1.0">
            <value>KRTPMGIVLDALE</value>
            <value>0</value>
         </instance>
         <instance weight="1.0">
            <value>AVIVQRAIEESGI</value>
            <value>0</value>
         </instance>
         <instance weight="1.0">
            <value>RKDAVLCDEWIIT</value>
            <value>0</value>
         </instance>
         <instance weight="1.0">
            <value>NLYRNAQSNTVKV</value>
            <value>0</value>
         </instance>
         <instance weight="1.0">
            <value>AGAVVGGLGGYML</value>
            <value>0</value>
         </instance>
         <instance weight="1.0">
            <value>KEAPDTILWKAVE</value>
            <value>0</value>
         </instance>
         <instance weight="1.0">
            <value>NTKWEKIIDEDWS</value>
            <value>0</value>
         </instance>
         <instance weight="1.0">
            <value>GKVCGHYTQVVWR</value>
            <value>0</value>
         </instance>
         <instance weight="1.0">
            <value>ARSTIAKLLEWRA</value>
            <value>0</value>
         </instance>
         <instance weight="1.0">
            <value>HGVSRYNSDALRM</value>
            <value>0</value>
         </instance>
         <instance weight="1.0">
            <value>SWQDYVDNQLLAS</value>
            <value>0</value>
         </instance>
         <instance weight="1.0">
            <value>IEDISKNNNFEDA</value>
            <value>0</value>
         </instance>
         <instance weight="1.0">
            <value>ADIHARLSRAGVM</value>
            <value>0</value>
         </instance>
         <instance weight="1.0">
            <value>SLKMYHIADRLET</value>
            <value>0</value>
         </instance>
         <instance weight="1.0">
            <value>QGAASRAHQHSME</value>
            <value>0</value>
         </instance>
         <instance weight="1.0">
            <value>PGPHALYVPVKQV</value>
            <value>0</value>
         </instance>
         <instance weight="1.0">
            <value>LGWFAKEGQMDET</value>
            <value>0</value>
         </instance>
         <instance weight="1.0">
            <value>LTDAETKAFLKAG</value>
            <value>0</value>
         </instance>
         <instance weight="1.0">
            <value>SADDIKKAFVFID</value>
            <value>0</value>
         </instance>
         <instance weight="1.0">
            <value>VKKGSTAVGVRGK</value>
            <value>0</value>
         </instance>
         <instance weight="1.0">
            <value>SSLAWTGHLVHVA</value>
            <value>0</value>
         </instance>
         <instance weight="1.0">
            <value>TLWLLLTAGILIE</value>
            <value>0</value>
         </instance>
         <instance weight="1.0">
            <value>IITKEGIREEIVP</value>
            <value>0</value>
         </instance>
         <instance weight="1.0">
            <value>GIQGPDYVLVASD</value>
            <value>0</value>
         </instance>
         <instance weight="1.0">
            <value>GAFLTLSILDRYY</value>
            <value>0</value>
         </instance>
         <instance weight="1.0">
            <value>LPRAGEVHTGTTI</value>
            <value>0</value>
         </instance>
         <instance weight="1.0">
            <value>PLITDRFNSLEQI</value>
            <value>0</value>
         </instance>
         <instance weight="1.0">
            <value>RPNEYFTEERQTT</value>
            <value>0</value>
         </instance>
         <instance weight="1.0">
            <value>RSFADIITSIRYW</value>
            <value>0</value>
         </instance>
         <instance weight="0.5">
            <value>FTVRWLAVHGLAV</value>
            <value>0</value>
         </instance>
         <instance weight="0.5">
            <value>PIFTVRWLAVHGL</value>
            <value>0</value>
         </instance>
         <instance weight="1.0">
            <value>MARRTWLGDILRP</value>
            <value>0</value>
         </instance>
         <instance weight="1.0">
            <value>GRIPLWIIGTLAG</value>
            <value>0</value>
         </instance>
         <instance weight="1.0">
            <value>FQNTKLMTRLTYT</value>
            <value>0</value>
         </instance>
         <instance weight="1.0">
            <value>SKVSPADAAYGEA</value>
            <value>0</value>
         </instance>
         <instance weight="1.0">
            <value>PDGWSNNKNVVFS</value>
            <value>0</value>
         </instance>
         <instance weight="1.0">
            <value>AKETDISKYKSFN</value>
            <value>0</value>
         </instance>
         <instance weight="1.0">
            <value>VYLVEYGTGRMSR</value>
            <value>0</value>
         </instance>
         <instance weight="1.0">
            <value>GKTTVLRTLNRMH</value>
            <value>0</value>
         </instance>
         <instance weight="1.0">
            <value>DMKMAPNHVTALI</value>
            <value>0</value>
         </instance>
         <instance weight="1.0">
            <value>ADQFAKYADFFSI</value>
            <value>0</value>
         </instance>
         <instance weight="1.0">
            <value>IPMFSGGTCNPQF</value>
            <value>0</value>
         </instance>
         <instance weight="1.0">
            <value>SKLGNNPNFHRLR</value>
            <value>0</value>
         </instance>
         <instance weight="1.0">
            <value>IKPEEILVVHDEL</value>
            <value>0</value>
         </instance>
         <instance weight="1.0">
            <value>NQLWNISAVPSWS</value>
            <value>0</value>
         </instance>
         <instance weight="1.0">
            <value>LPDGVMAHIDSST</value>
            <value>0</value>
         </instance>
         <instance weight="1.0">
            <value>VLPKNAQAVVDVA</value>
            <value>0</value>
         </instance>
         <instance weight="1.0">
            <value>ETEQLVKKVSIIP</value>
            <value>0</value>
         </instance>
         <instance weight="1.0">
            <value>KAGITAIIQPGGS</value>
            <value>0</value>
         </instance>
         <instance weight="1.0">
            <value>MDWKGRDVISIRD</value>
            <value>0</value>
         </instance>
         <instance weight="1.0">
            <value>ESYVVDLKLVNMM</value>
            <value>0</value>
         </instance>
         <instance weight="1.0">
            <value>AFDAMGFGFVEIG</value>
            <value>0</value>
         </instance>
         <instance weight="1.0">
            <value>VVIEDLISTGGSS</value>
            <value>0</value>
         </instance>
         <instance weight="1.0">
            <value>PYIDAAMELKTKP</value>
            <value>0</value>
         </instance>
         <instance weight="1.0">
            <value>KDSLVSKLYNSDV</value>
            <value>0</value>
         </instance>
         <instance weight="1.0">
            <value>DGRDTVLLGAKPA</value>
            <value>0</value>
         </instance>
         <instance weight="1.0">
            <value>LTQHDMEITNNED</value>
            <value>0</value>
         </instance>
         <instance weight="1.0">
            <value>QDSTTCLIQALQQ</value>
            <value>0</value>
         </instance>
         <instance weight="1.0">
            <value>PYTNYGRPGTKYE</value>
            <value>0</value>
         </instance>
         <instance weight="1.0">
            <value>RYLSYLRDNYAEP</value>
            <value>0</value>
         </instance>
         <instance weight="1.0">
            <value>IIRFAEDNFNNTY</value>
            <value>0</value>
         </instance>
         <instance weight="1.0">
            <value>KATKKFLQCLGRY</value>
            <value>0</value>
         </instance>
         <instance weight="1.0">
            <value>RGFKTPLPGLVTV</value>
            <value>0</value>
         </instance>
         <instance weight="1.0">
            <value>AGTYGDVSLSDGV</value>
            <value>0</value>
         </instance>
         <instance weight="1.0">
            <value>IHFRVLAKALRMS</value>
            <value>0</value>
         </instance>
         <instance weight="1.0">
            <value>YKGRCYRIEDVPG</value>
            <value>0</value>
         </instance>
         <instance weight="1.0">
            <value>GYYDGRYWTMWKL</value>
            <value>0</value>
         </instance>
         <instance weight="1.0">
            <value>TQGAFSFLPDLTDQQINKQL</value>
            <value>0</value>
         </instance>
         <instance weight="1.0">
            <value>MQVTMKSSAVSGQRVGGARV</value>
            <value>0</value>
         </instance>
         <instance weight="1.0">
            <value>TIEVFRSNGLIANESGRLIDFL</value>
            <value>0</value>
         </instance>
         <instance weight="1.0">
            <value>TPESMLLAALMIVSMVSAAV</value>
            <value>0</value>
         </instance>
         <instance weight="1.0">
            <value>LDLKEDEYERLLEQKKLLS</value>
            <value>0</value>
         </instance>
         <instance weight="1.0">
            <value>MQLTESLGIVLFNRNYR</value>
            <value>0</value>
         </instance>
         <instance weight="1.0">
            <value>PKSAQRMAFHLLQ</value>
            <value>0</value>
         </instance>
         <instance weight="1.0">
            <value>STPPIANDVSLDFFVN</value>
            <value>0</value>
         </instance>
         <instance weight="1.0">
            <value>VLSDILRPSCASGWFN</value>
            <value>0</value>
         </instance>
         <instance weight="1.0">
            <value>KNGAALINFVDARVTDGFIL</value>
            <value>0</value>
         </instance>
         <instance weight="1.0">
            <value>ITNLLKNYENAFNALNDASE</value>
            <value>0</value>
         </instance>
         <instance weight="1.0">
            <value>VYLAPTRVNLQLAQERA</value>
            <value>0</value>
         </instance>
         <instance weight="1.0">
            <value>RIGNVEISQVTIVGIIRHAEKAPTNIVYKI</value>
            <value>0</value>
         </instance>
         <instance weight="1.0">
            <value>IDASKGMFVPRGVAN</value>
            <value>0</value>
         </instance>
         <instance weight="1.0">
            <value>ACLRNPVKIEAASKYST</value>
            <value>0</value>
         </instance>
         <instance weight="1.0">
            <value>VSTEKMSFLLSHTTGI</value>
            <value>0</value>
         </instance>
         <instance weight="1.0">
            <value>DVLVVIGSAESIDKRERLIP</value>
            <value>0</value>
         </instance>
         <instance weight="1.0">
            <value>KLFLIRFKSIDTIEAAERIK</value>
            <value>0</value>
         </instance>
         <instance weight="1.0">
            <value>GALLGLKVVGGKMTDLGRLGAF</value>
            <value>0</value>
         </instance>
         <instance weight="1.0">
            <value>PLFTATFNVQASSADYATFI</value>
            <value>0</value>
         </instance>
         <instance weight="1.0">
            <value>IEQEFLTDALPVKLI</value>
            <value>0</value>
         </instance>
         <instance weight="1.0">
            <value>VAIVVSRFNDFITGR</value>
            <value>0</value>
         </instance>
         <instance weight="1.0">
            <value>NIARKAISIAASKMPIRT</value>
            <value>0</value>
         </instance>
         <instance weight="1.0">
            <value>SKAEVNGGTIVKKFKPRAK</value>
            <value>0</value>
         </instance>
         <instance weight="1.0">
            <value>HYRRMIITLQSSYSIPP</value>
            <value>0</value>
         </instance>
         <instance weight="1.0">
            <value>TQDSVYKRFPGISRYTTRK</value>
            <value>0</value>
         </instance>
         <instance weight="1.0">
            <value>RGRIIVICSNPKHKQRQGMK</value>
            <value>0</value>
         </instance>
         <instance weight="1.0">
            <value>KFPGRQKIIHSRKWGFTKFTR</value>
            <value>0</value>
         </instance>
         <instance weight="1.0">
            <value>IIAKLEEGFKAS</value>
            <value>0</value>
         </instance>
         <instance weight="1.0">
            <value>ASLPTYDEAVS</value>
            <value>0</value>
         </instance>
         <instance weight="1.0">
            <value>KINEATKEFAGMQVPVKIIVD</value>
            <value>0</value>
         </instance>
         <instance weight="1.0">
            <value>MTGADIEAMKRSIAGTARSMGL</value>
            <value>0</value>
         </instance>
         <instance weight="1.0">
            <value>SGRKTANIGDIIVCTVKNAT</value>
            <value>0</value>
         </instance>
         <instance weight="1.0">
            <value>TEVTPAILKDAGIVRAE</value>
            <value>0</value>
         </instance>
         <instance weight="1.0">
            <value>TGNKDAATAIGKAIAE</value>
            <value>0</value>
         </instance>
         <instance weight="1.0">
            <value>DISMANSRQNIRKLVKD</value>
            <value>0</value>
         </instance>
         <instance weight="1.0">
            <value>VRKISFGEGVERVFPL</value>
            <value>0</value>
         </instance>
         <instance weight="1.0">
            <value>EAVTKSQLRTDLPSFRP</value>
            <value>0</value>
         </instance>
         <instance weight="1.0">
            <value>YAYRDRKVRKRAFRS</value>
            <value>0</value>
         </instance>
         <instance weight="1.0">
            <value>KINIIKFKSKKHHLKRQ</value>
            <value>0</value>
         </instance>
         <instance weight="1.0">
            <value>IKVGAPLVEGGKVVAEVVQ</value>
            <value>0</value>
         </instance>
         <instance weight="1.0">
            <value>GKVLRVIDDAVVVEGGNL</value>
            <value>0</value>
         </instance>
         <instance weight="1.0">
            <value>KANGRTYVSVNPITK</value>
            <value>0</value>
         </instance>
         <instance weight="1.0">
            <value>GKGPMVGNNVSHAN</value>
            <value>0</value>
         </instance>
         <instance weight="1.0">
            <value>LTKKTNEAAVNAW</value>
            <value>0</value>
         </instance>
         <instance weight="1.0">
            <value>APPGRKVGSIAA</value>
            <value>0</value>
         </instance>
         <instance weight="1.0">
            <value>GFKFLSGSTKGSNETV</value>
            <value>0</value>
         </instance>
         <instance weight="1.0">
            <value>STIQTRETIEFEGKT</value>
            <value>0</value>
         </instance>
         <instance weight="1.0">
            <value>SACHPFFTGKQK</value>
            <value>0</value>
         </instance>
         <instance weight="1.0">
            <value>PEAKVYCDGEVIMT</value>
            <value>0</value>
         </instance>
         <instance weight="1.0">
            <value>TGMRRAQNMKFKSTN</value>
            <value>0</value>
         </instance>
         <instance weight="1.0">
            <value>ALSIGKSVLTGRAQGF</value>
            <value>0</value>
         </instance>
         <instance weight="1.0">
            <value>RKRTHGFRVRMKTAG</value>
            <value>0</value>
         </instance>
         <instance weight="1.0">
            <value>RHGMTKRSKRSLR</value>
            <value>0</value>
         </instance>
         <instance weight="1.0">
            <value>GFKHRCANRAHINTK</value>
            <value>0</value>
         </instance>
         <instance weight="1.0">
            <value>TRAIFKTDGDNIKK</value>
            <value>0</value>
         </instance>
         <instance weight="1.0">
            <value>ASVKKLCRNCKII</value>
            <value>0</value>
         </instance>
         <instance weight="1.0">
            <value>KACKKVVAGGAYVCST</value>
            <value>0</value>
         </instance>
         <instance weight="1.0">
            <value>AGKAKKLIQSLP</value>
            <value>0</value>
         </instance>
         <instance weight="1.0">
            <value>TQVKTVEKDGYNAIQVTTGF</value>
            <value>0</value>
         </instance>
         <instance weight="1.0">
            <value>GDLLKVEELFQEGQVVD</value>
            <value>0</value>
         </instance>
         <instance weight="1.0">
            <value>HGNFAMGIKEQIVFPE</value>
            <value>0</value>
         </instance>
         <instance weight="1.0">
            <value>VRVDPRDQSKEARSKWG</value>
            <value>0</value>
         </instance>
         <instance weight="1.0">
            <value>LLDAFKEMTLIELSEF</value>
            <value>0</value>
         </instance>
         <instance weight="1.0">
            <value>PAEAAEEEKKEEAKE</value>
            <value>0</value>
         </instance>
         <instance weight="1.0">
            <value>TLSQFTDGDGRKTLAD</value>
            <value>0</value>
         </instance>
         <instance weight="1.0">
            <value>CYRQSFKPVARVLGTY</value>
            <value>0</value>
         </instance>
         <instance weight="1.0">
            <value>ADAVGIAEISVERI</value>
            <value>0</value>
         </instance>
         <instance weight="1.0">
            <value>QRHPQYGFDKHKGYGTKQH</value>
            <value>0</value>
         </instance>
         <instance weight="1.0">
            <value>ERYIDLMERIGRRMDIT</value>
            <value>0</value>
         </instance>
         <instance weight="1.0">
            <value>RDEKERKRRSPSPKPT</value>
            <value>0</value>
         </instance>
         <instance weight="1.0">
            <value>YPNCDYTTTDSQ</value>
            <value>0</value>
         </instance>
         <instance weight="1.0">
            <value>NGIRDPFSPLRGAVS</value>
            <value>0</value>
         </instance>
         <instance weight="1.0">
            <value>LATMGNSGRKEPLTIIGP</value>
            <value>0</value>
         </instance>
         <instance weight="1.0">
            <value>IIDKYEDENIKISTFETCH</value>
            <value>0</value>
         </instance>
         <instance weight="1.0">
            <value>ETAAPVVPELSSDIDSS</value>
            <value>0</value>
         </instance>
         <instance weight="1.0">
            <value>PVLRLDADGKEVRTDENNFV</value>
            <value>0</value>
         </instance>
         <instance weight="1.0">
            <value>EKAIDYVEDGMIVGV</value>
            <value>0</value>
         </instance>
         <instance weight="1.0">
            <value>IHSIADLLDYSQEE</value>
            <value>0</value>
         </instance>
         <instance weight="1.0">
            <value>ADVKKPDSVYSIADI</value>
            <value>0</value>
         </instance>
         <instance weight="1.0">
            <value>KTKSQQARMKLAKRLKIIES</value>
            <value>0</value>
         </instance>
         <instance weight="1.0">
            <value>AKIFGPIRDYECLCGKY</value>
            <value>0</value>
         </instance>
         <instance weight="1.0">
            <value>ENKYILEIESVGSLKP</value>
            <value>0</value>
         </instance>
         <instance weight="1.0">
            <value>KPVGKALEEIADGKIE</value>
            <value>0</value>
         </instance>
         <instance weight="1.0">
            <value>TYRIIAIDVRSRREGRD</value>
            <value>0</value>
         </instance>
         <instance weight="1.0">
            <value>IPSYRCKPRDIITAKDEQ</value>
            <value>0</value>
         </instance>
         <instance weight="1.0">
            <value>FKFFEAIGKRKCSI</value>
            <value>0</value>
         </instance>
         <instance weight="1.0">
            <value>KEGLIPEDDAKRLENE</value>
            <value>0</value>
         </instance>
         <instance weight="1.0">
            <value>DDIKGVRTGRASASL</value>
            <value>0</value>
         </instance>
         <instance weight="1.0">
            <value>QSQNIRIRLKAFDY</value>
            <value>0</value>
         </instance>
         <instance weight="1.0">
            <value>RRVVKKNVANGHAYI</value>
            <value>0</value>
         </instance>
         <instance weight="1.0">
            <value>RVKDLPGVRYHTVRGA</value>
            <value>0</value>
         </instance>
         <instance weight="1.0">
            <value>DSHGVAQVRFVTGNKIL</value>
            <value>0</value>
         </instance>
         <instance weight="1.0">
            <value>RCQRCGRARAVLSHFGVC</value>
            <value>0</value>
         </instance>
         <instance weight="1.0">
            <value>RRGLLKMVGKRRNLLTYLRN</value>
            <value>0</value>
         </instance>
         <instance weight="1.0">
            <value>SERIANLTNH</value>
            <value>0</value>
         </instance>
         <instance weight="1.0">
            <value>NYQLIISKIHRLAKYYKR</value>
            <value>0</value>
         </instance>
         <instance weight="1.0">
            <value>KEHQCSVNDT</value>
            <value>0</value>
         </instance>
         <instance weight="1.0">
            <value>ERKAEVIKTNAKKAGDTGSPEV</value>
            <value>0</value>
         </instance>
         <instance weight="1.0">
            <value>DYLKGKNVKRYEDLIGRL</value>
            <value>0</value>
         </instance>
         <instance weight="1.0">
            <value>DDPLRVCLDIERIRYW</value>
            <value>0</value>
         </instance>
         <instance weight="1.0">
            <value>FNPIASEKEEGTRLDLDRI</value>
            <value>0</value>
         </instance>
         <instance weight="1.0">
            <value>PTARGQEEPLRLDMA</value>
            <value>0</value>
         </instance>
         <instance weight="1.0">
            <value>QGAQPSDTVAGFLKKEGVSKTG</value>
            <value>0</value>
         </instance>
         <instance weight="1.0">
            <value>KYYAHNELDVKEGDTVRI</value>
            <value>0</value>
         </instance>
         <instance weight="1.0">
            <value>IATLKNYITESGKIVP</value>
            <value>0</value>
         </instance>
         <instance weight="1.0">
            <value>LKNYISESGKIVPSRITGT</value>
            <value>0</value>
         </instance>
         <instance weight="1.0">
            <value>QRLIARAVKNAREMA</value>
            <value>0</value>
         </instance>
         <instance weight="1.0">
            <value>VGMKFGEFAPTRNFP</value>
            <value>0</value>
         </instance>
         <instance weight="1.0">
            <value>KVEKAMEAGDKKPIKTW</value>
            <value>0</value>
         </instance>
         <instance weight="1.0">
            <value>GHTIAVHNGKQHVPVYI</value>
            <value>0</value>
         </instance>
         <instance weight="1.0">
            <value>IEQGSYDGATQALTT</value>
            <value>0</value>
         </instance>
         <instance weight="1.0">
            <value>SEKRRQHNASQRSMMRT</value>
            <value>0</value>
         </instance>
         <instance weight="1.0">
            <value>SSAIDKAETKGLIH</value>
            <value>0</value>
         </instance>
         <instance weight="1.0">
            <value>DDSLNRLAQNDGLLK</value>
            <value>0</value>
         </instance>
         <instance weight="1.0">
            <value>ATDHAAVQINVGHVD</value>
            <value>0</value>
         </instance>
         <instance weight="1.0">
            <value>PGIKVREGDAFDEAY</value>
            <value>0</value>
         </instance>
         <instance weight="1.0">
            <value>PIVKVRENEPFDVAL</value>
            <value>0</value>
         </instance>
         <instance weight="1.0">
            <value>VCSNRHGLIRKYG</value>
            <value>0</value>
         </instance>
         <instance weight="1.0">
            <value>DGYLLRLFCVGFT</value>
            <value>0</value>
         </instance>
         <instance weight="1.0">
            <value>EGVKEMLIDEFLE</value>
            <value>0</value>
         </instance>
         <instance weight="1.0">
            <value>VMITGGTHAGEIG</value>
            <value>0</value>
         </instance>
         <instance weight="1.0">
            <value>PSSMDEFKRKVRL</value>
            <value>0</value>
         </instance>
         <instance weight="1.0">
            <value>LNEFDRLAKIDGA</value>
            <value>0</value>
         </instance>
         <instance weight="1.0">
            <value>KKSTAESIAYSAL</value>
            <value>0</value>
         </instance>
         <instance weight="1.0">
            <value>IEQLKRVSRPGLR</value>
            <value>0</value>
         </instance>
         <instance weight="1.0">
            <value>DIAAATAATEEFT</value>
            <value>0</value>
         </instance>
         <instance weight="1.0">
            <value>SGIASKMGYSYDD</value>
            <value>0</value>
         </instance>
         <instance weight="1.0">
            <value>KSRLHKAGVLTRD</value>
            <value>0</value>
         </instance>
         <instance weight="1.0">
            <value>ERNNPRFITEINQ</value>
            <value>0</value>
         </instance>
         <instance weight="1.0">
            <value>IIGKGDEARSIRI</value>
            <value>0</value>
         </instance>
         <instance weight="1.0">
            <value>IEEGYLLGGHVVR</value>
            <value>0</value>
         </instance>
         <instance weight="1.0">
            <value>SNIQGNHHALYKN</value>
            <value>0</value>
         </instance>
         <instance weight="1.0">
            <value>TALIAELGILIAS</value>
            <value>0</value>
         </instance>
         <instance weight="1.0">
            <value>IQCILEYQSKGKT</value>
            <value>0</value>
         </instance>
         <instance weight="1.0">
            <value>YNIPEELDRQIAA</value>
            <value>0</value>
         </instance>
         <instance weight="1.0">
            <value>SVKGVTEETTTGV</value>
            <value>0</value>
         </instance>
         <instance weight="1.0">
            <value>RYGEVSFFLGTDD</value>
            <value>0</value>
         </instance>
         <instance weight="1.0">
            <value>QKHLAELNHQKQL</value>
            <value>0</value>
         </instance>
         <instance weight="1.0">
            <value>QARKQFKIMDRLI</value>
            <value>0</value>
         </instance>
         <instance weight="1.0">
            <value>PRDFEAQPPVKPG</value>
            <value>0</value>
         </instance>
         <instance weight="1.0">
            <value>HTIDLTELIVAYQ</value>
            <value>0</value>
         </instance>
         <instance weight="1.0">
            <value>LSQIEEYRKFKLL</value>
            <value>0</value>
         </instance>
         <instance weight="1.0">
            <value>AQKYEKDPDSSLA</value>
            <value>0</value>
         </instance>
         <instance weight="1.0">
            <value>EGIRLEPSALAGM</value>
            <value>0</value>
         </instance>
         <instance weight="1.0">
            <value>KESFFKGVKSEME</value>
            <value>0</value>
         </instance>
         <instance weight="1.0">
            <value>LIPCVGNKQKYNM</value>
            <value>0</value>
         </instance>
         <instance weight="1.0">
            <value>LLLTIVDTPGFGD</value>
            <value>0</value>
         </instance>
         <instance weight="1.0">
            <value>TIDGIEINDLPVT</value>
            <value>0</value>
         </instance>
         <instance weight="1.0">
            <value>HLPEHAAPATIPV</value>
            <value>0</value>
         </instance>
         <instance weight="1.0">
            <value>YGAPYGYGAPYGY</value>
            <value>0</value>
         </instance>
         <instance weight="1.0">
            <value>LQPGLFFPPGTHA</value>
            <value>0</value>
         </instance>
         <instance weight="1.0">
            <value>NQQARKHLLPVTT</value>
            <value>0</value>
         </instance>
         <instance weight="1.0">
            <value>IDHLRESHANQLV</value>
            <value>0</value>
         </instance>
         <instance weight="1.0">
            <value>EMAMGMGGVSAPG</value>
            <value>0</value>
         </instance>
         <instance weight="1.0">
            <value>ELETRLSFQEQAL</value>
            <value>0</value>
         </instance>
         <instance weight="1.0">
            <value>LRIAPKGVCEVHE</value>
            <value>0</value>
         </instance>
         <instance weight="1.0">
            <value>DSVISLSGDHSII</value>
            <value>0</value>
         </instance>
         <instance weight="1.0">
            <value>DPLISLSGEY</value>
            <value>0</value>
         </instance>
         <instance weight="1.0">
            <value>GLKSGTYSLIIHR</value>
            <value>0</value>
         </instance>
         <instance weight="1.0">
            <value>LNATVEGTELEHQ</value>
            <value>0</value>
         </instance>
         <instance weight="1.0">
            <value>PKGGGEPKGELLE</value>
            <value>0</value>
         </instance>
         <instance weight="1.0">
            <value>MKNLSPEVLNLSY</value>
            <value>0</value>
         </instance>
         <instance weight="1.0">
            <value>NASKRKLLHKESK</value>
            <value>0</value>
         </instance>
         <instance weight="1.0">
            <value>VYQENIFHTKMLL</value>
            <value>0</value>
         </instance>
         <instance weight="1.0">
            <value>EPADVSEIESFQL</value>
            <value>0</value>
         </instance>
         <instance weight="1.0">
            <value>GVSVVIWAKELLT</value>
            <value>0</value>
         </instance>
         <instance weight="1.0">
            <value>LMKHGSLLEYLQA</value>
            <value>0</value>
         </instance>
         <instance weight="1.0">
            <value>MGGGGPGGAGGMD</value>
            <value>0</value>
         </instance>
         <instance weight="1.0">
            <value>EISKQLGYEWKR</value>
            <value>0</value>
         </instance>
         <instance weight="1.0">
            <value>KSRSYETKEGD</value>
            <value>0</value>
         </instance>
         <instance weight="1.0">
            <value>LEGGESLILSEV</value>
            <value>0</value>
         </instance>
         <instance weight="1.0">
            <value>LPDEFRSSFDF</value>
            <value>0</value>
         </instance>
         <instance weight="1.0">
            <value>AGSKDVVITR</value>
            <value>0</value>
         </instance>
         <instance weight="1.0">
            <value>IAEYEKANR</value>
            <value>0</value>
         </instance>
         <instance weight="1.0">
            <value>PMIYPRAVSEGQFYSPPE</value>
            <value>0</value>
         </instance>
         <instance weight="1.0">
            <value>LTSSLYSDHSWVVMPRVS</value>
            <value>0</value>
         </instance>
         <instance weight="1.0">
            <value>MDDFLKEFFPAVWE</value>
            <value>0</value>
         </instance>
         <instance weight="1.0">
            <value>GPTGSTALKTVVDKAVSS</value>
            <value>0</value>
         </instance>
         <instance weight="1.0">
            <value>AVAKLLGMHFTSNQTADG</value>
            <value>0</value>
         </instance>
         <instance weight="1.0">
            <value>RVIVDDNALFKHPE</value>
            <value>0</value>
         </instance>
         <instance weight="1.0">
            <value>VKQIIIQGFKSYKDQTVI</value>
            <value>0</value>
         </instance>
         <instance weight="1.0">
            <value>IEEPADDHHTPSAAVTPA</value>
            <value>0</value>
         </instance>
         <instance weight="1.0">
            <value>PDRLWVTIHGDDKESEKFW</value>
            <value>0</value>
         </instance>
         <instance weight="1.0">
            <value>GHARSAIAFDL</value>
            <value>0</value>
         </instance>
         <instance weight="1.0">
            <value>FTSPKDEHLEYLETDPGR</value>
            <value>0</value>
         </instance>
         <instance weight="1.0">
            <value>MDVSCFACGGKGCRVCGY</value>
            <value>0</value>
         </instance>
         <instance weight="1.0">
            <value>GVDYATIVEHIERISALI</value>
            <value>0</value>
         </instance>
         <instance weight="1.0">
            <value>DVWFDSGSTHDSVILDRFN</value>
            <value>0</value>
         </instance>
         <instance weight="1.0">
            <value>LEADMDIVREIIEACARA</value>
            <value>0</value>
         </instance>
         <instance weight="1.0">
            <value>IKGQKTEKEKFAGAKATY</value>
            <value>0</value>
         </instance>
         <instance weight="1.0">
            <value>KKHNTPHWDIADKLK</value>
            <value>0</value>
         </instance>
         <instance weight="1.0">
            <value>LEVWIPAQNNYREIS</value>
            <value>0</value>
         </instance>
         <instance weight="1.0">
            <value>RLPKKIRSYVKEKIP</value>
            <value>0</value>
         </instance>
         <instance weight="1.0">
            <value>EGAGSIAAATGFIKK</value>
            <value>0</value>
         </instance>
         <instance weight="1.0">
            <value>MAAQNTLRMVLDTCL</value>
            <value>0</value>
         </instance>
         <instance weight="1.0">
            <value>KETKGHMWHFRYPLA</value>
            <value>0</value>
         </instance>
         <instance weight="1.0">
            <value>KRLSAESSTGLSFTE</value>
            <value>0</value>
         </instance>
         <instance weight="1.0">
            <value>LRHLKRIRKDIETST</value>
            <value>0</value>
         </instance>
         <instance weight="1.0">
            <value>TRNIFLPMEHCLIDS</value>
            <value>0</value>
         </instance>
         <instance weight="1.0">
            <value>TTVVADTGDFQQLAQ</value>
            <value>0</value>
         </instance>
         <instance weight="1.0">
            <value>TGEVCVDGVPVTGPG</value>
            <value>0</value>
         </instance>
         <instance weight="1.0">
            <value>LADADGGKAPPLLPG</value>
            <value>0</value>
         </instance>
         <instance weight="1.0">
            <value>GKEVIDRVTSRLQKI</value>
            <value>0</value>
         </instance>
         <instance weight="1.0">
            <value>CFRTLKLTTPSFGDL</value>
            <value>0</value>
         </instance>
         <instance weight="1.0">
            <value>LMDLEPGTMDSVRS</value>
            <value>0</value>
         </instance>
         <instance weight="1.0">
            <value>SFKTDFEVDREVLLN</value>
            <value>0</value>
         </instance>
         <instance weight="1.0">
            <value>QDQGLFGIVQGGEFE</value>
            <value>0</value>
         </instance>
         <instance weight="1.0">
            <value>MVLDDLVGLPAPLKR</value>
            <value>0</value>
         </instance>
         <instance weight="1.0">
            <value>PAQLADTQAQMVLAN</value>
            <value>0</value>
         </instance>
         <instance weight="1.0">
            <value>EHDVQVMVEGPGHVP</value>
            <value>0</value>
         </instance>
         <instance weight="1.0">
            <value>GASPNASDAAEEVNK</value>
            <value>0</value>
         </instance>
         <instance weight="1.0">
            <value>VIIKGGKALDQDKS</value>
            <value>0</value>
         </instance>
         <instance weight="1.0">
            <value>MTAAYISANVDSP</value>
            <value>0</value>
         </instance>
         <instance weight="1.0">
            <value>FDDSGSGICKTG</value>
            <value>0</value>
         </instance>
         <instance weight="1.0">
            <value>IERAQVLLERCIHPA</value>
            <value>0</value>
         </instance>
         <instance weight="1.0">
            <value>DAVAPLRQLNGNE</value>
            <value>0</value>
         </instance>
         <instance weight="1.0">
            <value>WMFRAFGHHAVSLLD</value>
            <value>0</value>
         </instance>
         <instance weight="1.0">
            <value>VDPRQLNLDFNRLREDMREK</value>
            <value>0</value>
         </instance>
         <instance weight="1.0">
            <value>QLVEQCHSKCINKTYNDSEVS</value>
            <value>0</value>
         </instance>
         <instance weight="1.0">
            <value>GGAFGIFTAGIDTNV</value>
            <value>0</value>
         </instance>
         <instance weight="1.0">
            <value>AQVYELERRFKQQK</value>
            <value>0</value>
         </instance>
         <instance weight="1.0">
            <value>RKKQSTYLKKLRG</value>
            <value>0</value>
         </instance>
         <instance weight="1.0">
            <value>WDVWYIYHFCKAKIKGY</value>
            <value>0</value>
         </instance>
         <instance weight="1.0">
            <value>RLGSGELGLRTILE</value>
            <value>0</value>
         </instance>
         <instance weight="1.0">
            <value>DLSRKIPTEDEYTDRPSQPS</value>
            <value>0</value>
         </instance>
         <instance weight="1.0">
            <value>TGGVSKVAERLTFEGSYNVS</value>
            <value>0</value>
         </instance>
         <instance weight="1.0">
            <value>IEIVKDRATKEPIAEAVANA</value>
            <value>0</value>
         </instance>
         <instance weight="1.0">
            <value>DDETAQRLLTIPGIGTITAS</value>
            <value>0</value>
         </instance>
         <instance weight="1.0">
            <value>KVSYYVSYEGVSKLLKVLTS</value>
            <value>0</value>
         </instance>
         <instance weight="1.0">
            <value>DIQSHMDRLMTQMAQAKEQL</value>
            <value>0</value>
         </instance>
         <instance weight="1.0">
            <value>FDERSIELGADEVFCIGDFI</value>
            <value>0</value>
         </instance>
         <instance weight="1.0">
            <value>EYATRMPVYEVSIGDYVLAG</value>
            <value>0</value>
         </instance>
         <instance weight="1.0">
            <value>IRLSARTGEGVDVLRNHLKQ</value>
            <value>0</value>
         </instance>
         <instance weight="1.0">
            <value>FIGEKNFKTFLSQYLPAQP</value>
            <value>0</value>
         </instance>
         <instance weight="1.0">
            <value>NTPIIEAACQVPSQKKNIES</value>
            <value>0</value>
         </instance>
         <instance weight="1.0">
            <value>LIVVDMPPEHNGELCDPAQAAGI</value>
            <value>0</value>
         </instance>
         <instance weight="1.0">
            <value>TTGAREEIPKTAYDLLRRAK</value>
            <value>0</value>
         </instance>
         <instance weight="1.0">
            <value>GVATAMAGALLGMKVDVYMG</value>
            <value>0</value>
         </instance>
         <instance weight="1.0">
            <value>VGTYEKCGAGAVSVLTDGQF</value>
            <value>0</value>
         </instance>
         <instance weight="1.0">
            <value>LSVIAEIKSKSPSVPQLPQR</value>
            <value>0</value>
         </instance>
         <instance weight="1.0">
            <value>FGVPSAPLDELKGGDADFNA</value>
            <value>0</value>
         </instance>
         <instance weight="1.0">
            <value>EMRTNHKELSE</value>
            <value>0</value>
         </instance>
         <instance weight="1.0">
            <value>FQHDNWMLGGGVNPGNVGEA</value>
            <value>0</value>
         </instance>
         <instance weight="1.0">
            <value>QNPAQFAPRCLQAGAMGFV</value>
            <value>0</value>
         </instance>
         <instance weight="1.0">
            <value>MKTLLLEGMKVGGQIV</value>
            <value>0</value>
         </instance>
         <instance weight="1.0">
            <value>ATCDGFFFRDQDIAVIGGGD</value>
            <value>0</value>
         </instance>
         <instance weight="1.0">
            <value>FLNLIFWGAAGILCYVGAYV</value>
            <value>0</value>
         </instance>
         <instance weight="1.0">
            <value>SSGNKYPCTVLGDNQSCID</value>
            <value>0</value>
         </instance>
         <instance weight="1.0">
            <value>YGYCFDFQCWCEIFGRLKTF</value>
            <value>0</value>
         </instance>
         <instance weight="1.0">
            <value>WYYIVPRYSDITWGCAATCP</value>
            <value>0</value>
         </instance>
         <instance weight="1.0">
            <value>RSWPAPDGRHIDQIANLLKM</value>
            <value>0</value>
         </instance>
         <instance weight="1.0">
            <value>VGQVKQKIADKEGVPVDQQR</value>
            <value>0</value>
         </instance>
         <instance weight="1.0">
            <value>RFKGSMEEWQAMGVMNYEME</value>
            <value>0</value>
         </instance>
         <instance weight="1.0">
            <value>MAGSGCAWGAEPPRFLEAFG</value>
            <value>0</value>
         </instance>
         <instance weight="1.0">
            <value>PNPLVLLLDDVPPHVPGFAP</value>
            <value>0</value>
         </instance>
         <instance weight="1.0">
            <value>LGKKEESVEDLKLPGWLNIF</value>
            <value>0</value>
         </instance>
         <instance weight="1.0">
            <value>HPSATYFVKASGDSMIDGGI</value>
            <value>0</value>
         </instance>
         <instance weight="1.0">
            <value>VGRQKCQTYPDEICAWVVVT</value>
            <value>0</value>
         </instance>
         <instance weight="1.0">
            <value>IEMFNIVIQLGAIIAVMLIY</value>
            <value>0</value>
         </instance>
         <instance weight="1.0">
            <value>TELVEIDGWCGKVEVERIK</value>
            <value>0</value>
         </instance>
         <instance weight="1.0">
            <value>VMTIPKGTLFPMCGMNLAFDRDLIGPAMY</value>
            <value>0</value>
         </instance>
         <instance weight="1.0">
            <value>QEKDKLLIFSAALLAERRLNRGLKLNYPESIAFLSFQVLEG</value>
            <value>0</value>
         </instance>
         <instance weight="1.0">
            <value>QAKYQPEPGAYGGSS</value>
            <value>0</value>
         </instance>
         <instance weight="1.0">
            <value>LLDNLDAGLAHQVL</value>
            <value>0</value>
         </instance>
         <instance weight="1.0">
            <value>LDPIIEVRPVATQVDD</value>
            <value>0</value>
         </instance>
         <instance weight="1.0">
            <value>TDLPPHSSHHPADQ</value>
            <value>0</value>
         </instance>
         <instance weight="1.0">
            <value>RQCEDNYYKNRS</value>
            <value>0</value>
         </instance>
         <instance weight="1.0">
            <value>GELFRLPPNSPALH</value>
            <value>0</value>
         </instance>
         <instance weight="1.0">
            <value>VHAELGYEDSLVDVG</value>
            <value>0</value>
         </instance>
         <instance weight="1.0">
            <value>FHRLLRGFNLCAACLLHIL</value>
            <value>0</value>
         </instance>
         <instance weight="1.0">
            <value>MLNNFDKVLERDGKL</value>
            <value>0</value>
         </instance>
         <instance weight="1.0">
            <value>EHFKTTSQKVARKFW</value>
            <value>0</value>
         </instance>
         <instance weight="1.0">
            <value>LKTATRGHKLLKDK</value>
            <value>0</value>
         </instance>
         <instance weight="1.0">
            <value>SRLSALHTILYNN</value>
            <value>0</value>
         </instance>
         <instance weight="1.0">
            <value>LHLLLLHHTTVTA</value>
            <value>0</value>
         </instance>
         <instance weight="1.0">
            <value>FDTWKDVIQNDEIDA</value>
            <value>0</value>
         </instance>
         <instance weight="1.0">
            <value>VHNICHPPRPHCQLK</value>
            <value>0</value>
         </instance>
         <instance weight="1.0">
            <value>SKANRLFGFYRRLVN</value>
            <value>0</value>
         </instance>
         <instance weight="1.0">
            <value>SDIITSVEQVDRTGS</value>
            <value>0</value>
         </instance>
         <instance weight="1.0">
            <value>FLGYRNVNILADGDD</value>
            <value>0</value>
         </instance>
         <instance weight="1.0">
            <value>HFTDERIEWRDPDGM</value>
            <value>0</value>
         </instance>
         <instance weight="1.0">
            <value>SDRLRNDGFSQTWYG</value>
            <value>0</value>
         </instance>
         <instance weight="1.0">
            <value>EFGRRIRLIPDLTAK</value>
            <value>0</value>
         </instance>
         <instance weight="1.0">
            <value>QVDPDLADQLIHLYY</value>
            <value>0</value>
         </instance>
         <instance weight="1.0">
            <value>EVRRAIRGERLLSCC</value>
            <value>0</value>
         </instance>
         <instance weight="1.0">
            <value>RALHQVQVTDPAFLS</value>
            <value>0</value>
         </instance>
         <instance weight="1.0">
            <value>GDTLLGIASPENEFN</value>
            <value>0</value>
         </instance>
         <instance weight="1.0">
            <value>RGADVICYNGRRYEL</value>
            <value>0</value>
         </instance>
         <instance weight="1.0">
            <value>EDWECWDYVSQRVPD</value>
            <value>0</value>
         </instance>
         <instance weight="1.0">
            <value>YLGVPKYWGSGFHEK</value>
            <value>0</value>
         </instance>
         <instance weight="1.0">
            <value>SSKTWSTDDFFAGLR</value>
            <value>0</value>
         </instance>
         <instance weight="1.0">
            <value>CDNIPGLVSRQRQLC</value>
            <value>0</value>
         </instance>
         <instance weight="1.0">
            <value>RYLDELRPGMMSATS</value>
            <value>0</value>
         </instance>
         <instance weight="1.0">
            <value>YNYCTDFKRFPQGLP</value>
            <value>0</value>
         </instance>
         <instance weight="1.0">
            <value>EFLGNKEGKLAVQTN</value>
            <value>0</value>
         </instance>
         <instance weight="1.0">
            <value>YGLLWNPYQIVFYVD</value>
            <value>0</value>
         </instance>
         <instance weight="1.0">
            <value>LKRAAKMLQEETLQK</value>
            <value>0</value>
         </instance>
         <instance weight="1.0">
            <value>EAAVGGAQALSLLTG</value>
            <value>0</value>
         </instance>
         <instance weight="1.0">
            <value>FPRPAAGSAASSASS</value>
            <value>0</value>
         </instance>
         <instance weight="1.0">
            <value>AGINREGLAQDLIQV</value>
            <value>0</value>
         </instance>
         <instance weight="1.0">
            <value>ELIGGGKFGEEFSFK</value>
            <value>0</value>
         </instance>
         <instance weight="1.0">
            <value>QDPLYFKNQEEVQPL</value>
            <value>0</value>
         </instance>
         <instance weight="1.0">
            <value>VVGADEASARLREYC</value>
            <value>0</value>
         </instance>
         <instance weight="1.0">
            <value>ETLSDMTVQAINSAL</value>
            <value>0</value>
         </instance>
         <instance weight="1.0">
            <value>EEKKYLNRYLELCLL</value>
            <value>0</value>
         </instance>
         <instance weight="1.0">
            <value>KGKDNIMKAVEMLYN</value>
            <value>0</value>
         </instance>
         <instance weight="1.0">
            <value>VRFRGYKKCPFHSSF</value>
            <value>0</value>
         </instance>
         <instance weight="1.0">
            <value>FFKFMEFCIPPKEVR</value>
            <value>0</value>
         </instance>
         <instance weight="1.0">
            <value>FIALVGLATYHLVMS</value>
            <value>0</value>
         </instance>
         <instance weight="1.0">
            <value>TGRGPNGYHVGIYVK</value>
            <value>0</value>
         </instance>
         <instance weight="1.0">
            <value>ELTQNGFTSLETSEA</value>
            <value>0</value>
         </instance>
         <instance weight="1.0">
            <value>LEDTYEPSTLGHELV</value>
            <value>0</value>
         </instance>
         <instance weight="1.0">
            <value>DETKNLLDEDKQLVE</value>
            <value>0</value>
         </instance>
         <instance weight="1.0">
            <value>ADLDPSLLVFGGLLA</value>
            <value>0</value>
         </instance>
         <instance weight="1.0">
            <value>ITLAITPLRQLTGQA</value>
            <value>0</value>
         </instance>
         <instance weight="1.0">
            <value>DVDDIDNYLKPIKEF</value>
            <value>0</value>
         </instance>
         <instance weight="1.0">
            <value>GDFCLELKELIKKDL</value>
            <value>0</value>
         </instance>
         <instance weight="1.0">
            <value>PGYRIERSLGVARGI</value>
            <value>0</value>
         </instance>
         <instance weight="1.0">
            <value>TGSEAEMAELIFENP</value>
            <value>0</value>
         </instance>
         <instance weight="1.0">
            <value>IVFSQGSVPTGENAE</value>
            <value>0</value>
         </instance>
         <instance weight="1.0">
            <value>WLLRFTNTAFKAAYG</value>
            <value>0</value>
         </instance>
         <instance weight="1.0">
            <value>VGDGRELPGGALTLV</value>
            <value>0</value>
         </instance>
         <instance weight="1.0">
            <value>TADAAFRVWADTPED</value>
            <value>0</value>
         </instance>
         <instance weight="1.0">
            <value>VVSHDFAGMEELCPR</value>
            <value>0</value>
         </instance>
         <instance weight="1.0">
            <value>KVLPFLRQVKPDLLL</value>
            <value>0</value>
         </instance>
         <instance weight="1.0">
            <value>VIDAGASGAYYLMTL</value>
            <value>0</value>
         </instance>
         <instance weight="1.0">
            <value>GRTVNRSYALPALVG</value>
            <value>0</value>
         </instance>
         <instance weight="1.0">
            <value>KTLGVTINDVFLACV</value>
            <value>0</value>
         </instance>
         <instance weight="1.0">
            <value>SVLAESNSIPKQCEQ</value>
            <value>0</value>
         </instance>
         <instance weight="1.0">
            <value>VIDDALHHYLAEHQA</value>
            <value>0</value>
         </instance>
         <instance weight="1.0">
            <value>GYAVARLRFIGGQLK</value>
            <value>0</value>
         </instance>
         <instance weight="1.0">
            <value>FQIFLILSFGFFAAD</value>
            <value>0</value>
         </instance>
         <instance weight="1.0">
            <value>GLIGIPRRCVYSVSK</value>
            <value>0</value>
         </instance>
         <instance weight="1.0">
            <value>FSIQKEERSWWTRLL</value>
            <value>0</value>
         </instance>
         <instance weight="1.0">
            <value>GPTPYSRQGDGRAVM</value>
            <value>0</value>
         </instance>
         <instance weight="1.0">
            <value>DFLDRFYAEGIIAND</value>
            <value>0</value>
         </instance>
         <instance weight="1.0">
            <value>RIDLSGESLRRNQRR</value>
            <value>0</value>
         </instance>
         <instance weight="1.0">
            <value>VKFSVFCDAEDDHSS</value>
            <value>0</value>
         </instance>
         <instance weight="1.0">
            <value>AGQAMAADYVIDKEG</value>
            <value>0</value>
         </instance>
         <instance weight="1.0">
            <value>ALRSQGLTCYLDSSG</value>
            <value>0</value>
         </instance>
         <instance weight="1.0">
            <value>LIRLVHEKYGIIEVE</value>
            <value>0</value>
         </instance>
         <instance weight="1.0">
            <value>DHGVSIGPVRGIIDM</value>
            <value>0</value>
         </instance>
         <instance weight="1.0">
            <value>LITLATFPAIHFLLD</value>
            <value>0</value>
         </instance>
         <instance weight="1.0">
            <value>ILDVEDLIEEAYYLE</value>
            <value>0</value>
         </instance>
         <instance weight="1.0">
            <value>GVMYQRFWFTRDSEK</value>
            <value>0</value>
         </instance>
         <instance weight="1.0">
            <value>NSITKTSFKEFTFGQ</value>
            <value>0</value>
         </instance>
         <instance weight="1.0">
            <value>GSSIDAFAIAGGILL</value>
            <value>0</value>
         </instance>
         <instance weight="1.0">
            <value>FNKEFYLTPSVHVFT</value>
            <value>0</value>
         </instance>
         <instance weight="1.0">
            <value>KIINKKTLLKVGIKT</value>
            <value>0</value>
         </instance>
         <instance weight="1.0">
            <value>AIDIPAGMQSGEFKW</value>
            <value>0</value>
         </instance>
         <instance weight="1.0">
            <value>LWFARLGGMPRSLRR</value>
            <value>0</value>
         </instance>
         <instance weight="1.0">
            <value>RLDQLEESMREAMNK</value>
            <value>0</value>
         </instance>
         <instance weight="1.0">
            <value>FVFCSNDSSSRTASI</value>
            <value>0</value>
         </instance>
         <instance weight="1.0">
            <value>GFHETVPLENLSQEY</value>
            <value>0</value>
         </instance>
         <instance weight="1.0">
            <value>LSLFYYNFLFAFLLS</value>
            <value>0</value>
         </instance>
         <instance weight="1.0">
            <value>FLVFYLIGIFLYYLN</value>
            <value>0</value>
         </instance>
         <instance weight="1.0">
            <value>AVAAAVRDAGGWVAL</value>
            <value>0</value>
         </instance>
         <instance weight="1.0">
            <value>TEINHISTSIYSKVH</value>
            <value>0</value>
         </instance>
         <instance weight="1.0">
            <value>QKTDLHQDLDYIVLQ</value>
            <value>0</value>
         </instance>
         <instance weight="1.0">
            <value>RVTDSTRHTTLVTSN</value>
            <value>0</value>
         </instance>
         <instance weight="1.0">
            <value>PLTYVTFLSTFISLK</value>
            <value>0</value>
         </instance>
         <instance weight="1.0">
            <value>SHRGAIEAINGTHPY</value>
            <value>0</value>
         </instance>
         <instance weight="1.0">
            <value>FKYLRNQYRTKTNMK</value>
            <value>0</value>
         </instance>
         <instance weight="1.0">
            <value>LQNVETVVLDEADEM</value>
            <value>0</value>
         </instance>
         <instance weight="1.0">
            <value>RIGTLAGSNAAFTRI</value>
            <value>0</value>
         </instance>
         <instance weight="1.0">
            <value>ALDAADISIPKDLKL</value>
            <value>0</value>
         </instance>
         <instance weight="1.0">
            <value>TIQVPELFRQAQLIT</value>
            <value>0</value>
         </instance>
         <instance weight="1.0">
            <value>QWLKMVEKSTGKKPV</value>
            <value>0</value>
         </instance>
         <instance weight="1.0">
            <value>YSHGDSWRAELRVVA</value>
            <value>0</value>
         </instance>
         <instance weight="1.0">
            <value>KIKPVGGDTEVWWEE</value>
            <value>0</value>
         </instance>
         <instance weight="1.0">
            <value>ALCPDCHQPLQVLKA</value>
            <value>0</value>
         </instance>
         <instance weight="1.0">
            <value>CADIHGRVVRVLDGD</value>
            <value>0</value>
         </instance>
         <instance weight="1.0">
            <value>FSKNAAEQKLVSYVK</value>
            <value>0</value>
         </instance>
         <instance weight="1.0">
            <value>VAEHFDWCHTIDRLR</value>
            <value>0</value>
         </instance>
         <instance weight="1.0">
            <value>SVKKLITYIELRYGMESST</value>
            <value>0</value>
         </instance>
         <instance weight="1.0">
            <value>SLLSVPVKLTPFALKRQV</value>
            <value>0</value>
         </instance>
         <instance weight="1.0">
            <value>EGAMQLGVINFPALGEL</value>
            <value>0</value>
         </instance>
         <instance weight="1.0">
            <value>RSLEISLENIRGGLPY</value>
            <value>0</value>
         </instance>
         <instance weight="1.0">
            <value>FSSGDLSKAEYWAQK</value>
            <value>0</value>
         </instance>
         <instance weight="1.0">
            <value>FRMISGQEQPDSGT</value>
            <value>0</value>
         </instance>
         <instance weight="1.0">
            <value>RDIHVGVRRRFPTLEAVA</value>
            <value>0</value>
         </instance>
         <instance weight="1.0">
            <value>ELDIKRDEMLETFMQLA</value>
            <value>0</value>
         </instance>
         <instance weight="1.0">
            <value>GHMTKCDGCYSRVAEG</value>
            <value>0</value>
         </instance>
         <instance weight="1.0">
            <value>SLKALTGRKIAHPAY</value>
            <value>0</value>
         </instance>
         <instance weight="1.0">
            <value>TRKENKSESSSFPM</value>
            <value>0</value>
         </instance>
         <instance weight="1.0">
            <value>PRGFGYGYWGGYW</value>
            <value>0</value>
         </instance>
         <instance weight="1.0">
            <value>LGDESSGKKFVV</value>
            <value>0</value>
         </instance>
         <instance weight="1.0">
            <value>YIEGLRGITHAS</value>
            <value>0</value>
         </instance>
         <instance weight="1.0">
            <value>ENLSRELKCYKY</value>
            <value>0</value>
         </instance>
         <instance weight="1.0">
            <value>SDPNVISFCDPN</value>
            <value>0</value>
         </instance>
         <instance weight="1.0">
            <value>FAASILCRTFGI</value>
            <value>0</value>
         </instance>
         <instance weight="1.0">
            <value>KQLWPKQYADRL</value>
            <value>0</value>
         </instance>
         <instance weight="1.0">
            <value>RSYSDFPTTIGS</value>
            <value>0</value>
         </instance>
         <instance weight="1.0">
            <value>PEIGVQDGDYTV</value>
            <value>0</value>
         </instance>
         <instance weight="1.0">
            <value>VIKKGEMKQLSQ</value>
            <value>0</value>
         </instance>
         <instance weight="1.0">
            <value>LRGPAREVMRLL</value>
            <value>0</value>
         </instance>
         <instance weight="1.0">
            <value>GGAEKKSSCFIE</value>
            <value>0</value>
         </instance>
         <instance weight="1.0">
            <value>HSSNLKNHQRVH</value>
            <value>0</value>
         </instance>
         <instance weight="1.0">
            <value>SKSTAVKVGQLD</value>
            <value>0</value>
         </instance>
      </instances>
	</body>
</dataset>
