# Supplementary material for: On Evaluating MHC-II Binding Peptide Prediction Methods
Source: PLoS One. 2008 Sep 24;3(9):e3268. doi: 10.1371/journal.pone.0003268 (PMC2533399; doi:10.1371/journal.pone.0003268)
Supplement: Dataset S1 — Datasets derived from MHCPEP database (0.36 MB ZIP) [file pone.0003268.s002.zip › MHCPEP/WUPDS/HLA-DR5.xrff]

<?xml version="1.0" encoding="utf-8"?>

<!DOCTYPE dataset
[
   <!ELEMENT dataset (header,body)>
   <!ATTLIST dataset name CDATA #REQUIRED>
   <!ATTLIST dataset version CDATA "3.5.4">

   <!ELEMENT header (notes?,attributes)>
   <!ELEMENT body (instances)>
   <!ELEMENT notes ANY>

   <!ELEMENT attributes (attribute+)>
   <!ELEMENT attribute (labels?,metadata?,attributes?)>
   <!ATTLIST attribute name CDATA #REQUIRED>
   <!ATTLIST attribute type (numeric|date|nominal|string|relational) #REQUIRED>
   <!ATTLIST attribute format CDATA #IMPLIED>
   <!ATTLIST attribute class (yes|no) "no">
   <!ELEMENT labels (label*)>
   <!ELEMENT label ANY>
   <!ELEMENT metadata (property*)>
   <!ELEMENT property ANY>
   <!ATTLIST property name CDATA #REQUIRED>

   <!ELEMENT instances (instance*)>
   <!ELEMENT instance (value*)>
   <!ATTLIST instance type (normal|sparse) "normal">
   <!ATTLIST instance weight CDATA #IMPLIED>
   <!ELEMENT value (#PCDATA|instances)*>
   <!ATTLIST value index CDATA #IMPLIED>
   <!ATTLIST value missing (yes|no) "no">
]
>
<dataset name="HLA-DR5" version="3.5.3">
   <header>
     <attributes>
        <attribute name="Seq" type="string"/>
        <attribute class="yes" name="class" type="nominal">
           <labels>
              <label>0</label>
              <label>1</label>
           </labels>
        </attribute>
     </attributes>
   </header>

   <body>
      <instances>
         <instance weight="0.01694915254237288">
            <value>PKYVKQNTLKLAT</value>
            <value>1</value>
         </instance>
         <instance weight="0.01694915254237288">
            <value>AKYVKQNTLKLAT</value>
            <value>1</value>
         </instance>
         <instance weight="0.01694915254237288">
            <value>KKYVKQNTLKLAT</value>
            <value>1</value>
         </instance>
         <instance weight="0.01694915254237288">
            <value>EKYVKQNTLKLAT</value>
            <value>1</value>
         </instance>
         <instance weight="0.01694915254237288">
            <value>PRYVKQNTLKLAT</value>
            <value>1</value>
         </instance>
         <instance weight="0.01694915254237288">
            <value>PEYVKQNTLKLAT</value>
            <value>1</value>
         </instance>
         <instance weight="0.01694915254237288">
            <value>PSYVKQNTLKLAT</value>
            <value>1</value>
         </instance>
         <instance weight="0.01694915254237288">
            <value>PAYVKQNTLKLAT</value>
            <value>1</value>
         </instance>
         <instance weight="0.01694915254237288">
            <value>PKFVKQNTLKLAT</value>
            <value>1</value>
         </instance>
         <instance weight="0.01694915254237288">
            <value>PKYLKQNTLKLAT</value>
            <value>1</value>
         </instance>
         <instance weight="0.01694915254237288">
            <value>PKYKKQNTLKLAT</value>
            <value>1</value>
         </instance>
         <instance weight="0.01694915254237288">
            <value>PKYQKQNTLKLAT</value>
            <value>1</value>
         </instance>
         <instance weight="0.01694915254237288">
            <value>PKYAKQNTLKLAT</value>
            <value>1</value>
         </instance>
         <instance weight="0.01694915254237288">
            <value>PKYEKQNTLKLAT</value>
            <value>1</value>
         </instance>
         <instance weight="0.01694915254237288">
            <value>PKYVRQNTLKLAT</value>
            <value>1</value>
         </instance>
         <instance weight="0.01694915254237288">
            <value>PKYVEQNTLKLAT</value>
            <value>1</value>
         </instance>
         <instance weight="0.01694915254237288">
            <value>PKYVSQNTLKLAT</value>
            <value>1</value>
         </instance>
         <instance weight="0.01694915254237288">
            <value>PKYVAQNTLKLAT</value>
            <value>1</value>
         </instance>
         <instance weight="0.01694915254237288">
            <value>PKYVVQNTLKLAT</value>
            <value>1</value>
         </instance>
         <instance weight="0.01694915254237288">
            <value>PKYVKNNTLKLAT</value>
            <value>1</value>
         </instance>
         <instance weight="0.01694915254237288">
            <value>PKYVKLNTLKLAT</value>
            <value>1</value>
         </instance>
         <instance weight="0.01694915254237288">
            <value>PKYVKTNTLKLAT</value>
            <value>1</value>
         </instance>
         <instance weight="0.01694915254237288">
            <value>PKYVKANTLKLAT</value>
            <value>1</value>
         </instance>
         <instance weight="0.01694915254237288">
            <value>PKYVKENTLKLAT</value>
            <value>1</value>
         </instance>
         <instance weight="0.01694915254237288">
            <value>PKYVKKNTLKLAT</value>
            <value>1</value>
         </instance>
         <instance weight="0.01694915254237288">
            <value>PKYVKQQTLKLAT</value>
            <value>1</value>
         </instance>
         <instance weight="0.01694915254237288">
            <value>PKYVKQTTLKLAT</value>
            <value>1</value>
         </instance>
         <instance weight="0.01694915254237288">
            <value>PKYVKQLTLKLAT</value>
            <value>1</value>
         </instance>
         <instance weight="0.01694915254237288">
            <value>PKYVKQATLKLAT</value>
            <value>1</value>
         </instance>
         <instance weight="0.01694915254237288">
            <value>PKYVKQETLKLAT</value>
            <value>1</value>
         </instance>
         <instance weight="0.01694915254237288">
            <value>PKYVKQKTLKLAT</value>
            <value>1</value>
         </instance>
         <instance weight="0.01694915254237288">
            <value>PKYVKQNSLKLAT</value>
            <value>1</value>
         </instance>
         <instance weight="0.01694915254237288">
            <value>PKYVKQNVLKLAT</value>
            <value>1</value>
         </instance>
         <instance weight="0.01694915254237288">
            <value>PKYVKQNALKLAT</value>
            <value>1</value>
         </instance>
         <instance weight="0.01694915254237288">
            <value>PKYVKQNYLKLAT</value>
            <value>1</value>
         </instance>
         <instance weight="0.01694915254237288">
            <value>PKYVKQNKLKLAT</value>
            <value>1</value>
         </instance>
         <instance weight="0.01694915254237288">
            <value>PKYVKQNQLKLAT</value>
            <value>1</value>
         </instance>
         <instance weight="0.01694915254237288">
            <value>PKYVKQNTIKLAT</value>
            <value>1</value>
         </instance>
         <instance weight="0.01694915254237288">
            <value>PKYVKQNTKKLAT</value>
            <value>1</value>
         </instance>
         <instance weight="0.01694915254237288">
            <value>PKYVKQNTQKLAT</value>
            <value>1</value>
         </instance>
         <instance weight="0.01694915254237288">
            <value>PKYVKQNTAKLAT</value>
            <value>1</value>
         </instance>
         <instance weight="0.01694915254237288">
            <value>PKYVKQNTLRLAT</value>
            <value>1</value>
         </instance>
         <instance weight="0.01694915254237288">
            <value>PKYVKQNTLELAT</value>
            <value>1</value>
         </instance>
         <instance weight="0.01694915254237288">
            <value>PKYVKQNTLSLAT</value>
            <value>1</value>
         </instance>
         <instance weight="0.01694915254237288">
            <value>PKYVKQNTLALAT</value>
            <value>1</value>
         </instance>
         <instance weight="0.01694915254237288">
            <value>PKYVKQNTLLLAT</value>
            <value>1</value>
         </instance>
         <instance weight="0.01694915254237288">
            <value>PKYVKQNTLKIAT</value>
            <value>1</value>
         </instance>
         <instance weight="0.01694915254237288">
            <value>PKYVKQNTLKKAT</value>
            <value>1</value>
         </instance>
         <instance weight="0.01694915254237288">
            <value>PKYVKQNTLKQAT</value>
            <value>1</value>
         </instance>
         <instance weight="0.01694915254237288">
            <value>PKYVKQNTLKAAT</value>
            <value>1</value>
         </instance>
         <instance weight="0.01694915254237288">
            <value>PKYVKQNTLKEAT</value>
            <value>1</value>
         </instance>
         <instance weight="0.01694915254237288">
            <value>PKYVKQNTLKFAT</value>
            <value>1</value>
         </instance>
         <instance weight="0.01694915254237288">
            <value>PKYVKQNTLKLST</value>
            <value>1</value>
         </instance>
         <instance weight="0.01694915254237288">
            <value>PKYVKQNTLKLFT</value>
            <value>1</value>
         </instance>
         <instance weight="0.01694915254237288">
            <value>PKYVKQNTLKLKT</value>
            <value>1</value>
         </instance>
         <instance weight="0.01694915254237288">
            <value>PKYVKQNTLKLAS</value>
            <value>1</value>
         </instance>
         <instance weight="0.01694915254237288">
            <value>PKYVKQNTLKLAK</value>
            <value>1</value>
         </instance>
         <instance weight="0.01694915254237288">
            <value>PKYVKQNTLKLAY</value>
            <value>1</value>
         </instance>
         <instance weight="0.01694915254237288">
            <value>PKYVKQNTLKLAA</value>
            <value>1</value>
         </instance>
         <instance weight="0.08333333333333333">
            <value>QYIKANSKFIGITE</value>
            <value>1</value>
         </instance>
         <instance weight="0.16666666666666666">
            <value>KAERADLIAYLKQATAK</value>
            <value>1</value>
         </instance>
         <instance weight="0.16666666666666666">
            <value>ERADLIAYLKQATAK</value>
            <value>1</value>
         </instance>
         <instance weight="0.16666666666666666">
            <value>ADLIAYLKQATAK</value>
            <value>1</value>
         </instance>
         <instance weight="0.16666666666666666">
            <value>DLIAYLKQATAK</value>
            <value>1</value>
         </instance>
         <instance weight="0.16666666666666666">
            <value>LIAYLKQATAK</value>
            <value>1</value>
         </instance>
         <instance weight="0.16666666666666666">
            <value>IAYLKQATAK</value>
            <value>1</value>
         </instance>
         <instance weight="0.25">
            <value>YGGFLRRIRPKLK</value>
            <value>1</value>
         </instance>
         <instance weight="0.25">
            <value>GFLRRIRPKLK</value>
            <value>1</value>
         </instance>
         <instance weight="0.25">
            <value>FLRRIRPKLK</value>
            <value>1</value>
         </instance>
         <instance weight="0.25">
            <value>LRRIRPKLK</value>
            <value>1</value>
         </instance>
         <instance weight="1.0">
            <value>YGGFLRRIRPK</value>
            <value>1</value>
         </instance>
         <instance weight="0.125">
            <value>NKALELFRKDIAAKYKELGYGK</value>
            <value>1</value>
         </instance>
         <instance weight="0.125">
            <value>NKALELFRKDIAAKYK</value>
            <value>1</value>
         </instance>
         <instance weight="0.125">
            <value>NKALELFRKDIAAKY</value>
            <value>1</value>
         </instance>
         <instance weight="0.125">
            <value>NKALELFRKDIAAK</value>
            <value>1</value>
         </instance>
         <instance weight="1.0">
            <value>NKALELFRKDIA</value>
            <value>1</value>
         </instance>
         <instance weight="0.125">
            <value>NKALELFRKDIAAKYKELGY</value>
            <value>1</value>
         </instance>
         <instance weight="0.125">
            <value>ALELFRKDIAAKYKELGYGK</value>
            <value>1</value>
         </instance>
         <instance weight="0.125">
            <value>ELFRKDIAAKYKELGYGK</value>
            <value>1</value>
         </instance>
         <instance weight="0.125">
            <value>LFRKDIAAKYKELGYGK</value>
            <value>1</value>
         </instance>
         <instance weight="1.0">
            <value>FRKDIAAKYKELGYGK</value>
            <value>1</value>
         </instance>
         <instance weight="1.0">
            <value>RKDIAAKYKELGYGK</value>
            <value>1</value>
         </instance>
         <instance weight="0.08333333333333333">
            <value>ILMQYIKANSKFIGITELKK</value>
            <value>1</value>
         </instance>
         <instance weight="0.08333333333333333">
            <value>ILMQYIKANSKFIGITE</value>
            <value>1</value>
         </instance>
         <instance weight="0.08333333333333333">
            <value>ILMQYIKANSKFIGI</value>
            <value>1</value>
         </instance>
         <instance weight="0.08333333333333333">
            <value>ILMQYIKANSKFIG</value>
            <value>1</value>
         </instance>
         <instance weight="0.08333333333333333">
            <value>ILMQYIKANSKF</value>
            <value>1</value>
         </instance>
         <instance weight="0.08333333333333333">
            <value>QYIKANSKFIGITELKK</value>
            <value>1</value>
         </instance>
         <instance weight="0.08333333333333333">
            <value>IKANSKFIGITELKK</value>
            <value>1</value>
         </instance>
         <instance weight="0.08333333333333333">
            <value>YIKANSKFIGITE</value>
            <value>1</value>
         </instance>
         <instance weight="0.25">
            <value>GACPKYVKQNTLKLATGMR</value>
            <value>1</value>
         </instance>
         <instance weight="0.25">
            <value>GACPKYVKQNTLKLAT</value>
            <value>1</value>
         </instance>
         <instance weight="0.25">
            <value>GACPKYVKQNTLKLA</value>
            <value>1</value>
         </instance>
         <instance weight="0.25">
            <value>PKYVKQNTLKLATGMR</value>
            <value>1</value>
         </instance>
         <instance weight="1.0">
            <value>KYVKQNTLKLATGMR</value>
            <value>1</value>
         </instance>
         <instance weight="1.0">
            <value>YVKQNTLKLATGMR</value>
            <value>1</value>
         </instance>
         <instance weight="1.0">
            <value>VKQNTLKLATGMR</value>
            <value>1</value>
         </instance>
         <instance weight="1.0">
            <value>GRTQDENPVVHFFKNIVTPRTPPP</value>
            <value>1</value>
         </instance>
         <instance weight="1.0">
            <value>DVFKELKVHHANENI</value>
            <value>1</value>
         </instance>
         <instance weight="1.0">
            <value>CPKYVRSAKLRM</value>
            <value>1</value>
         </instance>
         <instance weight="0.5">
            <value>KVFGRCELAAAMKRHGLD</value>
            <value>1</value>
         </instance>
         <instance weight="0.5">
            <value>LAAAMKRHGLDNYRGYSLGNWV</value>
            <value>1</value>
         </instance>
         <instance weight="1.0">
            <value>SVNCAKKIVSDGDGMN</value>
            <value>1</value>
         </instance>
         <instance weight="1.0">
            <value>IQKTPQIQVYSRHPPE</value>
            <value>1</value>
         </instance>
         <instance weight="0.5">
            <value>HPPHIEIQMLKNGKKI</value>
            <value>1</value>
         </instance>
         <instance weight="0.5">
            <value>IQMLKNGKKIPKVEMS</value>
            <value>1</value>
         </instance>
         <instance weight="1.0">
            <value>NELGRFKHTDACCRTH</value>
            <value>1</value>
         </instance>
         <instance weight="0.5">
            <value>SSYFVGKMYFNLINTK</value>
            <value>1</value>
         </instance>
         <instance weight="0.5">
            <value>KMYFNLINTKCYKLEH</value>
            <value>1</value>
         </instance>
         <instance weight="1.0">
            <value>SKPKVYQWFDLRKY</value>
            <value>1</value>
         </instance>
         <instance weight="1.0">
            <value>DTVKLMYKGQPMTFRLLLVD</value>
            <value>1</value>
         </instance>
         <instance weight="1.0">
            <value>EALVRQGLAKVAYVYKPNNT</value>
            <value>1</value>
         </instance>
         <instance weight="1.0">
            <value>VAYWKPNNTHEQHLRKSEA</value>
            <value>1</value>
         </instance>
         <instance weight="1.0">
            <value>LGKIWPSYKGRPGNFL</value>
            <value>1</value>
         </instance>
         <instance weight="1.0">
            <value>IVWASRELERFAVNPG</value>
            <value>1</value>
         </instance>
         <instance weight="1.0">
            <value>ERFAVNPGLLETSEGC</value>
            <value>1</value>
         </instance>
         <instance weight="1.0">
            <value>SALSEGATPQDLNTML</value>
            <value>1</value>
         </instance>
         <instance weight="1.0">
            <value>HLLVSGAGDGPPLCS</value>
            <value>1</value>
         </instance>
         <instance weight="1.0">
            <value>LERGPPGPRRPPRGPPLSSS</value>
            <value>1</value>
         </instance>
         <instance weight="1.0">
            <value>IRANELDVLKKLVFG</value>
            <value>1</value>
         </instance>
         <instance weight="0.14285714285714285">
            <value>EPSDKHIEQYLKKIKNS</value>
            <value>1</value>
         </instance>
         <instance weight="0.14285714285714285">
            <value>PSDKHIEQYLKKIKNS</value>
            <value>1</value>
         </instance>
         <instance weight="0.14285714285714285">
            <value>KHIEQYLKKIKNS</value>
            <value>1</value>
         </instance>
         <instance weight="0.14285714285714285">
            <value>HIEQYLKKIKNS</value>
            <value>1</value>
         </instance>
         <instance weight="0.14285714285714285">
            <value>IEQYLKKIKNS</value>
            <value>1</value>
         </instance>
         <instance weight="0.14285714285714285">
            <value>EQYLKKIKNS</value>
            <value>1</value>
         </instance>
         <instance weight="0.14285714285714285">
            <value>QYLKKIKNS</value>
            <value>1</value>
         </instance>
         <instance weight="1.0">
            <value>HIEKYLKKIKNS</value>
            <value>1</value>
         </instance>
         <instance weight="0.3333333333333333">
            <value>SFWLRVPKVSASHLE</value>
            <value>1</value>
         </instance>
         <instance weight="0.08333333333333333">
            <value>QYIKANSKFIGITEL</value>
            <value>1</value>
         </instance>
         <instance weight="0.08333333333333333">
            <value>QYIKANSKFIGIT</value>
            <value>1</value>
         </instance>
         <instance weight="1.0">
            <value>QYIKAASKFIGITEL</value>
            <value>1</value>
         </instance>
         <instance weight="1.0">
            <value>SRALHPASVSNGGCRHPVTLASFLIRRNHFAMAKTIAYDEE</value>
            <value>1</value>
         </instance>
         <instance weight="0.5">
            <value>VLEKKWGAPTITNDGVSIAKEIEL</value>
            <value>1</value>
         </instance>
         <instance weight="1.0">
            <value>RVAQIRTEIENSDSDYDREKLQE</value>
            <value>1</value>
         </instance>
         <instance weight="0.5">
            <value>RGLNALADAVKVTLGPKGRNVVLEKKWGAPTITNDGVSIAKE</value>
            <value>1</value>
         </instance>
         <instance weight="1.0">
            <value>GDGTTTATVLAQALVREGLRNVAA</value>
            <value>1</value>
         </instance>
         <instance weight="0.3333333333333333">
            <value>IQVYSRHPPENGKPNI</value>
            <value>1</value>
         </instance>
         <instance weight="1.0">
            <value>HPPHIEIQMLKDGKKI</value>
            <value>1</value>
         </instance>
         <instance weight="0.5">
            <value>VEMSDMSFSKDWSFYL</value>
            <value>1</value>
         </instance>
         <instance weight="0.5">
            <value>SFSKDWSFYILAHTEF</value>
            <value>1</value>
         </instance>
         <instance weight="0.3333333333333333">
            <value>IQRTPKIQVYSRHPAE</value>
            <value>1</value>
         </instance>
         <instance weight="0.3333333333333333">
            <value>IQVYSRHPAENGKSNF</value>
            <value>1</value>
         </instance>
         <instance weight="1.0">
            <value>KSNFLNCYVSGFHPSD</value>
            <value>1</value>
         </instance>
         <instance weight="0.09090909090909091">
            <value>DIEKKIAKMEKASSVFNVVNS</value>
            <value>1</value>
         </instance>
         <instance weight="0.09090909090909091">
            <value>IEKKIAKMEKASSVFNVVNS</value>
            <value>1</value>
         </instance>
         <instance weight="0.09090909090909091">
            <value>EKKIAKMEKASSVFNVVNS</value>
            <value>1</value>
         </instance>
         <instance weight="0.09090909090909091">
            <value>DIEKKIAKMEKASSVFNVVN</value>
            <value>1</value>
         </instance>
         <instance weight="0.09090909090909091">
            <value>DIEKKIAKMEKASSVFNVV</value>
            <value>1</value>
         </instance>
         <instance weight="0.09090909090909091">
            <value>DIEKKIAKMEKASSVFNV</value>
            <value>1</value>
         </instance>
         <instance weight="0.09090909090909091">
            <value>DIEKKIAKMEKASSVFN</value>
            <value>1</value>
         </instance>
         <instance weight="0.09090909090909091">
            <value>DIEKKIAKMEKASSVF</value>
            <value>1</value>
         </instance>
         <instance weight="0.09090909090909091">
            <value>DIEKKIAKMEKASSV</value>
            <value>1</value>
         </instance>
         <instance weight="0.09090909090909091">
            <value>DIEKKIAKMEKASS</value>
            <value>1</value>
         </instance>
         <instance weight="0.09090909090909091">
            <value>DIEKKIAKMEKAS</value>
            <value>1</value>
         </instance>
         <instance weight="0.08333333333333333">
            <value>QYIKANSKFIGI</value>
            <value>1</value>
         </instance>
         <instance weight="0.3333333333333333">
            <value>FNNFTVSFWLRVPK</value>
            <value>1</value>
         </instance>
         <instance weight="0.25">
            <value>TGTIKLLNENSYVP</value>
            <value>1</value>
         </instance>
         <instance weight="0.25">
            <value>TIKLLNENSYVPR</value>
            <value>1</value>
         </instance>
         <instance weight="0.25">
            <value>FTGTIKLLNENSYVPR</value>
            <value>1</value>
         </instance>
         <instance weight="1.0">
            <value>RPVYSNENLLKITGTF</value>
            <value>1</value>
         </instance>
         <instance weight="0.25">
            <value>DFTGTIKLLNENSYVPR</value>
            <value>1</value>
         </instance>
         <instance weight="0.25">
            <value>GPDGRLLRGYDQFAYDGK</value>
            <value>1</value>
         </instance>
         <instance weight="0.25">
            <value>GPDGRLLRGYDQFAYD</value>
            <value>1</value>
         </instance>
         <instance weight="1.0">
            <value>SDEKIRMNRVVRNNLR</value>
            <value>1</value>
         </instance>
         <instance weight="1.0">
            <value>EALIHQLKINPYVLS</value>
            <value>1</value>
         </instance>
         <instance weight="1.0">
            <value>DNLIVYYYHKA</value>
            <value>1</value>
         </instance>
         <instance weight="1.0">
            <value>DPYAPIMAVK</value>
            <value>1</value>
         </instance>
         <instance weight="1.0">
            <value>KPGVIFLTKRSRQV</value>
            <value>1</value>
         </instance>
         <instance weight="1.0">
            <value>GPLYFKLKGYEQYN</value>
            <value>1</value>
         </instance>
         <instance weight="1.0">
            <value>DPTLWVFARKLAIV</value>
            <value>1</value>
         </instance>
         <instance weight="1.0">
            <value>DPWAIAKNGDLMEYPY</value>
            <value>1</value>
         </instance>
         <instance weight="0.25">
            <value>GPDGRLLRGYNQFAYDGK</value>
            <value>1</value>
         </instance>
         <instance weight="0.25">
            <value>GPDGRLLRGHNQYAYD</value>
            <value>1</value>
         </instance>
         <instance weight="1.0">
            <value>VDAQGTLSKIFKLGGRDSRS</value>
            <value>1</value>
         </instance>
         <instance weight="1.0">
            <value>YTLLQAAPALDKLKLTGDEATGANI</value>
            <value>1</value>
         </instance>
         <instance weight="1.0">
            <value>ESWGAVWRIDTPDKLTGPFT</value>
            <value>1</value>
         </instance>
         <instance weight="1.0">
            <value>APYHFDLSGHAFGSMAKKGE</value>
            <value>1</value>
         </instance>
         <instance weight="1.0">
            <value>PHHTALRQAILCWGELMTLA</value>
            <value>1</value>
         </instance>
         <instance weight="0.3333333333333333">
            <value>FNNFTVSFWLRVPKVSASHLEQY</value>
            <value>1</value>
         </instance>
         <instance weight="1.0">
            <value>YGSDTITLPCRIKLQFINMWQE</value>
            <value>1</value>
         </instance>
         <instance weight="1.0">
            <value>YLDPLIRGLLARPAKLQV</value>
            <value>1</value>
         </instance>
         <instance weight="0.3333333333333333">
            <value>GAAILVAGLSGCSSNKSTTG</value>
            <value>1</value>
         </instance>
         <instance weight="0.3333333333333333">
            <value>GCSSNKSTTGSGETTTAAGT</value>
            <value>1</value>
         </instance>
         <instance weight="0.3333333333333333">
            <value>LVAGLSGCSSNKSTTGSGETT</value>
            <value>1</value>
         </instance>
         <instance weight="0.5">
            <value>KPVSQMRMATPLLMRPM</value>
            <value>1</value>
         </instance>
         <instance weight="0.5">
            <value>LPKPPKPVSKMRMATPLLMGALPM</value>
            <value>1</value>
         </instance>
         <instance weight="1.0">
            <value>YLPKPPKPVSKLRLATPLLLQALPL</value>
            <value>1</value>
         </instance>
         <instance weight="1.0">
            <value>QYIKANSFIGITE</value>
            <value>1</value>
         </instance>
         <instance weight="1.0">
            <value>YANNVLSGGTTMY</value>
            <value>0</value>
         </instance>
         <instance weight="1.0">
            <value>RYSLWNFWICATV</value>
            <value>0</value>
         </instance>
         <instance weight="1.0">
            <value>REGLNIACENALP</value>
            <value>0</value>
         </instance>
         <instance weight="1.0">
            <value>ALDGITVTFPGVR</value>
            <value>0</value>
         </instance>
         <instance weight="1.0">
            <value>QNELHSMGIDKQV</value>
            <value>0</value>
         </instance>
         <instance weight="1.0">
            <value>HPIVVHGGGPQIG</value>
            <value>0</value>
         </instance>
         <instance weight="1.0">
            <value>MGYARKVGWVTAG</value>
            <value>0</value>
         </instance>
         <instance weight="1.0">
            <value>IARFAVKPTSSIL</value>
            <value>0</value>
         </instance>
         <instance weight="1.0">
            <value>TDFDILEWRVDHF</value>
            <value>0</value>
         </instance>
         <instance weight="1.0">
            <value>FLIGPMGAGKTTV</value>
            <value>0</value>
         </instance>
         <instance weight="1.0">
            <value>NPRTLGDSVSNNK</value>
            <value>0</value>
         </instance>
         <instance weight="1.0">
            <value>PVDGETVVKRQCP</value>
            <value>0</value>
         </instance>
         <instance weight="1.0">
            <value>YIDGLNNLIYRPK</value>
            <value>0</value>
         </instance>
         <instance weight="1.0">
            <value>EERRISLSEFHTA</value>
            <value>0</value>
         </instance>
         <instance weight="1.0">
            <value>EQLLELIAGLDRP</value>
            <value>0</value>
         </instance>
         <instance weight="1.0">
            <value>WGKKSVSANEIVV</value>
            <value>0</value>
         </instance>
         <instance weight="1.0">
            <value>APFVLNWDEFSLG</value>
            <value>0</value>
         </instance>
         <instance weight="1.0">
            <value>FADDQLIIDFDNF</value>
            <value>0</value>
         </instance>
         <instance weight="1.0">
            <value>LAMLSASSKAHQS</value>
            <value>0</value>
         </instance>
         <instance weight="1.0">
            <value>DTILIKGKKRKDT</value>
            <value>0</value>
         </instance>
         <instance weight="1.0">
            <value>ENFDPSFFEEIED</value>
            <value>0</value>
         </instance>
         <instance weight="1.0">
            <value>EATGANIVKVAIE</value>
            <value>0</value>
         </instance>
         <instance weight="1.0">
            <value>NAIMRWGMPPQDA</value>
            <value>0</value>
         </instance>
         <instance weight="1.0">
            <value>ATRHVLSEYGNMS</value>
            <value>0</value>
         </instance>
         <instance weight="1.0">
            <value>RDFWRDCYWRWSD</value>
            <value>0</value>
         </instance>
         <instance weight="1.0">
            <value>IHPKVREAFVNEV</value>
            <value>0</value>
         </instance>
         <instance weight="1.0">
            <value>HADIVIDNSRDRT</value>
            <value>0</value>
         </instance>
         <instance weight="1.0">
            <value>TKPLTLERTINLY</value>
            <value>0</value>
         </instance>
         <instance weight="1.0">
            <value>ANSAVKNNNNEEP</value>
            <value>0</value>
         </instance>
         <instance weight="1.0">
            <value>SPRKIKKVGTTEK</value>
            <value>0</value>
         </instance>
         <instance weight="1.0">
            <value>RKAAGLAPVPDAT</value>
            <value>0</value>
         </instance>
         <instance weight="1.0">
            <value>LLQQAAAAAARFY</value>
            <value>0</value>
         </instance>
         <instance weight="1.0">
            <value>HYSVAKIVKLLRI</value>
            <value>0</value>
         </instance>
         <instance weight="1.0">
            <value>TISSVKPQGLAVV</value>
            <value>0</value>
         </instance>
         <instance weight="1.0">
            <value>VRETLKDLIASYD</value>
            <value>0</value>
         </instance>
         <instance weight="1.0">
            <value>DELFRRAREQGYQ</value>
            <value>0</value>
         </instance>
         <instance weight="1.0">
            <value>GVSPAAAAKAAKF</value>
            <value>0</value>
         </instance>
         <instance weight="1.0">
            <value>SQELYNKLIHTEK</value>
            <value>0</value>
         </instance>
         <instance weight="1.0">
            <value>HNTNVGDEGGFAP</value>
            <value>0</value>
         </instance>
         <instance weight="1.0">
            <value>ATTSTGGGGLVND</value>
            <value>0</value>
         </instance>
         <instance weight="1.0">
            <value>FHCDHIPLLLIVT</value>
            <value>0</value>
         </instance>
         <instance weight="1.0">
            <value>TAMICLCFGTVVC</value>
            <value>0</value>
         </instance>
         <instance weight="1.0">
            <value>KVANVRPSSVSVA</value>
            <value>0</value>
         </instance>
         <instance weight="1.0">
            <value>GTITTTVIGVLPN</value>
            <value>0</value>
         </instance>
         <instance weight="1.0">
            <value>KTNVAAWLMGQVM</value>
            <value>0</value>
         </instance>
         <instance weight="1.0">
            <value>DLSRLQPGQAQYT</value>
            <value>0</value>
         </instance>
         <instance weight="1.0">
            <value>PIAINSISGGVVN</value>
            <value>0</value>
         </instance>
         <instance weight="1.0">
            <value>TTVNVDQIPGLNT</value>
            <value>0</value>
         </instance>
         <instance weight="1.0">
            <value>VLSIMNETEIETM</value>
            <value>0</value>
         </instance>
         <instance weight="1.0">
            <value>VRFLDADGQALAA</value>
            <value>0</value>
         </instance>
         <instance weight="1.0">
            <value>HASNLVKLVRGCV</value>
            <value>0</value>
         </instance>
         <instance weight="1.0">
            <value>VGPDGIPIMRWHH</value>
            <value>0</value>
         </instance>
         <instance weight="1.0">
            <value>HLVGDFSAEILQG</value>
            <value>0</value>
         </instance>
         <instance weight="1.0">
            <value>DEVKLEEYPQLAS</value>
            <value>0</value>
         </instance>
         <instance weight="1.0">
            <value>ARAKAKSRSARAG</value>
            <value>0</value>
         </instance>
         <instance weight="1.0">
            <value>YVTGYQFIHTEKH</value>
            <value>0</value>
         </instance>
         <instance weight="1.0">
            <value>DEGSKQPLPKLID</value>
            <value>0</value>
         </instance>
         <instance weight="1.0">
            <value>AVKSPEMVKGWFE</value>
            <value>0</value>
         </instance>
         <instance weight="1.0">
            <value>IARDINAATYQPF</value>
            <value>0</value>
         </instance>
         <instance weight="1.0">
            <value>EEEGDPEQVFGNPQ</value>
            <value>0</value>
         </instance>
         <instance weight="1.0">
            <value>KVAAATGIVMVTGSYSA</value>
            <value>0</value>
         </instance>
         <instance weight="1.0">
            <value>LSGGSPIAADKVALE</value>
            <value>0</value>
         </instance>
         <instance weight="1.0">
            <value>HSSALLCCLVFLA</value>
            <value>0</value>
         </instance>
         <instance weight="1.0">
            <value>ARRAKQDELGWK</value>
            <value>0</value>
         </instance>
         <instance weight="1.0">
            <value>QCPFPGGTVLS</value>
            <value>0</value>
         </instance>
         <instance weight="1.0">
            <value>AAMAAGRDML</value>
            <value>0</value>
         </instance>
         <instance weight="1.0">
            <value>PSTDFTEPPVSAV</value>
            <value>0</value>
         </instance>
         <instance weight="1.0">
            <value>GMPQFLSTEAQ</value>
            <value>0</value>
         </instance>
         <instance weight="1.0">
            <value>LTCTSAVEIM</value>
            <value>0</value>
         </instance>
         <instance weight="1.0">
            <value>GIRISIAWS</value>
            <value>0</value>
         </instance>
         <instance weight="1.0">
            <value>ALNGQGLGATS</value>
            <value>0</value>
         </instance>
         <instance weight="1.0">
            <value>TFPNRLGHNQLHYLSMGGLQIS</value>
            <value>0</value>
         </instance>
         <instance weight="1.0">
            <value>GEFTFEIDGEWKHKLL</value>
            <value>0</value>
         </instance>
         <instance weight="1.0">
            <value>LFKVWTGGMSFHGGL</value>
            <value>0</value>
         </instance>
         <instance weight="1.0">
            <value>LIIRQLGIRDYQKT</value>
            <value>0</value>
         </instance>
         <instance weight="1.0">
            <value>HPEKVAGLQSRY</value>
            <value>0</value>
         </instance>
         <instance weight="1.0">
            <value>RSYLQNILETRMNTFFASIV</value>
            <value>0</value>
         </instance>
         <instance weight="1.0">
            <value>PSLSWVVNAVNCSLFSAVRE</value>
            <value>0</value>
         </instance>
         <instance weight="1.0">
            <value>AALRITKNRLSDHTVLFQ</value>
            <value>0</value>
         </instance>
         <instance weight="1.0">
            <value>MKPLSSAIAAALILFSA</value>
            <value>0</value>
         </instance>
         <instance weight="1.0">
            <value>MRERGIIATRQLAKRQ</value>
            <value>0</value>
         </instance>
         <instance weight="1.0">
            <value>VDDGLGDEKQSTTQI</value>
            <value>0</value>
         </instance>
         <instance weight="1.0">
            <value>NSDGNFVFFKGNKYWVFKDT</value>
            <value>0</value>
         </instance>
         <instance weight="1.0">
            <value>PNYKLAHTFQPGPGLGG</value>
            <value>0</value>
         </instance>
         <instance weight="1.0">
            <value>SQLLDGKLDEFLMLS</value>
            <value>0</value>
         </instance>
         <instance weight="1.0">
            <value>PKTGGIESLAEYFP</value>
            <value>0</value>
         </instance>
         <instance weight="1.0">
            <value>PEETARQAVEAD</value>
            <value>0</value>
         </instance>
         <instance weight="1.0">
            <value>SEQLAAEMQRLEPAELL</value>
            <value>0</value>
         </instance>
         <instance weight="1.0">
            <value>FWDKSFRVYSTETGK</value>
            <value>0</value>
         </instance>
         <instance weight="1.0">
            <value>NMDTMGSSTLELR</value>
            <value>0</value>
         </instance>
         <instance weight="1.0">
            <value>TAPTTRKDLMIVNMGPQHP</value>
            <value>0</value>
         </instance>
         <instance weight="1.0">
            <value>VDWKLENDIRKKRLLN</value>
            <value>0</value>
         </instance>
         <instance weight="1.0">
            <value>LLPIATALYAYGFNY</value>
            <value>0</value>
         </instance>
         <instance weight="1.0">
            <value>RLTNLHTMEFALVKAL</value>
            <value>0</value>
         </instance>
         <instance weight="1.0">
            <value>YRDSLGEAVMRMGDL</value>
            <value>0</value>
         </instance>
         <instance weight="1.0">
            <value>ASSLPYKCGVVINV</value>
            <value>0</value>
         </instance>
         <instance weight="1.0">
            <value>RVVDSQMETHRGR</value>
            <value>0</value>
         </instance>
         <instance weight="1.0">
            <value>DSSLQISQFILMGLPGIHEWQHWL</value>
            <value>0</value>
         </instance>
         <instance weight="1.0">
            <value>ASAIKGTGVGGRLTR</value>
            <value>0</value>
         </instance>
         <instance weight="1.0">
            <value>TAPHVTLMDEID</value>
            <value>0</value>
         </instance>
         <instance weight="1.0">
            <value>AAICFAGAPYNNNNYNID</value>
            <value>0</value>
         </instance>
         <instance weight="1.0">
            <value>ARILHHDLKHKFGIKNPKILVA</value>
            <value>0</value>
         </instance>
         <instance weight="1.0">
            <value>LDDRALNGLKETYSAL</value>
            <value>0</value>
         </instance>
         <instance weight="1.0">
            <value>SQLPKYNPQIPLYPNK</value>
            <value>0</value>
         </instance>
         <instance weight="1.0">
            <value>KEKLAKANEFITYLPE</value>
            <value>0</value>
         </instance>
         <instance weight="1.0">
            <value>DHMRAVHLYISALENT</value>
            <value>0</value>
         </instance>
         <instance weight="1.0">
            <value>APSTIYHQALKGVRKL</value>
            <value>0</value>
         </instance>
         <instance weight="1.0">
            <value>SGEGKGMWFGPRLSGE</value>
            <value>0</value>
         </instance>
         <instance weight="1.0">
            <value>ASAPRTEDCVGCKRCE</value>
            <value>0</value>
         </instance>
         <instance weight="1.0">
            <value>YITVALIIWNFGVV</value>
            <value>0</value>
         </instance>
         <instance weight="1.0">
            <value>EITLDSMRVRDEKTNKILDK</value>
            <value>0</value>
         </instance>
         <instance weight="1.0">
            <value>GSSGLISMPRVGSSGLISMP</value>
            <value>0</value>
         </instance>
         <instance weight="1.0">
            <value>NAAYRQIFFHAFKCDRQQL</value>
            <value>0</value>
         </instance>
         <instance weight="1.0">
            <value>PEFQSKPTLPHPLFAG</value>
            <value>0</value>
         </instance>
         <instance weight="1.0">
            <value>YGEIKNIHLNLDRRTG</value>
            <value>0</value>
         </instance>
         <instance weight="1.0">
            <value>SFLGGLRSKNDVLSRS</value>
            <value>0</value>
         </instance>
         <instance weight="1.0">
            <value>QKGNPKGTRVFGAVAE</value>
            <value>0</value>
         </instance>
         <instance weight="1.0">
            <value>LKAAIVEGTVYNKEQ</value>
            <value>0</value>
         </instance>
         <instance weight="1.0">
            <value>IKEMEEKFGVSAAAAAVAVA</value>
            <value>0</value>
         </instance>
         <instance weight="1.0">
            <value>ARNIAAKAEATKVAE</value>
            <value>0</value>
         </instance>
         <instance weight="1.0">
            <value>AEEKNIVRVFRAWKTAH</value>
            <value>0</value>
         </instance>
         <instance weight="1.0">
            <value>DNAEIAMRIKVERGRG</value>
            <value>0</value>
         </instance>
         <instance weight="1.0">
            <value>LASPQRIKKWGER</value>
            <value>0</value>
         </instance>
         <instance weight="1.0">
            <value>ASHFDRHYCGKC</value>
            <value>0</value>
         </instance>
         <instance weight="1.0">
            <value>EFVEVTSNSNE</value>
            <value>0</value>
         </instance>
         <instance weight="1.0">
            <value>QYLTKELAKA</value>
            <value>0</value>
         </instance>
         <instance weight="1.0">
            <value>KALIRVPLN</value>
            <value>0</value>
         </instance>
         <instance weight="1.0">
            <value>EGCRAKNNTDPV</value>
            <value>0</value>
         </instance>
         <instance weight="1.0">
            <value>LRKQREIIYNERNEI</value>
            <value>0</value>
         </instance>
         <instance weight="1.0">
            <value>IMDILYDPQTSGGLL</value>
            <value>0</value>
         </instance>
         <instance weight="1.0">
            <value>PEDERLPLALAKR</value>
            <value>0</value>
         </instance>
         <instance weight="1.0">
            <value>EHIMQSMQFPAELIE</value>
            <value>0</value>
         </instance>
         <instance weight="1.0">
            <value>PLSNTTFPHVLPLITLLECDSAPPEGPEPWGSTEHGVEVVL</value>
            <value>0</value>
         </instance>
         <instance weight="0.5">
            <value>YRGKLSEAEDNMNCQLAETVVTFR</value>
            <value>0</value>
         </instance>
         <instance weight="0.5">
            <value>EAEDNMNCQMSNITVTYRDGRVA</value>
            <value>0</value>
         </instance>
         <instance weight="1.0">
            <value>GYMKKKSYLVEEDMETDTDEEEEVGRDRVRGSRGSINRGGSL</value>
            <value>0</value>
         </instance>
         <instance weight="1.0">
            <value>SGATFHTYLNHLIQGLQKEAKEKF</value>
            <value>0</value>
         </instance>
         <instance weight="1.0">
            <value>EQLDQAIANIAKQNNM</value>
            <value>0</value>
         </instance>
         <instance weight="1.0">
            <value>LAGWVSRRRDHGGVIF</value>
            <value>0</value>
         </instance>
         <instance weight="1.0">
            <value>EAGEVAIRVSPSAHGK</value>
            <value>0</value>
         </instance>
         <instance weight="1.0">
            <value>VGHPEGYTATDILSRM</value>
            <value>0</value>
         </instance>
         <instance weight="1.0">
            <value>IPHESAPVGETEDDNV</value>
            <value>0</value>
         </instance>
         <instance weight="1.0">
            <value>PKKSIIFIQSHVYQHS</value>
            <value>0</value>
         </instance>
         <instance weight="1.0">
            <value>NLYFSFRKNEDYLEKI</value>
            <value>0</value>
         </instance>
         <instance weight="1.0">
            <value>LVDFWATWCGPCKMIAPVLEE</value>
            <value>0</value>
         </instance>
         <instance weight="1.0">
            <value>LSLPWSEINAETDKKLKQTQ</value>
            <value>0</value>
         </instance>
         <instance weight="1.0">
            <value>YQRNKIRATLNENNFTKIL</value>
            <value>0</value>
         </instance>
         <instance weight="1.0">
            <value>GPRKIGVCIIVLVGDICFLI</value>
            <value>0</value>
         </instance>
         <instance weight="1.0">
            <value>INVSLMRTLAHKISNYVYQ</value>
            <value>0</value>
         </instance>
         <instance weight="1.0">
            <value>KMNITVSKSKKKTMKLFK</value>
            <value>0</value>
         </instance>
         <instance weight="1.0">
            <value>VYMGAKDVARQQPNVYR</value>
            <value>0</value>
         </instance>
         <instance weight="1.0">
            <value>VVVIFSPELSLHNFFR</value>
            <value>0</value>
         </instance>
         <instance weight="1.0">
            <value>DGPTSRGNTLTGTLW</value>
            <value>0</value>
         </instance>
         <instance weight="1.0">
            <value>GDKNVAVARLHAEQ</value>
            <value>0</value>
         </instance>
         <instance weight="1.0">
            <value>VNEGGAMVAKNYP</value>
            <value>0</value>
         </instance>
         <instance weight="1.0">
            <value>AGLVMVEGILKL</value>
            <value>0</value>
         </instance>
         <instance weight="1.0">
            <value>PFRIVMDALHGICV</value>
            <value>0</value>
         </instance>
         <instance weight="1.0">
            <value>EQLTKNQAVATSQE</value>
            <value>0</value>
         </instance>
         <instance weight="1.0">
            <value>ASAETQNLNAGWT</value>
            <value>0</value>
         </instance>
         <instance weight="1.0">
            <value>AYGDPFTTLSPVVPTV</value>
            <value>0</value>
         </instance>
         <instance weight="1.0">
            <value>EKLMLLDELVDDSDVC</value>
            <value>0</value>
         </instance>
         <instance weight="1.0">
            <value>YFPLLVPGRAKFVARHL</value>
            <value>0</value>
         </instance>
         <instance weight="1.0">
            <value>HSMAVYDSDGAQQFYFAD</value>
            <value>0</value>
         </instance>
         <instance weight="1.0">
            <value>ELLCCGRGYNTHIATQ</value>
            <value>0</value>
         </instance>
         <instance weight="1.0">
            <value>LALCGVFLCFASGVAC</value>
            <value>0</value>
         </instance>
         <instance weight="1.0">
            <value>PSIDGDRTTFTQYWS</value>
            <value>0</value>
         </instance>
         <instance weight="1.0">
            <value>NAETKTKLGHI</value>
            <value>0</value>
         </instance>
         <instance weight="1.0">
            <value>IGKLSFIDKE</value>
            <value>0</value>
         </instance>
         <instance weight="1.0">
            <value>FELLGTSPQQPGFI</value>
            <value>0</value>
         </instance>
         <instance weight="1.0">
            <value>IFLTSYQQHKDENS</value>
            <value>0</value>
         </instance>
         <instance weight="1.0">
            <value>AKGKELADDAKEAV</value>
            <value>0</value>
         </instance>
         <instance weight="1.0">
            <value>IAAGPGMDAADDWIAE</value>
            <value>0</value>
         </instance>
         <instance weight="1.0">
            <value>QPVSTPDNYTIPRYSLSS</value>
            <value>0</value>
         </instance>
         <instance weight="1.0">
            <value>IMRTADAVGAHGIVIP</value>
            <value>0</value>
         </instance>
         <instance weight="1.0">
            <value>NILHFISLLLIFSRVGLPNY</value>
            <value>0</value>
         </instance>
         <instance weight="1.0">
            <value>HTNEGCKDEEEEDDIDPLHKENGIN</value>
            <value>0</value>
         </instance>
         <instance weight="1.0">
            <value>EQSPMIVFSKTGCPYSKKLK</value>
            <value>0</value>
         </instance>
         <instance weight="1.0">
            <value>ANDVWDDPTPSRRPPTRRPR</value>
            <value>0</value>
         </instance>
         <instance weight="1.0">
            <value>ILRRSSGGPTATKIYLPEDV</value>
            <value>0</value>
         </instance>
         <instance weight="1.0">
            <value>TLSGNLYTRMNLPHEPRARAGIV</value>
            <value>0</value>
         </instance>
         <instance weight="1.0">
            <value>AVVLNFWLMFFLLLFYALYIDG</value>
            <value>0</value>
         </instance>
         <instance weight="1.0">
            <value>TAFNWPWPDHFRIVTLPR</value>
            <value>0</value>
         </instance>
         <instance weight="1.0">
            <value>NNAAEQHVQPSIEKITSHQL</value>
            <value>0</value>
         </instance>
         <instance weight="1.0">
            <value>LKKCNKTKLSHLNDDKPYYE</value>
            <value>0</value>
         </instance>
         <instance weight="1.0">
            <value>LGDSMGDIHMDVGVERDGPTL</value>
            <value>0</value>
         </instance>
         <instance weight="1.0">
            <value>VHTVLNDCNAIADYPSK</value>
            <value>0</value>
         </instance>
         <instance weight="1.0">
            <value>NNKTQINLLTILADDFKKAAPQIV</value>
            <value>0</value>
         </instance>
         <instance weight="1.0">
            <value>QLGITFAEKPMTKTSSTETEDEQET</value>
            <value>0</value>
         </instance>
         <instance weight="1.0">
            <value>EGAARPSAFVPVG</value>
            <value>0</value>
         </instance>
      </instances>
	</body>
</dataset>
