# Supplementary material for: On Evaluating MHC-II Binding Peptide Prediction Methods
Source: PLoS One. 2008 Sep 24;3(9):e3268. doi: 10.1371/journal.pone.0003268 (PMC2533399; doi:10.1371/journal.pone.0003268)
Supplement: Dataset S1 — Datasets derived from MHCPEP database (0.36 MB ZIP) [file pone.0003268.s002.zip › MHCPEP/WUPDS/HLA-DR51.xrff]

<?xml version="1.0" encoding="utf-8"?>

<!DOCTYPE dataset
[
   <!ELEMENT dataset (header,body)>
   <!ATTLIST dataset name CDATA #REQUIRED>
   <!ATTLIST dataset version CDATA "3.5.4">

   <!ELEMENT header (notes?,attributes)>
   <!ELEMENT body (instances)>
   <!ELEMENT notes ANY>

   <!ELEMENT attributes (attribute+)>
   <!ELEMENT attribute (labels?,metadata?,attributes?)>
   <!ATTLIST attribute name CDATA #REQUIRED>
   <!ATTLIST attribute type (numeric|date|nominal|string|relational) #REQUIRED>
   <!ATTLIST attribute format CDATA #IMPLIED>
   <!ATTLIST attribute class (yes|no) "no">
   <!ELEMENT labels (label*)>
   <!ELEMENT label ANY>
   <!ELEMENT metadata (property*)>
   <!ELEMENT property ANY>
   <!ATTLIST property name CDATA #REQUIRED>

   <!ELEMENT instances (instance*)>
   <!ELEMENT instance (value*)>
   <!ATTLIST instance type (normal|sparse) "normal">
   <!ATTLIST instance weight CDATA #IMPLIED>
   <!ELEMENT value (#PCDATA|instances)*>
   <!ATTLIST value index CDATA #IMPLIED>
   <!ATTLIST value missing (yes|no) "no">
]
>
<dataset name="HLA-DR51" version="3.5.3">
   <header>
     <attributes>
        <attribute name="Seq" type="string"/>
        <attribute class="yes" name="class" type="nominal">
           <labels>
              <label>0</label>
              <label>1</label>
           </labels>
        </attribute>
     </attributes>
   </header>

   <body>
      <instances>
         <instance weight="0.5">
            <value>TVLTALGAILKKK</value>
            <value>1</value>
         </instance>
         <instance weight="0.25">
            <value>MQYIKANSKFIGI</value>
            <value>1</value>
         </instance>
         <instance weight="0.3333333333333333">
            <value>TLLQAAPALDKLK</value>
            <value>1</value>
         </instance>
         <instance weight="0.5">
            <value>PKYVKQNTLKLAT</value>
            <value>1</value>
         </instance>
         <instance weight="0.5">
            <value>KIYSYFPSVISKV</value>
            <value>1</value>
         </instance>
         <instance weight="0.025">
            <value>HFFKNIVTPRTPA</value>
            <value>1</value>
         </instance>
         <instance weight="0.5">
            <value>PDYASLRSLVASS</value>
            <value>1</value>
         </instance>
         <instance weight="1.0">
            <value>SRYWAIRTRSGGI</value>
            <value>1</value>
         </instance>
         <instance weight="0.5">
            <value>HRVKRGLTVAVAG</value>
            <value>1</value>
         </instance>
         <instance weight="0.3333333333333333">
            <value>GPLKAEIAQRLED</value>
            <value>1</value>
         </instance>
         <instance weight="0.5">
            <value>TVLTALGAILKKK</value>
            <value>1</value>
         </instance>
         <instance weight="0.5">
            <value>HRVKRGLTVAVAG</value>
            <value>1</value>
         </instance>
         <instance weight="1.0">
            <value>NVLDHLTGRSSQV</value>
            <value>1</value>
         </instance>
         <instance weight="1.0">
            <value>AIIHVLHSRHPGD</value>
            <value>1</value>
         </instance>
         <instance weight="0.5">
            <value>PDYASLRSLVASS</value>
            <value>1</value>
         </instance>
         <instance weight="0.5">
            <value>KIYSYFPSVISKV</value>
            <value>1</value>
         </instance>
         <instance weight="0.5">
            <value>PKYVKQNTLKLAT</value>
            <value>1</value>
         </instance>
         <instance weight="0.3333333333333333">
            <value>TLLQAAPALDKLK</value>
            <value>1</value>
         </instance>
         <instance weight="0.25">
            <value>MQYIKANSKFIGI</value>
            <value>1</value>
         </instance>
         <instance weight="0.025">
            <value>HFFKNIVTPRTPA</value>
            <value>1</value>
         </instance>
         <instance weight="0.3333333333333333">
            <value>GPLKAEIAQRLED</value>
            <value>1</value>
         </instance>
         <instance weight="0.025">
            <value>VHFFKNIVTPRTP</value>
            <value>1</value>
         </instance>
         <instance weight="0.5">
            <value>KMRMATPLLMQALP</value>
            <value>1</value>
         </instance>
         <instance weight="0.3333333333333333">
            <value>GFYTTGAVRQIFGDYKTT</value>
            <value>1</value>
         </instance>
         <instance weight="0.2">
            <value>DVGVYRAVTPQGRPDA</value>
            <value>1</value>
         </instance>
         <instance weight="0.5">
            <value>TAADMAAQITKRKWEA</value>
            <value>1</value>
         </instance>
         <instance weight="1.0">
            <value>DVGEFRAVTELGRPDAEYV</value>
            <value>1</value>
         </instance>
         <instance weight="1.0">
            <value>AILEFRAMAQFSRKTD</value>
            <value>1</value>
         </instance>
         <instance weight="0.3333333333333333">
            <value>LQAAPALDKL</value>
            <value>1</value>
         </instance>
         <instance weight="0.025">
            <value>PVVHFFKNIVTPRTPPPSQGK</value>
            <value>1</value>
         </instance>
         <instance weight="1.0">
            <value>ASDYKSAHKGFKGVD</value>
            <value>1</value>
         </instance>
         <instance weight="0.5">
            <value>KGFKGVDAQGTLSKI</value>
            <value>1</value>
         </instance>
         <instance weight="0.025">
            <value>HFFKNIVTPRT</value>
            <value>1</value>
         </instance>
         <instance weight="0.025">
            <value>VHFFKNIVTPRT</value>
            <value>1</value>
         </instance>
         <instance weight="0.025">
            <value>VVHFFKNIVTPRT</value>
            <value>1</value>
         </instance>
         <instance weight="0.025">
            <value>PVVHFFKNIVTPRT</value>
            <value>1</value>
         </instance>
         <instance weight="0.025">
            <value>NPVVHFFKNIVTPRT</value>
            <value>1</value>
         </instance>
         <instance weight="0.3333333333333333">
            <value>VHAFKNIVTPRTP</value>
            <value>1</value>
         </instance>
         <instance weight="0.2">
            <value>VHFFANIVTPRTP</value>
            <value>1</value>
         </instance>
         <instance weight="0.2">
            <value>VHFFKAIVTPRTP</value>
            <value>1</value>
         </instance>
         <instance weight="0.2">
            <value>VHFFKNAVTPRTP</value>
            <value>1</value>
         </instance>
         <instance weight="0.2">
            <value>VHFFKNIATPRTP</value>
            <value>1</value>
         </instance>
         <instance weight="0.2">
            <value>VHFFKNIVAPRTP</value>
            <value>1</value>
         </instance>
         <instance weight="0.025">
            <value>VHFFKNIVTARTP</value>
            <value>1</value>
         </instance>
         <instance weight="0.025">
            <value>VHFFKNIVTPATP</value>
            <value>1</value>
         </instance>
         <instance weight="0.025">
            <value>VHFFKNIVTPRAP</value>
            <value>1</value>
         </instance>
         <instance weight="0.5">
            <value>HKGFKGVDAQGTLSK</value>
            <value>1</value>
         </instance>
         <instance weight="0.2">
            <value>DVGVYRAVTPQGRP</value>
            <value>1</value>
         </instance>
         <instance weight="0.2">
            <value>DSDVGVYRAVTPQGRPD</value>
            <value>1</value>
         </instance>
         <instance weight="0.2">
            <value>DSDVGVYRAVTPQGRPDA</value>
            <value>1</value>
         </instance>
         <instance weight="0.2">
            <value>DSDVGVYRAVTPQGRPDAEY</value>
            <value>1</value>
         </instance>
         <instance weight="0.5">
            <value>AADMAAQITKRKWEAAH</value>
            <value>1</value>
         </instance>
         <instance weight="1.0">
            <value>DVGEFAAVTEKRRPDAEYW</value>
            <value>1</value>
         </instance>
         <instance weight="1.0">
            <value>PHHTALRQAILCWGELMTLA</value>
            <value>1</value>
         </instance>
         <instance weight="0.25">
            <value>QYIKANSFIGITE</value>
            <value>1</value>
         </instance>
         <instance weight="1.0">
            <value>DIEKKIAKMEKASSVFNVVNS</value>
            <value>1</value>
         </instance>
         <instance weight="0.3333333333333333">
            <value>YSGPLKAEIAQRLEDV</value>
            <value>1</value>
         </instance>
         <instance weight="0.5">
            <value>LPKPPKPVSKMRMATPLLMGALPM</value>
            <value>1</value>
         </instance>
         <instance weight="1.0">
            <value>MGLLECCARCLVGAPFASLV</value>
            <value>1</value>
         </instance>
         <instance weight="0.5">
            <value>LFCGCGHEALTGTEKLIETY</value>
            <value>1</value>
         </instance>
         <instance weight="0.5">
            <value>TGTEKLIETYFSKNYQDYEY</value>
            <value>1</value>
         </instance>
         <instance weight="1.0">
            <value>FSKNYQDYEYLINVIHAFQY</value>
            <value>1</value>
         </instance>
         <instance weight="1.0">
            <value>LINVIHAFQYVIYGTASFFF</value>
            <value>1</value>
         </instance>
         <instance weight="0.3333333333333333">
            <value>VIYGTASFFFLYGALLLAEG</value>
            <value>1</value>
         </instance>
         <instance weight="0.3333333333333333">
            <value>LYGALLLAEGFYTTGAVRQI</value>
            <value>1</value>
         </instance>
         <instance weight="1.0">
            <value>FYTTGAVRQIFGDYKTTICG</value>
            <value>1</value>
         </instance>
         <instance weight="0.5">
            <value>QAHSLERVCHCLGKWLGHPD</value>
            <value>1</value>
         </instance>
         <instance weight="0.5">
            <value>CLGKWLGHPDKFVGITYALT</value>
            <value>1</value>
         </instance>
         <instance weight="0.5">
            <value>VVWLLVFACSAVPVYIYFNT</value>
            <value>1</value>
         </instance>
         <instance weight="0.5">
            <value>AVPVYIYFNTWTTCQSIAFP</value>
            <value>1</value>
         </instance>
         <instance weight="1.0">
            <value>WTTCQSIAFPSKTSASIGSL</value>
            <value>1</value>
         </instance>
         <instance weight="0.5">
            <value>CADARMYGVLPWNAFPGKVC</value>
            <value>1</value>
         </instance>
         <instance weight="0.5">
            <value>PWNAFPGKVCGSNLLSICKT</value>
            <value>1</value>
         </instance>
         <instance weight="1.0">
            <value>GSNLLSICKTAEFQMTFHLF</value>
            <value>1</value>
         </instance>
         <instance weight="1.0">
            <value>AEFQMTFHLFIAAFVGAAAT</value>
            <value>1</value>
         </instance>
         <instance weight="1.0">
            <value>IAAFVGAAATLVSLLTFMIA</value>
            <value>1</value>
         </instance>
         <instance weight="1.0">
            <value>LVSLLTFMIAATYNFAVLKL</value>
            <value>1</value>
         </instance>
         <instance weight="1.0">
            <value>MAATYNFAVLKLMGRFTKF</value>
            <value>1</value>
         </instance>
         <instance weight="0.2">
            <value>EYKLVVVGAVGVGKSALT</value>
            <value>1</value>
         </instance>
         <instance weight="0.2">
            <value>EYKLVVVGASGVGKSALT</value>
            <value>1</value>
         </instance>
         <instance weight="0.2">
            <value>EYKLVVVGARGVGKSALT</value>
            <value>1</value>
         </instance>
         <instance weight="0.2">
            <value>EYKLVVVGADGVGKSALT</value>
            <value>1</value>
         </instance>
         <instance weight="0.2">
            <value>EYKLVVVGAVGVGKSALT</value>
            <value>1</value>
         </instance>
         <instance weight="0.025">
            <value>DENPVVHFFKNIVTPRTPP</value>
            <value>1</value>
         </instance>
         <instance weight="0.3333333333333333">
            <value>DENPVVHFFRNIVTPRTPPY</value>
            <value>1</value>
         </instance>
         <instance weight="0.025">
            <value>ENPVVHFFKNIVTPRTPPY</value>
            <value>1</value>
         </instance>
         <instance weight="0.025">
            <value>NPVVHFFKNIVTPRTPPY</value>
            <value>1</value>
         </instance>
         <instance weight="0.025">
            <value>PVVHFFKNIVTPRTPPY</value>
            <value>1</value>
         </instance>
         <instance weight="0.025">
            <value>VVHFFKNIVTPRTPPY</value>
            <value>1</value>
         </instance>
         <instance weight="0.025">
            <value>VHFFKNIVTPRTPPY</value>
            <value>1</value>
         </instance>
         <instance weight="0.025">
            <value>HFFKNIVTPRTPPY</value>
            <value>1</value>
         </instance>
         <instance weight="0.3333333333333333">
            <value>FFKNIVTPRTPPY</value>
            <value>1</value>
         </instance>
         <instance weight="0.025">
            <value>DENPVVHFFKNIVTPRT</value>
            <value>1</value>
         </instance>
         <instance weight="0.025">
            <value>DENPVVHFFKNIVTPR</value>
            <value>1</value>
         </instance>
         <instance weight="0.025">
            <value>DENPVVHFFKNIVT</value>
            <value>1</value>
         </instance>
         <instance weight="0.025">
            <value>DENPVVHFFKNIV</value>
            <value>1</value>
         </instance>
         <instance weight="0.025">
            <value>ENPVVHFFKNIVTPR</value>
            <value>1</value>
         </instance>
         <instance weight="0.025">
            <value>NPVVHFFKNIVTPR</value>
            <value>1</value>
         </instance>
         <instance weight="0.025">
            <value>VHFFKNIVTPR</value>
            <value>1</value>
         </instance>
         <instance weight="0.25">
            <value>QYIKANSKFIGITE</value>
            <value>1</value>
         </instance>
         <instance weight="0.025">
            <value>ANPVVHFFKNIVTPR</value>
            <value>1</value>
         </instance>
         <instance weight="0.025">
            <value>EAPVVHFFKNIVTPR</value>
            <value>1</value>
         </instance>
         <instance weight="0.025">
            <value>ENAVVHFFKNIVTPR</value>
            <value>1</value>
         </instance>
         <instance weight="0.025">
            <value>ENPAVHFFKNIVTPR</value>
            <value>1</value>
         </instance>
         <instance weight="0.025">
            <value>ENPVAHFFKNIVTPR</value>
            <value>1</value>
         </instance>
         <instance weight="0.025">
            <value>ENPVVAFFKNIVTPR</value>
            <value>1</value>
         </instance>
         <instance weight="0.025">
            <value>ENPVVHAFKNIVTPR</value>
            <value>1</value>
         </instance>
         <instance weight="0.025">
            <value>ENPVVHFFANIVTPR</value>
            <value>1</value>
         </instance>
         <instance weight="0.025">
            <value>ENPVVHFFKAIVTPR</value>
            <value>1</value>
         </instance>
         <instance weight="0.025">
            <value>ENPVVHFFKNAVTPR</value>
            <value>1</value>
         </instance>
         <instance weight="0.025">
            <value>ENPVVHFFKNIATPR</value>
            <value>1</value>
         </instance>
         <instance weight="0.025">
            <value>ENPVVHFFKNIVAPR</value>
            <value>1</value>
         </instance>
         <instance weight="0.025">
            <value>ENPVVHFFKNIVTAR</value>
            <value>1</value>
         </instance>
         <instance weight="0.025">
            <value>ENPVVHFFKNIVTPA</value>
            <value>1</value>
         </instance>
         <instance weight="1.0">
            <value>GTLSKIFKLGGRDSR</value>
            <value>1</value>
         </instance>
         <instance weight="1.0">
            <value>FKQNQETLYSFLH</value>
            <value>0</value>
         </instance>
         <instance weight="1.0">
            <value>KLFILLIAVPFAL</value>
            <value>0</value>
         </instance>
         <instance weight="1.0">
            <value>TYGALEWKLVDDQ</value>
            <value>0</value>
         </instance>
         <instance weight="1.0">
            <value>YIMHDAQGKEFVV</value>
            <value>0</value>
         </instance>
         <instance weight="1.0">
            <value>PAVTCGLLVTGHI</value>
            <value>0</value>
         </instance>
         <instance weight="1.0">
            <value>RALYYNDGMFEGD</value>
            <value>0</value>
         </instance>
         <instance weight="1.0">
            <value>TCWTVDMGDLANA</value>
            <value>0</value>
         </instance>
         <instance weight="1.0">
            <value>SSVVVALLVLLSL</value>
            <value>0</value>
         </instance>
         <instance weight="1.0">
            <value>SLWYSNILCGVLK</value>
            <value>0</value>
         </instance>
         <instance weight="1.0">
            <value>EILSDHIVIEGLS</value>
            <value>0</value>
         </instance>
         <instance weight="1.0">
            <value>FKDLKFVGFELWQ</value>
            <value>0</value>
         </instance>
         <instance weight="1.0">
            <value>PEFERRSSSIAVL</value>
            <value>0</value>
         </instance>
         <instance weight="1.0">
            <value>VIHTGPTFQGSRR</value>
            <value>0</value>
         </instance>
         <instance weight="1.0">
            <value>NDDVTTMDFVIEI</value>
            <value>0</value>
         </instance>
         <instance weight="1.0">
            <value>DLIQFGMIPEFVG</value>
            <value>0</value>
         </instance>
         <instance weight="1.0">
            <value>LPEYLIHAFFCVM</value>
            <value>0</value>
         </instance>
         <instance weight="1.0">
            <value>PGQPGFPGGKGEQ</value>
            <value>0</value>
         </instance>
         <instance weight="1.0">
            <value>HTLVGLDGVLAVG</value>
            <value>0</value>
         </instance>
         <instance weight="1.0">
            <value>IWKEKPYALTKKK</value>
            <value>0</value>
         </instance>
         <instance weight="1.0">
            <value>LQLQDIAAQDIEL</value>
            <value>0</value>
         </instance>
         <instance weight="1.0">
            <value>WILVADLLTLTWI</value>
            <value>0</value>
         </instance>
         <instance weight="1.0">
            <value>QSARSVSCAAAKR</value>
            <value>0</value>
         </instance>
         <instance weight="1.0">
            <value>HIQLVKSQVQEVRQ</value>
            <value>0</value>
         </instance>
         <instance weight="1.0">
            <value>EKQEDDEQSEMKRGLWST</value>
            <value>0</value>
         </instance>
         <instance weight="1.0">
            <value>GMAVARDLSGGKNNVI</value>
            <value>0</value>
         </instance>
         <instance weight="1.0">
            <value>PGVLIVEAMAQVGGVI</value>
            <value>0</value>
         </instance>
         <instance weight="1.0">
            <value>IYNAKFFLKVNGDMLLVIK</value>
            <value>0</value>
         </instance>
         <instance weight="1.0">
            <value>APLCPCRHYDDKAAEV</value>
            <value>0</value>
         </instance>
         <instance weight="1.0">
            <value>QDLISLEGIK</value>
            <value>0</value>
         </instance>
         <instance weight="1.0">
            <value>GAVKNNFLMQFQSDLLAVPVE</value>
            <value>0</value>
         </instance>
         <instance weight="1.0">
            <value>SWGPLILGHRDPQVI</value>
            <value>0</value>
         </instance>
         <instance weight="1.0">
            <value>SDIRENDNANDESRI</value>
            <value>0</value>
         </instance>
         <instance weight="1.0">
            <value>QLGGRVVTIAA</value>
            <value>0</value>
         </instance>
         <instance weight="1.0">
            <value>AKGDLHIDDHHT</value>
            <value>0</value>
         </instance>
         <instance weight="1.0">
            <value>DIESTSLYLIQVM</value>
            <value>0</value>
         </instance>
         <instance weight="1.0">
            <value>IEPENNIAAIGSGG</value>
            <value>0</value>
         </instance>
         <instance weight="1.0">
            <value>ITADADLLPPYLRFL</value>
            <value>0</value>
         </instance>
         <instance weight="1.0">
            <value>CKSCICTLSIPAQ</value>
            <value>0</value>
         </instance>
         <instance weight="1.0">
            <value>NTDISILSLQASE</value>
            <value>0</value>
         </instance>
         <instance weight="1.0">
            <value>KFLNSSTSKREDF</value>
            <value>0</value>
         </instance>
         <instance weight="1.0">
            <value>RQFIYKRNQELQE</value>
            <value>0</value>
         </instance>
         <instance weight="1.0">
            <value>TSKLDITFDHIKE</value>
            <value>0</value>
         </instance>
         <instance weight="1.0">
            <value>KKVTPDEVSPVTL</value>
            <value>0</value>
         </instance>
         <instance weight="1.0">
            <value>KRWIYDTSKLASG</value>
            <value>0</value>
         </instance>
         <instance weight="1.0">
            <value>GRFDVVVTDNMFG</value>
            <value>0</value>
         </instance>
         <instance weight="1.0">
            <value>GGCQKAVRKNQEG</value>
            <value>0</value>
         </instance>
         <instance weight="1.0">
            <value>EEYGYLDIHPINLND</value>
            <value>0</value>
         </instance>
         <instance weight="1.0">
            <value>AAILVLLLVATLAY</value>
            <value>0</value>
         </instance>
         <instance weight="1.0">
            <value>ALSDGERGKLRNRSLGF</value>
            <value>0</value>
         </instance>
         <instance weight="1.0">
            <value>IYFYGKIKHLVEAFANDF</value>
            <value>0</value>
         </instance>
         <instance weight="1.0">
            <value>QDAQKAISDIVSRGKLPIIV</value>
            <value>0</value>
         </instance>
         <instance weight="1.0">
            <value>SVRLAELFLEAGAPKGV</value>
            <value>0</value>
         </instance>
         <instance weight="1.0">
            <value>IGSPITCVCFSRDGQCTLS</value>
            <value>0</value>
         </instance>
         <instance weight="1.0">
            <value>GGLVIFATFVTLCNGSCYVI</value>
            <value>0</value>
         </instance>
         <instance weight="1.0">
            <value>LRFVPVADLEKEG</value>
            <value>0</value>
         </instance>
         <instance weight="1.0">
            <value>ARSAFALLDDTVTFTTPLEDG</value>
            <value>0</value>
         </instance>
         <instance weight="1.0">
            <value>CRQPKCDKCNAAYPHL</value>
            <value>0</value>
         </instance>
         <instance weight="1.0">
            <value>PPHSETATASSTWQKFAANTGKAK</value>
            <value>0</value>
         </instance>
         <instance weight="1.0">
            <value>IAFSISLLGLLMYRSHLMSS</value>
            <value>0</value>
         </instance>
         <instance weight="1.0">
            <value>IGKWFKKLGEAVAVDEPLVE</value>
            <value>0</value>
         </instance>
         <instance weight="1.0">
            <value>TSCENNSYPQNSIRKTSFNG</value>
            <value>0</value>
         </instance>
         <instance weight="1.0">
            <value>YDNPDELIVKSEYSDFKMKT</value>
            <value>0</value>
         </instance>
         <instance weight="1.0">
            <value>AIIGRAVMTGLKDAVAEMKR</value>
            <value>0</value>
         </instance>
         <instance weight="1.0">
            <value>IAHTKVKNNYPVRDIEREQM</value>
            <value>0</value>
         </instance>
         <instance weight="1.0">
            <value>GDGFMLQTLHRHGASDKPVF</value>
            <value>0</value>
         </instance>
         <instance weight="1.0">
            <value>DSVEDHLAWSKDINAYNGEE</value>
            <value>0</value>
         </instance>
         <instance weight="1.0">
            <value>RASSNMTASFIDRLTLTPAR</value>
            <value>0</value>
         </instance>
         <instance weight="1.0">
            <value>KDKSGFIEEDELGFILKGFY</value>
            <value>0</value>
         </instance>
         <instance weight="1.0">
            <value>VGLVFPAIAIASLFLHVQKN</value>
            <value>0</value>
         </instance>
         <instance weight="1.0">
            <value>LKMYKHSNNKAMTTGAIAAM</value>
            <value>0</value>
         </instance>
         <instance weight="1.0">
            <value>VMDSGYRQDLSPEEAYDLGR</value>
            <value>0</value>
         </instance>
         <instance weight="1.0">
            <value>HNGLRSLVQELGGAGFVRVR</value>
            <value>0</value>
         </instance>
         <instance weight="1.0">
            <value>DSVQLGANKALNVGLSVVGS</value>
            <value>0</value>
         </instance>
         <instance weight="1.0">
            <value>YSNTWTCYNGREKACGKCGS</value>
            <value>0</value>
         </instance>
         <instance weight="1.0">
            <value>PGSGKTQVCLCMAANVAHGL</value>
            <value>0</value>
         </instance>
         <instance weight="1.0">
            <value>LCGNKVDVKNRQVKAKQVTF</value>
            <value>0</value>
         </instance>
         <instance weight="1.0">
            <value>FTVTIEASKGVSTGVSAKDR</value>
            <value>0</value>
         </instance>
         <instance weight="1.0">
            <value>KATKFSKAAAEKIEAAGGK</value>
            <value>0</value>
         </instance>
         <instance weight="1.0">
            <value>EKSTMASENNQVVFNVAR</value>
            <value>0</value>
         </instance>
         <instance weight="1.0">
            <value>YGGNQDAQSLTILAKEIT</value>
            <value>0</value>
         </instance>
         <instance weight="1.0">
            <value>VKEQLIFPEIDYDRVNKV</value>
            <value>0</value>
         </instance>
         <instance weight="1.0">
            <value>PEGAVSWGSETQVSDEGG</value>
            <value>0</value>
         </instance>
         <instance weight="1.0">
            <value>ETAYGNAQDLLVELTADI</value>
            <value>0</value>
         </instance>
         <instance weight="1.0">
            <value>TRLHRRCFLTGRPRANYRD</value>
            <value>0</value>
         </instance>
         <instance weight="1.0">
            <value>ASSPHHEELPNHLTIDPFQY</value>
            <value>0</value>
         </instance>
         <instance weight="1.0">
            <value>THKRLLEILNPTPTTMDVL</value>
            <value>0</value>
         </instance>
         <instance weight="1.0">
            <value>FRRAMKRSVGNAMRLGAL</value>
            <value>0</value>
         </instance>
         <instance weight="1.0">
            <value>MAYPIQKVHKAHYVLMN</value>
            <value>0</value>
         </instance>
         <instance weight="1.0">
            <value>HCTSRKVEGLVVGLPL</value>
            <value>0</value>
         </instance>
         <instance weight="1.0">
            <value>TSFVDAGNAYKKADP</value>
            <value>0</value>
         </instance>
         <instance weight="1.0">
            <value>PILVGRVEFTNHSD</value>
            <value>0</value>
         </instance>
         <instance weight="1.0">
            <value>RIARGSGRQVHEV</value>
            <value>0</value>
         </instance>
         <instance weight="1.0">
            <value>DKRDTAAERDWQRDKAR</value>
            <value>0</value>
         </instance>
         <instance weight="1.0">
            <value>DHIRTVTFAVGDGALP</value>
            <value>0</value>
         </instance>
         <instance weight="1.0">
            <value>REPALRLRVPDEDL</value>
            <value>0</value>
         </instance>
         <instance weight="1.0">
            <value>IPPKGMKMSAAFI</value>
            <value>0</value>
         </instance>
         <instance weight="1.0">
            <value>SVIESQYGPTVFYQE</value>
            <value>0</value>
         </instance>
         <instance weight="1.0">
            <value>LVVMLLLTARLDPC</value>
            <value>0</value>
         </instance>
         <instance weight="1.0">
            <value>MQPGDDVVSNY</value>
            <value>0</value>
         </instance>
         <instance weight="1.0">
            <value>MFFVVIQLGAILAV</value>
            <value>0</value>
         </instance>
         <instance weight="1.0">
            <value>QIQPGDIELNDGRRT</value>
            <value>0</value>
         </instance>
         <instance weight="1.0">
            <value>KDKLLIAMAAEVARK</value>
            <value>0</value>
         </instance>
         <instance weight="1.0">
            <value>ILIFAEVLGLYGLIV</value>
            <value>0</value>
         </instance>
         <instance weight="1.0">
            <value>NYKASQYLDLTLTPI</value>
            <value>0</value>
         </instance>
         <instance weight="1.0">
            <value>PELLPEYRTLCAGIV</value>
            <value>0</value>
         </instance>
         <instance weight="1.0">
            <value>EAFLNTAAHTIEHED</value>
            <value>0</value>
         </instance>
         <instance weight="1.0">
            <value>MAALFKEREIFPCCC</value>
            <value>0</value>
         </instance>
         <instance weight="1.0">
            <value>DNKALAFNTLENLIT</value>
            <value>0</value>
         </instance>
         <instance weight="1.0">
            <value>KQATSEELMALLESL</value>
            <value>0</value>
         </instance>
         <instance weight="1.0">
            <value>TPLIILDISSVGTQR</value>
            <value>0</value>
         </instance>
         <instance weight="1.0">
            <value>IELIKGSRKISNFCW</value>
            <value>0</value>
         </instance>
         <instance weight="1.0">
            <value>SAGTIAFDLIYFYQY</value>
            <value>0</value>
         </instance>
         <instance weight="1.0">
            <value>LKRSIVTNADKIAQR</value>
            <value>0</value>
         </instance>
         <instance weight="1.0">
            <value>GRVLDYGCTVSSDSL</value>
            <value>0</value>
         </instance>
         <instance weight="1.0">
            <value>RRLGRCHPWNDGGYD</value>
            <value>0</value>
         </instance>
      </instances>
	</body>
</dataset>
