# Supplementary material for: On Evaluating MHC-II Binding Peptide Prediction Methods
Source: PLoS One. 2008 Sep 24;3(9):e3268. doi: 10.1371/journal.pone.0003268 (PMC2533399; doi:10.1371/journal.pone.0003268)
Supplement: Dataset S1 — Datasets derived from MHCPEP database (0.36 MB ZIP) [file pone.0003268.s002.zip › MHCPEP/WUPDS/HLA-DR7.xrff]

<?xml version="1.0" encoding="utf-8"?>

<!DOCTYPE dataset
[
   <!ELEMENT dataset (header,body)>
   <!ATTLIST dataset name CDATA #REQUIRED>
   <!ATTLIST dataset version CDATA "3.5.4">

   <!ELEMENT header (notes?,attributes)>
   <!ELEMENT body (instances)>
   <!ELEMENT notes ANY>

   <!ELEMENT attributes (attribute+)>
   <!ELEMENT attribute (labels?,metadata?,attributes?)>
   <!ATTLIST attribute name CDATA #REQUIRED>
   <!ATTLIST attribute type (numeric|date|nominal|string|relational) #REQUIRED>
   <!ATTLIST attribute format CDATA #IMPLIED>
   <!ATTLIST attribute class (yes|no) "no">
   <!ELEMENT labels (label*)>
   <!ELEMENT label ANY>
   <!ELEMENT metadata (property*)>
   <!ELEMENT property ANY>
   <!ATTLIST property name CDATA #REQUIRED>

   <!ELEMENT instances (instance*)>
   <!ELEMENT instance (value*)>
   <!ATTLIST instance type (normal|sparse) "normal">
   <!ATTLIST instance weight CDATA #IMPLIED>
   <!ELEMENT value (#PCDATA|instances)*>
   <!ATTLIST value index CDATA #IMPLIED>
   <!ATTLIST value missing (yes|no) "no">
]
>
<dataset name="HLA-DR7" version="3.5.3">
   <header>
     <attributes>
        <attribute name="Seq" type="string"/>
        <attribute class="yes" name="class" type="nominal">
           <labels>
              <label>0</label>
              <label>1</label>
           </labels>
        </attribute>
     </attributes>
   </header>

   <body>
      <instances>
         <instance weight="0.00909090909090909">
            <value>PKYVKQNTLKLAT</value>
            <value>1</value>
         </instance>
         <instance weight="0.00909090909090909">
            <value>AKYVKQNTLKLAT</value>
            <value>1</value>
         </instance>
         <instance weight="0.00909090909090909">
            <value>KKYVKQNTLKLAT</value>
            <value>1</value>
         </instance>
         <instance weight="0.00909090909090909">
            <value>EKYVKQNTLKLAT</value>
            <value>1</value>
         </instance>
         <instance weight="0.00909090909090909">
            <value>PRYVKQNTLKLAT</value>
            <value>1</value>
         </instance>
         <instance weight="0.00909090909090909">
            <value>PEYVKQNTLKLAT</value>
            <value>1</value>
         </instance>
         <instance weight="0.00909090909090909">
            <value>PSYVKQNTLKLAT</value>
            <value>1</value>
         </instance>
         <instance weight="0.00909090909090909">
            <value>PAYVKQNTLKLAT</value>
            <value>1</value>
         </instance>
         <instance weight="0.00909090909090909">
            <value>PKFVKQNTLKLAT</value>
            <value>1</value>
         </instance>
         <instance weight="0.00909090909090909">
            <value>PKYLKQNTLKLAT</value>
            <value>1</value>
         </instance>
         <instance weight="0.00909090909090909">
            <value>PKYKKQNTLKLAT</value>
            <value>1</value>
         </instance>
         <instance weight="0.00909090909090909">
            <value>PKYQKQNTLKLAT</value>
            <value>1</value>
         </instance>
         <instance weight="0.00909090909090909">
            <value>PKYAKQNTLKLAT</value>
            <value>1</value>
         </instance>
         <instance weight="0.00909090909090909">
            <value>PKYEKQNTLKLAT</value>
            <value>1</value>
         </instance>
         <instance weight="0.00909090909090909">
            <value>PKYVRQNTLKLAT</value>
            <value>1</value>
         </instance>
         <instance weight="0.00909090909090909">
            <value>PKYVEQNTLKLAT</value>
            <value>1</value>
         </instance>
         <instance weight="0.00909090909090909">
            <value>PKYVSQNTLKLAT</value>
            <value>1</value>
         </instance>
         <instance weight="0.00909090909090909">
            <value>PKYVAQNTLKLAT</value>
            <value>1</value>
         </instance>
         <instance weight="0.00909090909090909">
            <value>PKYVVQNTLKLAT</value>
            <value>1</value>
         </instance>
         <instance weight="0.00909090909090909">
            <value>PKYVKNNTLKLAT</value>
            <value>1</value>
         </instance>
         <instance weight="0.00909090909090909">
            <value>PKYVKLNTLKLAT</value>
            <value>1</value>
         </instance>
         <instance weight="0.00909090909090909">
            <value>PKYVKANTLKLAT</value>
            <value>1</value>
         </instance>
         <instance weight="0.00909090909090909">
            <value>PKYVKENTLKLAT</value>
            <value>1</value>
         </instance>
         <instance weight="0.00909090909090909">
            <value>PKYVKKNTLKLAT</value>
            <value>1</value>
         </instance>
         <instance weight="0.00909090909090909">
            <value>PKYVKQQTLKLAT</value>
            <value>1</value>
         </instance>
         <instance weight="0.00909090909090909">
            <value>PKYVKQTTLKLAT</value>
            <value>1</value>
         </instance>
         <instance weight="0.00909090909090909">
            <value>PKYVKQLTLKLAT</value>
            <value>1</value>
         </instance>
         <instance weight="0.00909090909090909">
            <value>PKYVKQATLKLAT</value>
            <value>1</value>
         </instance>
         <instance weight="0.00909090909090909">
            <value>PKYVKQETLKLAT</value>
            <value>1</value>
         </instance>
         <instance weight="0.00909090909090909">
            <value>PKYVKQKTLKLAT</value>
            <value>1</value>
         </instance>
         <instance weight="0.00909090909090909">
            <value>PKYVKQNSLKLAT</value>
            <value>1</value>
         </instance>
         <instance weight="0.00909090909090909">
            <value>PKYVKQNELKLAT</value>
            <value>1</value>
         </instance>
         <instance weight="0.00909090909090909">
            <value>PKYVKQNVLKLAT</value>
            <value>1</value>
         </instance>
         <instance weight="0.00909090909090909">
            <value>PKYVKQNALKLAT</value>
            <value>1</value>
         </instance>
         <instance weight="0.00909090909090909">
            <value>PKYVKQNYLKLAT</value>
            <value>1</value>
         </instance>
         <instance weight="0.00909090909090909">
            <value>PKYVKQNKLKLAT</value>
            <value>1</value>
         </instance>
         <instance weight="0.00909090909090909">
            <value>PKYVKQNQLKLAT</value>
            <value>1</value>
         </instance>
         <instance weight="0.00909090909090909">
            <value>PKYVKQNTIKLAT</value>
            <value>1</value>
         </instance>
         <instance weight="0.00909090909090909">
            <value>PKYVKQNTKKLAT</value>
            <value>1</value>
         </instance>
         <instance weight="0.00909090909090909">
            <value>PKYVKQNTQKLAT</value>
            <value>1</value>
         </instance>
         <instance weight="0.00909090909090909">
            <value>PKYVKQNTAKLAT</value>
            <value>1</value>
         </instance>
         <instance weight="0.00909090909090909">
            <value>PKYVKQNTEKLAT</value>
            <value>1</value>
         </instance>
         <instance weight="0.00909090909090909">
            <value>PKYVKQNTLRLAT</value>
            <value>1</value>
         </instance>
         <instance weight="0.00909090909090909">
            <value>PKYVKQNTLELAT</value>
            <value>1</value>
         </instance>
         <instance weight="0.00909090909090909">
            <value>PKYVKQNTLSLAT</value>
            <value>1</value>
         </instance>
         <instance weight="0.00909090909090909">
            <value>PKYVKQNTLALAT</value>
            <value>1</value>
         </instance>
         <instance weight="0.00909090909090909">
            <value>PKYVKQNTLLLAT</value>
            <value>1</value>
         </instance>
         <instance weight="0.00909090909090909">
            <value>PKYVKQNTLKIAT</value>
            <value>1</value>
         </instance>
         <instance weight="0.00909090909090909">
            <value>PKYVKQNTLKKAT</value>
            <value>1</value>
         </instance>
         <instance weight="0.00909090909090909">
            <value>PKYVKQNTLKQAT</value>
            <value>1</value>
         </instance>
         <instance weight="0.00909090909090909">
            <value>PKYVKQNTLKAAT</value>
            <value>1</value>
         </instance>
         <instance weight="0.00909090909090909">
            <value>PKYVKQNTLKEAT</value>
            <value>1</value>
         </instance>
         <instance weight="0.00909090909090909">
            <value>PKYVKQNTLKFAT</value>
            <value>1</value>
         </instance>
         <instance weight="0.00909090909090909">
            <value>PKYVKQNTLKLST</value>
            <value>1</value>
         </instance>
         <instance weight="0.00909090909090909">
            <value>PKYVKQNTLKLFT</value>
            <value>1</value>
         </instance>
         <instance weight="0.00909090909090909">
            <value>PKYVKQNTLKLKT</value>
            <value>1</value>
         </instance>
         <instance weight="0.00909090909090909">
            <value>PKYVKQNTLKLAS</value>
            <value>1</value>
         </instance>
         <instance weight="0.00909090909090909">
            <value>PKYVKQNTLKLAK</value>
            <value>1</value>
         </instance>
         <instance weight="0.00909090909090909">
            <value>PKYVKQNTLKLAY</value>
            <value>1</value>
         </instance>
         <instance weight="0.00909090909090909">
            <value>PKYVKQNTLKLAA</value>
            <value>1</value>
         </instance>
         <instance weight="0.021739130434782608">
            <value>QYIKANSKFIGITE</value>
            <value>1</value>
         </instance>
         <instance weight="0.021739130434782608">
            <value>TYIKANSKFIGITE</value>
            <value>1</value>
         </instance>
         <instance weight="0.021739130434782608">
            <value>LYIKANSKFIGITE</value>
            <value>1</value>
         </instance>
         <instance weight="0.021739130434782608">
            <value>NYIKANSKFIGITE</value>
            <value>1</value>
         </instance>
         <instance weight="0.021739130434782608">
            <value>QEIKANSKFIGITE</value>
            <value>1</value>
         </instance>
         <instance weight="0.021739130434782608">
            <value>QSIKANSKFIGITE</value>
            <value>1</value>
         </instance>
         <instance weight="0.021739130434782608">
            <value>QFIKANSKFIGITE</value>
            <value>1</value>
         </instance>
         <instance weight="0.021739130434782608">
            <value>QYQKANSKFIGITE</value>
            <value>1</value>
         </instance>
         <instance weight="0.021739130434782608">
            <value>QYKKANSKFIGITE</value>
            <value>1</value>
         </instance>
         <instance weight="0.021739130434782608">
            <value>QYVKANSKFIGITE</value>
            <value>1</value>
         </instance>
         <instance weight="0.021739130434782608">
            <value>QYISANSKFIGITE</value>
            <value>1</value>
         </instance>
         <instance weight="0.021739130434782608">
            <value>QYIIANSKFIGITE</value>
            <value>1</value>
         </instance>
         <instance weight="0.021739130434782608">
            <value>QYIRANSKFIGITE</value>
            <value>1</value>
         </instance>
         <instance weight="0.021739130434782608">
            <value>QYIKKNSKFIGITE</value>
            <value>1</value>
         </instance>
         <instance weight="0.021739130434782608">
            <value>QYIKFNSKFIGITE</value>
            <value>1</value>
         </instance>
         <instance weight="0.021739130434782608">
            <value>QYIKSNSKFIGITE</value>
            <value>1</value>
         </instance>
         <instance weight="0.021739130434782608">
            <value>QYIKAASKFIGITE</value>
            <value>1</value>
         </instance>
         <instance weight="0.021739130434782608">
            <value>QYIKALSKFIGITE</value>
            <value>1</value>
         </instance>
         <instance weight="0.021739130434782608">
            <value>QYIKAQSKFIGITE</value>
            <value>1</value>
         </instance>
         <instance weight="0.021739130434782608">
            <value>QYIKANYKFIGITE</value>
            <value>1</value>
         </instance>
         <instance weight="0.021739130434782608">
            <value>QYIKANQKFIGITE</value>
            <value>1</value>
         </instance>
         <instance weight="0.021739130434782608">
            <value>QYIKANAKFIGITE</value>
            <value>1</value>
         </instance>
         <instance weight="0.021739130434782608">
            <value>QYIKANSSFIGITE</value>
            <value>1</value>
         </instance>
         <instance weight="0.021739130434782608">
            <value>QYIKANSEFIGITE</value>
            <value>1</value>
         </instance>
         <instance weight="0.021739130434782608">
            <value>QYIKANSRFIGITE</value>
            <value>1</value>
         </instance>
         <instance weight="0.021739130434782608">
            <value>QYIKANSKEIGITE</value>
            <value>1</value>
         </instance>
         <instance weight="0.021739130434782608">
            <value>QYIKANSKSIGITE</value>
            <value>1</value>
         </instance>
         <instance weight="0.021739130434782608">
            <value>QYIKANSKFKGITE</value>
            <value>1</value>
         </instance>
         <instance weight="0.021739130434782608">
            <value>QYIKANSKFQGITE</value>
            <value>1</value>
         </instance>
         <instance weight="0.021739130434782608">
            <value>QYIKANSKFVGITE</value>
            <value>1</value>
         </instance>
         <instance weight="0.021739130434782608">
            <value>QYIKANSKFIQITE</value>
            <value>1</value>
         </instance>
         <instance weight="0.021739130434782608">
            <value>QYIKANSKFIYITE</value>
            <value>1</value>
         </instance>
         <instance weight="0.021739130434782608">
            <value>QYIKANSKFIAITE</value>
            <value>1</value>
         </instance>
         <instance weight="0.021739130434782608">
            <value>QYIKANSKFIGQTE</value>
            <value>1</value>
         </instance>
         <instance weight="0.021739130434782608">
            <value>QYIKANSKFIGKTE</value>
            <value>1</value>
         </instance>
         <instance weight="0.021739130434782608">
            <value>QYIKANSKFIGLTE</value>
            <value>1</value>
         </instance>
         <instance weight="0.021739130434782608">
            <value>QYIKANSKFIGIKE</value>
            <value>1</value>
         </instance>
         <instance weight="0.021739130434782608">
            <value>QYIKANSKFIGIFE</value>
            <value>1</value>
         </instance>
         <instance weight="0.021739130434782608">
            <value>QYIKANSKFIGISE</value>
            <value>1</value>
         </instance>
         <instance weight="0.021739130434782608">
            <value>QYIKANSKFIGITK</value>
            <value>1</value>
         </instance>
         <instance weight="0.021739130434782608">
            <value>QYIKANSKFIGITD</value>
            <value>1</value>
         </instance>
         <instance weight="0.021739130434782608">
            <value>QYIKANSKFIGITV</value>
            <value>1</value>
         </instance>
         <instance weight="1.0">
            <value>LKKLVFGYRKPLDNI</value>
            <value>1</value>
         </instance>
         <instance weight="1.0">
            <value>IDTLKKNENIKEL</value>
            <value>1</value>
         </instance>
         <instance weight="0.021739130434782608">
            <value>QYIKANSKFIGITEL</value>
            <value>1</value>
         </instance>
         <instance weight="0.3333333333333333">
            <value>FNNFTVSFWLRVPKVSASHLE</value>
            <value>1</value>
         </instance>
         <instance weight="0.3333333333333333">
            <value>FNNFTVSFWLRVPK</value>
            <value>1</value>
         </instance>
         <instance weight="0.021739130434782608">
            <value>YIKANSKFIGITE</value>
            <value>1</value>
         </instance>
         <instance weight="0.021739130434782608">
            <value>QYIKANSKFIGIT</value>
            <value>1</value>
         </instance>
         <instance weight="0.07142857142857142">
            <value>RPAGDGTFQKWASVVV</value>
            <value>1</value>
         </instance>
         <instance weight="0.07142857142857142">
            <value>RPAGDGTFQKWASVVVPSGQ</value>
            <value>1</value>
         </instance>
         <instance weight="0.07142857142857142">
            <value>GDGTFQKWASVVVPSGQEQRYT</value>
            <value>1</value>
         </instance>
         <instance weight="0.07142857142857142">
            <value>GDGTFQKWASVVVPSGQE</value>
            <value>1</value>
         </instance>
         <instance weight="0.07142857142857142">
            <value>GTFQKWASVVVPSG</value>
            <value>1</value>
         </instance>
         <instance weight="0.07142857142857142">
            <value>GTFQKWASVVVPSGQ</value>
            <value>1</value>
         </instance>
         <instance weight="0.07142857142857142">
            <value>GTFQKWASVVVPSGQEQRYTCHV</value>
            <value>1</value>
         </instance>
         <instance weight="0.16666666666666666">
            <value>RETQISKTNTQTYRE</value>
            <value>1</value>
         </instance>
         <instance weight="0.16666666666666666">
            <value>RETQISKTNTQTYRENL</value>
            <value>1</value>
         </instance>
         <instance weight="0.16666666666666666">
            <value>RETQISKTNTQTYREN</value>
            <value>1</value>
         </instance>
         <instance weight="0.5">
            <value>RSNYTPITNPPEVTVLTNSPVELREP</value>
            <value>1</value>
         </instance>
         <instance weight="0.5">
            <value>GALANIAVDKANLEIMTKRSN</value>
            <value>1</value>
         </instance>
         <instance weight="0.5">
            <value>SLQSPITVEWRAQSESAQSKMLSGIGGFVL</value>
            <value>1</value>
         </instance>
         <instance weight="0.25">
            <value>VTQYLNATGNRWCSWSL</value>
            <value>1</value>
         </instance>
         <instance weight="0.25">
            <value>VTQYLNATGNRWCSWSLSQAR</value>
            <value>1</value>
         </instance>
         <instance weight="0.5">
            <value>TSILCYRKREWIK</value>
            <value>1</value>
         </instance>
         <instance weight="0.5">
            <value>PAFRFTREAAQDCEV</value>
            <value>1</value>
         </instance>
         <instance weight="0.5">
            <value>GDMYPKTWSGMLVGALCALAGVLTI</value>
            <value>1</value>
         </instance>
         <instance weight="0.25">
            <value>TPSYVAFTDTERLIG</value>
            <value>1</value>
         </instance>
         <instance weight="0.25">
            <value>TPSYVAFTDTERLIGDA</value>
            <value>1</value>
         </instance>
         <instance weight="0.25">
            <value>VPGLYSPCRAFFNK</value>
            <value>1</value>
         </instance>
         <instance weight="0.25">
            <value>VPGLYSPCRAFFNKEELL</value>
            <value>1</value>
         </instance>
         <instance weight="0.25">
            <value>KVDLTFSKQHALLCS</value>
            <value>1</value>
         </instance>
         <instance weight="0.25">
            <value>KVDLTFSKQHALLCSDYQADYES</value>
            <value>1</value>
         </instance>
         <instance weight="0.5">
            <value>FSHDYRGSTSHRL</value>
            <value>1</value>
         </instance>
         <instance weight="0.5">
            <value>LPKYFEKKRNTII</value>
            <value>1</value>
         </instance>
         <instance weight="0.5">
            <value>APVLISQKLSPIYNLVPVK</value>
            <value>1</value>
         </instance>
         <instance weight="0.14285714285714285">
            <value>SDWRFLRGYHQYAYDGKDYI</value>
            <value>1</value>
         </instance>
         <instance weight="0.14285714285714285">
            <value>VGSDWRFLRGYHQYAYDG</value>
            <value>1</value>
         </instance>
         <instance weight="0.14285714285714285">
            <value>VGSDWRFLRGYHQYA</value>
            <value>1</value>
         </instance>
         <instance weight="0.14285714285714285">
            <value>GSDWRFLRGYHQYA</value>
            <value>1</value>
         </instance>
         <instance weight="0.14285714285714285">
            <value>GSDWRFLRGYHQY</value>
            <value>1</value>
         </instance>
         <instance weight="0.14285714285714285">
            <value>SDWRFLRGYHQYA</value>
            <value>1</value>
         </instance>
         <instance weight="0.029411764705882353">
            <value>PKPPKPVSKMRMATPLLMQALP</value>
            <value>1</value>
         </instance>
         <instance weight="0.029411764705882353">
            <value>KPPKPVSKMRMATPLLMQALP</value>
            <value>1</value>
         </instance>
         <instance weight="0.5">
            <value>APSPLPETTENVVCALGLTV</value>
            <value>1</value>
         </instance>
         <instance weight="0.3333333333333333">
            <value>KHKVYACEVTHQGL</value>
            <value>1</value>
         </instance>
         <instance weight="0.3333333333333333">
            <value>KHKVYACEVTHQG</value>
            <value>1</value>
         </instance>
         <instance weight="0.125">
            <value>DIEKKIAKMEKASSVFNVVNS</value>
            <value>1</value>
         </instance>
         <instance weight="0.125">
            <value>IEKKIAKMEKASSVFNVVNS</value>
            <value>1</value>
         </instance>
         <instance weight="0.125">
            <value>EKKIAKMEKASSVFNVVNS</value>
            <value>1</value>
         </instance>
         <instance weight="0.125">
            <value>KKIAKMEKASSVFNVVNS</value>
            <value>1</value>
         </instance>
         <instance weight="0.125">
            <value>DIEKKIAKMEKASSVFNVVN</value>
            <value>1</value>
         </instance>
         <instance weight="0.125">
            <value>DIEKKIAKMEKASSVFNVV</value>
            <value>1</value>
         </instance>
         <instance weight="0.125">
            <value>DIEKKIAKMEKASSVFNV</value>
            <value>1</value>
         </instance>
         <instance weight="0.125">
            <value>DIEKKIAKMEKASSVFN</value>
            <value>1</value>
         </instance>
         <instance weight="1.0">
            <value>SDYEGRLIQNSLTI</value>
            <value>1</value>
         </instance>
         <instance weight="1.0">
            <value>TYQRTRAKVTG</value>
            <value>1</value>
         </instance>
         <instance weight="0.5">
            <value>RYWAIRTRSGGN</value>
            <value>1</value>
         </instance>
         <instance weight="0.00909090909090909">
            <value>PRYVRQNTLRLAT</value>
            <value>1</value>
         </instance>
         <instance weight="1.0">
            <value>NSGGEFFYSNS</value>
            <value>1</value>
         </instance>
         <instance weight="1.0">
            <value>DTPYLDITYHFVMQRLPL</value>
            <value>1</value>
         </instance>
         <instance weight="1.0">
            <value>VDAQGTLSKIFKLGGRDSRS</value>
            <value>1</value>
         </instance>
         <instance weight="1.0">
            <value>PHHTALRQAILCWGELMTLA</value>
            <value>1</value>
         </instance>
         <instance weight="0.5">
            <value>PLKAEIAQRLEDV</value>
            <value>1</value>
         </instance>
         <instance weight="0.3333333333333333">
            <value>FNNFTVSFWLRVPKVSASHLEQY</value>
            <value>1</value>
         </instance>
         <instance weight="1.0">
            <value>SCFEIKCTKPESCSGEAVTV</value>
            <value>1</value>
         </instance>
         <instance weight="1.0">
            <value>AVLEDPYILLVSSKV</value>
            <value>1</value>
         </instance>
         <instance weight="1.0">
            <value>DALESIMTTKSVSFR</value>
            <value>1</value>
         </instance>
         <instance weight="1.0">
            <value>MQYIKANSKFIGI</value>
            <value>1</value>
         </instance>
         <instance weight="1.0">
            <value>KIYSYFPSVISKV</value>
            <value>1</value>
         </instance>
         <instance weight="0.00909090909090909">
            <value>PKYVKQNTLKLAT</value>
            <value>1</value>
         </instance>
         <instance weight="0.5">
            <value>SRYWAIRTRSGGI</value>
            <value>1</value>
         </instance>
         <instance weight="1.0">
            <value>HFFKNIVTPRTPA</value>
            <value>1</value>
         </instance>
         <instance weight="1.0">
            <value>PDYASLRSLVASS</value>
            <value>1</value>
         </instance>
         <instance weight="1.0">
            <value>EQMFVRHLFNRAGTVG</value>
            <value>1</value>
         </instance>
         <instance weight="1.0">
            <value>IRSVKRHMGSDWSIEID</value>
            <value>1</value>
         </instance>
         <instance weight="1.0">
            <value>FKGTRGIDLTK</value>
            <value>1</value>
         </instance>
         <instance weight="0.07142857142857142">
            <value>RPAGDGTFQKWASVVVPSGQ</value>
            <value>1</value>
         </instance>
         <instance weight="0.07142857142857142">
            <value>RPAGDGTFQKWASVVV</value>
            <value>1</value>
         </instance>
         <instance weight="0.07142857142857142">
            <value>GDGTFQKWASVVVPSGQEQRYT</value>
            <value>1</value>
         </instance>
         <instance weight="0.07142857142857142">
            <value>GDGTFQKWASVVVPSGQE</value>
            <value>1</value>
         </instance>
         <instance weight="0.07142857142857142">
            <value>GTFQKWASVVVPSG</value>
            <value>1</value>
         </instance>
         <instance weight="0.07142857142857142">
            <value>GTFQKWASVVVPSGQ</value>
            <value>1</value>
         </instance>
         <instance weight="0.07142857142857142">
            <value>GTFQKWASVVVPSGQEQRYTCHV</value>
            <value>1</value>
         </instance>
         <instance weight="0.16666666666666666">
            <value>RETQISKTNTQTYRENL</value>
            <value>1</value>
         </instance>
         <instance weight="0.16666666666666666">
            <value>RETQISKTNTQTYREN</value>
            <value>1</value>
         </instance>
         <instance weight="0.16666666666666666">
            <value>RETQISKTNTQTYRE</value>
            <value>1</value>
         </instance>
         <instance weight="0.5">
            <value>RSNYTPITNPPEVTVLTNSPVELREP</value>
            <value>1</value>
         </instance>
         <instance weight="0.5">
            <value>GALANIAVDKANLEIMTKRSN</value>
            <value>1</value>
         </instance>
         <instance weight="0.5">
            <value>SLQSPITVEWRAQSESAQSKMLSGIGGFVL</value>
            <value>1</value>
         </instance>
         <instance weight="0.25">
            <value>VTQYLNATGNRWCSWSLSQAR</value>
            <value>1</value>
         </instance>
         <instance weight="0.25">
            <value>VTQYLNATGNRWCSWSL</value>
            <value>1</value>
         </instance>
         <instance weight="0.5">
            <value>TSILCYRKREWIK</value>
            <value>1</value>
         </instance>
         <instance weight="0.5">
            <value>PAFRFTREAAQDCEV</value>
            <value>1</value>
         </instance>
         <instance weight="0.5">
            <value>GDMYPKTWSGMLVGALCALAGVLTI</value>
            <value>1</value>
         </instance>
         <instance weight="0.25">
            <value>TPSYVAFTDTERLIGDA</value>
            <value>1</value>
         </instance>
         <instance weight="0.25">
            <value>TPSYVAFTDTERLIG</value>
            <value>1</value>
         </instance>
         <instance weight="0.25">
            <value>VPGLYSPCRAFFNKEELL</value>
            <value>1</value>
         </instance>
         <instance weight="0.25">
            <value>VPGLYSPCRAFFNK</value>
            <value>1</value>
         </instance>
         <instance weight="0.25">
            <value>KVDLTFSKQHALLCSDYQADYES</value>
            <value>1</value>
         </instance>
         <instance weight="0.25">
            <value>KVDLTFSKQHALLCS</value>
            <value>1</value>
         </instance>
         <instance weight="0.5">
            <value>FSHDYRGSTSHRL</value>
            <value>1</value>
         </instance>
         <instance weight="0.5">
            <value>LPKYFEKKRNTII</value>
            <value>1</value>
         </instance>
         <instance weight="0.5">
            <value>APVLISQKLSPIYNLVPVK</value>
            <value>1</value>
         </instance>
         <instance weight="0.14285714285714285">
            <value>VGSDWRFLRGYHQYAYDG</value>
            <value>1</value>
         </instance>
         <instance weight="0.029411764705882353">
            <value>PKPPKPVSKMRMATPLLMQALP</value>
            <value>1</value>
         </instance>
         <instance weight="0.5">
            <value>APSPLPETTENVVCALGLTV</value>
            <value>1</value>
         </instance>
         <instance weight="0.3333333333333333">
            <value>KHKVYACEVTHQGL</value>
            <value>1</value>
         </instance>
         <instance weight="0.5">
            <value>QKRAAYDQYGHAAFE</value>
            <value>1</value>
         </instance>
         <instance weight="0.5">
            <value>VLTDSQKRAAYDQYG</value>
            <value>1</value>
         </instance>
         <instance weight="1.0">
            <value>DERAAYDQYGHAAFE</value>
            <value>1</value>
         </instance>
         <instance weight="0.5">
            <value>QKRAAVDTYCRHNYG</value>
            <value>1</value>
         </instance>
         <instance weight="0.5">
            <value>KDLLEQKRAAVDTYC</value>
            <value>1</value>
         </instance>
         <instance weight="0.5">
            <value>LRAVESYLLA</value>
            <value>1</value>
         </instance>
         <instance weight="0.5">
            <value>LRAVESYLL</value>
            <value>1</value>
         </instance>
         <instance weight="0.029411764705882353">
            <value>KPVSQMRMATPLLMRPM</value>
            <value>1</value>
         </instance>
         <instance weight="0.029411764705882353">
            <value>LPKPPKPVSKMRMATPLLMGALPM</value>
            <value>1</value>
         </instance>
         <instance weight="1.0">
            <value>YLPKPPKPVSKLRLATPLLLQALPL</value>
            <value>1</value>
         </instance>
         <instance weight="0.021739130434782608">
            <value>QYIKANSFIGITE</value>
            <value>1</value>
         </instance>
         <instance weight="0.5">
            <value>YSGPLKAEIAQRLEDV</value>
            <value>1</value>
         </instance>
         <instance weight="0.029411764705882353">
            <value>LPKPPKPVSKMRMATPLLMQALPM</value>
            <value>1</value>
         </instance>
         <instance weight="0.029411764705882353">
            <value>PPKPVSKMRMATPLL</value>
            <value>1</value>
         </instance>
         <instance weight="0.029411764705882353">
            <value>PKPVSKMRMATPLLM</value>
            <value>1</value>
         </instance>
         <instance weight="0.029411764705882353">
            <value>KPVSKMRMATPLLMQ</value>
            <value>1</value>
         </instance>
         <instance weight="0.029411764705882353">
            <value>PVSKMRMATPLLMQA</value>
            <value>1</value>
         </instance>
         <instance weight="0.029411764705882353">
            <value>VSKMRMATPLLMQAL</value>
            <value>1</value>
         </instance>
         <instance weight="0.029411764705882353">
            <value>SKMRMATPLLMQALP</value>
            <value>1</value>
         </instance>
         <instance weight="0.029411764705882353">
            <value>KMRMATPLLMQALPM</value>
            <value>1</value>
         </instance>
         <instance weight="0.029411764705882353">
            <value>KPVSKMRMATPLLMQALP</value>
            <value>1</value>
         </instance>
         <instance weight="0.029411764705882353">
            <value>PVSKMRMATPLLMQALP</value>
            <value>1</value>
         </instance>
         <instance weight="0.029411764705882353">
            <value>VSKMRMATPLLMQALP</value>
            <value>1</value>
         </instance>
         <instance weight="0.029411764705882353">
            <value>KMRMATPLLMQALP</value>
            <value>1</value>
         </instance>
         <instance weight="0.029411764705882353">
            <value>MRMATPLLMQALP</value>
            <value>1</value>
         </instance>
         <instance weight="0.029411764705882353">
            <value>KPVSKMRMATPLLMQAL</value>
            <value>1</value>
         </instance>
         <instance weight="0.029411764705882353">
            <value>KPVSKMRMATPLLMQA</value>
            <value>1</value>
         </instance>
         <instance weight="0.029411764705882353">
            <value>ASKMRMATPLLMQAL</value>
            <value>1</value>
         </instance>
         <instance weight="0.029411764705882353">
            <value>VAKMRMATPLLMQAL</value>
            <value>1</value>
         </instance>
         <instance weight="0.029411764705882353">
            <value>VSAMRMATPLLMQAL</value>
            <value>1</value>
         </instance>
         <instance weight="0.029411764705882353">
            <value>VSKMAMATPLLMQAL</value>
            <value>1</value>
         </instance>
         <instance weight="0.029411764705882353">
            <value>VSKMRAATPLLMQAL</value>
            <value>1</value>
         </instance>
         <instance weight="0.029411764705882353">
            <value>VSKMRMVTPLLMQAL</value>
            <value>1</value>
         </instance>
         <instance weight="0.029411764705882353">
            <value>VSKMRMAAPLLMQAL</value>
            <value>1</value>
         </instance>
         <instance weight="0.029411764705882353">
            <value>VSKMRMATALLMQAL</value>
            <value>1</value>
         </instance>
         <instance weight="0.029411764705882353">
            <value>VSKMRMATPALMQAL</value>
            <value>1</value>
         </instance>
         <instance weight="0.029411764705882353">
            <value>VSKMRMATPLAMQAL</value>
            <value>1</value>
         </instance>
         <instance weight="0.029411764705882353">
            <value>VSKMRMATPLLMAAL</value>
            <value>1</value>
         </instance>
         <instance weight="0.029411764705882353">
            <value>VSKMRMATPLLMQVL</value>
            <value>1</value>
         </instance>
         <instance weight="0.029411764705882353">
            <value>VSKMRMATPLLMQAA</value>
            <value>1</value>
         </instance>
         <instance weight="1.0">
            <value>SAYLAHRNQSLDLAEQELVDCAS</value>
            <value>1</value>
         </instance>
         <instance weight="1.0">
            <value>QIYPPNANKIREALAQTHSAIAHYWT</value>
            <value>1</value>
         </instance>
         <instance weight="0.5">
            <value>MGSMNRRPILT</value>
            <value>1</value>
         </instance>
         <instance weight="0.5">
            <value>MGGMNQRPILT</value>
            <value>1</value>
         </instance>
         <instance weight="0.5">
            <value>EYKLVVVGADGVGKSALT</value>
            <value>1</value>
         </instance>
         <instance weight="0.5">
            <value>EYKLVVVGAVGVGKSALT</value>
            <value>1</value>
         </instance>
         <instance weight="1.0">
            <value>RNQEERLLADLMQNYDPNLR</value>
            <value>1</value>
         </instance>
         <instance weight="1.0">
            <value>YDPNLRPAERDSDVVNVSLK</value>
            <value>1</value>
         </instance>
         <instance weight="1.0">
            <value>NVSLKLTLTNLISLNEREEA</value>
            <value>1</value>
         </instance>
         <instance weight="1.0">
            <value>EREEALTTNVWIEMQWCDYR</value>
            <value>1</value>
         </instance>
         <instance weight="1.0">
            <value>WCDYRLRWDPRDYEGLWVLR</value>
            <value>1</value>
         </instance>
         <instance weight="1.0">
            <value>IVLENNVDGVFEVALYCNVL</value>
            <value>1</value>
         </instance>
         <instance weight="1.0">
            <value>YCNVLVSPDGCIYWLPPAIF</value>
            <value>1</value>
         </instance>
         <instance weight="1.0">
            <value>PPAIFRSACSISVTYFPFDW</value>
            <value>1</value>
         </instance>
         <instance weight="1.0">
            <value>FPFDWQNCSLIFQSQTYST</value>
            <value>1</value>
         </instance>
         <instance weight="1.0">
            <value>TYSTNEIDLQLSQEDGQTIE</value>
            <value>1</value>
         </instance>
         <instance weight="0.5">
            <value>ENGEWAIQHRPAKMLLDPAAPAQ</value>
            <value>1</value>
         </instance>
         <instance weight="0.5">
            <value>PAKMLLDPAAPAQEAGHQKV</value>
            <value>1</value>
         </instance>
         <instance weight="1.0">
            <value>EAGHQKVVFYILIQRKPLFY</value>
            <value>1</value>
         </instance>
         <instance weight="1.0">
            <value>KPLFYVINIIAPCVLISSVA</value>
            <value>1</value>
         </instance>
         <instance weight="1.0">
            <value>ISSVAILIHFLPAKAGGQKC</value>
            <value>1</value>
         </instance>
         <instance weight="1.0">
            <value>GGQKCTVAINVLLAQTVFLF</value>
            <value>1</value>
         </instance>
         <instance weight="1.0">
            <value>TVFLFLVAKKV</value>
            <value>1</value>
         </instance>
         <instance weight="1.0">
            <value>LAKKVPETSQAVPLISKYLT</value>
            <value>1</value>
         </instance>
         <instance weight="1.0">
            <value>SKYLTFLLVVTILIVVNAV</value>
            <value>1</value>
         </instance>
         <instance weight="1.0">
            <value>IVVNAVVVLNVSLRSP</value>
            <value>1</value>
         </instance>
         <instance weight="1.0">
            <value>NVSLRSPHTHSMARGVRKVF</value>
            <value>1</value>
         </instance>
         <instance weight="1.0">
            <value>VRKVFLRLLPQLLRMHVRPL</value>
            <value>1</value>
         </instance>
         <instance weight="1.0">
            <value>VRPLAPAAVQDTQSRLQNG</value>
            <value>1</value>
         </instance>
         <instance weight="1.0">
            <value>RLQNGSSGWSITTGEEVALC</value>
            <value>1</value>
         </instance>
         <instance weight="1.0">
            <value>EVALCLPRSELLFQQWQRQG</value>
            <value>1</value>
         </instance>
         <instance weight="1.0">
            <value>WQRQGLVAAALEKLEKGPEL</value>
            <value>1</value>
         </instance>
         <instance weight="1.0">
            <value>KGPELGLSQFCGSLKQAAPA</value>
            <value>1</value>
         </instance>
         <instance weight="1.0">
            <value>QAAPAIQACVEACNLIACAR</value>
            <value>1</value>
         </instance>
         <instance weight="1.0">
            <value>IACARHQQSHFDNGNEEWFL</value>
            <value>1</value>
         </instance>
         <instance weight="1.0">
            <value>NGNEEWFLVGRVLDRVCFLA</value>
            <value>1</value>
         </instance>
         <instance weight="1.0">
            <value>CFLAMLSLFICGTAGIFLMA</value>
            <value>1</value>
         </instance>
         <instance weight="0.5">
            <value>FLMAHYNRVPALPFPGDPRP</value>
            <value>1</value>
         </instance>
         <instance weight="0.5">
            <value>NRVPALPFPGDPRPYLPSPD</value>
            <value>1</value>
         </instance>
         <instance weight="0.5">
            <value>MGGWSSKPRQGMGTNLSVPNPLGFFPDH</value>
            <value>1</value>
         </instance>
         <instance weight="0.5">
            <value>MGTNLSVPNPLGFFPDHQLDP</value>
            <value>1</value>
         </instance>
         <instance weight="1.0">
            <value>PLGFFPDHQLDPAFGANSNNPDWDFNP</value>
            <value>1</value>
         </instance>
         <instance weight="0.00909090909090909">
            <value>AKYVKQNTLKLAT</value>
            <value>1</value>
         </instance>
         <instance weight="0.00909090909090909">
            <value>KKYVKQNTLKLAT</value>
            <value>1</value>
         </instance>
         <instance weight="0.00909090909090909">
            <value>EKYVKQNTLKLAT</value>
            <value>1</value>
         </instance>
         <instance weight="0.00909090909090909">
            <value>PRYVKQNTLKLAT</value>
            <value>1</value>
         </instance>
         <instance weight="0.00909090909090909">
            <value>PEYVKQNTLKLAT</value>
            <value>1</value>
         </instance>
         <instance weight="0.00909090909090909">
            <value>PSYVKQNTLKLAT</value>
            <value>1</value>
         </instance>
         <instance weight="0.00909090909090909">
            <value>PAYVKQNTLKLAT</value>
            <value>1</value>
         </instance>
         <instance weight="0.00909090909090909">
            <value>PKVVKQNTLKLAT</value>
            <value>1</value>
         </instance>
         <instance weight="0.00909090909090909">
            <value>PKYLKQNTLKLAT</value>
            <value>1</value>
         </instance>
         <instance weight="0.00909090909090909">
            <value>PKYKKQNTLKLAT</value>
            <value>1</value>
         </instance>
         <instance weight="0.00909090909090909">
            <value>PKYQKQNTLKLAT</value>
            <value>1</value>
         </instance>
         <instance weight="0.00909090909090909">
            <value>PKYEKQNTLKLAT</value>
            <value>1</value>
         </instance>
         <instance weight="0.00909090909090909">
            <value>PKYVRQNTLKLAT</value>
            <value>1</value>
         </instance>
         <instance weight="0.00909090909090909">
            <value>PKYVEQNTLKLAT</value>
            <value>1</value>
         </instance>
         <instance weight="0.00909090909090909">
            <value>PKYVSQNTLKLAT</value>
            <value>1</value>
         </instance>
         <instance weight="0.00909090909090909">
            <value>PKYVAQNTLKLAT</value>
            <value>1</value>
         </instance>
         <instance weight="0.00909090909090909">
            <value>PKYVKNNTLKLAT</value>
            <value>1</value>
         </instance>
         <instance weight="0.00909090909090909">
            <value>PKYVKLNTLKLAT</value>
            <value>1</value>
         </instance>
         <instance weight="0.00909090909090909">
            <value>PKYVKTNTLKLAT</value>
            <value>1</value>
         </instance>
         <instance weight="0.00909090909090909">
            <value>PKYVKKNTLKLAT</value>
            <value>1</value>
         </instance>
         <instance weight="0.00909090909090909">
            <value>PKYVKQCTLKLAT</value>
            <value>1</value>
         </instance>
         <instance weight="0.00909090909090909">
            <value>PKYVKQTTLKLAT</value>
            <value>1</value>
         </instance>
         <instance weight="0.00909090909090909">
            <value>PKYVKQLTLKLAT</value>
            <value>1</value>
         </instance>
         <instance weight="0.00909090909090909">
            <value>PKYVKQATLKLAT</value>
            <value>1</value>
         </instance>
         <instance weight="0.00909090909090909">
            <value>PKYVKQNSLKLAT</value>
            <value>1</value>
         </instance>
         <instance weight="0.00909090909090909">
            <value>PKYVKQNELKLAT</value>
            <value>1</value>
         </instance>
         <instance weight="0.00909090909090909">
            <value>PKYVKQNVLKLAT</value>
            <value>1</value>
         </instance>
         <instance weight="0.00909090909090909">
            <value>PKYVKQNKLKLAT</value>
            <value>1</value>
         </instance>
         <instance weight="0.00909090909090909">
            <value>PKYVKQNTIKLAT</value>
            <value>1</value>
         </instance>
         <instance weight="0.00909090909090909">
            <value>PKYVKQNTKKLAT</value>
            <value>1</value>
         </instance>
         <instance weight="0.00909090909090909">
            <value>PKYVKQNTQKLAT</value>
            <value>1</value>
         </instance>
         <instance weight="0.00909090909090909">
            <value>PKYVKQNTEKLAT</value>
            <value>1</value>
         </instance>
         <instance weight="0.00909090909090909">
            <value>PKYVKQNTLRLAT</value>
            <value>1</value>
         </instance>
         <instance weight="0.00909090909090909">
            <value>PKYVKQNTLELAT</value>
            <value>1</value>
         </instance>
         <instance weight="0.00909090909090909">
            <value>PKYVKQNTLSLAT</value>
            <value>1</value>
         </instance>
         <instance weight="0.00909090909090909">
            <value>PKYVKQNTLALAT</value>
            <value>1</value>
         </instance>
         <instance weight="0.00909090909090909">
            <value>PKYVKQNTLKIAT</value>
            <value>1</value>
         </instance>
         <instance weight="0.00909090909090909">
            <value>PKYVKQNTLKKAT</value>
            <value>1</value>
         </instance>
         <instance weight="0.00909090909090909">
            <value>PKYVKQNTLKQAT</value>
            <value>1</value>
         </instance>
         <instance weight="0.00909090909090909">
            <value>PKYVKQNTLKAAT</value>
            <value>1</value>
         </instance>
         <instance weight="0.00909090909090909">
            <value>PKYVKQNTLKLST</value>
            <value>1</value>
         </instance>
         <instance weight="0.00909090909090909">
            <value>PKYVKQNTLKLFT</value>
            <value>1</value>
         </instance>
         <instance weight="0.00909090909090909">
            <value>PKYVKQNTLKLKT</value>
            <value>1</value>
         </instance>
         <instance weight="0.00909090909090909">
            <value>PKYVKQNTLKLAS</value>
            <value>1</value>
         </instance>
         <instance weight="0.00909090909090909">
            <value>PKYVKQNTLKLAK</value>
            <value>1</value>
         </instance>
         <instance weight="0.00909090909090909">
            <value>PKYVKQNTLKLAY</value>
            <value>1</value>
         </instance>
         <instance weight="0.00909090909090909">
            <value>PKYVKQNTLKLAA</value>
            <value>1</value>
         </instance>
         <instance weight="0.00909090909090909">
            <value>PKFVKQNTLKLAT</value>
            <value>1</value>
         </instance>
         <instance weight="0.029411764705882353">
            <value>SKMRMATPLLMQA</value>
            <value>1</value>
         </instance>
         <instance weight="1.0">
            <value>SKMAAATPLLMQA</value>
            <value>1</value>
         </instance>
         <instance weight="1.0">
            <value>VELYTDTAFSWSVGA</value>
            <value>1</value>
         </instance>
         <instance weight="1.0">
            <value>RKRKIIGIDASGK</value>
            <value>0</value>
         </instance>
         <instance weight="1.0">
            <value>VSYKVDNLVKERS</value>
            <value>0</value>
         </instance>
         <instance weight="1.0">
            <value>THVDAFFDYLLNK</value>
            <value>0</value>
         </instance>
         <instance weight="1.0">
            <value>EAVKAEYPDQMLA</value>
            <value>0</value>
         </instance>
         <instance weight="1.0">
            <value>APLPRLPTLALAR</value>
            <value>0</value>
         </instance>
         <instance weight="1.0">
            <value>NMGCTLILEDSRN</value>
            <value>0</value>
         </instance>
         <instance weight="1.0">
            <value>TEDPNLYKELLEK</value>
            <value>0</value>
         </instance>
         <instance weight="1.0">
            <value>GVTTYKALKVTGA</value>
            <value>0</value>
         </instance>
         <instance weight="1.0">
            <value>PLLKFRDVDEVIE</value>
            <value>0</value>
         </instance>
         <instance weight="1.0">
            <value>CVIHKSKPVHVIA</value>
            <value>0</value>
         </instance>
         <instance weight="1.0">
            <value>KNSAGRYGGSITA</value>
            <value>0</value>
         </instance>
         <instance weight="1.0">
            <value>NQRVFRSYGETRP</value>
            <value>0</value>
         </instance>
         <instance weight="1.0">
            <value>ASISEIFEQKQQL</value>
            <value>0</value>
         </instance>
         <instance weight="1.0">
            <value>GTMFAACDLLHQL</value>
            <value>0</value>
         </instance>
         <instance weight="1.0">
            <value>IITAKSDTYDKVA</value>
            <value>0</value>
         </instance>
         <instance weight="1.0">
            <value>NATELADYLVTKN</value>
            <value>0</value>
         </instance>
         <instance weight="1.0">
            <value>IGMVVDAKLAVSK</value>
            <value>0</value>
         </instance>
         <instance weight="1.0">
            <value>SLENGAKQLIPLG</value>
            <value>0</value>
         </instance>
         <instance weight="1.0">
            <value>VTTLEKRGAMEYT</value>
            <value>0</value>
         </instance>
         <instance weight="1.0">
            <value>DEVMAGELVEFEE</value>
            <value>0</value>
         </instance>
         <instance weight="1.0">
            <value>VGKATLGRIMNVL</value>
            <value>0</value>
         </instance>
         <instance weight="1.0">
            <value>PESLGPGTPGFPE</value>
            <value>0</value>
         </instance>
         <instance weight="1.0">
            <value>FGATECEAQQTSH</value>
            <value>0</value>
         </instance>
         <instance weight="1.0">
            <value>DLLFVSKFFEHHP</value>
            <value>0</value>
         </instance>
         <instance weight="1.0">
            <value>LFDFLLRFEATTK</value>
            <value>0</value>
         </instance>
         <instance weight="1.0">
            <value>NISYTDPYTNSTV</value>
            <value>0</value>
         </instance>
         <instance weight="1.0">
            <value>GAMGRGGIGGRGR</value>
            <value>0</value>
         </instance>
         <instance weight="1.0">
            <value>PFPFGKSHKSPAD</value>
            <value>0</value>
         </instance>
         <instance weight="1.0">
            <value>ISFLSAYKSKIME</value>
            <value>0</value>
         </instance>
         <instance weight="1.0">
            <value>NENAQNYFAEVEQ</value>
            <value>0</value>
         </instance>
         <instance weight="1.0">
            <value>MLGGTDSRYYHGE</value>
            <value>0</value>
         </instance>
         <instance weight="1.0">
            <value>YFKPNFEQFLPKK</value>
            <value>0</value>
         </instance>
         <instance weight="1.0">
            <value>KNLNKLKDGIKII</value>
            <value>0</value>
         </instance>
         <instance weight="1.0">
            <value>KEHGTINVVFQND</value>
            <value>0</value>
         </instance>
         <instance weight="1.0">
            <value>ERIAQLAIVCEAD</value>
            <value>0</value>
         </instance>
         <instance weight="1.0">
            <value>QGSNSKHLTNTSN</value>
            <value>0</value>
         </instance>
         <instance weight="1.0">
            <value>VAHRIHHATPSQA</value>
            <value>0</value>
         </instance>
         <instance weight="1.0">
            <value>CEHGGMIVMTTHH</value>
            <value>0</value>
         </instance>
         <instance weight="1.0">
            <value>LSLQWEPEIIAVA</value>
            <value>0</value>
         </instance>
         <instance weight="1.0">
            <value>FQSSYNASFLVNI</value>
            <value>0</value>
         </instance>
         <instance weight="1.0">
            <value>KLAIVFTMLLIAG</value>
            <value>0</value>
         </instance>
         <instance weight="1.0">
            <value>AEHAEKVRRIKER</value>
            <value>0</value>
         </instance>
         <instance weight="1.0">
            <value>TEKLDGQDVLILS</value>
            <value>0</value>
         </instance>
         <instance weight="1.0">
            <value>ILENGTVRPLDVK</value>
            <value>0</value>
         </instance>
         <instance weight="1.0">
            <value>VNFLRMSARVDAV</value>
            <value>0</value>
         </instance>
         <instance weight="1.0">
            <value>NAGLEGSIIVERL</value>
            <value>0</value>
         </instance>
         <instance weight="1.0">
            <value>FGMPYVSITPMGI</value>
            <value>0</value>
         </instance>
         <instance weight="1.0">
            <value>WLPSQRYADLPVL</value>
            <value>0</value>
         </instance>
         <instance weight="1.0">
            <value>SAVLRATDGQQIE</value>
            <value>0</value>
         </instance>
         <instance weight="1.0">
            <value>EKCSAIVQRAQSA</value>
            <value>0</value>
         </instance>
         <instance weight="1.0">
            <value>VFCCLRCCRDGGT</value>
            <value>0</value>
         </instance>
         <instance weight="1.0">
            <value>IVDTMNFIKSDVQ</value>
            <value>0</value>
         </instance>
         <instance weight="1.0">
            <value>NVKVHQFSGLLVD</value>
            <value>0</value>
         </instance>
         <instance weight="1.0">
            <value>DIIKRALSIFDEL</value>
            <value>0</value>
         </instance>
         <instance weight="1.0">
            <value>KRADAVIDNSGSL</value>
            <value>0</value>
         </instance>
         <instance weight="1.0">
            <value>RVVGIIVNKFRGD</value>
            <value>0</value>
         </instance>
         <instance weight="1.0">
            <value>SPDSGPVWAARRR</value>
            <value>0</value>
         </instance>
         <instance weight="1.0">
            <value>RLDMQALKQSSTE</value>
            <value>0</value>
         </instance>
         <instance weight="1.0">
            <value>LFPTSGALSPFLL</value>
            <value>0</value>
         </instance>
         <instance weight="1.0">
            <value>RIIMKALGSMFPR</value>
            <value>0</value>
         </instance>
         <instance weight="1.0">
            <value>GYCLTQVVGGHLGD</value>
            <value>0</value>
         </instance>
         <instance weight="1.0">
            <value>KGAKCSKLMYDCCS</value>
            <value>0</value>
         </instance>
         <instance weight="1.0">
            <value>GLSVVILYFAQYIV</value>
            <value>0</value>
         </instance>
         <instance weight="1.0">
            <value>RYMHANGASMFFIC</value>
            <value>0</value>
         </instance>
         <instance weight="1.0">
            <value>SVTHICRDVNYGWI</value>
            <value>0</value>
         </instance>
         <instance weight="1.0">
            <value>IPCITGIAGCSCKN</value>
            <value>0</value>
         </instance>
         <instance weight="1.0">
            <value>KKNFCLLCGDDINI</value>
            <value>0</value>
         </instance>
         <instance weight="1.0">
            <value>CTIVDSLANESVDS</value>
            <value>0</value>
         </instance>
         <instance weight="1.0">
            <value>YRTDIKTIRDLRYS</value>
            <value>0</value>
         </instance>
         <instance weight="1.0">
            <value>NFTKAMMYRDEATW</value>
            <value>0</value>
         </instance>
         <instance weight="1.0">
            <value>ACAQTGSGKTGGFL</value>
            <value>0</value>
         </instance>
         <instance weight="1.0">
            <value>TFRGPCVRNANGIF</value>
            <value>0</value>
         </instance>
         <instance weight="1.0">
            <value>DAVPGVPSIDKITF</value>
            <value>0</value>
         </instance>
         <instance weight="1.0">
            <value>LNTYLLNHRLAQIN</value>
            <value>0</value>
         </instance>
         <instance weight="1.0">
            <value>QAAPSFGGTTGTLQ</value>
            <value>0</value>
         </instance>
         <instance weight="1.0">
            <value>EKLAPPQISAEVLK</value>
            <value>0</value>
         </instance>
         <instance weight="1.0">
            <value>QAQHLYQVFCEQMA</value>
            <value>0</value>
         </instance>
         <instance weight="1.0">
            <value>FDANLDSVYAALEK</value>
            <value>0</value>
         </instance>
         <instance weight="1.0">
            <value>QQQKATREPESSHS</value>
            <value>0</value>
         </instance>
         <instance weight="1.0">
            <value>ALGKYGPANVEDTT</value>
            <value>0</value>
         </instance>
         <instance weight="1.0">
            <value>IDAGKTTTTERVLY</value>
            <value>0</value>
         </instance>
         <instance weight="1.0">
            <value>VPLFVNEGDVLIIN</value>
            <value>0</value>
         </instance>
         <instance weight="1.0">
            <value>ELRKKTGVGIMDAK</value>
            <value>0</value>
         </instance>
         <instance weight="1.0">
            <value>GYHFTADSWEHIHF</value>
            <value>0</value>
         </instance>
         <instance weight="1.0">
            <value>EDCGGGLRFIPRHT</value>
            <value>0</value>
         </instance>
         <instance weight="1.0">
            <value>LFKFPGIGLLVVTG</value>
            <value>0</value>
         </instance>
         <instance weight="1.0">
            <value>ESLSKEGKVSSTIN</value>
            <value>0</value>
         </instance>
         <instance weight="1.0">
            <value>HDESVKKYFASSFE</value>
            <value>0</value>
         </instance>
         <instance weight="1.0">
            <value>GRMPVKWMAPEALF</value>
            <value>0</value>
         </instance>
         <instance weight="1.0">
            <value>AAALLGIHRATLRK</value>
            <value>0</value>
         </instance>
         <instance weight="1.0">
            <value>SSIAKGVNGASQAP</value>
            <value>0</value>
         </instance>
         <instance weight="1.0">
            <value>RTLREWISSALGPS</value>
            <value>0</value>
         </instance>
         <instance weight="1.0">
            <value>GCPDYSILSFMGAF</value>
            <value>0</value>
         </instance>
         <instance weight="1.0">
            <value>DYTTLTTQDPLQNY</value>
            <value>0</value>
         </instance>
         <instance weight="1.0">
            <value>GVPSQAASRILDGF</value>
            <value>0</value>
         </instance>
         <instance weight="1.0">
            <value>AFESKLGSQTLTKT</value>
            <value>0</value>
         </instance>
         <instance weight="1.0">
            <value>SHDISCHAERFNGE</value>
            <value>0</value>
         </instance>
         <instance weight="1.0">
            <value>VRRAILDKNVVVGE</value>
            <value>0</value>
         </instance>
         <instance weight="1.0">
            <value>VASTKAFTTQLTGL</value>
            <value>0</value>
         </instance>
         <instance weight="1.0">
            <value>AARGAHVLTVVEEG</value>
            <value>0</value>
         </instance>
         <instance weight="1.0">
            <value>RTKIGDRTKTGSNS</value>
            <value>0</value>
         </instance>
         <instance weight="1.0">
            <value>FLEDSIMHADSNIG</value>
            <value>0</value>
         </instance>
         <instance weight="1.0">
            <value>RDYIRWLSRGNNKYH</value>
            <value>0</value>
         </instance>
         <instance weight="1.0">
            <value>DMAHYAGLIAAGY</value>
            <value>0</value>
         </instance>
         <instance weight="1.0">
            <value>TIISYPWFNKSSIIL</value>
            <value>0</value>
         </instance>
         <instance weight="1.0">
            <value>KDKGVLQTYERSNEYQLIDCA</value>
            <value>0</value>
         </instance>
         <instance weight="1.0">
            <value>KHPVATINSICGRY</value>
            <value>0</value>
         </instance>
         <instance weight="1.0">
            <value>QSETNFILDYAMM</value>
            <value>0</value>
         </instance>
         <instance weight="1.0">
            <value>TLEAAIALHDKSF</value>
            <value>0</value>
         </instance>
         <instance weight="1.0">
            <value>NEIFGDNVVVDFEPIA</value>
            <value>0</value>
         </instance>
         <instance weight="1.0">
            <value>SDIFSHMDYDDIGPKALSRC</value>
            <value>0</value>
         </instance>
         <instance weight="1.0">
            <value>ADAVMNNPKVKAHGSKVLNSFG</value>
            <value>0</value>
         </instance>
         <instance weight="1.0">
            <value>PIKWIVSSRNWPDIEEQL</value>
            <value>0</value>
         </instance>
         <instance weight="1.0">
            <value>LNGGETITVNFWYK</value>
            <value>0</value>
         </instance>
         <instance weight="1.0">
            <value>CRLSLAMPKDIEYPG</value>
            <value>0</value>
         </instance>
         <instance weight="1.0">
            <value>NARLITNKAAYFKKSQLIEQFIR</value>
            <value>0</value>
         </instance>
         <instance weight="1.0">
            <value>KDVRQGGAPTALVGE</value>
            <value>0</value>
         </instance>
         <instance weight="1.0">
            <value>TADSDKFKISQILTFNF</value>
            <value>0</value>
         </instance>
         <instance weight="1.0">
            <value>ADLEPKSSLYSIIPPY</value>
            <value>0</value>
         </instance>
         <instance weight="1.0">
            <value>QIPSAFSIGVLVDSDGVKIAGGFAVQ</value>
            <value>0</value>
         </instance>
         <instance weight="1.0">
            <value>GAGERNVLIFDLGGGTFDVSV</value>
            <value>0</value>
         </instance>
         <instance weight="1.0">
            <value>SPAISCQLRRCCSGCPSIDLNSSLRISTLE</value>
            <value>0</value>
         </instance>
         <instance weight="1.0">
            <value>NEKADVIWKYTRPQVDW</value>
            <value>0</value>
         </instance>
         <instance weight="1.0">
            <value>LPETITIQELSQRMSERAVDV</value>
            <value>0</value>
         </instance>
         <instance weight="1.0">
            <value>SGAKRAADANGVD</value>
            <value>0</value>
         </instance>
         <instance weight="1.0">
            <value>NEGPVGGPGMREMLA</value>
            <value>0</value>
         </instance>
         <instance weight="1.0">
            <value>SKKGSKKPSPTKKKASSKNSPQSSS</value>
            <value>0</value>
         </instance>
         <instance weight="1.0">
            <value>QAFTDWLKSDVFKAA</value>
            <value>0</value>
         </instance>
         <instance weight="1.0">
            <value>VRGTQIGSYFGASLCSV</value>
            <value>0</value>
         </instance>
         <instance weight="1.0">
            <value>GQFWWKCGEGKPPC</value>
            <value>0</value>
         </instance>
         <instance weight="1.0">
            <value>KIIDSLLSGKEEQLQEYG</value>
            <value>0</value>
         </instance>
         <instance weight="1.0">
            <value>HLPHIAIGDIFRAII</value>
            <value>0</value>
         </instance>
         <instance weight="1.0">
            <value>FKDYTLLYEEAKYFQLQPMLLEM</value>
            <value>0</value>
         </instance>
         <instance weight="1.0">
            <value>GRKLLLRVNDIMH</value>
            <value>0</value>
         </instance>
         <instance weight="1.0">
            <value>SCCRPSCCESSCC</value>
            <value>0</value>
         </instance>
         <instance weight="1.0">
            <value>PVYCRRTCYYPTTVCLPGC</value>
            <value>0</value>
         </instance>
         <instance weight="1.0">
            <value>TPNFKPYVVPITAVVLTGLF</value>
            <value>0</value>
         </instance>
         <instance weight="1.0">
            <value>GKPISYSLDELKSTLQQD</value>
            <value>0</value>
         </instance>
         <instance weight="1.0">
            <value>AVRTTKGKRKRIDVE</value>
            <value>0</value>
         </instance>
         <instance weight="1.0">
            <value>GARQVECTINGIGE</value>
            <value>0</value>
         </instance>
         <instance weight="1.0">
            <value>ATGELLPPARDVG</value>
            <value>0</value>
         </instance>
         <instance weight="1.0">
            <value>KRRSKGDRCYNCG</value>
            <value>0</value>
         </instance>
         <instance weight="1.0">
            <value>VFKIGKATDMVLAFLPFEKAFY</value>
            <value>0</value>
         </instance>
         <instance weight="1.0">
            <value>LIFKWDDSNDVRYEYAERYKA</value>
            <value>0</value>
         </instance>
         <instance weight="1.0">
            <value>RIYFYGKIECLVNVFVKVKD</value>
            <value>0</value>
         </instance>
         <instance weight="1.0">
            <value>LVLGLAAFAGGLLS</value>
            <value>0</value>
         </instance>
         <instance weight="1.0">
            <value>ATGVREVPQSRSV</value>
            <value>0</value>
         </instance>
         <instance weight="1.0">
            <value>NTFVAELKGLDPARVNVPVIG</value>
            <value>0</value>
         </instance>
         <instance weight="1.0">
            <value>LARIVGHKKAREIWYLCRQY</value>
            <value>0</value>
         </instance>
         <instance weight="1.0">
            <value>RALNLNPTLALIEKLGGTK</value>
            <value>0</value>
         </instance>
         <instance weight="1.0">
            <value>LKDKLGAANLADLVVKGI</value>
            <value>0</value>
         </instance>
         <instance weight="1.0">
            <value>EEGPQSHMKKTGTPTMGGLT</value>
            <value>0</value>
         </instance>
         <instance weight="1.0">
            <value>PTCDINNGGCDPTASCQNA</value>
            <value>0</value>
         </instance>
         <instance weight="1.0">
            <value>SHQDYLSFVNKKNKMNGI</value>
            <value>0</value>
         </instance>
         <instance weight="1.0">
            <value>DSTRVVTYRAPHNSAVQ</value>
            <value>0</value>
         </instance>
         <instance weight="1.0">
            <value>RLNTSVGTPFWMAP</value>
            <value>0</value>
         </instance>
         <instance weight="1.0">
            <value>LQKQKGRAEKD</value>
            <value>0</value>
         </instance>
         <instance weight="1.0">
            <value>GTFLPEMSEKCE</value>
            <value>0</value>
         </instance>
         <instance weight="1.0">
            <value>PPKDTIVKNMTLN</value>
            <value>0</value>
         </instance>
         <instance weight="1.0">
            <value>RGFGVQVSPSG</value>
            <value>0</value>
         </instance>
         <instance weight="1.0">
            <value>DAYDQEIRELRATLEMVN</value>
            <value>0</value>
         </instance>
         <instance weight="1.0">
            <value>TSPEPMIYEDRTEEVIAEAR</value>
            <value>0</value>
         </instance>
         <instance weight="1.0">
            <value>RDKVREENPGISFGQVGKML</value>
            <value>0</value>
         </instance>
         <instance weight="1.0">
            <value>GPKSQRKRPKISF</value>
            <value>0</value>
         </instance>
         <instance weight="1.0">
            <value>LAEPQQKIETVISDEEVIKWTKF</value>
            <value>0</value>
         </instance>
         <instance weight="1.0">
            <value>MLFQAMNWGSISVGSPYFNS</value>
            <value>0</value>
         </instance>
         <instance weight="1.0">
            <value>VMVTGELIIDDEQNA</value>
            <value>0</value>
         </instance>
         <instance weight="1.0">
            <value>QLRKGPNIVGPCGLL</value>
            <value>0</value>
         </instance>
         <instance weight="1.0">
            <value>GFVNLTGLITLVS</value>
            <value>0</value>
         </instance>
         <instance weight="1.0">
            <value>SAMMTIFFLGGWY</value>
            <value>0</value>
         </instance>
         <instance weight="1.0">
            <value>DPEAKKARVKVTK</value>
            <value>0</value>
         </instance>
         <instance weight="1.0">
            <value>TPDITSKDCPNGH</value>
            <value>0</value>
         </instance>
         <instance weight="1.0">
            <value>TAGRHPESDIFLD</value>
            <value>0</value>
         </instance>
         <instance weight="1.0">
            <value>FRSGALMLYRGVK</value>
            <value>0</value>
         </instance>
         <instance weight="1.0">
            <value>MNYILDKILYMDEKEI</value>
            <value>0</value>
         </instance>
         <instance weight="1.0">
            <value>PFILWIHDLSAQDPYYI</value>
            <value>0</value>
         </instance>
         <instance weight="1.0">
            <value>VANSHNLIVTV</value>
            <value>0</value>
         </instance>
         <instance weight="1.0">
            <value>KKGSGQQTQKLGRPNSTRLM</value>
            <value>0</value>
         </instance>
         <instance weight="1.0">
            <value>KLHEIYIQAKDKGANP</value>
            <value>0</value>
         </instance>
         <instance weight="1.0">
            <value>CGTFEQRLFNFNGSGNPDLTVD</value>
            <value>0</value>
         </instance>
         <instance weight="1.0">
            <value>VTSALFIGLSKIRLIMPT</value>
            <value>0</value>
         </instance>
         <instance weight="1.0">
            <value>SADRTIKIWDLASG</value>
            <value>0</value>
         </instance>
         <instance weight="1.0">
            <value>FNAVIIGDEAQIAPL</value>
            <value>0</value>
         </instance>
         <instance weight="1.0">
            <value>ISGTIDFVFGERFGVFQNCKLVC</value>
            <value>0</value>
         </instance>
         <instance weight="1.0">
            <value>IMSVDEQKSLMVTGIPA</value>
            <value>0</value>
         </instance>
         <instance weight="1.0">
            <value>NPESADLRALAKHLYD</value>
            <value>0</value>
         </instance>
         <instance weight="1.0">
            <value>KWEEQGLNSENFVAF</value>
            <value>0</value>
         </instance>
         <instance weight="1.0">
            <value>AFFESITGLSIFIGPRSVDEYILPLM</value>
            <value>0</value>
         </instance>
         <instance weight="1.0">
            <value>GVHTGHLGFYTDYRDFEVDTL</value>
            <value>0</value>
         </instance>
         <instance weight="1.0">
            <value>SVLVAGLTPTLAAWLVESSQNLMMPAYYLM</value>
            <value>0</value>
         </instance>
         <instance weight="1.0">
            <value>QNAIMHDGKASEGDIQGHVDG</value>
            <value>0</value>
         </instance>
         <instance weight="1.0">
            <value>ELHYHYYPVAPITAEHV</value>
            <value>0</value>
         </instance>
         <instance weight="1.0">
            <value>TGLAYDVFGSPRP</value>
            <value>0</value>
         </instance>
         <instance weight="1.0">
            <value>SEYGKVAPGWGTTPI</value>
            <value>0</value>
         </instance>
         <instance weight="1.0">
            <value>LFSSSFFFGKLPEAYAFLNPIVDIM</value>
            <value>0</value>
         </instance>
         <instance weight="1.0">
            <value>YVVAMLSMERNKRCLLA</value>
            <value>0</value>
         </instance>
         <instance weight="1.0">
            <value>VKAKRADATIYTINQ</value>
            <value>0</value>
         </instance>
         <instance weight="1.0">
            <value>TQKGLSRDYAYDIVQRCA</value>
            <value>0</value>
         </instance>
         <instance weight="1.0">
            <value>HLGIDFKIVGDSCM</value>
            <value>0</value>
         </instance>
         <instance weight="1.0">
            <value>FAHFDIMAGILNQLPLSYVNCIN</value>
            <value>0</value>
         </instance>
         <instance weight="1.0">
            <value>IYPGYHFKTVDALIT</value>
            <value>0</value>
         </instance>
         <instance weight="1.0">
            <value>RREFSAIHGMGPA</value>
            <value>0</value>
         </instance>
         <instance weight="1.0">
            <value>TFHRKRSLQYYDV</value>
            <value>0</value>
         </instance>
         <instance weight="1.0">
            <value>RDIHMLRRLRNQLRTINHG</value>
            <value>0</value>
         </instance>
         <instance weight="1.0">
            <value>VVYEGLKGGLDFLKDDEN</value>
            <value>0</value>
         </instance>
         <instance weight="1.0">
            <value>RNKWIPCVEFELEHGFVYREHG</value>
            <value>0</value>
         </instance>
         <instance weight="1.0">
            <value>ILAIILPPLGVFLKFGCKVE</value>
            <value>0</value>
         </instance>
         <instance weight="1.0">
            <value>ETSQRLQRIVQAET</value>
            <value>0</value>
         </instance>
         <instance weight="1.0">
            <value>ECYATIGQIGNAEIS</value>
            <value>0</value>
         </instance>
         <instance weight="1.0">
            <value>GRIRVICSNPKHKQR</value>
            <value>0</value>
         </instance>
         <instance weight="1.0">
            <value>SCAGADRLQTGMRGA</value>
            <value>0</value>
         </instance>
         <instance weight="1.0">
            <value>IIVINASKLKVTGNK</value>
            <value>0</value>
         </instance>
         <instance weight="1.0">
            <value>AAGSKHAKRRVGRGI</value>
            <value>0</value>
         </instance>
         <instance weight="1.0">
            <value>DRWAAKVKPG</value>
            <value>0</value>
         </instance>
         <instance weight="1.0">
            <value>ASLQDKNAT</value>
            <value>0</value>
         </instance>
         <instance weight="1.0">
            <value>TPRHVYAQVIAPNGSEV</value>
            <value>0</value>
         </instance>
         <instance weight="1.0">
            <value>FEGVVISDRGEGGSKTITVRKISH</value>
            <value>0</value>
         </instance>
         <instance weight="1.0">
            <value>AVQFNEILMLGGDNVTVGAPLVEGA</value>
            <value>0</value>
         </instance>
         <instance weight="1.0">
            <value>SRIEKPFSHLTIV</value>
            <value>0</value>
         </instance>
         <instance weight="1.0">
            <value>KYTFEVDVKANKTEVK</value>
            <value>0</value>
         </instance>
         <instance weight="1.0">
            <value>VRVLTGRDKKKEGEVIEIDRPNNR</value>
            <value>0</value>
         </instance>
         <instance weight="1.0">
            <value>KGNAKGLKNKGVLFI</value>
            <value>0</value>
         </instance>
         <instance weight="1.0">
            <value>EVAVKAQAMQRHPFK</value>
            <value>0</value>
         </instance>
         <instance weight="1.0">
            <value>LLQLKIDARESLVLI</value>
            <value>0</value>
         </instance>
         <instance weight="1.0">
            <value>GKPKKVWASARALKS</value>
            <value>0</value>
         </instance>
         <instance weight="1.0">
            <value>VSHLVEVAPADASSA</value>
            <value>0</value>
         </instance>
         <instance weight="1.0">
            <value>IKRSNKFLRNARGTS</value>
            <value>0</value>
         </instance>
         <instance weight="1.0">
            <value>AAAKRFRKTASGKYK</value>
            <value>0</value>
         </instance>
         <instance weight="1.0">
            <value>DDLTAILESVGCEVDNEK</value>
            <value>0</value>
         </instance>
         <instance weight="1.0">
            <value>RVTNLARTMRMLQEENI</value>
            <value>0</value>
         </instance>
         <instance weight="1.0">
            <value>KVVQVIRQRNWVVVGG</value>
            <value>0</value>
         </instance>
         <instance weight="1.0">
            <value>QTVSSEKVRATNLN</value>
            <value>0</value>
         </instance>
         <instance weight="1.0">
            <value>KTSGLLGADPVVQ</value>
            <value>0</value>
         </instance>
         <instance weight="1.0">
            <value>RCKPVNTFVHESLADVQ</value>
            <value>0</value>
         </instance>
         <instance weight="1.0">
            <value>KLNFTFSHPRLLITAL</value>
            <value>0</value>
         </instance>
         <instance weight="1.0">
            <value>IKESLEAVTSLLDPL</value>
            <value>0</value>
         </instance>
         <instance weight="1.0">
            <value>EIQRLIGRSLRAMVD</value>
            <value>0</value>
         </instance>
         <instance weight="1.0">
            <value>YPLISWVSAGQWMEA</value>
            <value>0</value>
         </instance>
         <instance weight="1.0">
            <value>FDQPDYKKVIDEMRS</value>
            <value>0</value>
         </instance>
         <instance weight="1.0">
            <value>VRIAGVSHEFSTING</value>
            <value>0</value>
         </instance>
         <instance weight="1.0">
            <value>DSDGSILVEKGRRVT</value>
            <value>0</value>
         </instance>
         <instance weight="1.0">
            <value>MKKIELLHSKGEKTV</value>
            <value>0</value>
         </instance>
         <instance weight="1.0">
            <value>GIQIQIAGRLDGKEI</value>
            <value>0</value>
         </instance>
         <instance weight="1.0">
            <value>FGIGRTTAQRILAET</value>
            <value>0</value>
         </instance>
         <instance weight="1.0">
            <value>KILPRRVTGTSAKNQ</value>
            <value>0</value>
         </instance>
         <instance weight="1.0">
            <value>RVFRGHGAHTERSTA</value>
            <value>0</value>
         </instance>
         <instance weight="1.0">
            <value>ETYPGELVEKFDEMM</value>
            <value>0</value>
         </instance>
         <instance weight="1.0">
            <value>KMQREGIFREMKLRR</value>
            <value>0</value>
         </instance>
         <instance weight="1.0">
            <value>DTITYARTSPFANPQHPERMMIE</value>
            <value>0</value>
         </instance>
         <instance weight="1.0">
            <value>ALQQLEEPRAVAARRGLDYDRVAPEK</value>
            <value>0</value>
         </instance>
         <instance weight="1.0">
            <value>IVNVPSFVVRL</value>
            <value>0</value>
         </instance>
         <instance weight="1.0">
            <value>KLKKIFGNCTT</value>
            <value>0</value>
         </instance>
         <instance weight="1.0">
            <value>AGGTMADVTFNSIFITDW</value>
            <value>0</value>
         </instance>
         <instance weight="1.0">
            <value>EQFVIGLPKNMNNTNGPR</value>
            <value>0</value>
         </instance>
         <instance weight="1.0">
            <value>FIDESVGFTVATNYALAWLI</value>
            <value>0</value>
         </instance>
         <instance weight="1.0">
            <value>PSPGPAQPGPRAQRAAPLAA</value>
            <value>0</value>
         </instance>
         <instance weight="1.0">
            <value>SLLIITACLFLIGTVWAKEG</value>
            <value>0</value>
         </instance>
         <instance weight="1.0">
            <value>VQRNDKSDLIYISQKGKFDA</value>
            <value>0</value>
         </instance>
         <instance weight="1.0">
            <value>CLVFDTSIAQLFADNGNLGI</value>
            <value>0</value>
         </instance>
         <instance weight="1.0">
            <value>ENPIKTNNAKFGILSALLSF</value>
            <value>0</value>
         </instance>
         <instance weight="1.0">
            <value>DLLPLGEDQTQDGDFGSRLR</value>
            <value>0</value>
         </instance>
         <instance weight="1.0">
            <value>MSNMETFDVNEFDQYLPPNG</value>
            <value>0</value>
         </instance>
         <instance weight="1.0">
            <value>DPKRVLILGGGDGLALREV</value>
            <value>0</value>
         </instance>
         <instance weight="1.0">
            <value>AENPVCADDRNTYYNECYFC</value>
            <value>0</value>
         </instance>
         <instance weight="1.0">
            <value>IQAMHREKYPDYKYRPRRKAVPQ</value>
            <value>0</value>
         </instance>
         <instance weight="1.0">
            <value>LGALDALTRIEMQGLIESLW</value>
            <value>0</value>
         </instance>
         <instance weight="1.0">
            <value>DLTNYHYLNELKTWVKALEG</value>
            <value>0</value>
         </instance>
         <instance weight="1.0">
            <value>IKQHSEREFSVSGTPADCVI</value>
            <value>0</value>
         </instance>
         <instance weight="1.0">
            <value>AWSDVLGFEVTRLGNRHRSE</value>
            <value>0</value>
         </instance>
         <instance weight="1.0">
            <value>FATLGRAYFGEDYVVEEKPL</value>
            <value>0</value>
         </instance>
         <instance weight="1.0">
            <value>EHRYPYDWRTK</value>
            <value>0</value>
         </instance>
         <instance weight="1.0">
            <value>VVHTAPGHGQEDFVAGLEYK</value>
            <value>0</value>
         </instance>
         <instance weight="1.0">
            <value>LLPDSWETWWKDPETRLLH</value>
            <value>0</value>
         </instance>
         <instance weight="1.0">
            <value>NPRELAARIAEALKAD</value>
            <value>0</value>
         </instance>
         <instance weight="1.0">
            <value>MAVIPFLTANLSYHSFVSLP</value>
            <value>0</value>
         </instance>
         <instance weight="1.0">
            <value>LARGETCKDDCECCDCDNQC</value>
            <value>0</value>
         </instance>
         <instance weight="1.0">
            <value>VQGEVLVKSTPVQEVGLAD</value>
            <value>0</value>
         </instance>
         <instance weight="1.0">
            <value>ITKGYKEALKLALQFLHENA</value>
            <value>0</value>
         </instance>
         <instance weight="1.0">
            <value>STRDADENEFLGNIDGGDLK</value>
            <value>0</value>
         </instance>
         <instance weight="1.0">
            <value>RWEDQFNLALDPFTARAYHD</value>
            <value>0</value>
         </instance>
         <instance weight="1.0">
            <value>AIQGAIEKAGIPKEEVKEAY</value>
            <value>0</value>
         </instance>
         <instance weight="1.0">
            <value>TFLHVDIDKLNVHPIVSKIK</value>
            <value>0</value>
         </instance>
         <instance weight="1.0">
            <value>GQQTGWPAAVQTCLPKNPES</value>
            <value>0</value>
         </instance>
         <instance weight="1.0">
            <value>NLPDITTYVQLEEKVKKDVL</value>
            <value>0</value>
         </instance>
         <instance weight="1.0">
            <value>ELESLKMQILRQIHNISVPM</value>
            <value>0</value>
         </instance>
         <instance weight="1.0">
            <value>KSEEEVRALQKKIQQIENEL</value>
            <value>0</value>
         </instance>
         <instance weight="1.0">
            <value>DNVAALRQGTSGAKIQTSTE</value>
            <value>0</value>
         </instance>
         <instance weight="1.0">
            <value>EAFKRFWINNEGNFREEFYALLRDYVGR</value>
            <value>0</value>
         </instance>
         <instance weight="1.0">
            <value>YGYGSEIKASMICAYTVGKDS</value>
            <value>0</value>
         </instance>
         <instance weight="1.0">
            <value>AYARRKHVWLSGANEVDSKTFSRAILA</value>
            <value>0</value>
         </instance>
         <instance weight="1.0">
            <value>ATDIPVSHCLLHE</value>
            <value>0</value>
         </instance>
         <instance weight="1.0">
            <value>DSFDLYYGLFLYN</value>
            <value>0</value>
         </instance>
         <instance weight="1.0">
            <value>QLGAVLAVLTVYA</value>
            <value>0</value>
         </instance>
         <instance weight="1.0">
            <value>LPLKKQSASQEAL</value>
            <value>0</value>
         </instance>
         <instance weight="1.0">
            <value>EMTVCVLLEGEID</value>
            <value>0</value>
         </instance>
         <instance weight="1.0">
            <value>ARYYSSLRALLVV</value>
            <value>0</value>
         </instance>
         <instance weight="1.0">
            <value>FDAKKFLTDVSHE</value>
            <value>0</value>
         </instance>
         <instance weight="1.0">
            <value>SKILKPQRGEKKQ</value>
            <value>0</value>
         </instance>
         <instance weight="1.0">
            <value>DRDKDEYIMKIRE</value>
            <value>0</value>
         </instance>
         <instance weight="1.0">
            <value>ELSVVWRKGFPFG</value>
            <value>0</value>
         </instance>
         <instance weight="1.0">
            <value>NLTAEAPAEQELE</value>
            <value>0</value>
         </instance>
         <instance weight="1.0">
            <value>LDKWKTNGIVLGT</value>
            <value>0</value>
         </instance>
         <instance weight="1.0">
            <value>STIGLDRALGRTR</value>
            <value>0</value>
         </instance>
         <instance weight="1.0">
            <value>SFSFADWTLNLRR</value>
            <value>0</value>
         </instance>
         <instance weight="1.0">
            <value>ADAGQGKCPPLEL</value>
            <value>0</value>
         </instance>
         <instance weight="1.0">
            <value>NGFRWMYLRRFII</value>
            <value>0</value>
         </instance>
         <instance weight="1.0">
            <value>EMAIRTKRTMLQL</value>
            <value>0</value>
         </instance>
         <instance weight="1.0">
            <value>RQVWRAIQAVLPK</value>
            <value>0</value>
         </instance>
         <instance weight="1.0">
            <value>EAINGEKFAQLYG</value>
            <value>0</value>
         </instance>
         <instance weight="1.0">
            <value>SCYLDLQEALDAT</value>
            <value>0</value>
         </instance>
         <instance weight="1.0">
            <value>SFKKPEMIEAVDN</value>
            <value>0</value>
         </instance>
         <instance weight="1.0">
            <value>IQESIVPSIVLGL</value>
            <value>0</value>
         </instance>
         <instance weight="1.0">
            <value>DYCVFTFKKLSFK</value>
            <value>0</value>
         </instance>
         <instance weight="1.0">
            <value>KMPLTFIRLNTKK</value>
            <value>0</value>
         </instance>
         <instance weight="1.0">
            <value>ARRLVEDNTYYNV</value>
            <value>0</value>
         </instance>
         <instance weight="1.0">
            <value>YSDIYGAKRVGMK</value>
            <value>0</value>
         </instance>
         <instance weight="1.0">
            <value>LAACKIRNIEVPR</value>
            <value>0</value>
         </instance>
         <instance weight="1.0">
            <value>DPRTYGSGNPGAT</value>
            <value>0</value>
         </instance>
         <instance weight="1.0">
            <value>ARYNRLLGESFCN</value>
            <value>0</value>
         </instance>
         <instance weight="1.0">
            <value>AWGWSRIDHRTWH</value>
            <value>0</value>
         </instance>
         <instance weight="1.0">
            <value>GCRGDKSPIDPLK</value>
            <value>0</value>
         </instance>
         <instance weight="1.0">
            <value>FGEWIIKCDLELT</value>
            <value>0</value>
         </instance>
         <instance weight="1.0">
            <value>LLPQVAPENDMDS</value>
            <value>0</value>
         </instance>
         <instance weight="1.0">
            <value>LTQQLSAITPDTL</value>
            <value>0</value>
         </instance>
         <instance weight="1.0">
            <value>PELKTFRDGFVET</value>
            <value>0</value>
         </instance>
         <instance weight="1.0">
            <value>SDSESQQLIKSFL</value>
            <value>0</value>
         </instance>
         <instance weight="1.0">
            <value>LLAKGSGKLLMLG</value>
            <value>0</value>
         </instance>
         <instance weight="1.0">
            <value>TEETLVEEDKALL</value>
            <value>0</value>
         </instance>
         <instance weight="1.0">
            <value>HMHTVASTHAYST</value>
            <value>0</value>
         </instance>
         <instance weight="1.0">
            <value>GIMLHEVGEQVDL</value>
            <value>0</value>
         </instance>
         <instance weight="1.0">
            <value>GVFTAGKLTRTSV</value>
            <value>0</value>
         </instance>
         <instance weight="1.0">
            <value>EFLDNPLQLTSEK</value>
            <value>0</value>
         </instance>
         <instance weight="1.0">
            <value>SVTYAIVLYQFFK</value>
            <value>0</value>
         </instance>
         <instance weight="1.0">
            <value>IWGMPTKRFDKKH</value>
            <value>0</value>
         </instance>
         <instance weight="1.0">
            <value>SGFLGITDCPLLR</value>
            <value>0</value>
         </instance>
         <instance weight="1.0">
            <value>LKIPKAQRWRVGI</value>
            <value>0</value>
         </instance>
         <instance weight="1.0">
            <value>WILVLVFLVGVLL</value>
            <value>0</value>
         </instance>
         <instance weight="1.0">
            <value>NHRDINVPACSSE</value>
            <value>0</value>
         </instance>
         <instance weight="1.0">
            <value>HGSQSSESFQFQP</value>
            <value>0</value>
         </instance>
         <instance weight="1.0">
            <value>LRQVDHGVLEEGQ</value>
            <value>0</value>
         </instance>
         <instance weight="1.0">
            <value>AVGLAVMETAVEALP</value>
            <value>0</value>
         </instance>
      </instances>
	</body>
</dataset>
