# Supplementary material for: On Evaluating MHC-II Binding Peptide Prediction Methods
Source: PLoS One. 2008 Sep 24;3(9):e3268. doi: 10.1371/journal.pone.0003268 (PMC2533399; doi:10.1371/journal.pone.0003268)
Supplement: Dataset S1 — Datasets derived from MHCPEP database (0.36 MB ZIP) [file pone.0003268.s002.zip › MHCPEP/WUPDS/HLA-DR8.xrff]

<?xml version="1.0" encoding="utf-8"?>

<!DOCTYPE dataset
[
   <!ELEMENT dataset (header,body)>
   <!ATTLIST dataset name CDATA #REQUIRED>
   <!ATTLIST dataset version CDATA "3.5.4">

   <!ELEMENT header (notes?,attributes)>
   <!ELEMENT body (instances)>
   <!ELEMENT notes ANY>

   <!ELEMENT attributes (attribute+)>
   <!ELEMENT attribute (labels?,metadata?,attributes?)>
   <!ATTLIST attribute name CDATA #REQUIRED>
   <!ATTLIST attribute type (numeric|date|nominal|string|relational) #REQUIRED>
   <!ATTLIST attribute format CDATA #IMPLIED>
   <!ATTLIST attribute class (yes|no) "no">
   <!ELEMENT labels (label*)>
   <!ELEMENT label ANY>
   <!ELEMENT metadata (property*)>
   <!ELEMENT property ANY>
   <!ATTLIST property name CDATA #REQUIRED>

   <!ELEMENT instances (instance*)>
   <!ELEMENT instance (value*)>
   <!ATTLIST instance type (normal|sparse) "normal">
   <!ATTLIST instance weight CDATA #IMPLIED>
   <!ELEMENT value (#PCDATA|instances)*>
   <!ATTLIST value index CDATA #IMPLIED>
   <!ATTLIST value missing (yes|no) "no">
]
>
<dataset name="HLA-DR8" version="3.5.3">
   <header>
     <attributes>
        <attribute name="Seq" type="string"/>
        <attribute class="yes" name="class" type="nominal">
           <labels>
              <label>0</label>
              <label>1</label>
           </labels>
        </attribute>
     </attributes>
   </header>

   <body>
      <instances>
         <instance weight="1.0">
            <value>QYIKANSKFIGITEL</value>
            <value>1</value>
         </instance>
         <instance weight="0.5">
            <value>SETVFLPREDHLFRKFHYLPFLP</value>
            <value>1</value>
         </instance>
         <instance weight="0.5">
            <value>RHNYELDEAVTLQ</value>
            <value>1</value>
         </instance>
         <instance weight="0.25">
            <value>GALYISKVQKEDNSTYI</value>
            <value>1</value>
         </instance>
         <instance weight="0.25">
            <value>DPQSGALYISKVQKEDNSTYI</value>
            <value>1</value>
         </instance>
         <instance weight="0.25">
            <value>DPVPKPVIKIEKIED</value>
            <value>1</value>
         </instance>
         <instance weight="0.25">
            <value>DPVPKPVIKIEKIEDMDD</value>
            <value>1</value>
         </instance>
         <instance weight="0.25">
            <value>FTFTISRLEPEDFAV</value>
            <value>1</value>
         </instance>
         <instance weight="0.25">
            <value>FTFTISRLEPEDFAVYYC</value>
            <value>1</value>
         </instance>
         <instance weight="0.5">
            <value>DPVEMRRLNYQTPG</value>
            <value>1</value>
         </instance>
         <instance weight="0.5">
            <value>YQLLRSMIGYIEELAPIV</value>
            <value>1</value>
         </instance>
         <instance weight="0.5">
            <value>GNHLYKWKQIPDCENVK</value>
            <value>1</value>
         </instance>
         <instance weight="0.5">
            <value>LPFFLFRQAYHPNNSSPVCY</value>
            <value>1</value>
         </instance>
         <instance weight="0.5">
            <value>RPSMLQHLLR</value>
            <value>1</value>
         </instance>
         <instance weight="0.5">
            <value>DDFMGQLLNGRVLFPVNLQLGA</value>
            <value>1</value>
         </instance>
         <instance weight="0.5">
            <value>IPRLKIWKNYLSMNKY</value>
            <value>1</value>
         </instance>
         <instance weight="0.5">
            <value>EPFLYILGKSRVLEAQ</value>
            <value>1</value>
         </instance>
         <instance weight="0.125">
            <value>SEEFLIAGKLQDGLL</value>
            <value>1</value>
         </instance>
         <instance weight="0.125">
            <value>NRSEEFLIAGKLQDGLLH</value>
            <value>1</value>
         </instance>
         <instance weight="0.125">
            <value>RSEEFLIAGKLQDGLL</value>
            <value>1</value>
         </instance>
         <instance weight="0.125">
            <value>NRSEEFLIAGKL</value>
            <value>1</value>
         </instance>
         <instance weight="0.25">
            <value>QAKFFACIKRSDGSCAWYR</value>
            <value>1</value>
         </instance>
         <instance weight="0.25">
            <value>QAKFFACIKRSDGSCAWYRGAAPPKQEF</value>
            <value>1</value>
         </instance>
         <instance weight="0.5">
            <value>DRPFLFVVRHNPTGTVLFM</value>
            <value>1</value>
         </instance>
         <instance weight="0.5">
            <value>MPHFFRLFRSTVKQVD</value>
            <value>1</value>
         </instance>
         <instance weight="0.25">
            <value>QNFTVIFDTGSSNLWV</value>
            <value>1</value>
         </instance>
         <instance weight="0.25">
            <value>QNFTVIFDTGSSNLWVPSVYCTSP</value>
            <value>1</value>
         </instance>
         <instance weight="0.5">
            <value>TAFQYIIDNKGIDSDAS</value>
            <value>1</value>
         </instance>
         <instance weight="0.5">
            <value>DEYYRRLLRVLRAREQIV</value>
            <value>1</value>
         </instance>
         <instance weight="0.25">
            <value>EIAYDICRRNLDI</value>
            <value>1</value>
         </instance>
         <instance weight="0.25">
            <value>EIAYDICRRNLDIERPT</value>
            <value>1</value>
         </instance>
         <instance weight="0.5">
            <value>HELEKIKKQVEQEKCEIQAAL</value>
            <value>1</value>
         </instance>
         <instance weight="0.5">
            <value>AEVYHDVAASEFF</value>
            <value>1</value>
         </instance>
         <instance weight="0.5">
            <value>KRSFFALRDQIPDL</value>
            <value>1</value>
         </instance>
         <instance weight="0.5">
            <value>RQYRLKKISKEEKTPGC</value>
            <value>1</value>
         </instance>
         <instance weight="0.25">
            <value>KNIFHFKVNQEGLKLS</value>
            <value>1</value>
         </instance>
         <instance weight="0.25">
            <value>KNIFHFKVNQEGLKLSNDMM</value>
            <value>1</value>
         </instance>
         <instance weight="0.5">
            <value>YKQTVSLDIQPYSLVTTLNS</value>
            <value>1</value>
         </instance>
         <instance weight="0.16666666666666666">
            <value>TPEFTILNTLHIPSFT</value>
            <value>1</value>
         </instance>
         <instance weight="0.16666666666666666">
            <value>STPEFTILNTLHIPSFT</value>
            <value>1</value>
         </instance>
         <instance weight="0.16666666666666666">
            <value>TPEFTILNTLHIPSFTID</value>
            <value>1</value>
         </instance>
         <instance weight="0.5">
            <value>SNTKYFHKLNIPQLDF</value>
            <value>1</value>
         </instance>
         <instance weight="0.25">
            <value>LPFFKFLPKYFEKKR</value>
            <value>1</value>
         </instance>
         <instance weight="0.25">
            <value>LPFFKFLPKYFEKKRNT</value>
            <value>1</value>
         </instance>
         <instance weight="0.5">
            <value>WNFYYSPQSSPDKKL</value>
            <value>1</value>
         </instance>
         <instance weight="0.16666666666666666">
            <value>DVIWELLNHAQEH</value>
            <value>1</value>
         </instance>
         <instance weight="0.16666666666666666">
            <value>DVIWELLNHAQEHFGKDKSKE</value>
            <value>1</value>
         </instance>
         <instance weight="0.16666666666666666">
            <value>DVIWELLNHAQEHFG</value>
            <value>1</value>
         </instance>
         <instance weight="0.25">
            <value>IALLLMASQEPQRM</value>
            <value>1</value>
         </instance>
         <instance weight="0.25">
            <value>IALLLMASQEPQRMSRNFVR</value>
            <value>1</value>
         </instance>
         <instance weight="0.3333333333333333">
            <value>APSPLPETTENVVCALG</value>
            <value>1</value>
         </instance>
         <instance weight="0.3333333333333333">
            <value>APSPLPETTENVV</value>
            <value>1</value>
         </instance>
         <instance weight="1.0">
            <value>TYQRTRAKVTG</value>
            <value>1</value>
         </instance>
         <instance weight="1.0">
            <value>RYWAIRTRSGGN</value>
            <value>1</value>
         </instance>
         <instance weight="1.0">
            <value>PRYVRQNTLRLAT</value>
            <value>1</value>
         </instance>
         <instance weight="1.0">
            <value>DIEKKIAKMEKASSVFNVVNS</value>
            <value>1</value>
         </instance>
         <instance weight="1.0">
            <value>ILDTAGLEEY</value>
            <value>1</value>
         </instance>
         <instance weight="1.0">
            <value>DTAGLEEYSAMRD</value>
            <value>1</value>
         </instance>
         <instance weight="0.3333333333333333">
            <value>APSPLPETTENVVCALG</value>
            <value>1</value>
         </instance>
         <instance weight="0.5">
            <value>SETVFLPREDHLFRKFHYLPFLP</value>
            <value>1</value>
         </instance>
         <instance weight="0.5">
            <value>RHNYELDEAVTLQ</value>
            <value>1</value>
         </instance>
         <instance weight="0.25">
            <value>DPQSGALYISKVQKEDNSTYI</value>
            <value>1</value>
         </instance>
         <instance weight="0.25">
            <value>GALYISKVQKEDNSTYI</value>
            <value>1</value>
         </instance>
         <instance weight="0.25">
            <value>DPVPKPVIKIEKIEDMDD</value>
            <value>1</value>
         </instance>
         <instance weight="0.25">
            <value>DPVPKPVIKIEKIED</value>
            <value>1</value>
         </instance>
         <instance weight="0.25">
            <value>FTFTISRLEPEDFAVYYC</value>
            <value>1</value>
         </instance>
         <instance weight="0.25">
            <value>FTFTISRLEPEDFAV</value>
            <value>1</value>
         </instance>
         <instance weight="0.5">
            <value>DPVEMRRLNYQTPG</value>
            <value>1</value>
         </instance>
         <instance weight="0.5">
            <value>YQLLRSMIGYIEELAPIV</value>
            <value>1</value>
         </instance>
         <instance weight="0.5">
            <value>GNHLYKWKQIPDCENVK</value>
            <value>1</value>
         </instance>
         <instance weight="0.5">
            <value>LPFFLFRQAYHPNNSSPVCY</value>
            <value>1</value>
         </instance>
         <instance weight="0.5">
            <value>RPSMLQHLLR</value>
            <value>1</value>
         </instance>
         <instance weight="0.5">
            <value>DDFMGQLLNGRVLFPVNLQLGA</value>
            <value>1</value>
         </instance>
         <instance weight="0.5">
            <value>IPRLQKIWKNYLSMNKY</value>
            <value>1</value>
         </instance>
         <instance weight="0.5">
            <value>EPFLYILGKSRVLEAQ</value>
            <value>1</value>
         </instance>
         <instance weight="0.125">
            <value>NRSEEFLIAGKLQDGLLH</value>
            <value>1</value>
         </instance>
         <instance weight="0.125">
            <value>RSEEFLIAGKLQDGLL</value>
            <value>1</value>
         </instance>
         <instance weight="0.125">
            <value>SEEFLIAGKLQDGLL</value>
            <value>1</value>
         </instance>
         <instance weight="0.125">
            <value>NRSEEFLIAGKL</value>
            <value>1</value>
         </instance>
         <instance weight="0.25">
            <value>QAKFFACIKRSDGSCAWYRGAAPPKQEF</value>
            <value>1</value>
         </instance>
         <instance weight="0.25">
            <value>QAKFFACIKRSDGSCAWYR</value>
            <value>1</value>
         </instance>
         <instance weight="0.5">
            <value>DRPFLFWRHNPTGTVLFM</value>
            <value>1</value>
         </instance>
         <instance weight="0.5">
            <value>MPHFFRLFRSTVKQVD</value>
            <value>1</value>
         </instance>
         <instance weight="0.25">
            <value>QNFTVIFDTGSSNLWVPSVYCTSP</value>
            <value>1</value>
         </instance>
         <instance weight="0.25">
            <value>QNFTVIFDTGSSNLWV</value>
            <value>1</value>
         </instance>
         <instance weight="0.5">
            <value>TAFQYIIDNKGIDSDAS</value>
            <value>1</value>
         </instance>
         <instance weight="0.5">
            <value>DEYYRRLLRVLRAREQIV</value>
            <value>1</value>
         </instance>
         <instance weight="0.25">
            <value>EAIYDICRRNLDIERPT</value>
            <value>1</value>
         </instance>
         <instance weight="0.25">
            <value>EAIYDICRRNLDI</value>
            <value>1</value>
         </instance>
         <instance weight="0.5">
            <value>HELEKIKKQVEQEKCEIQAAL</value>
            <value>1</value>
         </instance>
         <instance weight="0.5">
            <value>AEVYHDVAASEFF</value>
            <value>1</value>
         </instance>
         <instance weight="0.5">
            <value>KRSFFALRDQIPDL</value>
            <value>1</value>
         </instance>
         <instance weight="0.5">
            <value>RQYRLKKISKEEKTPGC</value>
            <value>1</value>
         </instance>
         <instance weight="0.25">
            <value>KNIFHFKVNQEGLKLSNDMM</value>
            <value>1</value>
         </instance>
         <instance weight="0.25">
            <value>KNIFHFKVNQEGLKLS</value>
            <value>1</value>
         </instance>
         <instance weight="0.5">
            <value>YKQTVSLDIQPYSLVTTLNS</value>
            <value>1</value>
         </instance>
         <instance weight="0.16666666666666666">
            <value>STPEFTILNTLHIPSFT</value>
            <value>1</value>
         </instance>
         <instance weight="0.16666666666666666">
            <value>TPEFTILNTLHIPSFTID</value>
            <value>1</value>
         </instance>
         <instance weight="0.16666666666666666">
            <value>TPEFTILNTLHIPSFT</value>
            <value>1</value>
         </instance>
         <instance weight="0.5">
            <value>SNTKYFHKLNIPQLDF</value>
            <value>1</value>
         </instance>
         <instance weight="0.25">
            <value>LPFFKFLPKYFEKKRNT</value>
            <value>1</value>
         </instance>
         <instance weight="0.25">
            <value>LPFFKFLPKYFEKKR</value>
            <value>1</value>
         </instance>
         <instance weight="0.5">
            <value>WNFYYSPQS</value>
            <value>1</value>
         </instance>
         <instance weight="0.16666666666666666">
            <value>DVIWELLNHAQEHFGKDKSKE</value>
            <value>1</value>
         </instance>
         <instance weight="0.16666666666666666">
            <value>DVIWELLNHAQEHFG</value>
            <value>1</value>
         </instance>
         <instance weight="0.16666666666666666">
            <value>DVIWELLNHAQEH</value>
            <value>1</value>
         </instance>
         <instance weight="0.25">
            <value>IALLLMASQEPQRMSRNFVR</value>
            <value>1</value>
         </instance>
         <instance weight="0.25">
            <value>IALLLMASQEPQRM</value>
            <value>1</value>
         </instance>
         <instance weight="1.0">
            <value>GQVKKNNHQEDKIE</value>
            <value>1</value>
         </instance>
         <instance weight="1.0">
            <value>YAYVAREQSCR</value>
            <value>1</value>
         </instance>
         <instance weight="0.07692307692307693">
            <value>DKREMWMACIKELH</value>
            <value>1</value>
         </instance>
         <instance weight="0.07692307692307693">
            <value>REMWMACIKE</value>
            <value>1</value>
         </instance>
         <instance weight="0.07692307692307693">
            <value>NYIVPEDKREMWMACIKELH</value>
            <value>1</value>
         </instance>
         <instance weight="0.07692307692307693">
            <value>YIVPEDKREMWMACIKELH</value>
            <value>1</value>
         </instance>
         <instance weight="0.07692307692307693">
            <value>IVPEDKREMWMACIKELH</value>
            <value>1</value>
         </instance>
         <instance weight="0.07692307692307693">
            <value>PEDKREMWMACIKELH</value>
            <value>1</value>
         </instance>
         <instance weight="0.07692307692307693">
            <value>IVPEDKREMWMACIKEAA</value>
            <value>1</value>
         </instance>
         <instance weight="0.07692307692307693">
            <value>IVPEDKREMWMACIAALH</value>
            <value>1</value>
         </instance>
         <instance weight="0.07692307692307693">
            <value>IVPEDKREMWMAAAKELH</value>
            <value>1</value>
         </instance>
         <instance weight="0.07692307692307693">
            <value>IVPEDKREMWAACIKELH</value>
            <value>1</value>
         </instance>
         <instance weight="0.07692307692307693">
            <value>IVPEAAREMWMACIKELH</value>
            <value>1</value>
         </instance>
         <instance weight="0.07692307692307693">
            <value>IVAADKREMWMACIKELH</value>
            <value>1</value>
         </instance>
         <instance weight="0.07692307692307693">
            <value>AAPEDKREMWMACIKELH</value>
            <value>1</value>
         </instance>
         <instance weight="0.5">
            <value>SKMRMATPLLMQA</value>
            <value>1</value>
         </instance>
         <instance weight="0.5">
            <value>SKMAAATPLLMQA</value>
            <value>1</value>
         </instance>
         <instance weight="1.0">
            <value>PIDRVTRSTLVLHDL</value>
            <value>0</value>
         </instance>
         <instance weight="1.0">
            <value>GGVVFPLFGDPNDELAREKLRQL</value>
            <value>0</value>
         </instance>
         <instance weight="1.0">
            <value>ISGDGLVTLSGLS</value>
            <value>0</value>
         </instance>
         <instance weight="1.0">
            <value>ILTAGPVVPVIVINKLE</value>
            <value>0</value>
         </instance>
         <instance weight="1.0">
            <value>SYNVDDKAWQLPLFETYKDQL</value>
            <value>0</value>
         </instance>
         <instance weight="1.0">
            <value>FPGVGEFICYDKYLQ</value>
            <value>0</value>
         </instance>
         <instance weight="1.0">
            <value>PTSGPGSVLQNNVHVNNS</value>
            <value>0</value>
         </instance>
         <instance weight="1.0">
            <value>LLPVLESFKVSLLAA</value>
            <value>0</value>
         </instance>
         <instance weight="1.0">
            <value>VEVKGDPAIILASGAEDI</value>
            <value>0</value>
         </instance>
         <instance weight="1.0">
            <value>LIDDLSLQYNRARQ</value>
            <value>0</value>
         </instance>
         <instance weight="1.0">
            <value>LKDGALDAYFFVGGYPTG</value>
            <value>0</value>
         </instance>
         <instance weight="1.0">
            <value>PARQERFITRWVDALSD</value>
            <value>0</value>
         </instance>
         <instance weight="1.0">
            <value>SHRLLHHPTFYKKIHKKHHE</value>
            <value>0</value>
         </instance>
         <instance weight="1.0">
            <value>ETWGFNTNQE</value>
            <value>0</value>
         </instance>
         <instance weight="1.0">
            <value>CRDLEVVRRIIRSAGLSLLAEE</value>
            <value>0</value>
         </instance>
         <instance weight="1.0">
            <value>VKWDPASGRVQKYRIT</value>
            <value>0</value>
         </instance>
         <instance weight="1.0">
            <value>DIIGTSIYNVTPNKAG</value>
            <value>0</value>
         </instance>
         <instance weight="1.0">
            <value>HGYISREFHRRYRLP</value>
            <value>0</value>
         </instance>
         <instance weight="1.0">
            <value>GSSPSSSSSNSVNPIASL</value>
            <value>0</value>
         </instance>
         <instance weight="1.0">
            <value>MAGIVEGTVQNCPNAK</value>
            <value>0</value>
         </instance>
         <instance weight="1.0">
            <value>FTILLILLPITG</value>
            <value>0</value>
         </instance>
         <instance weight="1.0">
            <value>AYPYRAARGTCNVARAAQN</value>
            <value>0</value>
         </instance>
         <instance weight="1.0">
            <value>LGPAEGHCLNLSGVCRRDVCKVVEDQIG</value>
            <value>0</value>
         </instance>
         <instance weight="1.0">
            <value>HARVVQHECDHLQGILYPM</value>
            <value>0</value>
         </instance>
         <instance weight="1.0">
            <value>SASYGDDPTAQSLQDI</value>
            <value>0</value>
         </instance>
         <instance weight="1.0">
            <value>RYVCPRNLAALASSEP</value>
            <value>0</value>
         </instance>
         <instance weight="1.0">
            <value>KVFTSKEVQVEFTDPAKALTLRAV</value>
            <value>0</value>
         </instance>
         <instance weight="1.0">
            <value>ELTAQLSQAGANVIPLN</value>
            <value>0</value>
         </instance>
         <instance weight="1.0">
            <value>DFSLISSKGGKAWAQARV</value>
            <value>0</value>
         </instance>
         <instance weight="1.0">
            <value>AFIGLLVPHLARF</value>
            <value>0</value>
         </instance>
         <instance weight="1.0">
            <value>VIGEAGPIAVPEGAEIT</value>
            <value>0</value>
         </instance>
         <instance weight="1.0">
            <value>DFFDIIGFKQFLFEQTEMSPG</value>
            <value>0</value>
         </instance>
         <instance weight="1.0">
            <value>LVAVNDPFITTDY</value>
            <value>0</value>
         </instance>
         <instance weight="1.0">
            <value>REAAERIGEAIKAV</value>
            <value>0</value>
         </instance>
         <instance weight="1.0">
            <value>TPEGDSHAFTVVPDAPR</value>
            <value>0</value>
         </instance>
         <instance weight="1.0">
            <value>LSVRVLATAHRQLQDI</value>
            <value>0</value>
         </instance>
         <instance weight="1.0">
            <value>VDSILFVVPTKVTRLVAKQV</value>
            <value>0</value>
         </instance>
         <instance weight="1.0">
            <value>PAEKKPAAKKTASATGTKKR</value>
            <value>0</value>
         </instance>
         <instance weight="1.0">
            <value>SGEVVVRGEWPGTIAR</value>
            <value>0</value>
         </instance>
         <instance weight="1.0">
            <value>VSCLDDLKDLKAVNCDS</value>
            <value>0</value>
         </instance>
         <instance weight="1.0">
            <value>EQAPLNMMIVSLFAITAI</value>
            <value>0</value>
         </instance>
         <instance weight="1.0">
            <value>TLLLAARPGGALARCP</value>
            <value>0</value>
         </instance>
         <instance weight="1.0">
            <value>ENGHEILCHISGKLR</value>
            <value>0</value>
         </instance>
         <instance weight="1.0">
            <value>KRKKKPVLEGEKMTKKV</value>
            <value>0</value>
         </instance>
         <instance weight="1.0">
            <value>LQDTKPANRCCLLRH</value>
            <value>0</value>
         </instance>
         <instance weight="1.0">
            <value>KGPCPRRRQCCCI</value>
            <value>0</value>
         </instance>
         <instance weight="1.0">
            <value>KKHRGREPISARLIADLLKTA</value>
            <value>0</value>
         </instance>
         <instance weight="1.0">
            <value>RHPVVAGGSGEGRKR</value>
            <value>0</value>
         </instance>
         <instance weight="1.0">
            <value>FDPVAFHIGPLAVR</value>
            <value>0</value>
         </instance>
         <instance weight="1.0">
            <value>DFSDRKHRGYFESIYVRTPG</value>
            <value>0</value>
         </instance>
         <instance weight="1.0">
            <value>FETMPNLKILLMDNNKL</value>
            <value>0</value>
         </instance>
         <instance weight="1.0">
            <value>LEGSNNFKPEDIT</value>
            <value>0</value>
         </instance>
         <instance weight="1.0">
            <value>TIVAIIAAIYY</value>
            <value>0</value>
         </instance>
         <instance weight="1.0">
            <value>TSLPLGVKVEDS</value>
            <value>0</value>
         </instance>
         <instance weight="1.0">
            <value>GTIRADYAIHTNR</value>
            <value>0</value>
         </instance>
         <instance weight="1.0">
            <value>PNGKGWIDWAATKLSGLTSTL</value>
            <value>0</value>
         </instance>
         <instance weight="1.0">
            <value>DKYEAEIAKR</value>
            <value>0</value>
         </instance>
         <instance weight="1.0">
            <value>ALRRQRLAELQAK</value>
            <value>0</value>
         </instance>
         <instance weight="1.0">
            <value>DLLTFFQSEDELTADIF</value>
            <value>0</value>
         </instance>
         <instance weight="1.0">
            <value>WTLDWHPLGHILASGSKDNFTRF</value>
            <value>0</value>
         </instance>
         <instance weight="1.0">
            <value>PLTEAVSTADSQG</value>
            <value>0</value>
         </instance>
         <instance weight="1.0">
            <value>IPGFMCQGGDFTRHNGTGGRS</value>
            <value>0</value>
         </instance>
         <instance weight="1.0">
            <value>KQPPRFRPPRRRRRSSS</value>
            <value>0</value>
         </instance>
         <instance weight="1.0">
            <value>IILKQVMEEKLNATNIEL</value>
            <value>0</value>
         </instance>
         <instance weight="1.0">
            <value>TTGRARRCGWFDAVI</value>
            <value>0</value>
         </instance>
         <instance weight="1.0">
            <value>SSGGLITFGRTGSSGLIP</value>
            <value>0</value>
         </instance>
         <instance weight="1.0">
            <value>LADALQGRAPIIACG</value>
            <value>0</value>
         </instance>
         <instance weight="1.0">
            <value>ITQAENPSQVLNEI</value>
            <value>0</value>
         </instance>
         <instance weight="1.0">
            <value>GILVPGGFGERGSEGKIH</value>
            <value>0</value>
         </instance>
         <instance weight="1.0">
            <value>ARELGAPIVMHDYLTGG</value>
            <value>0</value>
         </instance>
         <instance weight="1.0">
            <value>PRSVPPAPPPPPPPTSLSQP</value>
            <value>0</value>
         </instance>
         <instance weight="1.0">
            <value>TGLHLLGGAR</value>
            <value>0</value>
         </instance>
         <instance weight="1.0">
            <value>SRVMLALKTVLSSVDEVGTLIF</value>
            <value>0</value>
         </instance>
         <instance weight="1.0">
            <value>LQILLLPKDITDEKSAI</value>
            <value>0</value>
         </instance>
         <instance weight="1.0">
            <value>ICSNPKHKQRQGMKIR</value>
            <value>0</value>
         </instance>
         <instance weight="1.0">
            <value>RIVEKAIKGMLPHNALGR</value>
            <value>0</value>
         </instance>
         <instance weight="1.0">
            <value>TNAAVLLNKQGEPVGT</value>
            <value>0</value>
         </instance>
         <instance weight="1.0">
            <value>PRVRDFRGVSKKSFD</value>
            <value>0</value>
         </instance>
         <instance weight="1.0">
            <value>AASASVKAVGRV</value>
            <value>0</value>
         </instance>
         <instance weight="1.0">
            <value>VDGDTTVLLDGKLIKIKDLEDKWKDVKV</value>
            <value>0</value>
         </instance>
         <instance weight="1.0">
            <value>GTPFAAQIAAEKATKEAIS</value>
            <value>0</value>
         </instance>
         <instance weight="1.0">
            <value>IDRDYQVEGDLRRETSMN</value>
            <value>0</value>
         </instance>
         <instance weight="1.0">
            <value>EKHKGSFETIHVEDSL</value>
            <value>0</value>
         </instance>
         <instance weight="1.0">
            <value>GDVFFIDEIHRMGKTAEEYLYPAM</value>
            <value>0</value>
         </instance>
         <instance weight="1.0">
            <value>LGDNDYCLRECKQQYG</value>
            <value>0</value>
         </instance>
         <instance weight="1.0">
            <value>SISDFAAVFDAITALPP</value>
            <value>0</value>
         </instance>
         <instance weight="1.0">
            <value>AEFIKEAAKEKMVQLKGH</value>
            <value>0</value>
         </instance>
         <instance weight="1.0">
            <value>LAVFLVGAYQEILGDMH</value>
            <value>0</value>
         </instance>
         <instance weight="1.0">
            <value>LVGYFLCAREFSR</value>
            <value>0</value>
         </instance>
         <instance weight="1.0">
            <value>NIPSIAISQEYDNKSGEINWV</value>
            <value>0</value>
         </instance>
         <instance weight="1.0">
            <value>GQPMHAFDKDRIE</value>
            <value>0</value>
         </instance>
         <instance weight="1.0">
            <value>VAGGGRYDPLIEQI</value>
            <value>0</value>
         </instance>
         <instance weight="1.0">
            <value>CDVLARYKRLMGHEVFY</value>
            <value>0</value>
         </instance>
         <instance weight="1.0">
            <value>TGDMGFSAAKTYDIEVWLPG</value>
            <value>0</value>
         </instance>
         <instance weight="1.0">
            <value>RGLIRSHQFKKVEIVK</value>
            <value>0</value>
         </instance>
         <instance weight="1.0">
            <value>DILKLLDLIFEGGIDKRKLV</value>
            <value>0</value>
         </instance>
         <instance weight="1.0">
            <value>GYSIGGLAVGESHEEMN</value>
            <value>0</value>
         </instance>
         <instance weight="1.0">
            <value>PQKPSQSPSAPPADVTPK</value>
            <value>0</value>
         </instance>
         <instance weight="1.0">
            <value>FGISARAQERGIYELA</value>
            <value>0</value>
         </instance>
         <instance weight="1.0">
            <value>SKANETTEETGDVDST</value>
            <value>0</value>
         </instance>
         <instance weight="1.0">
            <value>KTSCDCCETKGACTCYK</value>
            <value>0</value>
         </instance>
         <instance weight="1.0">
            <value>LSMSDYHPEAWNPAW</value>
            <value>0</value>
         </instance>
         <instance weight="1.0">
            <value>HPEAVAVLS</value>
            <value>0</value>
         </instance>
         <instance weight="1.0">
            <value>GARDGKSVEDVMKEASKVLTK</value>
            <value>0</value>
         </instance>
         <instance weight="1.0">
            <value>MDKAISETERRRQIQ</value>
            <value>0</value>
         </instance>
         <instance weight="1.0">
            <value>ASLLKHFGGLVGL</value>
            <value>0</value>
         </instance>
         <instance weight="1.0">
            <value>QTQAQVEEVVDIIRVNVDKV</value>
            <value>0</value>
         </instance>
         <instance weight="1.0">
            <value>LGGTCAIPGAFGCG</value>
            <value>0</value>
         </instance>
         <instance weight="1.0">
            <value>LGFELVPPSLFNVV</value>
            <value>0</value>
         </instance>
         <instance weight="1.0">
            <value>VNNVLGVTDTG</value>
            <value>0</value>
         </instance>
         <instance weight="1.0">
            <value>VLRAGPVHSVKTRR</value>
            <value>0</value>
         </instance>
         <instance weight="1.0">
            <value>LHIQTYSNNH</value>
            <value>0</value>
         </instance>
         <instance weight="1.0">
            <value>ALNRELELCEECLERIRKFY</value>
            <value>0</value>
         </instance>
         <instance weight="1.0">
            <value>LQHELDRVEDEIPLREKLA</value>
            <value>0</value>
         </instance>
         <instance weight="1.0">
            <value>RGGGEATVTGSADTRVAV</value>
            <value>0</value>
         </instance>
         <instance weight="1.0">
            <value>GIRCEKSTAFMRSLGF</value>
            <value>0</value>
         </instance>
         <instance weight="1.0">
            <value>GPGKIEIIVVVNGQPTQV</value>
            <value>0</value>
         </instance>
         <instance weight="1.0">
            <value>IVDGSFGSAHAWKKAATV</value>
            <value>0</value>
         </instance>
         <instance weight="1.0">
            <value>EAAEDGGYWAICPEIPGA</value>
            <value>0</value>
         </instance>
         <instance weight="1.0">
            <value>LFSIGKVLDYICKVYFDS</value>
            <value>0</value>
         </instance>
         <instance weight="1.0">
            <value>VGCNQLTQYTISEQEINQ</value>
            <value>0</value>
         </instance>
         <instance weight="1.0">
            <value>ISYALVSHTAKGSSGKYQ</value>
            <value>0</value>
         </instance>
         <instance weight="1.0">
            <value>QVIRAVELHKGKQKLQKD</value>
            <value>0</value>
         </instance>
         <instance weight="1.0">
            <value>NMKQKHEERIKKL</value>
            <value>0</value>
         </instance>
         <instance weight="1.0">
            <value>KRIRPFRGLTSYR</value>
            <value>0</value>
         </instance>
      </instances>
	</body>
</dataset>
