# Supplementary material for: On Evaluating MHC-II Binding Peptide Prediction Methods
Source: PLoS One. 2008 Sep 24;3(9):e3268. doi: 10.1371/journal.pone.0003268 (PMC2533399; doi:10.1371/journal.pone.0003268)
Supplement: Dataset S1 — Datasets derived from MHCPEP database (0.36 MB ZIP) [file pone.0003268.s002.zip › MHCPEP/WUPDS/HLA-DR9.xrff]

<?xml version="1.0" encoding="utf-8"?>

<!DOCTYPE dataset
[
   <!ELEMENT dataset (header,body)>
   <!ATTLIST dataset name CDATA #REQUIRED>
   <!ATTLIST dataset version CDATA "3.5.4">

   <!ELEMENT header (notes?,attributes)>
   <!ELEMENT body (instances)>
   <!ELEMENT notes ANY>

   <!ELEMENT attributes (attribute+)>
   <!ELEMENT attribute (labels?,metadata?,attributes?)>
   <!ATTLIST attribute name CDATA #REQUIRED>
   <!ATTLIST attribute type (numeric|date|nominal|string|relational) #REQUIRED>
   <!ATTLIST attribute format CDATA #IMPLIED>
   <!ATTLIST attribute class (yes|no) "no">
   <!ELEMENT labels (label*)>
   <!ELEMENT label ANY>
   <!ELEMENT metadata (property*)>
   <!ELEMENT property ANY>
   <!ATTLIST property name CDATA #REQUIRED>

   <!ELEMENT instances (instance*)>
   <!ELEMENT instance (value*)>
   <!ATTLIST instance type (normal|sparse) "normal">
   <!ATTLIST instance weight CDATA #IMPLIED>
   <!ELEMENT value (#PCDATA|instances)*>
   <!ATTLIST value index CDATA #IMPLIED>
   <!ATTLIST value missing (yes|no) "no">
]
>
<dataset name="HLA-DR9" version="3.5.3">
   <header>
     <attributes>
        <attribute name="Seq" type="string"/>
        <attribute class="yes" name="class" type="nominal">
           <labels>
              <label>0</label>
              <label>1</label>
           </labels>
        </attribute>
     </attributes>
   </header>

   <body>
      <instances>
         <instance weight="0.012345679012345678">
            <value>DIEKKIAKMEKASSVFNVVNS</value>
            <value>1</value>
         </instance>
         <instance weight="0.012345679012345678">
            <value>QYIKANSKFIGITEL</value>
            <value>1</value>
         </instance>
         <instance weight="0.012345679012345678">
            <value>FNNFTVSFWLRVPKVSASHLE</value>
            <value>1</value>
         </instance>
         <instance weight="0.012345679012345678">
            <value>FNNFTVSFWLRVPK</value>
            <value>1</value>
         </instance>
         <instance weight="0.012345679012345678">
            <value>YIKANSKFIGITE</value>
            <value>1</value>
         </instance>
         <instance weight="0.012345679012345678">
            <value>QYIKANSKFIGIT</value>
            <value>1</value>
         </instance>
         <instance weight="0.012345679012345678">
            <value>IEKKIAKMEKASSVFNVVNS</value>
            <value>1</value>
         </instance>
         <instance weight="0.012345679012345678">
            <value>EKKIAKMEKASSVFNVVNS</value>
            <value>1</value>
         </instance>
         <instance weight="0.012345679012345678">
            <value>IAKMEKASSVFNVVNS</value>
            <value>1</value>
         </instance>
         <instance weight="0.012345679012345678">
            <value>AKMEKASSVFNVVNS</value>
            <value>1</value>
         </instance>
         <instance weight="0.012345679012345678">
            <value>DIEKKIAKMEKASSVFNVVN</value>
            <value>1</value>
         </instance>
         <instance weight="0.012345679012345678">
            <value>DIEKKIAKMEKASSVFNVV</value>
            <value>1</value>
         </instance>
         <instance weight="0.012345679012345678">
            <value>DIEKKIAKMEKASSVFNV</value>
            <value>1</value>
         </instance>
         <instance weight="0.012345679012345678">
            <value>SDYEGRLIQNSLTI</value>
            <value>1</value>
         </instance>
         <instance weight="0.012345679012345678">
            <value>TYQRTRAKVTG</value>
            <value>1</value>
         </instance>
         <instance weight="0.012345679012345678">
            <value>RYWAIRTRSGGN</value>
            <value>1</value>
         </instance>
         <instance weight="0.012345679012345678">
            <value>MQYIKANSKFIGI</value>
            <value>1</value>
         </instance>
         <instance weight="0.012345679012345678">
            <value>TVLTALGAILKKK</value>
            <value>1</value>
         </instance>
         <instance weight="0.012345679012345678">
            <value>HRVKRGLTVAVAG</value>
            <value>1</value>
         </instance>
         <instance weight="0.012345679012345678">
            <value>TLLQAAPALDKLK</value>
            <value>1</value>
         </instance>
         <instance weight="0.012345679012345678">
            <value>PKYVKQNTLKLAT</value>
            <value>1</value>
         </instance>
         <instance weight="0.012345679012345678">
            <value>HFFKNIVTPRTPA</value>
            <value>1</value>
         </instance>
         <instance weight="0.012345679012345678">
            <value>GTLVKTITDDQIE</value>
            <value>1</value>
         </instance>
         <instance weight="0.012345679012345678">
            <value>PDYASLRSLVASS</value>
            <value>1</value>
         </instance>
         <instance weight="0.012345679012345678">
            <value>AIIHVLHSRHPGD</value>
            <value>1</value>
         </instance>
         <instance weight="0.012345679012345678">
            <value>DPANGKFSKSA</value>
            <value>1</value>
         </instance>
         <instance weight="0.012345679012345678">
            <value>KRKWEAAHAAEQQR</value>
            <value>1</value>
         </instance>
         <instance weight="0.012345679012345678">
            <value>GAKFKTSAQHAL</value>
            <value>1</value>
         </instance>
         <instance weight="0.012345679012345678">
            <value>NPGGYVAYSKAATVTG</value>
            <value>1</value>
         </instance>
         <instance weight="0.012345679012345678">
            <value>NNAKYAISMARKIGA</value>
            <value>1</value>
         </instance>
         <instance weight="0.012345679012345678">
            <value>NKVDLTFSKQHALL</value>
            <value>1</value>
         </instance>
         <instance weight="0.012345679012345678">
            <value>VEKYYAYAENDVEK</value>
            <value>1</value>
         </instance>
         <instance weight="0.012345679012345678">
            <value>FPKYYIGSQEKILQ</value>
            <value>1</value>
         </instance>
         <instance weight="0.012345679012345678">
            <value>FPKDYAGAALERL</value>
            <value>1</value>
         </instance>
         <instance weight="0.012345679012345678">
            <value>FSYDYRGSRSAELM</value>
            <value>1</value>
         </instance>
         <instance weight="0.012345679012345678">
            <value>SPKYYVLAKAFVYP</value>
            <value>1</value>
         </instance>
         <instance weight="0.012345679012345678">
            <value>KPKAYQLSAINMIQYR</value>
            <value>1</value>
         </instance>
         <instance weight="0.012345679012345678">
            <value>KPQYVFALPGQL</value>
            <value>1</value>
         </instance>
         <instance weight="0.012345679012345678">
            <value>EPKDFVYALNLTQTLNP</value>
            <value>1</value>
         </instance>
         <instance weight="0.012345679012345678">
            <value>NAKYAISMARKIGA</value>
            <value>1</value>
         </instance>
         <instance weight="0.012345679012345678">
            <value>KVDLTFSKQHALL</value>
            <value>1</value>
         </instance>
         <instance weight="0.012345679012345678">
            <value>LPKPPKPVSKMRMATPLLMQ</value>
            <value>1</value>
         </instance>
         <instance weight="0.012345679012345678">
            <value>LPKPPKPVSKMRMATPL</value>
            <value>1</value>
         </instance>
         <instance weight="0.012345679012345678">
            <value>ANDGATGWVASMSSAY</value>
            <value>1</value>
         </instance>
         <instance weight="0.012345679012345678">
            <value>SNDGATGWVASMSSAY</value>
            <value>1</value>
         </instance>
         <instance weight="0.012345679012345678">
            <value>AADGATGWVASMSSAY</value>
            <value>1</value>
         </instance>
         <instance weight="0.012345679012345678">
            <value>ANAGATGWVASMSSAY</value>
            <value>1</value>
         </instance>
         <instance weight="0.012345679012345678">
            <value>ANDSATGWVASMSSAY</value>
            <value>1</value>
         </instance>
         <instance weight="0.012345679012345678">
            <value>ANDGSTGWVASMSSAY</value>
            <value>1</value>
         </instance>
         <instance weight="0.012345679012345678">
            <value>ANDGAAGWVASMSSAY</value>
            <value>1</value>
         </instance>
         <instance weight="0.012345679012345678">
            <value>ANDGATSWVASMSSAY</value>
            <value>1</value>
         </instance>
         <instance weight="0.012345679012345678">
            <value>ANDGATGWSASMSSAY</value>
            <value>1</value>
         </instance>
         <instance weight="0.012345679012345678">
            <value>ANDGATGWKASMSSAY</value>
            <value>1</value>
         </instance>
         <instance weight="0.012345679012345678">
            <value>ANDGATGWDASMSSAY</value>
            <value>1</value>
         </instance>
         <instance weight="0.012345679012345678">
            <value>ANDGATGWVSSMSSAY</value>
            <value>1</value>
         </instance>
         <instance weight="0.012345679012345678">
            <value>ANDGATGWVKSMSSAY</value>
            <value>1</value>
         </instance>
         <instance weight="0.012345679012345678">
            <value>ANDGATGWVDSMSSAY</value>
            <value>1</value>
         </instance>
         <instance weight="0.012345679012345678">
            <value>ANDGATGWVTSMSSAY</value>
            <value>1</value>
         </instance>
         <instance weight="0.012345679012345678">
            <value>ANDGATGWVASKSSAY</value>
            <value>1</value>
         </instance>
         <instance weight="0.012345679012345678">
            <value>ANDGATGWVASDSSAY</value>
            <value>1</value>
         </instance>
         <instance weight="0.012345679012345678">
            <value>ANDGATGWVASMASAY</value>
            <value>1</value>
         </instance>
         <instance weight="0.012345679012345678">
            <value>ANDGATGWVASMKSAY</value>
            <value>1</value>
         </instance>
         <instance weight="0.012345679012345678">
            <value>ANDGATGWVASMDSAY</value>
            <value>1</value>
         </instance>
         <instance weight="0.012345679012345678">
            <value>ANDGATGWVASMVSAY</value>
            <value>1</value>
         </instance>
         <instance weight="0.012345679012345678">
            <value>ANDGATGWVASMSAAY</value>
            <value>1</value>
         </instance>
         <instance weight="0.012345679012345678">
            <value>ANDGATGWVASMSKAY</value>
            <value>1</value>
         </instance>
         <instance weight="0.012345679012345678">
            <value>ANDGATGWVASMSDAY</value>
            <value>1</value>
         </instance>
         <instance weight="0.012345679012345678">
            <value>ANDGATGWVASMSVAY</value>
            <value>1</value>
         </instance>
         <instance weight="0.012345679012345678">
            <value>ANDGATGWVASMSSSY</value>
            <value>1</value>
         </instance>
         <instance weight="0.012345679012345678">
            <value>ANDGATGWVASMSSKY</value>
            <value>1</value>
         </instance>
         <instance weight="0.012345679012345678">
            <value>ANDGATGWVASMSSDY</value>
            <value>1</value>
         </instance>
         <instance weight="0.012345679012345678">
            <value>ANDGATGWVASMSSTY</value>
            <value>1</value>
         </instance>
         <instance weight="0.012345679012345678">
            <value>ANDGATGWVASMSSAS</value>
            <value>1</value>
         </instance>
         <instance weight="0.012345679012345678">
            <value>ANDGATGWVASMSSAK</value>
            <value>1</value>
         </instance>
         <instance weight="0.012345679012345678">
            <value>ANDGATGWVASMSSAD</value>
            <value>1</value>
         </instance>
         <instance weight="0.012345679012345678">
            <value>ANDGATGWVASMSSAG</value>
            <value>1</value>
         </instance>
         <instance weight="0.012345679012345678">
            <value>ANDGATGLVASMSSAY</value>
            <value>1</value>
         </instance>
         <instance weight="0.012345679012345678">
            <value>ANDGATGFVASMSSAY</value>
            <value>1</value>
         </instance>
         <instance weight="0.012345679012345678">
            <value>ANDGATGWVANMSSAY</value>
            <value>1</value>
         </instance>
         <instance weight="0.012345679012345678">
            <value>ANDGATGWVAAMSSAY</value>
            <value>1</value>
         </instance>
         <instance weight="0.012345679012345678">
            <value>ANDGATGWVAVMSSAY</value>
            <value>1</value>
         </instance>
         <instance weight="1.0">
            <value>ANDGATGWVAFMSSAY</value>
            <value>1</value>
         </instance>
         <instance weight="1.0">
            <value>FNNFTVSFWLRVEK</value>
            <value>1</value>
         </instance>
         <instance weight="1.0">
            <value>GAKFKASAQHAL</value>
            <value>1</value>
         </instance>
         <instance weight="1.0">
            <value>NKVSLTFSKQVALG</value>
            <value>1</value>
         </instance>
         <instance weight="1.0">
            <value>MGGMNQRPILT</value>
            <value>1</value>
         </instance>
         <instance weight="0.16666666666666666">
            <value>EYKLVVVGARGVGKSALT</value>
            <value>1</value>
         </instance>
         <instance weight="0.16666666666666666">
            <value>EYKLVVVGADGVGKSALT</value>
            <value>1</value>
         </instance>
         <instance weight="0.16666666666666666">
            <value>EYKLVVVGAVGVGKSALT</value>
            <value>1</value>
         </instance>
         <instance weight="0.16666666666666666">
            <value>EYKLVVVGASGVGKSALT</value>
            <value>1</value>
         </instance>
         <instance weight="0.16666666666666666">
            <value>EYKLVVVGAAGVGKSALT</value>
            <value>1</value>
         </instance>
         <instance weight="0.16666666666666666">
            <value>EYKLVVVGAGDVGKSALT</value>
            <value>1</value>
         </instance>
         <instance weight="0.5">
            <value>KWAASAAAAA</value>
            <value>1</value>
         </instance>
         <instance weight="0.5">
            <value>KWAASAAAA</value>
            <value>1</value>
         </instance>
         <instance weight="1.0">
            <value>PEYVHCLLPPLESLATVEETV</value>
            <value>0</value>
         </instance>
         <instance weight="1.0">
            <value>LVVLLVVAVAAALCS</value>
            <value>0</value>
         </instance>
         <instance weight="1.0">
            <value>KENGYAVGQYNLNNLEFTQAI</value>
            <value>0</value>
         </instance>
         <instance weight="1.0">
            <value>AAAAAAAFPSLPPP</value>
            <value>0</value>
         </instance>
         <instance weight="1.0">
            <value>CPPTYKVVHEFVR</value>
            <value>0</value>
         </instance>
         <instance weight="1.0">
            <value>IDSIPATAVFPSV</value>
            <value>0</value>
         </instance>
         <instance weight="1.0">
            <value>NTHVAKQFTGVDGSDVPLDE</value>
            <value>0</value>
         </instance>
         <instance weight="1.0">
            <value>LQKGYSLTIILAVLTFGAS</value>
            <value>0</value>
         </instance>
         <instance weight="1.0">
            <value>GPVDEYMLPFEEEIGQ</value>
            <value>0</value>
         </instance>
         <instance weight="1.0">
            <value>NFFFAPSCIQLSQED</value>
            <value>0</value>
         </instance>
         <instance weight="1.0">
            <value>DAAGARDCTIATREGYDAGM</value>
            <value>0</value>
         </instance>
         <instance weight="1.0">
            <value>GSWIKPGAVVIDCGINPIS</value>
            <value>0</value>
         </instance>
         <instance weight="1.0">
            <value>GARKMIEDAVREAAGGYD</value>
            <value>0</value>
         </instance>
         <instance weight="1.0">
            <value>ELEKQVKPEAWLSS</value>
            <value>0</value>
         </instance>
         <instance weight="1.0">
            <value>TLTRPVHDAAR</value>
            <value>0</value>
         </instance>
         <instance weight="1.0">
            <value>LTKLLGLRPSVK</value>
            <value>0</value>
         </instance>
         <instance weight="1.0">
            <value>ILTMSWGEVDSLS</value>
            <value>0</value>
         </instance>
         <instance weight="1.0">
            <value>MTKEQCNQALENG</value>
            <value>0</value>
         </instance>
         <instance weight="1.0">
            <value>VLVVSQFTLAADT</value>
            <value>0</value>
         </instance>
         <instance weight="1.0">
            <value>MQKIFFQTYGNDF</value>
            <value>0</value>
         </instance>
         <instance weight="1.0">
            <value>SASISDFVALIEK</value>
            <value>0</value>
         </instance>
         <instance weight="1.0">
            <value>GDSAGKFKRPIIP</value>
            <value>0</value>
         </instance>
         <instance weight="1.0">
            <value>NVFIDDTKGIQHL</value>
            <value>0</value>
         </instance>
         <instance weight="1.0">
            <value>QLNVPIAGMVKDF</value>
            <value>0</value>
         </instance>
         <instance weight="1.0">
            <value>SLTSNFKEFGSKT</value>
            <value>0</value>
         </instance>
         <instance weight="1.0">
            <value>VYGKTDEPCVV</value>
            <value>0</value>
         </instance>
         <instance weight="1.0">
            <value>AVVALKWTVREMEE</value>
            <value>0</value>
         </instance>
         <instance weight="1.0">
            <value>TEDQITLAQYGS</value>
            <value>0</value>
         </instance>
         <instance weight="1.0">
            <value>KHFGGNVESSSKQEFG</value>
            <value>0</value>
         </instance>
         <instance weight="1.0">
            <value>EILKSTVSSNDKKTK</value>
            <value>0</value>
         </instance>
         <instance weight="1.0">
            <value>REQKMSLHLIHVRV</value>
            <value>0</value>
         </instance>
         <instance weight="1.0">
            <value>VVLVGGSTRIPKVQ</value>
            <value>0</value>
         </instance>
         <instance weight="1.0">
            <value>ESQRSAKDIAELIE</value>
            <value>0</value>
         </instance>
         <instance weight="1.0">
            <value>DYRIALKVAEYGV</value>
            <value>0</value>
         </instance>
         <instance weight="1.0">
            <value>ILVGKFCGPDGLLG</value>
            <value>0</value>
         </instance>
         <instance weight="1.0">
            <value>VAATGSRGELMLEA</value>
            <value>0</value>
         </instance>
         <instance weight="1.0">
            <value>TWISAFWKAKAPPPLS</value>
            <value>0</value>
         </instance>
         <instance weight="1.0">
            <value>KEVIRENDHLYF</value>
            <value>0</value>
         </instance>
         <instance weight="1.0">
            <value>VPERGFSYHHDAKLDMR</value>
            <value>0</value>
         </instance>
         <instance weight="1.0">
            <value>YWNYFNPSSSAFMQ</value>
            <value>0</value>
         </instance>
         <instance weight="1.0">
            <value>ASRGIRVISDDGN</value>
            <value>0</value>
         </instance>
         <instance weight="1.0">
            <value>VGGSQGARILNQTMPQVAAK</value>
            <value>0</value>
         </instance>
         <instance weight="1.0">
            <value>AFKDKILIPQNDLNHAS</value>
            <value>0</value>
         </instance>
         <instance weight="1.0">
            <value>YGPLKMLPQTPTHLVE</value>
            <value>0</value>
         </instance>
         <instance weight="1.0">
            <value>ISLVASLFMGFGVLFL</value>
            <value>0</value>
         </instance>
         <instance weight="1.0">
            <value>MNPIIKLLIFLNLLSL</value>
            <value>0</value>
         </instance>
         <instance weight="1.0">
            <value>CEAALGLSLLVMISNT</value>
            <value>0</value>
         </instance>
         <instance weight="1.0">
            <value>FNSTLNPLIYAYFNRD</value>
            <value>0</value>
         </instance>
         <instance weight="1.0">
            <value>WALIDPIDMIGQDIWI</value>
            <value>0</value>
         </instance>
         <instance weight="1.0">
            <value>SPGIQRDISFVILRAQ</value>
            <value>0</value>
         </instance>
         <instance weight="1.0">
            <value>AQNGAIGERETVKDFA</value>
            <value>0</value>
         </instance>
         <instance weight="1.0">
            <value>SYGEGKTGYVNGKYLG</value>
            <value>0</value>
         </instance>
         <instance weight="1.0">
            <value>QERIKAAAHQLSLRIE</value>
            <value>0</value>
         </instance>
         <instance weight="1.0">
            <value>SEKDFRTFRLGAALTG</value>
            <value>0</value>
         </instance>
         <instance weight="1.0">
            <value>ITSGIGLDEARLARFA</value>
            <value>0</value>
         </instance>
         <instance weight="1.0">
            <value>PGDGPRPGPRRELACI</value>
            <value>0</value>
         </instance>
         <instance weight="1.0">
            <value>MLNIFNLICICFNSAL</value>
            <value>0</value>
         </instance>
         <instance weight="1.0">
            <value>LPEAYAIFNPIVDIMP</value>
            <value>0</value>
         </instance>
         <instance weight="1.0">
            <value>KVPTSFEEAELILNLG</value>
            <value>0</value>
         </instance>
         <instance weight="1.0">
            <value>GWFFSFLGYFAVKESR</value>
            <value>0</value>
         </instance>
         <instance weight="1.0">
            <value>NIFEAGTEVTPETMLA</value>
            <value>0</value>
         </instance>
         <instance weight="1.0">
            <value>TRHENRLKEQIVLPSG</value>
            <value>0</value>
         </instance>
         <instance weight="1.0">
            <value>LKAVKAGEAKAIVIAE</value>
            <value>0</value>
         </instance>
         <instance weight="1.0">
            <value>HYIEWKWVKGHSGHYE</value>
            <value>0</value>
         </instance>
         <instance weight="1.0">
            <value>NASNPCRRFPRSARVR</value>
            <value>0</value>
         </instance>
         <instance weight="1.0">
            <value>PQLGCGFLQKASEKLT</value>
            <value>0</value>
         </instance>
         <instance weight="1.0">
            <value>RIEDVTPVPHDGTRPK</value>
            <value>0</value>
         </instance>
         <instance weight="1.0">
            <value>GTENLRIALDRVQYWT</value>
            <value>0</value>
         </instance>
         <instance weight="1.0">
            <value>ESAIKRVRTSANANAK</value>
            <value>0</value>
         </instance>
         <instance weight="1.0">
            <value>GFVVMGFVGFFVKLIF</value>
            <value>0</value>
         </instance>
         <instance weight="1.0">
            <value>RYRQDLQLSRTLGRLQ</value>
            <value>0</value>
         </instance>
         <instance weight="1.0">
            <value>DSPIMGKDVAGVSGYP</value>
            <value>0</value>
         </instance>
         <instance weight="1.0">
            <value>SEFSKQDAQHILSLLR</value>
            <value>0</value>
         </instance>
         <instance weight="1.0">
            <value>VEIFRALGYQAVEGPE</value>
            <value>0</value>
         </instance>
         <instance weight="1.0">
            <value>ILPAEFVDPDNATGVV</value>
            <value>0</value>
         </instance>
         <instance weight="1.0">
            <value>SGSLHIGHVFSYTHTD</value>
            <value>0</value>
         </instance>
         <instance weight="1.0">
            <value>CYLWSVPPFLLFLVSS</value>
            <value>0</value>
         </instance>
         <instance weight="1.0">
            <value>ERKLATPANWQPGQEG</value>
            <value>0</value>
         </instance>
         <instance weight="1.0">
            <value>DQNPGTAPKYGIRGIP</value>
            <value>0</value>
         </instance>
         <instance weight="1.0">
            <value>FVETSVQTLKDQMDTV</value>
            <value>0</value>
         </instance>
         <instance weight="1.0">
            <value>EEYSTHVVYPKKEDIF</value>
            <value>0</value>
         </instance>
         <instance weight="1.0">
            <value>RWNQWKERKKRHDQHD</value>
            <value>0</value>
         </instance>
         <instance weight="1.0">
            <value>ANSERWDGGCGGTI</value>
            <value>0</value>
         </instance>
         <instance weight="1.0">
            <value>TGLKKTRVCVKA</value>
            <value>0</value>
         </instance>
         <instance weight="1.0">
            <value>LAALFAIMTVIVFI</value>
            <value>0</value>
         </instance>
         <instance weight="1.0">
            <value>EAKLGEAEGVK</value>
            <value>0</value>
         </instance>
         <instance weight="1.0">
            <value>KVNTGLTKSLDIVCGANN</value>
            <value>0</value>
         </instance>
         <instance weight="1.0">
            <value>LQKLNYEYRNKNKPTNVL</value>
            <value>0</value>
         </instance>
         <instance weight="1.0">
            <value>AINASSLTVKAFLDMQDD</value>
            <value>0</value>
         </instance>
         <instance weight="1.0">
            <value>DHLNTFIYSNEQILLKSF</value>
            <value>0</value>
         </instance>
         <instance weight="1.0">
            <value>AQVDEKIKAQLTLERLEL</value>
            <value>0</value>
         </instance>
         <instance weight="1.0">
            <value>SGIAAVVVATVPLFTLCF</value>
            <value>0</value>
         </instance>
         <instance weight="1.0">
            <value>DPDSFAELAE</value>
            <value>0</value>
         </instance>
         <instance weight="1.0">
            <value>VAQKLDAYA</value>
            <value>0</value>
         </instance>
      </instances>
	</body>
</dataset>
