# Supplementary material for: On Evaluating MHC-II Binding Peptide Prediction Methods
Source: PLoS One. 2008 Sep 24;3(9):e3268. doi: 10.1371/journal.pone.0003268 (PMC2533399; doi:10.1371/journal.pone.0003268)
Supplement: Dataset S1 — Datasets derived from MHCPEP database (0.36 MB ZIP) [file pone.0003268.s002.zip › MHCPEP/WUPDS/I-Ab.xrff]

<?xml version="1.0" encoding="utf-8"?>

<!DOCTYPE dataset
[
   <!ELEMENT dataset (header,body)>
   <!ATTLIST dataset name CDATA #REQUIRED>
   <!ATTLIST dataset version CDATA "3.5.4">

   <!ELEMENT header (notes?,attributes)>
   <!ELEMENT body (instances)>
   <!ELEMENT notes ANY>

   <!ELEMENT attributes (attribute+)>
   <!ELEMENT attribute (labels?,metadata?,attributes?)>
   <!ATTLIST attribute name CDATA #REQUIRED>
   <!ATTLIST attribute type (numeric|date|nominal|string|relational) #REQUIRED>
   <!ATTLIST attribute format CDATA #IMPLIED>
   <!ATTLIST attribute class (yes|no) "no">
   <!ELEMENT labels (label*)>
   <!ELEMENT label ANY>
   <!ELEMENT metadata (property*)>
   <!ELEMENT property ANY>
   <!ATTLIST property name CDATA #REQUIRED>

   <!ELEMENT instances (instance*)>
   <!ELEMENT instance (value*)>
   <!ATTLIST instance type (normal|sparse) "normal">
   <!ATTLIST instance weight CDATA #IMPLIED>
   <!ELEMENT value (#PCDATA|instances)*>
   <!ATTLIST value index CDATA #IMPLIED>
   <!ATTLIST value missing (yes|no) "no">
]
>
<dataset name="I-Ab" version="3.5.3">
   <header>
     <attributes>
        <attribute name="Seq" type="string"/>
        <attribute class="yes" name="class" type="nominal">
           <labels>
              <label>0</label>
              <label>1</label>
           </labels>
        </attribute>
     </attributes>
   </header>

   <body>
      <instances>
         <instance weight="0.5">
            <value>YIRADFKMVNEALVRQGLAK</value>
            <value>1</value>
         </instance>
         <instance weight="1.0">
            <value>VEKYGPEASAFTKKMVENAK</value>
            <value>1</value>
         </instance>
         <instance weight="0.2">
            <value>SALLSSDITASVNCAK</value>
            <value>1</value>
         </instance>
         <instance weight="0.0196078431372549">
            <value>AEGFSYTDANKNKGIT</value>
            <value>1</value>
         </instance>
         <instance weight="0.0196078431372549">
            <value>AEAFSYTDANKNKGIT</value>
            <value>1</value>
         </instance>
         <instance weight="0.0196078431372549">
            <value>AETFSYTDANKNKGIT</value>
            <value>1</value>
         </instance>
         <instance weight="0.0196078431372549">
            <value>AEGYSYTDANKNKGIT</value>
            <value>1</value>
         </instance>
         <instance weight="0.0196078431372549">
            <value>AEGASYTDANKNKGIT</value>
            <value>1</value>
         </instance>
         <instance weight="0.0196078431372549">
            <value>AEGFTYTDANKNKGIT</value>
            <value>1</value>
         </instance>
         <instance weight="0.0196078431372549">
            <value>AEGFEYTDANKNKGIT</value>
            <value>1</value>
         </instance>
         <instance weight="0.0196078431372549">
            <value>AEGFSFTDANKNKGIT</value>
            <value>1</value>
         </instance>
         <instance weight="0.0196078431372549">
            <value>AEGFSYSDANKNKGIT</value>
            <value>1</value>
         </instance>
         <instance weight="0.0196078431372549">
            <value>AEGFSYTNANKNKGIT</value>
            <value>1</value>
         </instance>
         <instance weight="0.0196078431372549">
            <value>AEGFSYTEANKNKGIT</value>
            <value>1</value>
         </instance>
         <instance weight="0.0196078431372549">
            <value>AEGFSYTQANKNKGIT</value>
            <value>1</value>
         </instance>
         <instance weight="0.0196078431372549">
            <value>AEGFSYTAANKNKGIT</value>
            <value>1</value>
         </instance>
         <instance weight="0.0196078431372549">
            <value>AEGFSYTVANKNKGIT</value>
            <value>1</value>
         </instance>
         <instance weight="0.0196078431372549">
            <value>AEGFSYTLANKNKGIT</value>
            <value>1</value>
         </instance>
         <instance weight="0.0196078431372549">
            <value>AEGFSYTKANKNKGIT</value>
            <value>1</value>
         </instance>
         <instance weight="0.0196078431372549">
            <value>AEGFSYTMANKNKGIT</value>
            <value>1</value>
         </instance>
         <instance weight="0.0196078431372549">
            <value>AEGFSYTDLNKNKGIT</value>
            <value>1</value>
         </instance>
         <instance weight="0.0196078431372549">
            <value>AEGFSYTDPNKNKGIT</value>
            <value>1</value>
         </instance>
         <instance weight="0.0196078431372549">
            <value>AEGFSYTDADKNKGIT</value>
            <value>1</value>
         </instance>
         <instance weight="0.0196078431372549">
            <value>AEGFSYTDAEKNKGIT</value>
            <value>1</value>
         </instance>
         <instance weight="0.0196078431372549">
            <value>AEGFSYTDAQKNKGIT</value>
            <value>1</value>
         </instance>
         <instance weight="0.0196078431372549">
            <value>AEGFSYTDAYKNKGIT</value>
            <value>1</value>
         </instance>
         <instance weight="0.0196078431372549">
            <value>AEGFSYTDATKNKGIT</value>
            <value>1</value>
         </instance>
         <instance weight="0.0196078431372549">
            <value>AEGFSYTDANQNKGIT</value>
            <value>1</value>
         </instance>
         <instance weight="0.0196078431372549">
            <value>AEGFSYTDANRNKGIT</value>
            <value>1</value>
         </instance>
         <instance weight="0.0196078431372549">
            <value>AEGFSYTDANKAKGIT</value>
            <value>1</value>
         </instance>
         <instance weight="0.0196078431372549">
            <value>AEGFSYTDANKEKGIT</value>
            <value>1</value>
         </instance>
         <instance weight="0.0196078431372549">
            <value>AEGFSYTDANKGKGIT</value>
            <value>1</value>
         </instance>
         <instance weight="0.0196078431372549">
            <value>AEGFSYTDANKHKGIT</value>
            <value>1</value>
         </instance>
         <instance weight="0.0196078431372549">
            <value>AEGFSYTDANKLKGIT</value>
            <value>1</value>
         </instance>
         <instance weight="0.0196078431372549">
            <value>AEGFSYTDANKPKGIT</value>
            <value>1</value>
         </instance>
         <instance weight="0.0196078431372549">
            <value>AEGFSYTDANKQKGIT</value>
            <value>1</value>
         </instance>
         <instance weight="0.0196078431372549">
            <value>AEGFSYTDANKSKGIT</value>
            <value>1</value>
         </instance>
         <instance weight="0.0196078431372549">
            <value>AEGFSYTDANKTKGIT</value>
            <value>1</value>
         </instance>
         <instance weight="0.0196078431372549">
            <value>AEGFSYTDANKYKGIT</value>
            <value>1</value>
         </instance>
         <instance weight="0.0196078431372549">
            <value>AEGFSYTDANKNQGIT</value>
            <value>1</value>
         </instance>
         <instance weight="0.0196078431372549">
            <value>AEGFSYTDANKNRGIT</value>
            <value>1</value>
         </instance>
         <instance weight="0.0196078431372549">
            <value>AEGFSYTDANKNKAIT</value>
            <value>1</value>
         </instance>
         <instance weight="0.0196078431372549">
            <value>AEGFSYTDANKNKTIT</value>
            <value>1</value>
         </instance>
         <instance weight="0.0196078431372549">
            <value>AEGFSYTDANKNKGLT</value>
            <value>1</value>
         </instance>
         <instance weight="0.0196078431372549">
            <value>AEGFSYTDANKNKGTT</value>
            <value>1</value>
         </instance>
         <instance weight="0.0196078431372549">
            <value>AEGFSYTDANKNKGIV</value>
            <value>1</value>
         </instance>
         <instance weight="0.0196078431372549">
            <value>EGFSYTDANKNKGIV</value>
            <value>1</value>
         </instance>
         <instance weight="0.0196078431372549">
            <value>AEGFSYTDANKNKGI</value>
            <value>1</value>
         </instance>
         <instance weight="0.0196078431372549">
            <value>AEGFSYTDANKNKG</value>
            <value>1</value>
         </instance>
         <instance weight="0.0196078431372549">
            <value>AEGFSYTDANKNK</value>
            <value>1</value>
         </instance>
         <instance weight="0.0196078431372549">
            <value>AEGFSYTDANKN</value>
            <value>1</value>
         </instance>
         <instance weight="0.5">
            <value>AEGFSYTLANKTKGIT</value>
            <value>1</value>
         </instance>
         <instance weight="0.5">
            <value>AEGFSYTLANKYKGIT</value>
            <value>1</value>
         </instance>
         <instance weight="0.3333333333333333">
            <value>HNEGFYVCPGHHRP</value>
            <value>1</value>
         </instance>
         <instance weight="0.3333333333333333">
            <value>ASFEAQGALANIAVDKA</value>
            <value>1</value>
         </instance>
         <instance weight="0.3333333333333333">
            <value>KPVSQMRMATPLLMR</value>
            <value>1</value>
         </instance>
         <instance weight="1.0">
            <value>RPDAEYWNSQPE</value>
            <value>1</value>
         </instance>
         <instance weight="1.0">
            <value>NYNAYNATPATLAVD</value>
            <value>1</value>
         </instance>
         <instance weight="0.3333333333333333">
            <value>ASFEAQGALANIAVD</value>
            <value>1</value>
         </instance>
         <instance weight="0.3333333333333333">
            <value>FEAQGALANIAVDK</value>
            <value>1</value>
         </instance>
         <instance weight="0.0196078431372549">
            <value>GFSYTDANKNKG</value>
            <value>1</value>
         </instance>
         <instance weight="1.0">
            <value>VGKAMYAPPISGQIR</value>
            <value>1</value>
         </instance>
         <instance weight="1.0">
            <value>CKYKVVKIEPLGVAPT</value>
            <value>1</value>
         </instance>
         <instance weight="1.0">
            <value>EQMHEDIISLWDQSL</value>
            <value>1</value>
         </instance>
         <instance weight="1.0">
            <value>RAKWNNTLKQIDSKL</value>
            <value>1</value>
         </instance>
         <instance weight="1.0">
            <value>DRVIEVVQGAYRAIR</value>
            <value>1</value>
         </instance>
         <instance weight="1.0">
            <value>QGAYRAIRHIPRRIR</value>
            <value>1</value>
         </instance>
         <instance weight="0.0196078431372549">
            <value>GFTYTDANKNKGIT</value>
            <value>1</value>
         </instance>
         <instance weight="0.2">
            <value>SALLSSDITASVN</value>
            <value>1</value>
         </instance>
         <instance weight="0.2">
            <value>SALLSSDITATVN</value>
            <value>1</value>
         </instance>
         <instance weight="1.0">
            <value>SALQSSDITATAN</value>
            <value>1</value>
         </instance>
         <instance weight="0.2">
            <value>KYALADASLKMADPNRFRGKDLP</value>
            <value>1</value>
         </instance>
         <instance weight="0.2">
            <value>KYALADPSLKMADPNRFRGKDLP</value>
            <value>1</value>
         </instance>
         <instance weight="0.2">
            <value>KYALADPSLKMADPNRFRGKNLP</value>
            <value>1</value>
         </instance>
         <instance weight="0.2">
            <value>SLKMADPNRFRGKDLP</value>
            <value>1</value>
         </instance>
         <instance weight="0.2">
            <value>SLKMADPNRFRGKNLP</value>
            <value>1</value>
         </instance>
         <instance weight="1.0">
            <value>RTLYQNVGTYVSVGTSTLNK</value>
            <value>1</value>
         </instance>
         <instance weight="0.0196078431372549">
            <value>GFSYTDANKNKGIT</value>
            <value>1</value>
         </instance>
         <instance weight="1.0">
            <value>IVETPNSENGICY</value>
            <value>1</value>
         </instance>
         <instance weight="1.0">
            <value>EQCCTSICSLY</value>
            <value>1</value>
         </instance>
         <instance weight="1.0">
            <value>MEKCSSVFNVVNSSI</value>
            <value>1</value>
         </instance>
         <instance weight="1.0">
            <value>QLNPEMGTDNDSE</value>
            <value>1</value>
         </instance>
         <instance weight="0.5">
            <value>YIYADGKMVNEALVRQGLAK</value>
            <value>1</value>
         </instance>
         <instance weight="1.0">
            <value>CNCKAPETALCARRCQQH</value>
            <value>1</value>
         </instance>
         <instance weight="0.3333333333333333">
            <value>HNEGFYVCPGPHRP</value>
            <value>1</value>
         </instance>
         <instance weight="0.3333333333333333">
            <value>HNEGFYVCPGPHR</value>
            <value>1</value>
         </instance>
         <instance weight="0.16666666666666666">
            <value>DTPYLDITYHFVMQRLPL</value>
            <value>1</value>
         </instance>
         <instance weight="0.16666666666666666">
            <value>YLDITYHFVMQRLPL</value>
            <value>1</value>
         </instance>
         <instance weight="0.16666666666666666">
            <value>LDITYHFVMQRLPL</value>
            <value>1</value>
         </instance>
         <instance weight="0.16666666666666666">
            <value>DITYHFVMQRLPL</value>
            <value>1</value>
         </instance>
         <instance weight="0.16666666666666666">
            <value>DTPYLDITYHFVMQRL</value>
            <value>1</value>
         </instance>
         <instance weight="0.16666666666666666">
            <value>LDITYHFVMQRL</value>
            <value>1</value>
         </instance>
         <instance weight="0.5">
            <value>LLVIVELIPSTSSAV</value>
            <value>1</value>
         </instance>
         <instance weight="0.5">
            <value>VIVELIPSTSSAVAV</value>
            <value>1</value>
         </instance>
         <instance weight="1.0">
            <value>EVYDFAFRDL</value>
            <value>1</value>
         </instance>
         <instance weight="1.0">
            <value>QYNKPLCDDL</value>
            <value>1</value>
         </instance>
         <instance weight="1.0">
            <value>VGEPYLSSDPKISLLPG</value>
            <value>1</value>
         </instance>
         <instance weight="0.5">
            <value>SIGEAIYAYSSNLITQG</value>
            <value>1</value>
         </instance>
         <instance weight="0.5">
            <value>YAYSSNLITQGCADIGG</value>
            <value>1</value>
         </instance>
         <instance weight="0.5">
            <value>LKLGDRVYIYTRSSGWG</value>
            <value>1</value>
         </instance>
         <instance weight="0.5">
            <value>VYIYTRSSGWHSQLQIG</value>
            <value>1</value>
         </instance>
         <instance weight="0.5">
            <value>SGVYTDAYPLSPDAANG</value>
            <value>1</value>
         </instance>
         <instance weight="0.5">
            <value>AYPLSPDAANVATVTLG</value>
            <value>1</value>
         </instance>
         <instance weight="1.0">
            <value>QPMLFKTSIPKLCKAEG</value>
            <value>1</value>
         </instance>
         <instance weight="0.5">
            <value>IRLKITDSGPRVPIGPN</value>
            <value>1</value>
         </instance>
         <instance weight="0.5">
            <value>IRLKITDSGPRVPIG</value>
            <value>1</value>
         </instance>
         <instance weight="1.0">
            <value>WQSQSITCNVAHPASST</value>
            <value>1</value>
         </instance>
         <instance weight="1.0">
            <value>NVEVHTAQTQTHREDY</value>
            <value>1</value>
         </instance>
         <instance weight="1.0">
            <value>KPTEVSGKLVHANFGT</value>
            <value>1</value>
         </instance>
         <instance weight="0.5">
            <value>PPAYRPPNAPIL</value>
            <value>1</value>
         </instance>
         <instance weight="0.2">
            <value>NLCNIPCSALLSSDITASVNCAK</value>
            <value>1</value>
         </instance>
         <instance weight="0.3333333333333333">
            <value>KPVSQMRMATPLLMRPM</value>
            <value>1</value>
         </instance>
         <instance weight="0.3333333333333333">
            <value>LPKPPKPVSKMRMATPLLMGALPM</value>
            <value>1</value>
         </instance>
         <instance weight="1.0">
            <value>YLPKPPKPVSKLRLATPLLLQALPL</value>
            <value>1</value>
         </instance>
         <instance weight="0.5">
            <value>TPPAYRPPNAPIL</value>
            <value>1</value>
         </instance>
         <instance weight="1.0">
            <value>ISQAVHAAHAEINE</value>
            <value>1</value>
         </instance>
         <instance weight="1.0">
            <value>HSLGKWLGHPDKF</value>
            <value>1</value>
         </instance>
         <instance weight="1.0">
            <value>NTDGSTDYGILQINSR</value>
            <value>1</value>
         </instance>
         <instance weight="1.0">
            <value>IFNANKVALAPQCLPV</value>
            <value>1</value>
         </instance>
         <instance weight="1.0">
            <value>FRYYPNVVAKNIGRIR</value>
            <value>1</value>
         </instance>
         <instance weight="0.125">
            <value>VTGSVVCTTAAGNVNIAIGG</value>
            <value>1</value>
         </instance>
         <instance weight="0.125">
            <value>ATGSVVCTTAAGNVNIAIGA</value>
            <value>1</value>
         </instance>
         <instance weight="0.125">
            <value>AAGSVVCTTAAGNVNIAIAA</value>
            <value>1</value>
         </instance>
         <instance weight="0.125">
            <value>AAASVVCTTAAGNVNIAAAA</value>
            <value>1</value>
         </instance>
         <instance weight="0.125">
            <value>AAAAVVCTTAAGNVNIAAAA</value>
            <value>1</value>
         </instance>
         <instance weight="0.125">
            <value>AAAAAVCTTAAGNVNIAAAA</value>
            <value>1</value>
         </instance>
         <instance weight="0.125">
            <value>AAAAAACTTAAGNVNIAAAA</value>
            <value>1</value>
         </instance>
         <instance weight="0.125">
            <value>AAAAAAATTAAGNVNIAAAA</value>
            <value>1</value>
         </instance>
         <instance weight="1.0">
            <value>LIGTGLQVKMPKSHKAIQAD</value>
            <value>1</value>
         </instance>
         <instance weight="1.0">
            <value>VDLSYLAPKNPGTGPAFTII</value>
            <value>1</value>
         </instance>
         <instance weight="1.0">
            <value>SSKAQVFEHPHIQDAASQL</value>
            <value>1</value>
         </instance>
         <instance weight="1.0">
            <value>EEFSPSIAREIYEMY</value>
            <value>1</value>
         </instance>
         <instance weight="1.0">
            <value>STNQEQTSLYVQASGRVTVS</value>
            <value>1</value>
         </instance>
         <instance weight="0.5">
            <value>WGDSHEWKGAWCDGS</value>
            <value>1</value>
         </instance>
         <instance weight="0.5">
            <value>EWKGAWCDGSPQWRE</value>
            <value>1</value>
         </instance>
         <instance weight="0.2">
            <value>IPCSALLSSDITASVNCA</value>
            <value>1</value>
         </instance>
         <instance weight="1.0">
            <value>VPEEYEEELQRERGDRKRGG</value>
            <value>0</value>
         </instance>
         <instance weight="1.0">
            <value>IAHAAVVQRRLLYRDTALRC</value>
            <value>0</value>
         </instance>
         <instance weight="1.0">
            <value>DQPGTVFSETFTPGER</value>
            <value>0</value>
         </instance>
         <instance weight="1.0">
            <value>AEATAQLVLRLAAQWR</value>
            <value>0</value>
         </instance>
         <instance weight="1.0">
            <value>YRGEAVSDGFLSSLFG</value>
            <value>0</value>
         </instance>
         <instance weight="1.0">
            <value>HLVMGDSLPPTIIPIA</value>
            <value>0</value>
         </instance>
         <instance weight="1.0">
            <value>PRRLSTSVVVSRPYSF</value>
            <value>0</value>
         </instance>
         <instance weight="1.0">
            <value>YQPTLATDMGRLQERI</value>
            <value>0</value>
         </instance>
         <instance weight="1.0">
            <value>GTGAVLGLAPAPEYTF</value>
            <value>0</value>
         </instance>
         <instance weight="1.0">
            <value>DNTRVMHARKAFSGTG</value>
            <value>0</value>
         </instance>
         <instance weight="1.0">
            <value>IATEIRNHSQISRVPV</value>
            <value>0</value>
         </instance>
         <instance weight="1.0">
            <value>LALVGPCAALIRIPLT</value>
            <value>0</value>
         </instance>
         <instance weight="1.0">
            <value>AALAVLLCAMALCSQV</value>
            <value>0</value>
         </instance>
         <instance weight="1.0">
            <value>RIGQHTRDATIQGLGI</value>
            <value>0</value>
         </instance>
         <instance weight="1.0">
            <value>LIRWVYNNLGWAPNEL</value>
            <value>0</value>
         </instance>
         <instance weight="1.0">
            <value>VDAVLSPYDGLSIGIL</value>
            <value>0</value>
         </instance>
         <instance weight="1.0">
            <value>VGLAASMGAFLLAAGT</value>
            <value>0</value>
         </instance>
         <instance weight="1.0">
            <value>GSQYERWIDIYTRLSQ</value>
            <value>0</value>
         </instance>
         <instance weight="1.0">
            <value>LGMTNAYRNQAQLGAD</value>
            <value>0</value>
         </instance>
         <instance weight="1.0">
            <value>HYEEQCEVGADRLVAA</value>
            <value>0</value>
         </instance>
         <instance weight="1.0">
            <value>GRYNLHLGGNRMGTRI</value>
            <value>0</value>
         </instance>
         <instance weight="1.0">
            <value>NIVGVKEASGNIGSNI</value>
            <value>0</value>
         </instance>
         <instance weight="1.0">
            <value>TFNRTSASSDIGESSK</value>
            <value>0</value>
         </instance>
         <instance weight="1.0">
            <value>PIFEKDGYSGENGDKF</value>
            <value>0</value>
         </instance>
         <instance weight="1.0">
            <value>DFDTVEEEIRQIKAAC</value>
            <value>0</value>
         </instance>
         <instance weight="1.0">
            <value>CSLWQVLPLVPPGKRG</value>
            <value>0</value>
         </instance>
         <instance weight="1.0">
            <value>KRFDEVVRNVMVYLKK</value>
            <value>0</value>
         </instance>
         <instance weight="1.0">
            <value>HVLGSPSSLNESSSSM</value>
            <value>0</value>
         </instance>
         <instance weight="1.0">
            <value>DPDSDFAVIQKCLVYN</value>
            <value>0</value>
         </instance>
         <instance weight="1.0">
            <value>LNEKRHTIMNGREVFK</value>
            <value>0</value>
         </instance>
         <instance weight="1.0">
            <value>CPLFGDGAGCVLLEAT</value>
            <value>0</value>
         </instance>
         <instance weight="1.0">
            <value>QLEGGKLICKSDKFSH</value>
            <value>0</value>
         </instance>
         <instance weight="1.0">
            <value>ELQYRIPDQPSLDGNT</value>
            <value>0</value>
         </instance>
         <instance weight="1.0">
            <value>NIVGKPMAQLLLSANC</value>
            <value>0</value>
         </instance>
         <instance weight="1.0">
            <value>ATELTQATLENIKSRE</value>
            <value>0</value>
         </instance>
         <instance weight="1.0">
            <value>QRATHPLNSDSEIVNK</value>
            <value>0</value>
         </instance>
         <instance weight="1.0">
            <value>ITKAVAASKERNGLSL</value>
            <value>0</value>
         </instance>
         <instance weight="1.0">
            <value>PVSEMVVNAVTTLKER</value>
            <value>0</value>
         </instance>
         <instance weight="1.0">
            <value>PSAKGAKKAAKTVSKP</value>
            <value>0</value>
         </instance>
         <instance weight="1.0">
            <value>LVTLACHHPTEFTPAV</value>
            <value>0</value>
         </instance>
         <instance weight="1.0">
            <value>LHVDPENFRLLGNVLV</value>
            <value>0</value>
         </instance>
         <instance weight="1.0">
            <value>QGALGLECRVDDVETT</value>
            <value>0</value>
         </instance>
         <instance weight="1.0">
            <value>PNGVRITIGLPEQNNK</value>
            <value>0</value>
         </instance>
         <instance weight="1.0">
            <value>IIIVPIIATIVQLAIS</value>
            <value>0</value>
         </instance>
         <instance weight="1.0">
            <value>KKDNKLKSMSMAAAGG</value>
            <value>0</value>
         </instance>
         <instance weight="1.0">
            <value>DRQGAARPGGQAPRPG</value>
            <value>0</value>
         </instance>
         <instance weight="1.0">
            <value>NQSLVRDTSDQYLRA</value>
            <value>0</value>
         </instance>
         <instance weight="1.0">
            <value>GIYQCVIRNAHNCYQ</value>
            <value>0</value>
         </instance>
         <instance weight="1.0">
            <value>SVTPTGSKSDRRSV</value>
            <value>0</value>
         </instance>
         <instance weight="1.0">
            <value>EHSHSEVHRLTVV</value>
            <value>0</value>
         </instance>
         <instance weight="1.0">
            <value>AIEPSSGQIYAP</value>
            <value>0</value>
         </instance>
         <instance weight="1.0">
            <value>IIATPDHNVPTTSERK</value>
            <value>0</value>
         </instance>
         <instance weight="1.0">
            <value>LFMLRVHGESMINAGI</value>
            <value>0</value>
         </instance>
         <instance weight="1.0">
            <value>LGHGRTFALYVAAY</value>
            <value>0</value>
         </instance>
         <instance weight="1.0">
            <value>LDELFQRVKTLEKNSNT</value>
            <value>0</value>
         </instance>
         <instance weight="1.0">
            <value>VTVIHRVGELWPGDE</value>
            <value>0</value>
         </instance>
         <instance weight="1.0">
            <value>CEFSSERGPRMC</value>
            <value>0</value>
         </instance>
         <instance weight="1.0">
            <value>LSIVITSLVAIIFVD</value>
            <value>0</value>
         </instance>
         <instance weight="1.0">
            <value>VDYINDSKGTNVGAT</value>
            <value>0</value>
         </instance>
         <instance weight="1.0">
            <value>YGHINLAEKLAKDI</value>
            <value>0</value>
         </instance>
         <instance weight="1.0">
            <value>TVSGSVGTTQTT</value>
            <value>0</value>
         </instance>
         <instance weight="1.0">
            <value>WDYLATMFTEAITIN</value>
            <value>0</value>
         </instance>
         <instance weight="1.0">
            <value>NRAPFDLPEAEAELVA</value>
            <value>0</value>
         </instance>
         <instance weight="1.0">
            <value>MISSNYITGLYKYKT</value>
            <value>0</value>
         </instance>
         <instance weight="1.0">
            <value>KNRRQRDRAAAAKNR</value>
            <value>0</value>
         </instance>
         <instance weight="1.0">
            <value>LYRFVREELGTSLLT</value>
            <value>0</value>
         </instance>
         <instance weight="1.0">
            <value>SVRLHEALGYTARGT</value>
            <value>0</value>
         </instance>
         <instance weight="1.0">
            <value>AAAVVTCPIAKKPL</value>
            <value>0</value>
         </instance>
         <instance weight="1.0">
            <value>VLGRSQSGWDKTE</value>
            <value>0</value>
         </instance>
         <instance weight="1.0">
            <value>FLQFDPAPRRGEP</value>
            <value>0</value>
         </instance>
         <instance weight="1.0">
            <value>IVKALNVEPDGTG</value>
            <value>0</value>
         </instance>
         <instance weight="1.0">
            <value>WLFVSTGLAYDVFGSPRPNEYFT</value>
            <value>0</value>
         </instance>
         <instance weight="1.0">
            <value>HIVDELRERGVKVYETTDLEGAI</value>
            <value>0</value>
         </instance>
         <instance weight="1.0">
            <value>EGVGLQRAVAGDVTVAQSIVDAV</value>
            <value>0</value>
         </instance>
         <instance weight="1.0">
            <value>CQNPVVYLIDEFMDTN</value>
            <value>0</value>
         </instance>
         <instance weight="1.0">
            <value>KDDENINSAPFQRWRD</value>
            <value>0</value>
         </instance>
         <instance weight="1.0">
            <value>AALSRDERERQLLELQGAEG</value>
            <value>0</value>
         </instance>
         <instance weight="1.0">
            <value>SHVYNEEPQPPLRH</value>
            <value>0</value>
         </instance>
         <instance weight="1.0">
            <value>NTNINLKPCLVKP</value>
            <value>0</value>
         </instance>
         <instance weight="1.0">
            <value>ARIDYAPGGLN</value>
            <value>0</value>
         </instance>
         <instance weight="1.0">
            <value>VGPTAIAFHNEDAIA</value>
            <value>0</value>
         </instance>
         <instance weight="1.0">
            <value>YAMIKKLKVYAGA</value>
            <value>0</value>
         </instance>
         <instance weight="1.0">
            <value>MKTFTATPETVTRDWFVVDA</value>
            <value>0</value>
         </instance>
         <instance weight="1.0">
            <value>DALPTSVIKKGSVEKAVI</value>
            <value>0</value>
         </instance>
         <instance weight="1.0">
            <value>NSPVIVSIEVLRKN</value>
            <value>0</value>
         </instance>
         <instance weight="1.0">
            <value>EGREIKALVKDIQ</value>
            <value>0</value>
         </instance>
         <instance weight="1.0">
            <value>KSLIGRKKDHIATAHALG</value>
            <value>0</value>
         </instance>
         <instance weight="1.0">
            <value>GTSKGRGFQGVIKRW</value>
            <value>0</value>
         </instance>
         <instance weight="1.0">
            <value>GVTFPNKPNENFTH</value>
            <value>0</value>
         </instance>
         <instance weight="1.0">
            <value>ERQLGYSFKDQEL</value>
            <value>0</value>
         </instance>
         <instance weight="1.0">
            <value>SPHLRSKRSTADVMRW</value>
            <value>0</value>
         </instance>
         <instance weight="1.0">
            <value>IAHIWMTKELPC</value>
            <value>0</value>
         </instance>
         <instance weight="1.0">
            <value>VIVGRLIPAGTGLTY</value>
            <value>0</value>
         </instance>
         <instance weight="1.0">
            <value>SLQAAGLEVTLIKDV</value>
            <value>0</value>
         </instance>
         <instance weight="1.0">
            <value>IAWASSGHVG</value>
            <value>0</value>
         </instance>
         <instance weight="1.0">
            <value>LLDYLKGKNV</value>
            <value>0</value>
         </instance>
         <instance weight="1.0">
            <value>KEDRMKDWISKGAILSD</value>
            <value>0</value>
         </instance>
         <instance weight="1.0">
            <value>NICRQCFREYANDIGFK</value>
            <value>0</value>
         </instance>
         <instance weight="1.0">
            <value>RRKSSVARVRLVPGEGR</value>
            <value>0</value>
         </instance>
         <instance weight="1.0">
            <value>AEYVSLIRLTLSGVFSR</value>
            <value>0</value>
         </instance>
         <instance weight="1.0">
            <value>DKRYIQKILKMAPAQAE</value>
            <value>0</value>
         </instance>
         <instance weight="1.0">
            <value>LLELWTPGHSANPSYPR</value>
            <value>0</value>
         </instance>
         <instance weight="1.0">
            <value>LPESIRTAVRNNGGGHA</value>
            <value>0</value>
         </instance>
         <instance weight="1.0">
            <value>HLKHWKADTVLHDGAPN</value>
            <value>0</value>
         </instance>
         <instance weight="1.0">
            <value>STEYIAEVDVIQHIKDE</value>
            <value>0</value>
         </instance>
         <instance weight="1.0">
            <value>LFHMSGTEYLNYENG</value>
            <value>0</value>
         </instance>
         <instance weight="1.0">
            <value>QGQGQVQRHTRNDRAGG</value>
            <value>0</value>
         </instance>
         <instance weight="1.0">
            <value>LESKMGTLNVEEPKSQ</value>
            <value>0</value>
         </instance>
         <instance weight="1.0">
            <value>THLSAIAYLASGVILA</value>
            <value>0</value>
         </instance>
         <instance weight="1.0">
            <value>QENQCLKDCVNR</value>
            <value>0</value>
         </instance>
         <instance weight="1.0">
            <value>TSEQNIQTFRDFLTQYNLVAEQC</value>
            <value>0</value>
         </instance>
         <instance weight="1.0">
            <value>FDIEAMKERGVVGTHTP</value>
            <value>0</value>
         </instance>
         <instance weight="1.0">
            <value>IKELRLLARSVFVLDENGKVVYAE</value>
            <value>0</value>
         </instance>
         <instance weight="1.0">
            <value>SLFKFLAKKVAKTVAKQAAKQGAKY</value>
            <value>0</value>
         </instance>
         <instance weight="1.0">
            <value>EQRQNLLQMCQNA</value>
            <value>0</value>
         </instance>
         <instance weight="1.0">
            <value>GKESWNALLLTLTG</value>
            <value>0</value>
         </instance>
         <instance weight="1.0">
            <value>RSRDAQAAGVAWG</value>
            <value>0</value>
         </instance>
         <instance weight="1.0">
            <value>TFEVAIQLGAILAVVV</value>
            <value>0</value>
         </instance>
         <instance weight="1.0">
            <value>VGDSVRLADTDLWVKI</value>
            <value>0</value>
         </instance>
         <instance weight="1.0">
            <value>AAILRDRIKKLRHRLV</value>
            <value>0</value>
         </instance>
         <instance weight="1.0">
            <value>DRRVQDANDDIYDAKQKWRC</value>
            <value>0</value>
         </instance>
         <instance weight="1.0">
            <value>GNFLNYLEACEFDYKRLSLI</value>
            <value>0</value>
         </instance>
         <instance weight="1.0">
            <value>GASLSRDLETPPFLSFDPSN</value>
            <value>0</value>
         </instance>
         <instance weight="1.0">
            <value>QFKRCNGCKLQSECMVKPEE</value>
            <value>0</value>
         </instance>
         <instance weight="1.0">
            <value>DLNIERINELAKKKKEVGLT</value>
            <value>0</value>
         </instance>
         <instance weight="1.0">
            <value>PTLPAGAPHEVWWGSEDYVS</value>
            <value>0</value>
         </instance>
         <instance weight="1.0">
            <value>NKAHIIAKNFSWCHTITNKK</value>
            <value>0</value>
         </instance>
         <instance weight="1.0">
            <value>VTRIVKESKLKVNATIMGEC</value>
            <value>0</value>
         </instance>
         <instance weight="1.0">
            <value>FHYRASIKKEAPNYKRTFLG</value>
            <value>0</value>
         </instance>
         <instance weight="1.0">
            <value>LSFFILFACNETAVYGSDEN</value>
            <value>0</value>
         </instance>
         <instance weight="1.0">
            <value>KTQLEWREVFQDLNHHGVY</value>
            <value>0</value>
         </instance>
         <instance weight="1.0">
            <value>LDQFIFAPLGIVFFF</value>
            <value>0</value>
         </instance>
         <instance weight="1.0">
            <value>QLANRVKNGLTLAILIVSVV</value>
            <value>0</value>
         </instance>
         <instance weight="1.0">
            <value>IIIVIIAVIIGAVVY</value>
            <value>0</value>
         </instance>
         <instance weight="1.0">
            <value>LLTGLHSVADIFCES</value>
            <value>0</value>
         </instance>
         <instance weight="1.0">
            <value>ETVDFFFSALLPIIFIVT</value>
            <value>0</value>
         </instance>
      </instances>
	</body>
</dataset>
