# Supplementary material for: On Evaluating MHC-II Binding Peptide Prediction Methods
Source: PLoS One. 2008 Sep 24;3(9):e3268. doi: 10.1371/journal.pone.0003268 (PMC2533399; doi:10.1371/journal.pone.0003268)
Supplement: Dataset S1 — Datasets derived from MHCPEP database (0.36 MB ZIP) [file pone.0003268.s002.zip › MHCPEP/WUPDS/I-Ad.xrff]

<?xml version="1.0" encoding="utf-8"?>

<!DOCTYPE dataset
[
   <!ELEMENT dataset (header,body)>
   <!ATTLIST dataset name CDATA #REQUIRED>
   <!ATTLIST dataset version CDATA "3.5.4">

   <!ELEMENT header (notes?,attributes)>
   <!ELEMENT body (instances)>
   <!ELEMENT notes ANY>

   <!ELEMENT attributes (attribute+)>
   <!ELEMENT attribute (labels?,metadata?,attributes?)>
   <!ATTLIST attribute name CDATA #REQUIRED>
   <!ATTLIST attribute type (numeric|date|nominal|string|relational) #REQUIRED>
   <!ATTLIST attribute format CDATA #IMPLIED>
   <!ATTLIST attribute class (yes|no) "no">
   <!ELEMENT labels (label*)>
   <!ELEMENT label ANY>
   <!ELEMENT metadata (property*)>
   <!ELEMENT property ANY>
   <!ATTLIST property name CDATA #REQUIRED>

   <!ELEMENT instances (instance*)>
   <!ELEMENT instance (value*)>
   <!ATTLIST instance type (normal|sparse) "normal">
   <!ATTLIST instance weight CDATA #IMPLIED>
   <!ELEMENT value (#PCDATA|instances)*>
   <!ATTLIST value index CDATA #IMPLIED>
   <!ATTLIST value missing (yes|no) "no">
]
>
<dataset name="I-Ad" version="3.5.3">
   <header>
     <attributes>
        <attribute name="Seq" type="string"/>
        <attribute class="yes" name="class" type="nominal">
           <labels>
              <label>0</label>
              <label>1</label>
           </labels>
        </attribute>
     </attributes>
   </header>

   <body>
      <instances>
         <instance weight="0.14285714285714285">
            <value>FISEAIIHVLHSR</value>
            <value>1</value>
         </instance>
         <instance weight="0.14285714285714285">
            <value>FISEAIIHVLHSK</value>
            <value>1</value>
         </instance>
         <instance weight="0.25">
            <value>TNGVTAACSHE</value>
            <value>1</value>
         </instance>
         <instance weight="0.14285714285714285">
            <value>TINFESTGNLIAPEYGFKIS</value>
            <value>1</value>
         </instance>
         <instance weight="0.14285714285714285">
            <value>MDTINFESTGNLIAPEYGFKIS</value>
            <value>1</value>
         </instance>
         <instance weight="0.14285714285714285">
            <value>STGNLIAPEYGFKIS</value>
            <value>1</value>
         </instance>
         <instance weight="0.14285714285714285">
            <value>FESTGNLIAPEYGFKIS</value>
            <value>1</value>
         </instance>
         <instance weight="0.14285714285714285">
            <value>TGNLIAPEYGFK</value>
            <value>1</value>
         </instance>
         <instance weight="0.14285714285714285">
            <value>ESTGNLIAPEYG</value>
            <value>1</value>
         </instance>
         <instance weight="0.14285714285714285">
            <value>TINFESTGNLIAPEYGF</value>
            <value>1</value>
         </instance>
         <instance weight="0.5">
            <value>WANLMEKIQASVATNPI</value>
            <value>1</value>
         </instance>
         <instance weight="0.5">
            <value>DAYHSRAIQVVRARKQ</value>
            <value>1</value>
         </instance>
         <instance weight="0.5">
            <value>ASFEAQGALANIAVDKA</value>
            <value>1</value>
         </instance>
         <instance weight="0.09090909090909091">
            <value>EEQTQQIRLQAEIFQAR</value>
            <value>1</value>
         </instance>
         <instance weight="0.125">
            <value>KPVSQMRMATPLLMRPM</value>
            <value>1</value>
         </instance>
         <instance weight="0.16666666666666666">
            <value>LEDARRLKAYEKKK</value>
            <value>1</value>
         </instance>
         <instance weight="0.1">
            <value>VPQLNQMVRTAAEVAGQL</value>
            <value>1</value>
         </instance>
         <instance weight="0.1">
            <value>VPQLNQMVRTAAEVAG</value>
            <value>1</value>
         </instance>
         <instance weight="0.1">
            <value>VPQLNQMVRTAAEVA</value>
            <value>1</value>
         </instance>
         <instance weight="0.1">
            <value>VPQLNQMVRTAAEV</value>
            <value>1</value>
         </instance>
         <instance weight="0.1">
            <value>VPQLNQMVRTAA</value>
            <value>1</value>
         </instance>
         <instance weight="0.1">
            <value>NQMVRTAAEVAGQL</value>
            <value>1</value>
         </instance>
         <instance weight="0.1">
            <value>QMVRTAAEVAGQL</value>
            <value>1</value>
         </instance>
         <instance weight="0.1">
            <value>QMVRTAAEVA</value>
            <value>1</value>
         </instance>
         <instance weight="0.1">
            <value>MVRTAAEVAGQL</value>
            <value>1</value>
         </instance>
         <instance weight="0.09090909090909091">
            <value>EEQTQQIRLQAEIFQ</value>
            <value>1</value>
         </instance>
         <instance weight="0.09090909090909091">
            <value>EEQTQQIRLQAEIF</value>
            <value>1</value>
         </instance>
         <instance weight="0.09090909090909091">
            <value>EEQTQQIRLQAEI</value>
            <value>1</value>
         </instance>
         <instance weight="0.09090909090909091">
            <value>EEQTQQIRLQA</value>
            <value>1</value>
         </instance>
         <instance weight="0.09090909090909091">
            <value>TQQIRLQAEIFQAR</value>
            <value>1</value>
         </instance>
         <instance weight="0.09090909090909091">
            <value>IRLQAEIFQAR</value>
            <value>1</value>
         </instance>
         <instance weight="0.09090909090909091">
            <value>RLQAEIFQAR</value>
            <value>1</value>
         </instance>
         <instance weight="0.09090909090909091">
            <value>LQAEIFQAR</value>
            <value>1</value>
         </instance>
         <instance weight="0.09090909090909091">
            <value>QTQQIRLQAEIFQAR</value>
            <value>1</value>
         </instance>
         <instance weight="1.0">
            <value>NTTKGVTAACSHAG</value>
            <value>1</value>
         </instance>
         <instance weight="0.011111111111111112">
            <value>ISQAVHAAHAEINEAGR</value>
            <value>1</value>
         </instance>
         <instance weight="1.0">
            <value>HNTNGVTAACSHE</value>
            <value>1</value>
         </instance>
         <instance weight="0.16666666666666666">
            <value>LEDARRLKAIYEKKK</value>
            <value>1</value>
         </instance>
         <instance weight="1.0">
            <value>NTDGSTDYGILQINSR</value>
            <value>1</value>
         </instance>
         <instance weight="1.0">
            <value>NLCNIPCSALLSS</value>
            <value>1</value>
         </instance>
         <instance weight="1.0">
            <value>SALLSSDITASVNCAK</value>
            <value>1</value>
         </instance>
         <instance weight="0.5">
            <value>KAERADLIAYLKQATAK</value>
            <value>1</value>
         </instance>
         <instance weight="0.02">
            <value>AEGFSYTDANKNKGIT</value>
            <value>1</value>
         </instance>
         <instance weight="0.02">
            <value>AEAFSYTDANKNKGIT</value>
            <value>1</value>
         </instance>
         <instance weight="0.02">
            <value>AETFSYTDANKNKGIT</value>
            <value>1</value>
         </instance>
         <instance weight="0.02">
            <value>AEGYSYTDANKNKGIT</value>
            <value>1</value>
         </instance>
         <instance weight="0.02">
            <value>AEGASYTDANKNKGIT</value>
            <value>1</value>
         </instance>
         <instance weight="0.02">
            <value>AEGFTYTDANKNKGIT</value>
            <value>1</value>
         </instance>
         <instance weight="0.02">
            <value>AEGFEYTDANKNKGIT</value>
            <value>1</value>
         </instance>
         <instance weight="0.02">
            <value>AEGFSFTDANKNKGIT</value>
            <value>1</value>
         </instance>
         <instance weight="0.02">
            <value>AEGFSYSDANKNKGIT</value>
            <value>1</value>
         </instance>
         <instance weight="0.02">
            <value>AEGFSYTNANKNKGIT</value>
            <value>1</value>
         </instance>
         <instance weight="0.02">
            <value>AEGFSYTEANKNKGIT</value>
            <value>1</value>
         </instance>
         <instance weight="0.02">
            <value>AEGFSYTQANKNKGIT</value>
            <value>1</value>
         </instance>
         <instance weight="0.02">
            <value>AEGFSYTAANKNKGIT</value>
            <value>1</value>
         </instance>
         <instance weight="0.02">
            <value>AEGFSYTVANKNKGIT</value>
            <value>1</value>
         </instance>
         <instance weight="0.02">
            <value>AEGFSYTLANKNKGIT</value>
            <value>1</value>
         </instance>
         <instance weight="0.02">
            <value>AEGFSYTKANKNKGIT</value>
            <value>1</value>
         </instance>
         <instance weight="0.02">
            <value>AEGFSYTMANKNKGIT</value>
            <value>1</value>
         </instance>
         <instance weight="0.02">
            <value>AEGFSYTDLNKNKGIT</value>
            <value>1</value>
         </instance>
         <instance weight="0.02">
            <value>AEGFSYTDPNKNKGIT</value>
            <value>1</value>
         </instance>
         <instance weight="0.02">
            <value>AEGFSYTDADKNKGIT</value>
            <value>1</value>
         </instance>
         <instance weight="0.02">
            <value>AEGFSYTDAEKNKGIT</value>
            <value>1</value>
         </instance>
         <instance weight="0.02">
            <value>AEGFSYTDAQKNKGIT</value>
            <value>1</value>
         </instance>
         <instance weight="0.02">
            <value>AEGFSYTDAYKNKGIT</value>
            <value>1</value>
         </instance>
         <instance weight="0.02">
            <value>AEGFSYTDATKNKGIT</value>
            <value>1</value>
         </instance>
         <instance weight="0.02">
            <value>AEGFSYTDANQNKGIT</value>
            <value>1</value>
         </instance>
         <instance weight="0.02">
            <value>AEGFSYTDANRNKGIT</value>
            <value>1</value>
         </instance>
         <instance weight="0.02">
            <value>AEGFSYTDANKAKGIT</value>
            <value>1</value>
         </instance>
         <instance weight="0.02">
            <value>AEGFSYTDANKEKGIT</value>
            <value>1</value>
         </instance>
         <instance weight="0.02">
            <value>AEGFSYTDANKGKGIT</value>
            <value>1</value>
         </instance>
         <instance weight="0.02">
            <value>AEGFSYTDANKHKGIT</value>
            <value>1</value>
         </instance>
         <instance weight="0.02">
            <value>AEGFSYTDANKLKGIT</value>
            <value>1</value>
         </instance>
         <instance weight="0.02">
            <value>AEGFSYTDANKPKGIT</value>
            <value>1</value>
         </instance>
         <instance weight="0.02">
            <value>AEGFSYTDANKQKGIT</value>
            <value>1</value>
         </instance>
         <instance weight="0.02">
            <value>AEGFSYTDANKSKGIT</value>
            <value>1</value>
         </instance>
         <instance weight="0.02">
            <value>AEGFSYTDANKTKGIT</value>
            <value>1</value>
         </instance>
         <instance weight="0.02">
            <value>AEGFSYTDANKYKGIT</value>
            <value>1</value>
         </instance>
         <instance weight="0.02">
            <value>AEGFSYTDANKNQGIT</value>
            <value>1</value>
         </instance>
         <instance weight="0.02">
            <value>AEGFSYTDANKNRGIT</value>
            <value>1</value>
         </instance>
         <instance weight="0.02">
            <value>AEGFSYTDANKNKAIT</value>
            <value>1</value>
         </instance>
         <instance weight="0.02">
            <value>AEGFSYTDANKNKTIT</value>
            <value>1</value>
         </instance>
         <instance weight="0.02">
            <value>AEGFSYTDANKNKGLT</value>
            <value>1</value>
         </instance>
         <instance weight="0.02">
            <value>AEGFSYTDANKNKGTT</value>
            <value>1</value>
         </instance>
         <instance weight="0.02">
            <value>AEGFSYTDANKNKGIV</value>
            <value>1</value>
         </instance>
         <instance weight="0.02">
            <value>EGFSYTDANKNKGIV</value>
            <value>1</value>
         </instance>
         <instance weight="0.02">
            <value>AEGFSYTDANKNKGI</value>
            <value>1</value>
         </instance>
         <instance weight="0.02">
            <value>AEGFSYTDANKNKG</value>
            <value>1</value>
         </instance>
         <instance weight="1.0">
            <value>AEGFSYTDANKNK</value>
            <value>1</value>
         </instance>
         <instance weight="1.0">
            <value>AEGFSYTDANKN</value>
            <value>1</value>
         </instance>
         <instance weight="0.02">
            <value>AEGFSYTLANKTKGIT</value>
            <value>1</value>
         </instance>
         <instance weight="0.02">
            <value>AEGFSYTLANKYKGIT</value>
            <value>1</value>
         </instance>
         <instance weight="0.018518518518518517">
            <value>QAVHAAHAEIN</value>
            <value>1</value>
         </instance>
         <instance weight="0.018518518518518517">
            <value>ISQAVHAAHAEIN</value>
            <value>1</value>
         </instance>
         <instance weight="0.018518518518518517">
            <value>ISQAVHAAHAE</value>
            <value>1</value>
         </instance>
         <instance weight="0.5">
            <value>ISQAVHAAHA</value>
            <value>1</value>
         </instance>
         <instance weight="0.011111111111111112">
            <value>QAVHAAHAEINEAGR</value>
            <value>1</value>
         </instance>
         <instance weight="0.011111111111111112">
            <value>AVHAAHAEINEAGR</value>
            <value>1</value>
         </instance>
         <instance weight="0.011111111111111112">
            <value>VHAAHAEINEAGR</value>
            <value>1</value>
         </instance>
         <instance weight="0.018518518518518517">
            <value>NAVHAAHAEIN</value>
            <value>1</value>
         </instance>
         <instance weight="0.018518518518518517">
            <value>EAVHAAHAEIN</value>
            <value>1</value>
         </instance>
         <instance weight="0.018518518518518517">
            <value>SAVHAAHAEIN</value>
            <value>1</value>
         </instance>
         <instance weight="0.018518518518518517">
            <value>YAVHAAHAEIN</value>
            <value>1</value>
         </instance>
         <instance weight="0.018518518518518517">
            <value>LAVHAAHAEIN</value>
            <value>1</value>
         </instance>
         <instance weight="0.018518518518518517">
            <value>QGVHAAHAEIN</value>
            <value>1</value>
         </instance>
         <instance weight="0.018518518518518517">
            <value>QSVHAAHAEIN</value>
            <value>1</value>
         </instance>
         <instance weight="0.018518518518518517">
            <value>QVVHAAHAEIN</value>
            <value>1</value>
         </instance>
         <instance weight="0.018518518518518517">
            <value>QRVHAAHAEIN</value>
            <value>1</value>
         </instance>
         <instance weight="0.018518518518518517">
            <value>QYVHAAHAEIN</value>
            <value>1</value>
         </instance>
         <instance weight="0.018518518518518517">
            <value>QALHAAHAEIN</value>
            <value>1</value>
         </instance>
         <instance weight="0.018518518518518517">
            <value>QAIHAAHAEIN</value>
            <value>1</value>
         </instance>
         <instance weight="0.018518518518518517">
            <value>QATHAAHAEIN</value>
            <value>1</value>
         </instance>
         <instance weight="0.018518518518518517">
            <value>QADHAAHAEIN</value>
            <value>1</value>
         </instance>
         <instance weight="0.018518518518518517">
            <value>QARHAAHAEIN</value>
            <value>1</value>
         </instance>
         <instance weight="0.018518518518518517">
            <value>QAVRAAHAEIN</value>
            <value>1</value>
         </instance>
         <instance weight="0.018518518518518517">
            <value>QAVQAAHAEIN</value>
            <value>1</value>
         </instance>
         <instance weight="0.018518518518518517">
            <value>QAVKAAHAEIN</value>
            <value>1</value>
         </instance>
         <instance weight="0.018518518518518517">
            <value>QAVEAAHAEIN</value>
            <value>1</value>
         </instance>
         <instance weight="0.018518518518518517">
            <value>QAVLAAHAEIN</value>
            <value>1</value>
         </instance>
         <instance weight="0.018518518518518517">
            <value>QAVHGAHAEIN</value>
            <value>1</value>
         </instance>
         <instance weight="0.018518518518518517">
            <value>QAVHSAHAEIN</value>
            <value>1</value>
         </instance>
         <instance weight="0.018518518518518517">
            <value>QAVHVAHAEIN</value>
            <value>1</value>
         </instance>
         <instance weight="0.018518518518518517">
            <value>QAVHYAHAEIN</value>
            <value>1</value>
         </instance>
         <instance weight="0.018518518518518517">
            <value>QAVHAGHAEIN</value>
            <value>1</value>
         </instance>
         <instance weight="0.018518518518518517">
            <value>QAVHASHAEIN</value>
            <value>1</value>
         </instance>
         <instance weight="0.018518518518518517">
            <value>QAVHAVHAEIN</value>
            <value>1</value>
         </instance>
         <instance weight="0.018518518518518517">
            <value>QAVHARHAEIN</value>
            <value>1</value>
         </instance>
         <instance weight="0.011111111111111112">
            <value>QAVHAYHAEIN</value>
            <value>1</value>
         </instance>
         <instance weight="0.018518518518518517">
            <value>QAVHAARAEIN</value>
            <value>1</value>
         </instance>
         <instance weight="0.018518518518518517">
            <value>QAVHAAQAEIN</value>
            <value>1</value>
         </instance>
         <instance weight="0.018518518518518517">
            <value>QAVHAAKAEIN</value>
            <value>1</value>
         </instance>
         <instance weight="0.018518518518518517">
            <value>QAVHAAEAEIN</value>
            <value>1</value>
         </instance>
         <instance weight="0.018518518518518517">
            <value>QAVHAALAEIN</value>
            <value>1</value>
         </instance>
         <instance weight="0.018518518518518517">
            <value>QAVHAAHGEIN</value>
            <value>1</value>
         </instance>
         <instance weight="0.018518518518518517">
            <value>QAVHAAHSEIN</value>
            <value>1</value>
         </instance>
         <instance weight="0.018518518518518517">
            <value>QAVHAAHVEIN</value>
            <value>1</value>
         </instance>
         <instance weight="0.018518518518518517">
            <value>QAVHAAHADIN</value>
            <value>1</value>
         </instance>
         <instance weight="0.018518518518518517">
            <value>QAVHAAHAQIN</value>
            <value>1</value>
         </instance>
         <instance weight="0.018518518518518517">
            <value>QAVHAAHARIN</value>
            <value>1</value>
         </instance>
         <instance weight="0.018518518518518517">
            <value>QAVHAAHAIIN</value>
            <value>1</value>
         </instance>
         <instance weight="0.018518518518518517">
            <value>QAVHAAHAYIN</value>
            <value>1</value>
         </instance>
         <instance weight="0.018518518518518517">
            <value>QAVHAAHAELN</value>
            <value>1</value>
         </instance>
         <instance weight="0.018518518518518517">
            <value>QAVHAAHAEYN</value>
            <value>1</value>
         </instance>
         <instance weight="0.018518518518518517">
            <value>QAVHAAHAETN</value>
            <value>1</value>
         </instance>
         <instance weight="0.018518518518518517">
            <value>QAVHAAHAERN</value>
            <value>1</value>
         </instance>
         <instance weight="0.018518518518518517">
            <value>QAVHAAHAEDN</value>
            <value>1</value>
         </instance>
         <instance weight="0.018518518518518517">
            <value>QAVHAAHAEID</value>
            <value>1</value>
         </instance>
         <instance weight="0.018518518518518517">
            <value>QAVHAAHAEIQ</value>
            <value>1</value>
         </instance>
         <instance weight="0.018518518518518517">
            <value>QAVHAAHAEIT</value>
            <value>1</value>
         </instance>
         <instance weight="0.018518518518518517">
            <value>QAVHAAHAEIY</value>
            <value>1</value>
         </instance>
         <instance weight="0.018518518518518517">
            <value>QAVHAAHAEII</value>
            <value>1</value>
         </instance>
         <instance weight="1.0">
            <value>IQKTPQIQVYSRHPPE</value>
            <value>1</value>
         </instance>
         <instance weight="0.3333333333333333">
            <value>IQVYSRHPPENGKPNI</value>
            <value>1</value>
         </instance>
         <instance weight="1.0">
            <value>CYVTQFHPPHIEIQML</value>
            <value>1</value>
         </instance>
         <instance weight="0.5">
            <value>IQMLKNGKKIPKVEMS</value>
            <value>1</value>
         </instance>
         <instance weight="0.5">
            <value>GKKIPKVEMSDMSFSK</value>
            <value>1</value>
         </instance>
         <instance weight="0.5">
            <value>SFSKDWSFYILAHTEF</value>
            <value>1</value>
         </instance>
         <instance weight="0.5">
            <value>SFYILAHTEFTPTETD</value>
            <value>1</value>
         </instance>
         <instance weight="1.0">
            <value>ASMAEPKTVYWDRDM</value>
            <value>1</value>
         </instance>
         <instance weight="0.3333333333333333">
            <value>IQRTPKIQVYSRHPAE</value>
            <value>1</value>
         </instance>
         <instance weight="0.3333333333333333">
            <value>IQVYSRHPAENGKSNF</value>
            <value>1</value>
         </instance>
         <instance weight="0.5">
            <value>KSNFLNCYVSGFHPSD</value>
            <value>1</value>
         </instance>
         <instance weight="0.5">
            <value>CYVSGFHPSDIEVDLL</value>
            <value>1</value>
         </instance>
         <instance weight="1.0">
            <value>HPSDIEVDLLKNGERI</value>
            <value>1</value>
         </instance>
         <instance weight="1.0">
            <value>GERIEKVEHSDLSFSY</value>
            <value>1</value>
         </instance>
         <instance weight="0.5">
            <value>TEKDEYACRVNHVTLS</value>
            <value>1</value>
         </instance>
         <instance weight="0.5">
            <value>ACRVNHVTLSQPKIVK</value>
            <value>1</value>
         </instance>
         <instance weight="1.0">
            <value>HLCGSHLVEAL</value>
            <value>1</value>
         </instance>
         <instance weight="0.25">
            <value>KCSQCHTVEKGGK</value>
            <value>1</value>
         </instance>
         <instance weight="0.25">
            <value>KCAQCHTVENGGK</value>
            <value>1</value>
         </instance>
         <instance weight="0.16666666666666666">
            <value>LEDARRLKAIYEK</value>
            <value>1</value>
         </instance>
         <instance weight="0.5">
            <value>SQAVHAAHAEINE</value>
            <value>1</value>
         </instance>
         <instance weight="1.0">
            <value>VENAKKIKYGEVEFDK</value>
            <value>1</value>
         </instance>
         <instance weight="0.5">
            <value>TYQRTRALVRTGMDP</value>
            <value>1</value>
         </instance>
         <instance weight="1.0">
            <value>RTLYQNVGTYVSVGTSTLNK</value>
            <value>1</value>
         </instance>
         <instance weight="1.0">
            <value>LTKGILGFVFTLTVPSERG</value>
            <value>1</value>
         </instance>
         <instance weight="0.14285714285714285">
            <value>FISDAIIHVLHSK</value>
            <value>1</value>
         </instance>
         <instance weight="0.25">
            <value>KCAQCHTVEKGGK</value>
            <value>1</value>
         </instance>
         <instance weight="1.0">
            <value>HIEQYLKKIKNSIS</value>
            <value>1</value>
         </instance>
         <instance weight="1.0">
            <value>CNCKAPETALCARRCQQH</value>
            <value>1</value>
         </instance>
         <instance weight="0.16666666666666666">
            <value>RIQRGPGRAFVTIGK</value>
            <value>1</value>
         </instance>
         <instance weight="0.011111111111111112">
            <value>ISQAAHAAHAEINEAGR</value>
            <value>1</value>
         </instance>
         <instance weight="0.011111111111111112">
            <value>ISQAVAAAHAEINEAGR</value>
            <value>1</value>
         </instance>
         <instance weight="0.011111111111111112">
            <value>ISQAVHAAAAEINEAGR</value>
            <value>1</value>
         </instance>
         <instance weight="0.011111111111111112">
            <value>ISQACHAAHAEINEAGR</value>
            <value>1</value>
         </instance>
         <instance weight="0.011111111111111112">
            <value>ISQAVCAAHAEINEAGR</value>
            <value>1</value>
         </instance>
         <instance weight="0.011111111111111112">
            <value>ISQAVHCAHAEINEAGR</value>
            <value>1</value>
         </instance>
         <instance weight="0.011111111111111112">
            <value>ISQAVHACHAEINEAGR</value>
            <value>1</value>
         </instance>
         <instance weight="0.011111111111111112">
            <value>ISQAVHAACAEINEAGR</value>
            <value>1</value>
         </instance>
         <instance weight="0.011111111111111112">
            <value>ISQAVHAAHCEINEAGR</value>
            <value>1</value>
         </instance>
         <instance weight="0.011111111111111112">
            <value>ISQAVDAAHAEINEAGR</value>
            <value>1</value>
         </instance>
         <instance weight="0.011111111111111112">
            <value>ISQAVHDAHAEINEAGR</value>
            <value>1</value>
         </instance>
         <instance weight="0.011111111111111112">
            <value>ISQAVHADHAEINEAGR</value>
            <value>1</value>
         </instance>
         <instance weight="0.011111111111111112">
            <value>ISQAVHAADAEINEAGR</value>
            <value>1</value>
         </instance>
         <instance weight="0.011111111111111112">
            <value>ISQAVEAAHAEINEAGR</value>
            <value>1</value>
         </instance>
         <instance weight="0.011111111111111112">
            <value>ISQAVHEAHAEINEAGR</value>
            <value>1</value>
         </instance>
         <instance weight="0.011111111111111112">
            <value>ISQAVHAEHAEINEAGR</value>
            <value>1</value>
         </instance>
         <instance weight="0.011111111111111112">
            <value>ISQAVHAAEAEINEAGR</value>
            <value>1</value>
         </instance>
         <instance weight="0.011111111111111112">
            <value>ISQAVHFAHAEINEAGR</value>
            <value>1</value>
         </instance>
         <instance weight="0.011111111111111112">
            <value>ISQAVHAFHAEINEAGR</value>
            <value>1</value>
         </instance>
         <instance weight="0.011111111111111112">
            <value>ISQAVHAAFAEINEAGR</value>
            <value>1</value>
         </instance>
         <instance weight="0.011111111111111112">
            <value>ISQAVGAAHAEINEAGR</value>
            <value>1</value>
         </instance>
         <instance weight="0.011111111111111112">
            <value>ISQAVHGAHAEINEAGR</value>
            <value>1</value>
         </instance>
         <instance weight="0.011111111111111112">
            <value>ISQAVHAGHAEINEAGR</value>
            <value>1</value>
         </instance>
         <instance weight="0.011111111111111112">
            <value>ISQAVHAAHGEINEAGR</value>
            <value>1</value>
         </instance>
         <instance weight="0.011111111111111112">
            <value>ISQAVHHAHAEINEAGR</value>
            <value>1</value>
         </instance>
         <instance weight="0.011111111111111112">
            <value>ISQAVHAHHAEINEAGR</value>
            <value>1</value>
         </instance>
         <instance weight="0.011111111111111112">
            <value>ISQAIHAAHAEINEAGR</value>
            <value>1</value>
         </instance>
         <instance weight="0.011111111111111112">
            <value>ISQAVIAAHAEINEAGR</value>
            <value>1</value>
         </instance>
         <instance weight="0.011111111111111112">
            <value>ISQAVHIAHAEINEAGR</value>
            <value>1</value>
         </instance>
         <instance weight="0.011111111111111112">
            <value>ISQAVHAIHAEINEAGR</value>
            <value>1</value>
         </instance>
         <instance weight="0.011111111111111112">
            <value>ISQAVHAAIAEINEAGR</value>
            <value>1</value>
         </instance>
         <instance weight="0.011111111111111112">
            <value>ISQAVHAAHIEINEAGR</value>
            <value>1</value>
         </instance>
         <instance weight="0.011111111111111112">
            <value>ISQAVKAAHAEINEAGR</value>
            <value>1</value>
         </instance>
         <instance weight="0.011111111111111112">
            <value>ISQAVHAKHAEINEAGR</value>
            <value>1</value>
         </instance>
         <instance weight="0.011111111111111112">
            <value>ISQAVHAAKAEINEAGR</value>
            <value>1</value>
         </instance>
         <instance weight="0.011111111111111112">
            <value>ISQALHAAHAEINEAGR</value>
            <value>1</value>
         </instance>
         <instance weight="0.011111111111111112">
            <value>ISQAVLAAHAEINEAGR</value>
            <value>1</value>
         </instance>
         <instance weight="0.011111111111111112">
            <value>ISQAVHLAHAEINEAGR</value>
            <value>1</value>
         </instance>
         <instance weight="0.011111111111111112">
            <value>ISQAVHALHAEINEAGR</value>
            <value>1</value>
         </instance>
         <instance weight="0.011111111111111112">
            <value>ISQAVHAALAEINEAGR</value>
            <value>1</value>
         </instance>
         <instance weight="0.011111111111111112">
            <value>ISQAVHAAHLEINEAGR</value>
            <value>1</value>
         </instance>
         <instance weight="0.011111111111111112">
            <value>ISQAMHAAHAEINEAGR</value>
            <value>1</value>
         </instance>
         <instance weight="0.011111111111111112">
            <value>ISQAVHMAHAEINEAGR</value>
            <value>1</value>
         </instance>
         <instance weight="0.011111111111111112">
            <value>ISQAVHAMHAEINEAGR</value>
            <value>1</value>
         </instance>
         <instance weight="0.011111111111111112">
            <value>ISQAVHAAMAEINEAGR</value>
            <value>1</value>
         </instance>
         <instance weight="0.011111111111111112">
            <value>ISQAVHAAHMEINEAGR</value>
            <value>1</value>
         </instance>
         <instance weight="0.011111111111111112">
            <value>ISQAVNAAHAEINEAGR</value>
            <value>1</value>
         </instance>
         <instance weight="0.011111111111111112">
            <value>ISQAVHNAHAEINEAGR</value>
            <value>1</value>
         </instance>
         <instance weight="0.011111111111111112">
            <value>ISQAVHANHAEINEAGR</value>
            <value>1</value>
         </instance>
         <instance weight="0.011111111111111112">
            <value>ISQAPHAAHAEINEAGR</value>
            <value>1</value>
         </instance>
         <instance weight="0.011111111111111112">
            <value>ISQAVHPAHAEINEAGR</value>
            <value>1</value>
         </instance>
         <instance weight="0.011111111111111112">
            <value>ISQAVHAPHAEINEAGR</value>
            <value>1</value>
         </instance>
         <instance weight="0.011111111111111112">
            <value>ISQAVHAAPAEINEAGR</value>
            <value>1</value>
         </instance>
         <instance weight="0.011111111111111112">
            <value>ISQAVHAAHPEINEAGR</value>
            <value>1</value>
         </instance>
         <instance weight="0.011111111111111112">
            <value>ISQAVQAAHAEINEAGR</value>
            <value>1</value>
         </instance>
         <instance weight="0.011111111111111112">
            <value>ISQAVHQAHAEINEAGR</value>
            <value>1</value>
         </instance>
         <instance weight="0.011111111111111112">
            <value>ISQAVHAQHAEINEAGR</value>
            <value>1</value>
         </instance>
         <instance weight="0.011111111111111112">
            <value>ISQAVHAAQAEINEAGR</value>
            <value>1</value>
         </instance>
         <instance weight="0.011111111111111112">
            <value>ISQAVRAAHAEINEAGR</value>
            <value>1</value>
         </instance>
         <instance weight="0.011111111111111112">
            <value>ISQAVHRAHAEINEAGR</value>
            <value>1</value>
         </instance>
         <instance weight="0.011111111111111112">
            <value>ISQAVHARHAEINEAGR</value>
            <value>1</value>
         </instance>
         <instance weight="0.011111111111111112">
            <value>ISQAVHAARAEINEAGR</value>
            <value>1</value>
         </instance>
         <instance weight="0.011111111111111112">
            <value>ISQASHAAHAEINEAGR</value>
            <value>1</value>
         </instance>
         <instance weight="0.011111111111111112">
            <value>ISQAVSAAHAEINEAGR</value>
            <value>1</value>
         </instance>
         <instance weight="0.011111111111111112">
            <value>ISQAVHSAHAEINEAGR</value>
            <value>1</value>
         </instance>
         <instance weight="0.011111111111111112">
            <value>ISQAVHASHAEINEAGR</value>
            <value>1</value>
         </instance>
         <instance weight="0.011111111111111112">
            <value>ISQAVHAASAEINEAGR</value>
            <value>1</value>
         </instance>
         <instance weight="0.011111111111111112">
            <value>ISQAVHAAHSEINEAGR</value>
            <value>1</value>
         </instance>
         <instance weight="0.011111111111111112">
            <value>ISQATHAAHAEINEAGR</value>
            <value>1</value>
         </instance>
         <instance weight="0.011111111111111112">
            <value>ISQAVTAAHAEINEAGR</value>
            <value>1</value>
         </instance>
         <instance weight="0.011111111111111112">
            <value>ISQAVHTAHAEINEAGR</value>
            <value>1</value>
         </instance>
         <instance weight="0.011111111111111112">
            <value>ISQAVHATHAEINEAGR</value>
            <value>1</value>
         </instance>
         <instance weight="0.011111111111111112">
            <value>ISQAVHAATAEINEAGR</value>
            <value>1</value>
         </instance>
         <instance weight="0.011111111111111112">
            <value>ISQAVHAAHTEINEAGR</value>
            <value>1</value>
         </instance>
         <instance weight="0.011111111111111112">
            <value>ISQAVVAAHAEINEAGR</value>
            <value>1</value>
         </instance>
         <instance weight="0.011111111111111112">
            <value>ISQAVHVAHAEINEAGR</value>
            <value>1</value>
         </instance>
         <instance weight="0.011111111111111112">
            <value>ISQAVHAVHAEINEAGR</value>
            <value>1</value>
         </instance>
         <instance weight="0.011111111111111112">
            <value>ISQAVHAAVAEINEAGR</value>
            <value>1</value>
         </instance>
         <instance weight="0.011111111111111112">
            <value>ISQAVHAAHVEINEAGR</value>
            <value>1</value>
         </instance>
         <instance weight="0.011111111111111112">
            <value>ISQAVHWAHAEINEAGR</value>
            <value>1</value>
         </instance>
         <instance weight="0.011111111111111112">
            <value>ISQAVHAWHAEINEAGR</value>
            <value>1</value>
         </instance>
         <instance weight="0.011111111111111112">
            <value>ISQAVHAAWAEINEAGR</value>
            <value>1</value>
         </instance>
         <instance weight="0.011111111111111112">
            <value>ISQAVYAAHAEINEAGR</value>
            <value>1</value>
         </instance>
         <instance weight="0.011111111111111112">
            <value>ISQAVHYAHAEINEAGR</value>
            <value>1</value>
         </instance>
         <instance weight="0.011111111111111112">
            <value>ISQAVHAYHAEINEAGR</value>
            <value>1</value>
         </instance>
         <instance weight="1.0">
            <value>ISQAVHAAYAEINEAGR</value>
            <value>1</value>
         </instance>
         <instance weight="1.0">
            <value>LSCISSAESLK</value>
            <value>1</value>
         </instance>
         <instance weight="1.0">
            <value>SAESLKISQAV</value>
            <value>1</value>
         </instance>
         <instance weight="1.0">
            <value>AWVAWRNRCKGTDVQAWIRGCRL</value>
            <value>1</value>
         </instance>
         <instance weight="0.25">
            <value>VQKCAQCHTVEKGGKHK</value>
            <value>1</value>
         </instance>
         <instance weight="1.0">
            <value>KHGVTVLTALGAILKK</value>
            <value>1</value>
         </instance>
         <instance weight="0.14285714285714285">
            <value>SEAIIHVLHSR</value>
            <value>1</value>
         </instance>
         <instance weight="1.0">
            <value>ADHVGSYGITVYQSP</value>
            <value>1</value>
         </instance>
         <instance weight="1.0">
            <value>PQGGLQNIAAEKHNLGI</value>
            <value>1</value>
         </instance>
         <instance weight="1.0">
            <value>KIAKMEKASSVFNVVNS</value>
            <value>1</value>
         </instance>
         <instance weight="0.5">
            <value>TYQRTRALVTG</value>
            <value>1</value>
         </instance>
         <instance weight="1.0">
            <value>IPPSACLSPQAYQQG</value>
            <value>1</value>
         </instance>
         <instance weight="0.5">
            <value>APYTSTLLPPELSETP</value>
            <value>1</value>
         </instance>
         <instance weight="1.0">
            <value>PQAYQQGVTDSIGML</value>
            <value>1</value>
         </instance>
         <instance weight="1.0">
            <value>QKQEPIDKELYPLTSL</value>
            <value>1</value>
         </instance>
         <instance weight="1.0">
            <value>ELYPLTSLRSLFGNDPSSQ</value>
            <value>1</value>
         </instance>
         <instance weight="1.0">
            <value>RQILGQLQPSLQTGSE</value>
            <value>1</value>
         </instance>
         <instance weight="1.0">
            <value>KAQQAAAAGTGNSSQVSQNY</value>
            <value>1</value>
         </instance>
         <instance weight="1.0">
            <value>SPEVIPMFSALSEGAT</value>
            <value>1</value>
         </instance>
         <instance weight="1.0">
            <value>DRVYHIPFHLLVYS</value>
            <value>1</value>
         </instance>
         <instance weight="1.0">
            <value>YTYTYTYTVHAAH</value>
            <value>1</value>
         </instance>
         <instance weight="1.0">
            <value>AHRVQLGPRSLQVLLIP</value>
            <value>1</value>
         </instance>
         <instance weight="0.5">
            <value>ATSTKKLHKEPATLIKAIDG</value>
            <value>1</value>
         </instance>
         <instance weight="0.5">
            <value>PATLIKAIDGDTVKLMYKGQ</value>
            <value>1</value>
         </instance>
         <instance weight="0.3333333333333333">
            <value>FTKKMVENAKKIEVEFDKGQ</value>
            <value>1</value>
         </instance>
         <instance weight="0.5">
            <value>RTDKYGRGLAYIYADGKMVN</value>
            <value>1</value>
         </instance>
         <instance weight="0.5">
            <value>YIYADGKMVNEALVRQGLAK</value>
            <value>1</value>
         </instance>
         <instance weight="1.0">
            <value>EALVRQGLAKVAYVYKPNNT</value>
            <value>1</value>
         </instance>
         <instance weight="0.5">
            <value>WANLMEKIQASVATNP</value>
            <value>1</value>
         </instance>
         <instance weight="0.5">
            <value>ASFEAQGALANIAVDK</value>
            <value>1</value>
         </instance>
         <instance weight="0.09090909090909091">
            <value>EQTQQIRLQAEIFQAR</value>
            <value>1</value>
         </instance>
         <instance weight="0.1">
            <value>VPQLNQMVRTAAEVAGQ</value>
            <value>1</value>
         </instance>
         <instance weight="0.07142857142857142">
            <value>KLRVQKSTWERGSLF</value>
            <value>1</value>
         </instance>
         <instance weight="0.07142857142857142">
            <value>SKLRVQKSTWERGSLF</value>
            <value>1</value>
         </instance>
         <instance weight="0.07142857142857142">
            <value>MYSKLRVQKSTWERG</value>
            <value>1</value>
         </instance>
         <instance weight="0.07142857142857142">
            <value>FMYSKLRVQKSTWERG</value>
            <value>1</value>
         </instance>
         <instance weight="0.07142857142857142">
            <value>YFMYSKLRVQKSTWERG</value>
            <value>1</value>
         </instance>
         <instance weight="0.07142857142857142">
            <value>YFMYSKLRVQKST</value>
            <value>1</value>
         </instance>
         <instance weight="0.07142857142857142">
            <value>YFMYSKLRVQKS</value>
            <value>1</value>
         </instance>
         <instance weight="0.07142857142857142">
            <value>YSKLRVQKST</value>
            <value>1</value>
         </instance>
         <instance weight="0.07142857142857142">
            <value>YSKLRVQKSTWE</value>
            <value>1</value>
         </instance>
         <instance weight="0.07142857142857142">
            <value>YSKLRVQKSTWER</value>
            <value>1</value>
         </instance>
         <instance weight="0.07142857142857142">
            <value>YSKLRVQKSTWERG</value>
            <value>1</value>
         </instance>
         <instance weight="0.07142857142857142">
            <value>YSKLRVQKSTWERGS</value>
            <value>1</value>
         </instance>
         <instance weight="0.07142857142857142">
            <value>YSKLRVQKSTWERGSL</value>
            <value>1</value>
         </instance>
         <instance weight="0.07142857142857142">
            <value>YSKLRVQKSTWERGSLF</value>
            <value>1</value>
         </instance>
         <instance weight="0.125">
            <value>YFMYSALRVQKST</value>
            <value>1</value>
         </instance>
         <instance weight="0.125">
            <value>YFMYSKARVQKST</value>
            <value>1</value>
         </instance>
         <instance weight="0.125">
            <value>YFMYSKLKVQKST</value>
            <value>1</value>
         </instance>
         <instance weight="0.125">
            <value>YFMYSKLRAQKST</value>
            <value>1</value>
         </instance>
         <instance weight="0.125">
            <value>YFMYSKLRVAKST</value>
            <value>1</value>
         </instance>
         <instance weight="0.125">
            <value>YFMYSKLRVNKST</value>
            <value>1</value>
         </instance>
         <instance weight="0.125">
            <value>YFMYSKLRVQKAT</value>
            <value>1</value>
         </instance>
         <instance weight="0.125">
            <value>YFMYSKLRVQKKT</value>
            <value>1</value>
         </instance>
         <instance weight="1.0">
            <value>GLHNHLTTKTYSRSLGK</value>
            <value>1</value>
         </instance>
         <instance weight="1.0">
            <value>DSFNNSSVQDYNLNDSENSTFLLGQGPQPTSSYKPHRLCPSEIE</value>
            <value>1</value>
         </instance>
         <instance weight="1.0">
            <value>TELVQSSSTGKI</value>
            <value>1</value>
         </instance>
         <instance weight="0.5">
            <value>YPVLNVTMPNNDNFDKLYIWGIH</value>
            <value>1</value>
         </instance>
         <instance weight="0.5">
            <value>NNDNFDKLYIWGIHHPSTNQ</value>
            <value>1</value>
         </instance>
         <instance weight="1.0">
            <value>EQTSLYVQASGRVTVSTRRSQ</value>
            <value>1</value>
         </instance>
         <instance weight="1.0">
            <value>PPVPVSKVVSTDEYVARTNIYYHA</value>
            <value>1</value>
         </instance>
         <instance weight="0.2">
            <value>NIASHISSSSARTGD</value>
            <value>1</value>
         </instance>
         <instance weight="0.2">
            <value>NIASHISSSSARTGDIAC</value>
            <value>1</value>
         </instance>
         <instance weight="0.2">
            <value>NIASHISSSSARIAC</value>
            <value>1</value>
         </instance>
         <instance weight="0.2">
            <value>NIASHISSSSAIAC</value>
            <value>1</value>
         </instance>
         <instance weight="0.2">
            <value>NIASHISSSSIAC</value>
            <value>1</value>
         </instance>
         <instance weight="0.25">
            <value>ALNNRFQIKGVEL</value>
            <value>1</value>
         </instance>
         <instance weight="0.25">
            <value>NNRFQIKGVELKS</value>
            <value>1</value>
         </instance>
         <instance weight="0.25">
            <value>RFQIKGVELKSGY</value>
            <value>1</value>
         </instance>
         <instance weight="0.25">
            <value>WSYNAELLVALEN</value>
            <value>1</value>
         </instance>
         <instance weight="0.25">
            <value>YNAELLVALENQH</value>
            <value>1</value>
         </instance>
         <instance weight="0.25">
            <value>AELLVALENQHTI</value>
            <value>1</value>
         </instance>
         <instance weight="0.25">
            <value>DLWSYNAELLVALENQH</value>
            <value>1</value>
         </instance>
         <instance weight="0.25">
            <value>RFQIKGVEL</value>
            <value>1</value>
         </instance>
         <instance weight="0.5">
            <value>DAYHSRAIQWRARKQ</value>
            <value>1</value>
         </instance>
         <instance weight="1.0">
            <value>EQTQQIRLQAE</value>
            <value>1</value>
         </instance>
         <instance weight="1.0">
            <value>KYLEFISDAIIHVLHSK</value>
            <value>1</value>
         </instance>
         <instance weight="1.0">
            <value>MTKALELFRNDIAAKYKELGFQG</value>
            <value>1</value>
         </instance>
         <instance weight="1.0">
            <value>KRHGLDNYRGYSLGNWVCAAKFE</value>
            <value>1</value>
         </instance>
         <instance weight="1.0">
            <value>FERFEIFPKE</value>
            <value>1</value>
         </instance>
         <instance weight="0.3333333333333333">
            <value>FTKKMVENAKKIEVEFDKG</value>
            <value>1</value>
         </instance>
         <instance weight="1.0">
            <value>AHAAHAAHAAHAAHAA</value>
            <value>1</value>
         </instance>
         <instance weight="1.0">
            <value>LPKPPKPVSKMRMATPLLMGALPM</value>
            <value>1</value>
         </instance>
         <instance weight="1.0">
            <value>YLPKPPKPVSKLRLATPLLLQALPL</value>
            <value>1</value>
         </instance>
         <instance weight="0.16666666666666666">
            <value>YLEDARRLKAIYEKKK</value>
            <value>1</value>
         </instance>
         <instance weight="1.0">
            <value>TYTVHAAHAYTY</value>
            <value>1</value>
         </instance>
         <instance weight="1.0">
            <value>KMKMVHAAHAKMKM</value>
            <value>1</value>
         </instance>
         <instance weight="0.3333333333333333">
            <value>LFCGCGHEALTGTEKLIETY</value>
            <value>1</value>
         </instance>
         <instance weight="0.3333333333333333">
            <value>FSKNYQDYEYLINVIHAFQY</value>
            <value>1</value>
         </instance>
         <instance weight="0.3333333333333333">
            <value>TGTEKLIETYFSKNYQDYEY</value>
            <value>1</value>
         </instance>
         <instance weight="1.0">
            <value>LYGALLLAYGFYTTGAVRQI</value>
            <value>1</value>
         </instance>
         <instance weight="1.0">
            <value>FGDYKTTICGKGLSATVTGG</value>
            <value>1</value>
         </instance>
         <instance weight="1.0">
            <value>QKGRGSRGQHQAHSLERVCH</value>
            <value>1</value>
         </instance>
         <instance weight="1.0">
            <value>CLGKWLGHPDKFVGITYALT</value>
            <value>1</value>
         </instance>
         <instance weight="0.5">
            <value>NTWTTCQSIAFPSK</value>
            <value>1</value>
         </instance>
         <instance weight="0.5">
            <value>WTTCQSIAFPSKTSASIGSL</value>
            <value>1</value>
         </instance>
         <instance weight="1.0">
            <value>SKTSASIGSLCADARMYGVL</value>
            <value>1</value>
         </instance>
         <instance weight="1.0">
            <value>CADARMYGVLPWNAFPGKVC</value>
            <value>1</value>
         </instance>
         <instance weight="1.0">
            <value>IAAFVGAAATLVSLVTFMIA</value>
            <value>1</value>
         </instance>
         <instance weight="0.125">
            <value>VTGSVVCTTAAGNVNIAIGG</value>
            <value>1</value>
         </instance>
         <instance weight="0.125">
            <value>ATGSVVCTTAAGNVNIAIGA</value>
            <value>1</value>
         </instance>
         <instance weight="0.125">
            <value>AAGSVVCTTAAGNVNIAIAA</value>
            <value>1</value>
         </instance>
         <instance weight="0.125">
            <value>AAASVVCTTAAGNVNIAAAA</value>
            <value>1</value>
         </instance>
         <instance weight="0.125">
            <value>AAAAVVCTTAAGNVNIAAAA</value>
            <value>1</value>
         </instance>
         <instance weight="0.125">
            <value>AAAAAVCTTAAGNVNIAAAA</value>
            <value>1</value>
         </instance>
         <instance weight="0.125">
            <value>AAAAAACTTAAGNVNIAAAA</value>
            <value>1</value>
         </instance>
         <instance weight="0.125">
            <value>AAAAAAATTAAGNVNIAAAA</value>
            <value>1</value>
         </instance>
         <instance weight="1.0">
            <value>NHNTNGVTAAS</value>
            <value>1</value>
         </instance>
         <instance weight="0.25">
            <value>HNTNGVTAASS</value>
            <value>1</value>
         </instance>
         <instance weight="0.25">
            <value>NTNGVTAASSH</value>
            <value>1</value>
         </instance>
         <instance weight="0.25">
            <value>TNGVTAASSHE</value>
            <value>1</value>
         </instance>
         <instance weight="1.0">
            <value>NGVTAASSHEG</value>
            <value>1</value>
         </instance>
         <instance weight="0.14285714285714285">
            <value>EFISEAIIHVL</value>
            <value>1</value>
         </instance>
         <instance weight="0.14285714285714285">
            <value>FISEAIIHVLH</value>
            <value>1</value>
         </instance>
         <instance weight="0.14285714285714285">
            <value>ISEAIIHVLHS</value>
            <value>1</value>
         </instance>
         <instance weight="1.0">
            <value>EAIIHVLHSRH</value>
            <value>1</value>
         </instance>
         <instance weight="1.0">
            <value>AIIHVLHSRHP</value>
            <value>1</value>
         </instance>
         <instance weight="1.0">
            <value>IIHVLHSRHPG</value>
            <value>1</value>
         </instance>
         <instance weight="1.0">
            <value>IHVLHSRHPGD</value>
            <value>1</value>
         </instance>
         <instance weight="0.5">
            <value>APYSTLLPPELSETP</value>
            <value>1</value>
         </instance>
         <instance weight="0.02">
            <value>AEGRSYTEANKAKGIT</value>
            <value>1</value>
         </instance>
         <instance weight="0.02">
            <value>AEGFSYTEANKAKGIT</value>
            <value>1</value>
         </instance>
         <instance weight="1.0">
            <value>RQAHCNISRAKWNNT</value>
            <value>1</value>
         </instance>
         <instance weight="0.16666666666666666">
            <value>RIQRGPGRAFVTI</value>
            <value>1</value>
         </instance>
         <instance weight="0.16666666666666666">
            <value>RIQRGPARAFVTIGK</value>
            <value>1</value>
         </instance>
         <instance weight="0.16666666666666666">
            <value>RIQRGPGRAFYTIGK</value>
            <value>1</value>
         </instance>
         <instance weight="0.16666666666666666">
            <value>RIQRGPGRAFVAIGK</value>
            <value>1</value>
         </instance>
         <instance weight="0.16666666666666666">
            <value>RIQRGPGRAFVTIAK</value>
            <value>1</value>
         </instance>
         <instance weight="0.125">
            <value>KPVSQMRMATPLLMRPMSM</value>
            <value>1</value>
         </instance>
         <instance weight="0.125">
            <value>KPVSQARMATPLLMRPMSM</value>
            <value>1</value>
         </instance>
         <instance weight="0.125">
            <value>KPVSQMAMATPLLMRPMSM</value>
            <value>1</value>
         </instance>
         <instance weight="0.125">
            <value>KPVSQMRAATPLLMRPMSM</value>
            <value>1</value>
         </instance>
         <instance weight="0.125">
            <value>KPVSQMRMATALLMRPMSM</value>
            <value>1</value>
         </instance>
         <instance weight="0.125">
            <value>KPVSQMRMATPALMRPMSM</value>
            <value>1</value>
         </instance>
         <instance weight="0.125">
            <value>KPVSQMRMATPLLARPMSM</value>
            <value>1</value>
         </instance>
         <instance weight="0.16666666666666666">
            <value>LEDARRLKAITEKKK</value>
            <value>1</value>
         </instance>
         <instance weight="1.0">
            <value>IYEMYEAVSMQKPSLR</value>
            <value>1</value>
         </instance>
         <instance weight="0.5">
            <value>IFAGIKKKERADLIAYL</value>
            <value>1</value>
         </instance>
         <instance weight="1.0">
            <value>EDDIEADHVGFYGTTVY</value>
            <value>1</value>
         </instance>
         <instance weight="1.0">
            <value>VDTACRHNYEGPETSTSLRR</value>
            <value>1</value>
         </instance>
         <instance weight="0.5">
            <value>AEGASYTEANKAKGIT</value>
            <value>1</value>
         </instance>
         <instance weight="0.5">
            <value>AEGFSYTVANKAKGIT</value>
            <value>1</value>
         </instance>
         <instance weight="0.5">
            <value>AEGASYTVANKAKGIT</value>
            <value>1</value>
         </instance>
         <instance weight="0.5">
            <value>AEGRSYTVANKAKGIT</value>
            <value>1</value>
         </instance>
         <instance weight="0.3333333333333333">
            <value>FTKKMVENAKKIEVEFDK</value>
            <value>1</value>
         </instance>
         <instance weight="1.0">
            <value>SQLIAKFGTAFK</value>
            <value>1</value>
         </instance>
         <instance weight="0.16666666666666666">
            <value>RYLENGKETLQRTDAPLEDARRLKAIYEKKK</value>
            <value>1</value>
         </instance>
         <instance weight="1.0">
            <value>GNSERHFVVQFKGE</value>
            <value>1</value>
         </instance>
         <instance weight="1.0">
            <value>KYLEFISDAIIHVLIISK</value>
            <value>1</value>
         </instance>
         <instance weight="1.0">
            <value>AFDISKKEMQPTH</value>
            <value>0</value>
         </instance>
         <instance weight="1.0">
            <value>LTIDERGTEAAGA</value>
            <value>0</value>
         </instance>
         <instance weight="1.0">
            <value>VACKQLQHMEL</value>
            <value>0</value>
         </instance>
         <instance weight="1.0">
            <value>SGIVQLLWEAGTAVVYTCSL</value>
            <value>0</value>
         </instance>
         <instance weight="1.0">
            <value>IGGTYMTLLNTVSNLGGNWPST</value>
            <value>0</value>
         </instance>
         <instance weight="1.0">
            <value>ALCNATFKKTFKHLL</value>
            <value>0</value>
         </instance>
         <instance weight="1.0">
            <value>AETSEIDRETITPESHT</value>
            <value>0</value>
         </instance>
         <instance weight="1.0">
            <value>LSLYASGRTTGI</value>
            <value>0</value>
         </instance>
         <instance weight="1.0">
            <value>RKDLYGNIVLSG</value>
            <value>0</value>
         </instance>
         <instance weight="1.0">
            <value>TKLAIEAGFRHIDSAYL</value>
            <value>0</value>
         </instance>
         <instance weight="1.0">
            <value>PPDREELGRHSWAVLHT</value>
            <value>0</value>
         </instance>
         <instance weight="1.0">
            <value>LQKLLVSLSTSDDSKS</value>
            <value>0</value>
         </instance>
         <instance weight="1.0">
            <value>LKSPIADMKNTGPRSGG</value>
            <value>0</value>
         </instance>
         <instance weight="1.0">
            <value>PAAVADPAAAAAAAVAD</value>
            <value>0</value>
         </instance>
         <instance weight="1.0">
            <value>YDYIWDFVLYPNGALEG</value>
            <value>0</value>
         </instance>
         <instance weight="1.0">
            <value>QEGLRFLFWKVYKR</value>
            <value>0</value>
         </instance>
         <instance weight="1.0">
            <value>AYKTFESLRFVTEDNEVV</value>
            <value>0</value>
         </instance>
         <instance weight="1.0">
            <value>TTKVSSAVMQTYNRFP</value>
            <value>0</value>
         </instance>
         <instance weight="1.0">
            <value>LRGDHRSPASAQKSF</value>
            <value>0</value>
         </instance>
         <instance weight="1.0">
            <value>INLKEGKNLVGSFY</value>
            <value>0</value>
         </instance>
         <instance weight="1.0">
            <value>LFLIGPRGCGKT</value>
            <value>0</value>
         </instance>
         <instance weight="1.0">
            <value>RPQSAAPETDVPVD</value>
            <value>0</value>
         </instance>
         <instance weight="1.0">
            <value>LGAMFADAKHFAH</value>
            <value>0</value>
         </instance>
         <instance weight="1.0">
            <value>THPEFRIEDS</value>
            <value>0</value>
         </instance>
         <instance weight="1.0">
            <value>LERAAKMSDANG</value>
            <value>0</value>
         </instance>
         <instance weight="1.0">
            <value>IHRAAPTYEEQSSSV</value>
            <value>0</value>
         </instance>
         <instance weight="1.0">
            <value>EAWIAAAFCPPAQL</value>
            <value>0</value>
         </instance>
         <instance weight="1.0">
            <value>GKKAIVITSRGGI</value>
            <value>0</value>
         </instance>
         <instance weight="1.0">
            <value>PELKTADLAKG</value>
            <value>0</value>
         </instance>
         <instance weight="1.0">
            <value>MRQAEPADMRPEIW</value>
            <value>0</value>
         </instance>
         <instance weight="1.0">
            <value>DPCEVCCRYGE</value>
            <value>0</value>
         </instance>
         <instance weight="1.0">
            <value>CIAAQEANVA</value>
            <value>0</value>
         </instance>
         <instance weight="1.0">
            <value>EHKATTEKP</value>
            <value>0</value>
         </instance>
         <instance weight="1.0">
            <value>GLYEQLKQKWLPPPE</value>
            <value>0</value>
         </instance>
         <instance weight="1.0">
            <value>ATDVHEEYDQLLKQ</value>
            <value>0</value>
         </instance>
         <instance weight="1.0">
            <value>YGNSARVIYSILQGQPY</value>
            <value>0</value>
         </instance>
         <instance weight="1.0">
            <value>WKRPQDISDDPHL</value>
            <value>0</value>
         </instance>
         <instance weight="1.0">
            <value>IGKNIVLVDFGLKHS</value>
            <value>0</value>
         </instance>
         <instance weight="1.0">
            <value>TDEEFKDMIIGFQLPV</value>
            <value>0</value>
         </instance>
         <instance weight="1.0">
            <value>TLALDVQPKINEA</value>
            <value>0</value>
         </instance>
         <instance weight="1.0">
            <value>ESLMEKHNVLEKGFLK</value>
            <value>0</value>
         </instance>
         <instance weight="1.0">
            <value>NNIQCPMEAVVFQTKQG</value>
            <value>0</value>
         </instance>
         <instance weight="1.0">
            <value>PLEGEVRWDSEAISKQ</value>
            <value>0</value>
         </instance>
         <instance weight="1.0">
            <value>SSNGFGDFIFVDDEHK</value>
            <value>0</value>
         </instance>
         <instance weight="1.0">
            <value>FADCTVILCEHRIEAM</value>
            <value>0</value>
         </instance>
         <instance weight="1.0">
            <value>IDGVSWDSITLQQWRK</value>
            <value>0</value>
         </instance>
         <instance weight="1.0">
            <value>GMVTFYIKGSLQHAET</value>
            <value>0</value>
         </instance>
         <instance weight="1.0">
            <value>SVLIGVNTLANAVKVT</value>
            <value>0</value>
         </instance>
         <instance weight="1.0">
            <value>SQSGKIILTDSPPVHN</value>
            <value>0</value>
         </instance>
         <instance weight="1.0">
            <value>REAAAAPAAPSVASQA</value>
            <value>0</value>
         </instance>
         <instance weight="1.0">
            <value>GYVLRVHQLHRRIKVF</value>
            <value>0</value>
         </instance>
         <instance weight="1.0">
            <value>ESSQDSSENSSESEDE</value>
            <value>0</value>
         </instance>
         <instance weight="1.0">
            <value>DTMQFIKPDVSTLCMG</value>
            <value>0</value>
         </instance>
         <instance weight="1.0">
            <value>LKCSFCGKDQDQVKKL</value>
            <value>0</value>
         </instance>
         <instance weight="1.0">
            <value>HMMKLIEEHCICDCIW</value>
            <value>0</value>
         </instance>
         <instance weight="1.0">
            <value>KKKKGLKEKLQGKLPG</value>
            <value>0</value>
         </instance>
         <instance weight="1.0">
            <value>QVGYNTPYMNFEYSNG</value>
            <value>0</value>
         </instance>
         <instance weight="1.0">
            <value>LDVHGFNKPTDTVNTK</value>
            <value>0</value>
         </instance>
         <instance weight="1.0">
            <value>AARDTVRQQFSNLLSA</value>
            <value>0</value>
         </instance>
         <instance weight="1.0">
            <value>DRTKSDLMVRDIYKDS</value>
            <value>0</value>
         </instance>
         <instance weight="1.0">
            <value>FDPLDCVMSDTWTGPK</value>
            <value>0</value>
         </instance>
         <instance weight="1.0">
            <value>ESAEAFPLEFKRELTG</value>
            <value>0</value>
         </instance>
         <instance weight="1.0">
            <value>AYPGSPFFKGDSIKYL</value>
            <value>0</value>
         </instance>
         <instance weight="1.0">
            <value>PFTISDGVYGSTFFVA</value>
            <value>0</value>
         </instance>
         <instance weight="1.0">
            <value>ALRARGPSGAAAMRSM</value>
            <value>0</value>
         </instance>
         <instance weight="1.0">
            <value>GPGKNLPFSVENKWSL</value>
            <value>0</value>
         </instance>
         <instance weight="1.0">
            <value>LQEIVDEFEDSEMLLR</value>
            <value>0</value>
         </instance>
         <instance weight="1.0">
            <value>QRFFFTANRVKIYTNQ</value>
            <value>0</value>
         </instance>
         <instance weight="1.0">
            <value>SDLTTKVSELPQKMAA</value>
            <value>0</value>
         </instance>
         <instance weight="1.0">
            <value>QSSPLTHCPDPEVKHG</value>
            <value>0</value>
         </instance>
         <instance weight="1.0">
            <value>ERLRLDAAALAALPPL</value>
            <value>0</value>
         </instance>
         <instance weight="1.0">
            <value>FVTADDSGNGLENLFS</value>
            <value>0</value>
         </instance>
         <instance weight="1.0">
            <value>FIVPLLVMLFCYGFTL</value>
            <value>0</value>
         </instance>
         <instance weight="1.0">
            <value>GQCCTAYLFFYLLVCQ</value>
            <value>0</value>
         </instance>
         <instance weight="1.0">
            <value>QIASGLFLAMHYTPDT</value>
            <value>0</value>
         </instance>
         <instance weight="1.0">
            <value>LLVLVLFSPDLLGDPD</value>
            <value>0</value>
         </instance>
         <instance weight="1.0">
            <value>SGTAAGFAYSKANKEA</value>
            <value>0</value>
         </instance>
         <instance weight="1.0">
            <value>AKAYGCELLVHQNPEG</value>
            <value>0</value>
         </instance>
         <instance weight="1.0">
            <value>GRRALAIFLQNQVSVT</value>
            <value>0</value>
         </instance>
         <instance weight="1.0">
            <value>DIAVLEQSGVPYELLD</value>
            <value>0</value>
         </instance>
         <instance weight="1.0">
            <value>ENPKELQSLRHDKELH</value>
            <value>0</value>
         </instance>
         <instance weight="1.0">
            <value>LDEATDSFFQNPDSLH</value>
            <value>0</value>
         </instance>
         <instance weight="1.0">
            <value>VSSSWSDSTAARHSRL</value>
            <value>0</value>
         </instance>
         <instance weight="1.0">
            <value>SNKAKILFSTHTTNEK</value>
            <value>0</value>
         </instance>
         <instance weight="1.0">
            <value>NDLIQKLQQYFGPLTI</value>
            <value>0</value>
         </instance>
         <instance weight="1.0">
            <value>PGRPGKPGRVGDAGP</value>
            <value>0</value>
         </instance>
         <instance weight="1.0">
            <value>VVQRVSHASVTIEGQ</value>
            <value>0</value>
         </instance>
         <instance weight="1.0">
            <value>QLVILPVVQAQMSI</value>
            <value>0</value>
         </instance>
         <instance weight="1.0">
            <value>TPIELRRGDRIAQ</value>
            <value>0</value>
         </instance>
         <instance weight="1.0">
            <value>PALTPGLTLVRL</value>
            <value>0</value>
         </instance>
         <instance weight="1.0">
            <value>KKIDDRDLPQLAAELR</value>
            <value>0</value>
         </instance>
         <instance weight="1.0">
            <value>KKENTPLLNCARPDQD</value>
            <value>0</value>
         </instance>
         <instance weight="1.0">
            <value>AAETLRKKGLV</value>
            <value>0</value>
         </instance>
         <instance weight="1.0">
            <value>EDDVVQEEEEEVE</value>
            <value>0</value>
         </instance>
         <instance weight="1.0">
            <value>RSRGGQTRREQ</value>
            <value>0</value>
         </instance>
         <instance weight="1.0">
            <value>GDKTSSEMTD</value>
            <value>0</value>
         </instance>
         <instance weight="1.0">
            <value>TVSCSVGCELPPEEG</value>
            <value>0</value>
         </instance>
         <instance weight="1.0">
            <value>ESPGEVPEYPLFVT</value>
            <value>0</value>
         </instance>
         <instance weight="1.0">
            <value>RNIFAQIVQQLDD</value>
            <value>0</value>
         </instance>
         <instance weight="1.0">
            <value>MEQAGGQSFTG</value>
            <value>0</value>
         </instance>
         <instance weight="1.0">
            <value>QSKFNFACLEA</value>
            <value>0</value>
         </instance>
         <instance weight="1.0">
            <value>MLDYYKCEGDS</value>
            <value>0</value>
         </instance>
         <instance weight="1.0">
            <value>ISAGSEIYVID</value>
            <value>0</value>
         </instance>
         <instance weight="1.0">
            <value>AADCVETCPVD</value>
            <value>0</value>
         </instance>
         <instance weight="1.0">
            <value>RDEEIKNEINE</value>
            <value>0</value>
         </instance>
         <instance weight="1.0">
            <value>SADPTLGPERA</value>
            <value>0</value>
         </instance>
         <instance weight="1.0">
            <value>ETLLAKIRELN</value>
            <value>0</value>
         </instance>
         <instance weight="1.0">
            <value>SMVPSILVNKG</value>
            <value>0</value>
         </instance>
         <instance weight="1.0">
            <value>VWGIGNLFMFY</value>
            <value>0</value>
         </instance>
         <instance weight="1.0">
            <value>TMVTVVEEVDH</value>
            <value>0</value>
         </instance>
         <instance weight="1.0">
            <value>NDNPDGTNINE</value>
            <value>0</value>
         </instance>
         <instance weight="1.0">
            <value>EAAKKHSLLKS</value>
            <value>0</value>
         </instance>
         <instance weight="1.0">
            <value>TECHPKVFEYF</value>
            <value>0</value>
         </instance>
         <instance weight="1.0">
            <value>VTGAEPAQVAV</value>
            <value>0</value>
         </instance>
         <instance weight="1.0">
            <value>SPVARALIGKQ</value>
            <value>0</value>
         </instance>
         <instance weight="1.0">
            <value>ISKRADLAISA</value>
            <value>0</value>
         </instance>
         <instance weight="1.0">
            <value>TYDIQRINLFD</value>
            <value>0</value>
         </instance>
         <instance weight="1.0">
            <value>QGKKSMTLAGR</value>
            <value>0</value>
         </instance>
         <instance weight="1.0">
            <value>MSEDYNDSIQL</value>
            <value>0</value>
         </instance>
         <instance weight="1.0">
            <value>DGKLSNLKKAA</value>
            <value>0</value>
         </instance>
         <instance weight="1.0">
            <value>DNCVAIHPTSA</value>
            <value>0</value>
         </instance>
         <instance weight="1.0">
            <value>PVKHITPTRLT</value>
            <value>0</value>
         </instance>
         <instance weight="1.0">
            <value>YRPVVPPEHAP</value>
            <value>0</value>
         </instance>
         <instance weight="1.0">
            <value>DTNLCAIHAKR</value>
            <value>0</value>
         </instance>
         <instance weight="1.0">
            <value>VPSKAVVIHKS</value>
            <value>0</value>
         </instance>
         <instance weight="1.0">
            <value>HPKAETAHRCP</value>
            <value>0</value>
         </instance>
         <instance weight="1.0">
            <value>LLQQGCERIVI</value>
            <value>0</value>
         </instance>
         <instance weight="1.0">
            <value>LKQYLDKLGIN</value>
            <value>0</value>
         </instance>
         <instance weight="1.0">
            <value>NRAAFKMRAGD</value>
            <value>0</value>
         </instance>
         <instance weight="1.0">
            <value>ALEIGATRVNL</value>
            <value>0</value>
         </instance>
         <instance weight="1.0">
            <value>CQYAVVGSLPF</value>
            <value>0</value>
         </instance>
         <instance weight="1.0">
            <value>WVYSESGTICK</value>
            <value>0</value>
         </instance>
         <instance weight="1.0">
            <value>PHHNPHNKQQA</value>
            <value>0</value>
         </instance>
         <instance weight="1.0">
            <value>IADGIDPNELL</value>
            <value>0</value>
         </instance>
         <instance weight="1.0">
            <value>AGKSITGTNLF</value>
            <value>0</value>
         </instance>
         <instance weight="1.0">
            <value>RRRRRRVCCRR</value>
            <value>0</value>
         </instance>
         <instance weight="1.0">
            <value>FDVSLLTIDNG</value>
            <value>0</value>
         </instance>
         <instance weight="1.0">
            <value>SIVLSHAAGIG</value>
            <value>0</value>
         </instance>
         <instance weight="1.0">
            <value>YDCGEEAAIQD</value>
            <value>0</value>
         </instance>
         <instance weight="1.0">
            <value>PDLKQITWLSV</value>
            <value>0</value>
         </instance>
         <instance weight="1.0">
            <value>VNGWKEELKII</value>
            <value>0</value>
         </instance>
         <instance weight="1.0">
            <value>DDVIQMQGEVL</value>
            <value>0</value>
         </instance>
         <instance weight="1.0">
            <value>RGWVIEEDEPF</value>
            <value>0</value>
         </instance>
         <instance weight="1.0">
            <value>KDDAKEVASGY</value>
            <value>0</value>
         </instance>
         <instance weight="1.0">
            <value>PIRVLRDSVVV</value>
            <value>0</value>
         </instance>
         <instance weight="1.0">
            <value>TDDDLKKLSEY</value>
            <value>0</value>
         </instance>
         <instance weight="1.0">
            <value>EHHITNLGWHT</value>
            <value>0</value>
         </instance>
         <instance weight="1.0">
            <value>EYLKHIPSPLR</value>
            <value>0</value>
         </instance>
         <instance weight="1.0">
            <value>GREEDKVKHIK</value>
            <value>0</value>
         </instance>
         <instance weight="1.0">
            <value>CTMCKEKLERE</value>
            <value>0</value>
         </instance>
         <instance weight="1.0">
            <value>LFLSVTGIRKD</value>
            <value>0</value>
         </instance>
         <instance weight="1.0">
            <value>KILEINSELINVKAKT</value>
            <value>0</value>
         </instance>
         <instance weight="1.0">
            <value>GYTLGNVDVTIIAQAP</value>
            <value>0</value>
         </instance>
         <instance weight="1.0">
            <value>LPSSLSANGSAVLIAQ</value>
            <value>0</value>
         </instance>
         <instance weight="1.0">
            <value>MAFLARKTSSLLPATT</value>
            <value>0</value>
         </instance>
         <instance weight="1.0">
            <value>RNLFRPRLHWALLALA</value>
            <value>0</value>
         </instance>
         <instance weight="1.0">
            <value>PDTAQRVADWLGKNYL</value>
            <value>0</value>
         </instance>
         <instance weight="1.0">
            <value>KVKTCMIAMISPCLHS</value>
            <value>0</value>
         </instance>
         <instance weight="1.0">
            <value>ERDTGLQQLVERDIH</value>
            <value>0</value>
         </instance>
         <instance weight="1.0">
            <value>RQSFRHPDYIPLIVTN</value>
            <value>0</value>
         </instance>
         <instance weight="1.0">
            <value>LNKDPKERLGCHPQTG</value>
            <value>0</value>
         </instance>
         <instance weight="1.0">
            <value>AQYYTETSKVLTVPKT</value>
            <value>0</value>
         </instance>
         <instance weight="1.0">
            <value>SCASNQVAQVLLTLPY</value>
            <value>0</value>
         </instance>
         <instance weight="1.0">
            <value>NSSIMFVLIVVFLISS</value>
            <value>0</value>
         </instance>
         <instance weight="1.0">
            <value>EQADRIENAVKKVLAQ</value>
            <value>0</value>
         </instance>
         <instance weight="1.0">
            <value>ALAPDASKVAFVTAAE</value>
            <value>0</value>
         </instance>
         <instance weight="1.0">
            <value>ASAVIGPHVTVEAGAV</value>
            <value>0</value>
         </instance>
         <instance weight="1.0">
            <value>VKLNEIYIRGT</value>
            <value>0</value>
         </instance>
         <instance weight="1.0">
            <value>DVRVNSNKELALP</value>
            <value>0</value>
         </instance>
         <instance weight="1.0">
            <value>IIFMEDIIKLLYE</value>
            <value>0</value>
         </instance>
         <instance weight="1.0">
            <value>SSPVISTGQHIDV</value>
            <value>0</value>
         </instance>
         <instance weight="1.0">
            <value>ECSLTGTLYVYQG</value>
            <value>0</value>
         </instance>
         <instance weight="1.0">
            <value>EGPIGFKSEVTDGDTY</value>
            <value>0</value>
         </instance>
         <instance weight="1.0">
            <value>ERLQNICDRMTFKVK</value>
            <value>0</value>
         </instance>
         <instance weight="1.0">
            <value>PTFDKGAVGPNNFIWPAEDA</value>
            <value>0</value>
         </instance>
         <instance weight="1.0">
            <value>SSSSSLVTSSENRRPLIGD</value>
            <value>0</value>
         </instance>
         <instance weight="1.0">
            <value>LSKKSKTEIKQRV</value>
            <value>0</value>
         </instance>
         <instance weight="1.0">
            <value>EEDIDVIITTGGT</value>
            <value>0</value>
         </instance>
         <instance weight="1.0">
            <value>VRFFYSGAHKTRMD</value>
            <value>0</value>
         </instance>
         <instance weight="1.0">
            <value>CDAPLFHSETKYDSGCGW</value>
            <value>0</value>
         </instance>
         <instance weight="1.0">
            <value>QNSATEHAFTGKYDD</value>
            <value>0</value>
         </instance>
         <instance weight="1.0">
            <value>DMHDPSQGDPREAQAAE</value>
            <value>0</value>
         </instance>
         <instance weight="1.0">
            <value>VELIEKGFTAGMEEVGE</value>
            <value>0</value>
         </instance>
         <instance weight="1.0">
            <value>FWWKCNPNDDKCCRPKL</value>
            <value>0</value>
         </instance>
         <instance weight="1.0">
            <value>KGKSRIKENIFEHRFHH</value>
            <value>0</value>
         </instance>
         <instance weight="1.0">
            <value>KSFITNLPFYGFAVCCI</value>
            <value>0</value>
         </instance>
         <instance weight="1.0">
            <value>HNLENIIVVLNILDRLG</value>
            <value>0</value>
         </instance>
         <instance weight="1.0">
            <value>NARVLSCSTFLTERFYL</value>
            <value>0</value>
         </instance>
         <instance weight="1.0">
            <value>AQLEGQEEIIIPKRVEV</value>
            <value>0</value>
         </instance>
         <instance weight="1.0">
            <value>SLNPESLAKLQTTLSNY</value>
            <value>0</value>
         </instance>
         <instance weight="1.0">
            <value>RYLEKSGVLDTLTKVLV</value>
            <value>0</value>
         </instance>
         <instance weight="1.0">
            <value>HRTSATITELVIGNEYY</value>
            <value>0</value>
         </instance>
         <instance weight="1.0">
            <value>DSSTTLGLAVEALGREN</value>
            <value>0</value>
         </instance>
         <instance weight="1.0">
            <value>SKYDITQSANTLSLAVQ</value>
            <value>0</value>
         </instance>
         <instance weight="1.0">
            <value>SFAMGVGTALDHAMNNL</value>
            <value>0</value>
         </instance>
         <instance weight="1.0">
            <value>EGLLNFITSGPVVAMVW</value>
            <value>0</value>
         </instance>
         <instance weight="1.0">
            <value>ATKPLDAEPGTIRGDLA</value>
            <value>0</value>
         </instance>
         <instance weight="1.0">
            <value>QDAIIREQWVRVMMGRL</value>
            <value>0</value>
         </instance>
         <instance weight="1.0">
            <value>YNRKPVGKYHIQVCTTT</value>
            <value>0</value>
         </instance>
         <instance weight="1.0">
            <value>GLAKAKRRRSLHHKRQL</value>
            <value>0</value>
         </instance>
         <instance weight="1.0">
            <value>PAIQKQQTKQDQTSFKR</value>
            <value>0</value>
         </instance>
         <instance weight="1.0">
            <value>IALGKERPDVLLVEGHG</value>
            <value>0</value>
         </instance>
         <instance weight="1.0">
            <value>AGNGRGDDPQHLYTLQF</value>
            <value>0</value>
         </instance>
         <instance weight="1.0">
            <value>TKQMNKINLQNVFAVTL</value>
            <value>0</value>
         </instance>
         <instance weight="1.0">
            <value>LIRLTPTQVKIWFQNHR</value>
            <value>0</value>
         </instance>
         <instance weight="1.0">
            <value>CLLVLSSYTANLAAVMV</value>
            <value>0</value>
         </instance>
         <instance weight="1.0">
            <value>AVPENLVGAILGKGGKT</value>
            <value>0</value>
         </instance>
         <instance weight="1.0">
            <value>DCNSLIRPNIVFFGENL</value>
            <value>0</value>
         </instance>
         <instance weight="1.0">
            <value>LGAGEALGLSPEEAMEL</value>
            <value>0</value>
         </instance>
         <instance weight="1.0">
            <value>DGLTYYALVNRVENDIT</value>
            <value>0</value>
         </instance>
         <instance weight="1.0">
            <value>YDTIRKTDEHLEKALDY</value>
            <value>0</value>
         </instance>
         <instance weight="1.0">
            <value>CGFDPMGSARLPFSMKF</value>
            <value>0</value>
         </instance>
         <instance weight="1.0">
            <value>LLVFAACEAAVGLALLV</value>
            <value>0</value>
         </instance>
         <instance weight="1.0">
            <value>YVLVYLIGVLVWYLFLG</value>
            <value>0</value>
         </instance>
         <instance weight="1.0">
            <value>SPIYEMSSTALSVIMVI</value>
            <value>0</value>
         </instance>
         <instance weight="1.0">
            <value>VKKLSPRRRARECAVQT</value>
            <value>0</value>
         </instance>
         <instance weight="1.0">
            <value>PWSKHPHSAVPDGYYTV</value>
            <value>0</value>
         </instance>
         <instance weight="1.0">
            <value>GIENFDDIRVQNFDQNK</value>
            <value>0</value>
         </instance>
         <instance weight="1.0">
            <value>VTISLWFMAWTPYLVIN</value>
            <value>0</value>
         </instance>
         <instance weight="1.0">
            <value>MAGTSMALIVISYIHVA</value>
            <value>0</value>
         </instance>
         <instance weight="1.0">
            <value>AFAEFAKKASTNSTVKK</value>
            <value>0</value>
         </instance>
         <instance weight="1.0">
            <value>EMMLVTSGAVAFGKQRL</value>
            <value>0</value>
         </instance>
         <instance weight="1.0">
            <value>QVTLADMIHHGRAVRRG</value>
            <value>0</value>
         </instance>
         <instance weight="1.0">
            <value>VKIDEMMYHTKCVRRGA</value>
            <value>0</value>
         </instance>
         <instance weight="1.0">
            <value>QEYDFFHMYHMLKTVYS</value>
            <value>0</value>
         </instance>
         <instance weight="1.0">
            <value>FSLAVQSGDDETKYPEL</value>
            <value>0</value>
         </instance>
         <instance weight="1.0">
            <value>SYRKINTHILKVPETDE</value>
            <value>0</value>
         </instance>
         <instance weight="1.0">
            <value>EAGACAVMALERVPADI</value>
            <value>0</value>
         </instance>
         <instance weight="1.0">
            <value>LLKGVGFPGSANNTGEV</value>
            <value>0</value>
         </instance>
         <instance weight="1.0">
            <value>GQLSVALVDLGTRQRLT</value>
            <value>0</value>
         </instance>
         <instance weight="1.0">
            <value>PNDLLYIFPVVILGTLA</value>
            <value>0</value>
         </instance>
         <instance weight="1.0">
            <value>CCKDGISNTFSIVPKSL</value>
            <value>0</value>
         </instance>
         <instance weight="1.0">
            <value>IGGGDSAAAAISLGFEN</value>
            <value>0</value>
         </instance>
         <instance weight="1.0">
            <value>SDVEIQSQASKLSGWTL</value>
            <value>0</value>
         </instance>
         <instance weight="1.0">
            <value>QFGTIYLCGAFWQTTTT</value>
            <value>0</value>
         </instance>
         <instance weight="1.0">
            <value>VYGQAGAQSLARSNPAQ</value>
            <value>0</value>
         </instance>
         <instance weight="1.0">
            <value>MDDPVEVALRKKKDSSM</value>
            <value>0</value>
         </instance>
         <instance weight="1.0">
            <value>PSPSAAATPGGAVIIAG</value>
            <value>0</value>
         </instance>
         <instance weight="1.0">
            <value>GINRGRLGFLTDILPQD</value>
            <value>0</value>
         </instance>
         <instance weight="1.0">
            <value>RGPMGLTQLTTTKYIIY</value>
            <value>0</value>
         </instance>
         <instance weight="1.0">
            <value>GSGHTDAIVTSNIAASE</value>
            <value>0</value>
         </instance>
         <instance weight="1.0">
            <value>FDTEFLDYVLAVKVVSS</value>
            <value>0</value>
         </instance>
         <instance weight="1.0">
            <value>TEDCVGCKRCESACPTD</value>
            <value>0</value>
         </instance>
         <instance weight="1.0">
            <value>MGTTIIGVTYNGGVVLG</value>
            <value>0</value>
         </instance>
         <instance weight="1.0">
            <value>RYWVIHSITIPSLFIAG</value>
            <value>0</value>
         </instance>
         <instance weight="1.0">
            <value>GWGTTPLMGVAMALFAV</value>
            <value>0</value>
         </instance>
         <instance weight="1.0">
            <value>AYAFLNPIVDVMPVIPL</value>
            <value>0</value>
         </instance>
         <instance weight="1.0">
            <value>LFSSYFFNMTQSNPNEQ</value>
            <value>0</value>
         </instance>
         <instance weight="1.0">
            <value>FVLAVLFSNYFFNMTQS</value>
            <value>0</value>
         </instance>
         <instance weight="1.0">
            <value>AKRMRERIQALESILDA</value>
            <value>0</value>
         </instance>
         <instance weight="1.0">
            <value>SALDPISTLTIEELITT</value>
            <value>0</value>
         </instance>
         <instance weight="1.0">
            <value>TWFNVIYPRTQLPTWPP</value>
            <value>0</value>
         </instance>
         <instance weight="1.0">
            <value>RFKNGGGNGGHNGLKSI</value>
            <value>0</value>
         </instance>
         <instance weight="1.0">
            <value>LGNPGSQYELTHHNIGF</value>
            <value>0</value>
         </instance>
         <instance weight="1.0">
            <value>EQAAKTGKSILFLLEPN</value>
            <value>0</value>
         </instance>
         <instance weight="1.0">
            <value>SVGFKAGVKDYRLTYYT</value>
            <value>0</value>
         </instance>
         <instance weight="1.0">
            <value>FINQLREKVGIMFGNPE</value>
            <value>0</value>
         </instance>
         <instance weight="1.0">
            <value>EPVGGGPLLDGIAFNVD</value>
            <value>0</value>
         </instance>
         <instance weight="1.0">
            <value>VLGGAISPIEGVGPDDL</value>
            <value>0</value>
         </instance>
         <instance weight="1.0">
            <value>QISPELDDDIDIEIDEK</value>
            <value>0</value>
         </instance>
         <instance weight="1.0">
            <value>PDAGKTTITEQLLYFGG</value>
            <value>0</value>
         </instance>
         <instance weight="1.0">
            <value>HMERVISYEEGKALAES</value>
            <value>0</value>
         </instance>
         <instance weight="1.0">
            <value>DGEHGQILIPFVSQYIE</value>
            <value>0</value>
         </instance>
         <instance weight="1.0">
            <value>NMPVKKSDVVRAVVVRT</value>
            <value>0</value>
         </instance>
         <instance weight="1.0">
            <value>SREELLARLLGVMQAPV</value>
            <value>0</value>
         </instance>
         <instance weight="1.0">
            <value>VIKLALNAGKANPAPPV</value>
            <value>0</value>
         </instance>
         <instance weight="1.0">
            <value>AAVRTIAGSARAMGLET</value>
            <value>0</value>
         </instance>
         <instance weight="1.0">
            <value>VADNSGAREVL</value>
            <value>0</value>
         </instance>
         <instance weight="1.0">
            <value>GYKTIVFDRGG</value>
            <value>0</value>
         </instance>
         <instance weight="1.0">
            <value>DKIEVVTRGDVRRAKLYYLRDLR</value>
            <value>0</value>
         </instance>
         <instance weight="1.0">
            <value>SRYVRTDLPEFRPGDTV</value>
            <value>0</value>
         </instance>
         <instance weight="1.0">
            <value>RGLMPSPKGGTVTMDL</value>
            <value>0</value>
         </instance>
         <instance weight="1.0">
            <value>AVLARGEKVKE</value>
            <value>0</value>
         </instance>
         <instance weight="1.0">
            <value>TDSQVHVGQPYVSGA</value>
            <value>0</value>
         </instance>
         <instance weight="1.0">
            <value>RGLSYREALIILEFMPY</value>
            <value>0</value>
         </instance>
         <instance weight="1.0">
            <value>TDADSLFISEAYVDEGP</value>
            <value>0</value>
         </instance>
         <instance weight="1.0">
            <value>KSHPFPHAIVA</value>
            <value>0</value>
         </instance>
         <instance weight="1.0">
            <value>VSGNNRSHAMNKTKR</value>
            <value>0</value>
         </instance>
         <instance weight="1.0">
            <value>KVVNADLHKGKPYAPL</value>
            <value>0</value>
         </instance>
         <instance weight="1.0">
            <value>STKTSNETAEWEDGN</value>
            <value>0</value>
         </instance>
         <instance weight="1.0">
            <value>VVFLDTTTGYQFLSGS</value>
            <value>0</value>
         </instance>
         <instance weight="1.0">
            <value>HAKKARHAAVCNNCKQAFI</value>
            <value>0</value>
         </instance>
         <instance weight="1.0">
            <value>KRTNRGPQTMTDMDAK</value>
            <value>0</value>
         </instance>
         <instance weight="1.0">
            <value>RDFRGLSAKSFDGRGNYSMG</value>
            <value>0</value>
         </instance>
         <instance weight="1.0">
            <value>GYEKTLELVGVGYRAQ</value>
            <value>0</value>
         </instance>
         <instance weight="1.0">
            <value>VPKDVVIPAGPTSL</value>
            <value>0</value>
         </instance>
         <instance weight="1.0">
            <value>RRKEEREALARRV</value>
            <value>0</value>
         </instance>
         <instance weight="1.0">
            <value>RAEQIAAKRFLELLDDG</value>
            <value>0</value>
         </instance>
         <instance weight="1.0">
            <value>EFLGDSILSFVIADELYHRF</value>
            <value>0</value>
         </instance>
         <instance weight="1.0">
            <value>QPQRASSPEVTILGRQNELG</value>
            <value>0</value>
         </instance>
         <instance weight="1.0">
            <value>DVLAETDMNVVMNEQGHFIE</value>
            <value>0</value>
         </instance>
         <instance weight="1.0">
            <value>IEHFRSEDVKRILGILEKYF</value>
            <value>0</value>
         </instance>
         <instance weight="1.0">
            <value>LDKLVIDLETNGTLDPEEAI</value>
            <value>0</value>
         </instance>
         <instance weight="1.0">
            <value>PADRNRSEDAPIGLIPVDSL</value>
            <value>0</value>
         </instance>
         <instance weight="1.0">
            <value>VPLKIILRLIVFDVDE</value>
            <value>0</value>
         </instance>
         <instance weight="1.0">
            <value>KERRKYGLKKARKAPQ</value>
            <value>0</value>
         </instance>
         <instance weight="1.0">
            <value>GSFLVKVFQGAGYQEY</value>
            <value>0</value>
         </instance>
         <instance weight="1.0">
            <value>SASSSRWLQEHFSDKYV</value>
            <value>0</value>
         </instance>
         <instance weight="1.0">
            <value>AYIPGIGHNLQEHSV</value>
            <value>0</value>
         </instance>
         <instance weight="1.0">
            <value>EIGTYQGRRHRSGLPV</value>
            <value>0</value>
         </instance>
         <instance weight="1.0">
            <value>KLLDYLKRTELERYK</value>
            <value>0</value>
         </instance>
         <instance weight="1.0">
            <value>EGTRLDLDRIAHWVGQ</value>
            <value>0</value>
         </instance>
         <instance weight="1.0">
            <value>GSKKPIKTWSRRSMILP</value>
            <value>0</value>
         </instance>
         <instance weight="1.0">
            <value>IQAAMSAAFSRID</value>
            <value>0</value>
         </instance>
         <instance weight="1.0">
            <value>KMGYSYDDIEDL</value>
            <value>0</value>
         </instance>
         <instance weight="1.0">
            <value>YPAGGGAAAT</value>
            <value>0</value>
         </instance>
         <instance weight="1.0">
            <value>HSDGIRKPSSAN</value>
            <value>0</value>
         </instance>
         <instance weight="1.0">
            <value>KLGQARGVAIVAA</value>
            <value>0</value>
         </instance>
         <instance weight="1.0">
            <value>RREVLILGVSVVSF</value>
            <value>0</value>
         </instance>
         <instance weight="1.0">
            <value>CGGQESIASAVNHKP</value>
            <value>0</value>
         </instance>
         <instance weight="1.0">
            <value>RHPWMWRAYDPCTEKY</value>
            <value>0</value>
         </instance>
         <instance weight="1.0">
            <value>QQSTTQPPCTTSKPTTP</value>
            <value>0</value>
         </instance>
         <instance weight="1.0">
            <value>RAVVVHADPDVLG</value>
            <value>0</value>
         </instance>
         <instance weight="1.0">
            <value>AVSITDSKITLFG</value>
            <value>0</value>
         </instance>
         <instance weight="1.0">
            <value>CIKPITGCGCGGS</value>
            <value>0</value>
         </instance>
         <instance weight="1.0">
            <value>LREEISAILNVAK</value>
            <value>0</value>
         </instance>
         <instance weight="1.0">
            <value>TEKEIDAIIEKAD</value>
            <value>0</value>
         </instance>
         <instance weight="1.0">
            <value>DIEVSTCGVISPL</value>
            <value>0</value>
         </instance>
         <instance weight="1.0">
            <value>PEKAVDYILEQFK</value>
            <value>0</value>
         </instance>
         <instance weight="1.0">
            <value>EELKFKVIRVEED</value>
            <value>0</value>
         </instance>
         <instance weight="1.0">
            <value>RESGQDRVKRPMNAFIV</value>
            <value>0</value>
         </instance>
         <instance weight="1.0">
            <value>IAAERERELEECQRNHEGDEDDSHVRAQQACIEAKHDKYMADMD</value>
            <value>0</value>
         </instance>
         <instance weight="1.0">
            <value>KQMFDIIKKLVD</value>
            <value>0</value>
         </instance>
         <instance weight="1.0">
            <value>DDDTPKTLEMEDDDVIEVYQEQL</value>
            <value>0</value>
         </instance>
         <instance weight="1.0">
            <value>PGRPGWHIECSAMVRDRLGD</value>
            <value>0</value>
         </instance>
         <instance weight="1.0">
            <value>WLGLNWDEGPYFQSDRLEYYR</value>
            <value>0</value>
         </instance>
         <instance weight="1.0">
            <value>EEAEKLIKEKEEELKERELEEKLK</value>
            <value>0</value>
         </instance>
         <instance weight="1.0">
            <value>IVVGHVVSRERHPEA</value>
            <value>0</value>
         </instance>
         <instance weight="1.0">
            <value>RQGLRVAVATIGAVLPGD</value>
            <value>0</value>
         </instance>
         <instance weight="1.0">
            <value>YNRTVFEWVTTALGA</value>
            <value>0</value>
         </instance>
         <instance weight="1.0">
            <value>NAVALRPEFTSGII</value>
            <value>0</value>
         </instance>
         <instance weight="1.0">
            <value>CDRCRMVKTDVGS</value>
            <value>0</value>
         </instance>
         <instance weight="1.0">
            <value>GLQYIHPLADIVT</value>
            <value>0</value>
         </instance>
         <instance weight="1.0">
            <value>GLGFERFLMYITG</value>
            <value>0</value>
         </instance>
         <instance weight="1.0">
            <value>HGTDFLMDNRHLW</value>
            <value>0</value>
         </instance>
         <instance weight="1.0">
            <value>LLQVPLPPWPGAP</value>
            <value>0</value>
         </instance>
         <instance weight="1.0">
            <value>ESQRVRESERQRG</value>
            <value>0</value>
         </instance>
         <instance weight="1.0">
            <value>KKDADFEPKSLEQ</value>
            <value>0</value>
         </instance>
         <instance weight="1.0">
            <value>EAGDLSKETDLILTFNI</value>
            <value>0</value>
         </instance>
         <instance weight="1.0">
            <value>LEVEGKMVS</value>
            <value>0</value>
         </instance>
         <instance weight="1.0">
            <value>LKCKEKCEGFELHFW</value>
            <value>0</value>
         </instance>
         <instance weight="1.0">
            <value>VVTEGAGALAC</value>
            <value>0</value>
         </instance>
         <instance weight="1.0">
            <value>LARWMLAHHKQNPLYTH</value>
            <value>0</value>
         </instance>
         <instance weight="1.0">
            <value>CSEETTAPSSSYSSKQASVFIEE</value>
            <value>0</value>
         </instance>
         <instance weight="1.0">
            <value>AEASMEFASGEDKQRIKEKNARR</value>
            <value>0</value>
         </instance>
         <instance weight="1.0">
            <value>ISANGAIISE</value>
            <value>0</value>
         </instance>
         <instance weight="1.0">
            <value>EYVSGLVIEGDATDQKVLE</value>
            <value>0</value>
         </instance>
         <instance weight="1.0">
            <value>VGSAAESREMLLGVLG</value>
            <value>0</value>
         </instance>
         <instance weight="1.0">
            <value>CNAVRAPEGAMDIVGTGGDGKNTL</value>
            <value>0</value>
         </instance>
         <instance weight="1.0">
            <value>RAEITFGVATDTQDGFGEVVAEADA</value>
            <value>0</value>
         </instance>
         <instance weight="1.0">
            <value>TTDDSEGEIIYSAPKP</value>
            <value>0</value>
         </instance>
         <instance weight="1.0">
            <value>GNEVVCYESPRP</value>
            <value>0</value>
         </instance>
         <instance weight="1.0">
            <value>GGAAGAVAQLPARP</value>
            <value>0</value>
         </instance>
         <instance weight="1.0">
            <value>DPRRADRERRYKPPPSTTAP</value>
            <value>0</value>
         </instance>
         <instance weight="1.0">
            <value>AAMLGIYVWVGVTQHFGWPY</value>
            <value>0</value>
         </instance>
         <instance weight="1.0">
            <value>AVVTMKKQYPGHAKRVMLGV</value>
            <value>0</value>
         </instance>
         <instance weight="1.0">
            <value>RTAGLEPAQLRGLEYNPLTG</value>
            <value>0</value>
         </instance>
         <instance weight="1.0">
            <value>WMLVAEHFAGKLPERDVVTW</value>
            <value>0</value>
         </instance>
         <instance weight="1.0">
            <value>LVFVSILRAGNGLLDGMLQL</value>
            <value>0</value>
         </instance>
         <instance weight="1.0">
            <value>GAELQLAFPTGTVLSPGTVL</value>
            <value>0</value>
         </instance>
         <instance weight="1.0">
            <value>LTLWIACTGAVMVG</value>
            <value>0</value>
         </instance>
         <instance weight="1.0">
            <value>TLVNYGFRLPAALDNRPLTF</value>
            <value>0</value>
         </instance>
         <instance weight="1.0">
            <value>KEKGKGLNLGKYSYPNYGVG</value>
            <value>0</value>
         </instance>
         <instance weight="1.0">
            <value>EFHDTTLRDLVYLRLYKYSK</value>
            <value>0</value>
         </instance>
         <instance weight="1.0">
            <value>HLSRNSSGLVAADALYERVL</value>
            <value>0</value>
         </instance>
         <instance weight="1.0">
            <value>KKDYKLVFEIINQVKDEKLN</value>
            <value>0</value>
         </instance>
         <instance weight="1.0">
            <value>PRVRGLYFPAGGSSSGTVNP</value>
            <value>0</value>
         </instance>
         <instance weight="1.0">
            <value>QAASNPQSQDHVLTPLTPDV</value>
            <value>0</value>
         </instance>
         <instance weight="1.0">
            <value>DYTAPDLTGLTMGAGSPDFT</value>
            <value>0</value>
         </instance>
         <instance weight="1.0">
            <value>HSRIGQPRGRNPLSAIPTPR</value>
            <value>0</value>
         </instance>
         <instance weight="1.0">
            <value>MTQRRWETVPVSQSLQTNKG</value>
            <value>0</value>
         </instance>
         <instance weight="1.0">
            <value>CTVPLLVPVPKAGRCPWVPA</value>
            <value>0</value>
         </instance>
         <instance weight="1.0">
            <value>IIKFKEKNKSTEKRIGPEIQ</value>
            <value>0</value>
         </instance>
         <instance weight="1.0">
            <value>QDPKDTSSQPS</value>
            <value>0</value>
         </instance>
         <instance weight="1.0">
            <value>EFQLTGTKVSC</value>
            <value>0</value>
         </instance>
         <instance weight="1.0">
            <value>YVIARYYPELK</value>
            <value>0</value>
         </instance>
         <instance weight="1.0">
            <value>RDLILVLKARQ</value>
            <value>0</value>
         </instance>
         <instance weight="1.0">
            <value>EQGECLGSIPF</value>
            <value>0</value>
         </instance>
         <instance weight="1.0">
            <value>NDVTPHKIKQM</value>
            <value>0</value>
         </instance>
         <instance weight="1.0">
            <value>VGGKPLSYEEL</value>
            <value>0</value>
         </instance>
         <instance weight="1.0">
            <value>FGGPGVEHAVD</value>
            <value>0</value>
         </instance>
         <instance weight="1.0">
            <value>PKQFELVDCLA</value>
            <value>0</value>
         </instance>
         <instance weight="1.0">
            <value>TMLLAEGTLKP</value>
            <value>0</value>
         </instance>
         <instance weight="1.0">
            <value>VGGFLVNYGIS</value>
            <value>0</value>
         </instance>
         <instance weight="1.0">
            <value>MGLYDRDYTQD</value>
            <value>0</value>
         </instance>
         <instance weight="1.0">
            <value>EIQAPSDLVLLGGPL</value>
            <value>0</value>
         </instance>
         <instance weight="1.0">
            <value>PIKRTVQEAREHNALL</value>
            <value>0</value>
         </instance>
         <instance weight="1.0">
            <value>MAIGLALQGSLSNFAA</value>
            <value>0</value>
         </instance>
         <instance weight="1.0">
            <value>SLADLNKAIADLITR</value>
            <value>0</value>
         </instance>
         <instance weight="1.0">
            <value>AVFVRLALTVLAY</value>
            <value>0</value>
         </instance>
         <instance weight="1.0">
            <value>ALFKEFTDFQEDFYA</value>
            <value>0</value>
         </instance>
         <instance weight="1.0">
            <value>TFRILGVKAGTATLA</value>
            <value>0</value>
         </instance>
         <instance weight="1.0">
            <value>AHASCTHTMMRTVRH</value>
            <value>0</value>
         </instance>
         <instance weight="1.0">
            <value>LVVIACLCTGIESDF</value>
            <value>0</value>
         </instance>
         <instance weight="1.0">
            <value>GIAWGDMRNCLNQLITEPS</value>
            <value>0</value>
         </instance>
         <instance weight="1.0">
            <value>MAEVRPSAVLPLAADLSAI</value>
            <value>0</value>
         </instance>
         <instance weight="1.0">
            <value>YSKLTMLIPCALLLSACTT</value>
            <value>0</value>
         </instance>
         <instance weight="1.0">
            <value>ANPRTIETQRNLMLRRGYS</value>
            <value>0</value>
         </instance>
         <instance weight="1.0">
            <value>AFRHAARTLMLDEQAPTLQ</value>
            <value>0</value>
         </instance>
         <instance weight="1.0">
            <value>RTLSETGIDIMQPDVGWCG</value>
            <value>0</value>
         </instance>
         <instance weight="1.0">
            <value>FFLNSACSASMALRTVSIL</value>
            <value>0</value>
         </instance>
         <instance weight="1.0">
            <value>VGFVVALMLIVLGLF</value>
            <value>0</value>
         </instance>
         <instance weight="1.0">
            <value>ALYVDSISSVTGSFIG</value>
            <value>0</value>
         </instance>
         <instance weight="1.0">
            <value>LMQKLGLSYDDDEEDDE</value>
            <value>0</value>
         </instance>
         <instance weight="1.0">
            <value>GFKIGHCSPSIAVPIGA</value>
            <value>0</value>
         </instance>
         <instance weight="1.0">
            <value>GGKAGPVDPSHPMETTTTDH</value>
            <value>0</value>
         </instance>
         <instance weight="1.0">
            <value>CLREGKKQMHRIDLRQ</value>
            <value>0</value>
         </instance>
         <instance weight="1.0">
            <value>KALDFIGAMDVSAPTP</value>
            <value>0</value>
         </instance>
         <instance weight="1.0">
            <value>SMKKLEDILSTIAEIE</value>
            <value>0</value>
         </instance>
         <instance weight="1.0">
            <value>LKKSFLKLTDKIPQGL</value>
            <value>0</value>
         </instance>
         <instance weight="1.0">
            <value>EVVSSRKKARAIKCDLCW</value>
            <value>0</value>
         </instance>
         <instance weight="1.0">
            <value>SRSMAGARRMPG</value>
            <value>0</value>
         </instance>
         <instance weight="1.0">
            <value>DEIPDVSARRRHPSLGFLEFSKTANFRSRRD</value>
            <value>0</value>
         </instance>
         <instance weight="1.0">
            <value>RTQHAIKIKPEHGC</value>
            <value>0</value>
         </instance>
         <instance weight="1.0">
            <value>KHLRRDHYFCHFCDSDGA</value>
            <value>0</value>
         </instance>
      </instances>
	</body>
</dataset>
