# Supplementary material for: On Evaluating MHC-II Binding Peptide Prediction Methods
Source: PLoS One. 2008 Sep 24;3(9):e3268. doi: 10.1371/journal.pone.0003268 (PMC2533399; doi:10.1371/journal.pone.0003268)
Supplement: Dataset S1 — Datasets derived from MHCPEP database (0.36 MB ZIP) [file pone.0003268.s002.zip › MHCPEP/WUPDS/I-Ag7.xrff]

<?xml version="1.0" encoding="utf-8"?>

<!DOCTYPE dataset
[
   <!ELEMENT dataset (header,body)>
   <!ATTLIST dataset name CDATA #REQUIRED>
   <!ATTLIST dataset version CDATA "3.5.4">

   <!ELEMENT header (notes?,attributes)>
   <!ELEMENT body (instances)>
   <!ELEMENT notes ANY>

   <!ELEMENT attributes (attribute+)>
   <!ELEMENT attribute (labels?,metadata?,attributes?)>
   <!ATTLIST attribute name CDATA #REQUIRED>
   <!ATTLIST attribute type (numeric|date|nominal|string|relational) #REQUIRED>
   <!ATTLIST attribute format CDATA #IMPLIED>
   <!ATTLIST attribute class (yes|no) "no">
   <!ELEMENT labels (label*)>
   <!ELEMENT label ANY>
   <!ELEMENT metadata (property*)>
   <!ELEMENT property ANY>
   <!ATTLIST property name CDATA #REQUIRED>

   <!ELEMENT instances (instance*)>
   <!ELEMENT instance (value*)>
   <!ATTLIST instance type (normal|sparse) "normal">
   <!ATTLIST instance weight CDATA #IMPLIED>
   <!ELEMENT value (#PCDATA|instances)*>
   <!ATTLIST value index CDATA #IMPLIED>
   <!ATTLIST value missing (yes|no) "no">
]
>
<dataset name="I-Ag7" version="3.5.3">
   <header>
     <attributes>
        <attribute name="Seq" type="string"/>
        <attribute class="yes" name="class" type="nominal">
           <labels>
              <label>0</label>
              <label>1</label>
           </labels>
        </attribute>
     </attributes>
   </header>

   <body>
      <instances>
         <instance weight="0.041666666666666664">
            <value>DYEYLINVIHAFQYV</value>
            <value>1</value>
         </instance>
         <instance weight="0.05263157894736842">
            <value>KPKATAEQLKTVMDD</value>
            <value>1</value>
         </instance>
         <instance weight="0.5">
            <value>GHNYVTAIRNQQEG</value>
            <value>1</value>
         </instance>
         <instance weight="0.5">
            <value>ETTEESLRNYYEG</value>
            <value>1</value>
         </instance>
         <instance weight="0.25">
            <value>VVMRDPASKRSRGFGF</value>
            <value>1</value>
         </instance>
         <instance weight="0.25">
            <value>VVMRDPQTKRSRGFGF</value>
            <value>1</value>
         </instance>
         <instance weight="0.125">
            <value>ITASVNCAKKIVSDG</value>
            <value>1</value>
         </instance>
         <instance weight="0.125">
            <value>TASVNCAKKIVSDGD</value>
            <value>1</value>
         </instance>
         <instance weight="0.125">
            <value>ASVNCAKKIVSDGDG</value>
            <value>1</value>
         </instance>
         <instance weight="0.125">
            <value>SVNCAKKIVSDGDGM</value>
            <value>1</value>
         </instance>
         <instance weight="0.125">
            <value>VNCAKKIVSDGDGMN</value>
            <value>1</value>
         </instance>
         <instance weight="0.125">
            <value>NCAKKIVSDGDGMNA</value>
            <value>1</value>
         </instance>
         <instance weight="0.125">
            <value>CAKKIVSDGDGMNAW</value>
            <value>1</value>
         </instance>
         <instance weight="1.0">
            <value>AKKIVSDGDGMNAWV</value>
            <value>1</value>
         </instance>
         <instance weight="0.3333333333333333">
            <value>RCELAAAMKRHGLDN</value>
            <value>1</value>
         </instance>
         <instance weight="0.3333333333333333">
            <value>CELAAAMKRHGLDNY</value>
            <value>1</value>
         </instance>
         <instance weight="0.04">
            <value>ELAAAMKRHGLDNYR</value>
            <value>1</value>
         </instance>
         <instance weight="0.04">
            <value>LAAAMKRHGLDNYRG</value>
            <value>1</value>
         </instance>
         <instance weight="0.04">
            <value>AAAMKRHGLDNYRGY</value>
            <value>1</value>
         </instance>
         <instance weight="0.04">
            <value>AAMKRHGLDNYRGYS</value>
            <value>1</value>
         </instance>
         <instance weight="0.04">
            <value>AMKRHGLDNYRGYSL</value>
            <value>1</value>
         </instance>
         <instance weight="0.04">
            <value>MKRHGLDNYRGYSLG</value>
            <value>1</value>
         </instance>
         <instance weight="0.5">
            <value>RHGLDNYRGYSLGNW</value>
            <value>1</value>
         </instance>
         <instance weight="0.05263157894736842">
            <value>KATAEQLKTVMDD</value>
            <value>1</value>
         </instance>
         <instance weight="0.05263157894736842">
            <value>KPKATAEQLKTVMD</value>
            <value>1</value>
         </instance>
         <instance weight="0.05263157894736842">
            <value>KPKATAEQLKTVMDK</value>
            <value>1</value>
         </instance>
         <instance weight="0.05263157894736842">
            <value>KPKATAEQLKTVMA</value>
            <value>1</value>
         </instance>
         <instance weight="0.05263157894736842">
            <value>KPKATAEQLKAVMD</value>
            <value>1</value>
         </instance>
         <instance weight="0.05263157894736842">
            <value>KPKATAEQLRTVMD</value>
            <value>1</value>
         </instance>
         <instance weight="0.05263157894736842">
            <value>KPKATAEQLATVMD</value>
            <value>1</value>
         </instance>
         <instance weight="0.05263157894736842">
            <value>KPKATAEALKTVMD</value>
            <value>1</value>
         </instance>
         <instance weight="0.05263157894736842">
            <value>KPKATAAQLKTVMD</value>
            <value>1</value>
         </instance>
         <instance weight="0.05263157894736842">
            <value>KPKAAAEQLKTVMD</value>
            <value>1</value>
         </instance>
         <instance weight="0.05263157894736842">
            <value>KPKAYAEQLKTVMD</value>
            <value>1</value>
         </instance>
         <instance weight="0.05263157894736842">
            <value>KPKARAEQLKTVMD</value>
            <value>1</value>
         </instance>
         <instance weight="0.05263157894736842">
            <value>KPKANAEQLKTVMD</value>
            <value>1</value>
         </instance>
         <instance weight="0.05263157894736842">
            <value>KPKAEAEQLKTVMD</value>
            <value>1</value>
         </instance>
         <instance weight="0.05263157894736842">
            <value>KPKASAEQLKTVMD</value>
            <value>1</value>
         </instance>
         <instance weight="0.05263157894736842">
            <value>KPKALAEQLKTVMD</value>
            <value>1</value>
         </instance>
         <instance weight="0.05263157894736842">
            <value>KPKAKAEQLKTVMD</value>
            <value>1</value>
         </instance>
         <instance weight="0.5">
            <value>SRLSKVAPVIKARMMEYGTT</value>
            <value>1</value>
         </instance>
         <instance weight="0.5">
            <value>ETTEESLRNYYEQ</value>
            <value>1</value>
         </instance>
         <instance weight="0.25">
            <value>WMRDPASKRSRGFGF</value>
            <value>1</value>
         </instance>
         <instance weight="0.25">
            <value>WMRDPQTKRSRGFGF</value>
            <value>1</value>
         </instance>
         <instance weight="1.0">
            <value>WYPWTQRYFDSF</value>
            <value>1</value>
         </instance>
         <instance weight="0.5">
            <value>ISQAVHAAHAEINEAGR</value>
            <value>1</value>
         </instance>
         <instance weight="0.3333333333333333">
            <value>MTKALELFRNDIAAKYKELGFQG</value>
            <value>1</value>
         </instance>
         <instance weight="0.04">
            <value>KRHGLDNYRGYSLGNWVCAAKFE</value>
            <value>1</value>
         </instance>
         <instance weight="1.0">
            <value>LEDARRLKAIYEKKK</value>
            <value>1</value>
         </instance>
         <instance weight="0.5">
            <value>FTKKMVENAKKIEVEFDKG</value>
            <value>1</value>
         </instance>
         <instance weight="1.0">
            <value>LSQAVHKAVLTIDETG</value>
            <value>1</value>
         </instance>
         <instance weight="1.0">
            <value>MVKEALEEAEKAQVAAEKA</value>
            <value>1</value>
         </instance>
         <instance weight="1.0">
            <value>FENRKRIEPVLIRK</value>
            <value>1</value>
         </instance>
         <instance weight="0.3333333333333333">
            <value>MSKALELFRNDIAAKYKELGFQG</value>
            <value>1</value>
         </instance>
         <instance weight="0.5">
            <value>SHLVEALYLVCGERG</value>
            <value>1</value>
         </instance>
         <instance weight="1.0">
            <value>KNSLINYLEQIHRGVKGFVR</value>
            <value>1</value>
         </instance>
         <instance weight="0.5">
            <value>YFSPAVGVDFELESFSERKEEEKEEL</value>
            <value>1</value>
         </instance>
         <instance weight="0.5">
            <value>SRLSKVAPVIKARMMEYGT</value>
            <value>1</value>
         </instance>
         <instance weight="0.5">
            <value>YVLGGGCALLRCIPALDSLTPANED</value>
            <value>1</value>
         </instance>
         <instance weight="0.5">
            <value>ISQAVHAAHAEINEAGRY</value>
            <value>1</value>
         </instance>
         <instance weight="0.5">
            <value>YTYTVHAAHAYTYT</value>
            <value>1</value>
         </instance>
         <instance weight="0.5">
            <value>GHNFVTAIRNQQEG</value>
            <value>1</value>
         </instance>
         <instance weight="0.5">
            <value>TYTVHAAHAYTY</value>
            <value>1</value>
         </instance>
         <instance weight="0.5">
            <value>VLGGGCALLRCIPALDSLTPANED</value>
            <value>1</value>
         </instance>
         <instance weight="0.05263157894736842">
            <value>KPKATAEQLKTVNDD</value>
            <value>1</value>
         </instance>
         <instance weight="0.25">
            <value>YLATASTMDHARHGF</value>
            <value>1</value>
         </instance>
         <instance weight="0.25">
            <value>HARHGFLPRHRDTGI</value>
            <value>1</value>
         </instance>
         <instance weight="0.25">
            <value>GQFGVIGPGYPIRAL</value>
            <value>1</value>
         </instance>
         <instance weight="0.25">
            <value>PGYPIRALVGDEQED</value>
            <value>1</value>
         </instance>
         <instance weight="0.25">
            <value>GYPIRALVGDEQEDP</value>
            <value>1</value>
         </instance>
         <instance weight="0.041666666666666664">
            <value>YQDYEYLINVIHAFQ</value>
            <value>1</value>
         </instance>
         <instance weight="0.041666666666666664">
            <value>QDYEYLINVIHAFQY</value>
            <value>1</value>
         </instance>
         <instance weight="0.041666666666666664">
            <value>YEYLINVIHAFQYVI</value>
            <value>1</value>
         </instance>
         <instance weight="0.041666666666666664">
            <value>EYLINVIHAFQYVIG</value>
            <value>1</value>
         </instance>
         <instance weight="0.041666666666666664">
            <value>YLINVIHAFQYVIGT</value>
            <value>1</value>
         </instance>
         <instance weight="0.041666666666666664">
            <value>LINVIHAFQYVIGTA</value>
            <value>1</value>
         </instance>
         <instance weight="0.041666666666666664">
            <value>INVIHAFQYVIGTAS</value>
            <value>1</value>
         </instance>
         <instance weight="0.041666666666666664">
            <value>NVIHAFQYVIGTASF</value>
            <value>1</value>
         </instance>
         <instance weight="0.041666666666666664">
            <value>LINVIHAFQYVIGT</value>
            <value>1</value>
         </instance>
         <instance weight="0.041666666666666664">
            <value>YQDYEYLINVIHAFQYVIGTASF</value>
            <value>1</value>
         </instance>
         <instance weight="0.041666666666666664">
            <value>DKEKLINVIHAFQYV</value>
            <value>1</value>
         </instance>
         <instance weight="0.041666666666666664">
            <value>DKEKLINVIHAFQKV</value>
            <value>1</value>
         </instance>
         <instance weight="0.041666666666666664">
            <value>KKKKYEYLINVIHAFQYV</value>
            <value>1</value>
         </instance>
         <instance weight="0.041666666666666664">
            <value>DKEYLINVIHAFQYV</value>
            <value>1</value>
         </instance>
         <instance weight="0.041666666666666664">
            <value>DKEYKINVIHAFQYV</value>
            <value>1</value>
         </instance>
         <instance weight="0.041666666666666664">
            <value>DKEYLKNVIHAFQYV</value>
            <value>1</value>
         </instance>
         <instance weight="0.041666666666666664">
            <value>DYEYLIKVIHAFQYV</value>
            <value>1</value>
         </instance>
         <instance weight="0.041666666666666664">
            <value>DYEYLINKIHAFQYV</value>
            <value>1</value>
         </instance>
         <instance weight="0.041666666666666664">
            <value>DYEYLINVIHAFKYV</value>
            <value>1</value>
         </instance>
         <instance weight="0.041666666666666664">
            <value>DYEYLINVIHAFQKV</value>
            <value>1</value>
         </instance>
         <instance weight="0.041666666666666664">
            <value>DYEYLINVIHAFQYK</value>
            <value>1</value>
         </instance>
         <instance weight="0.041666666666666664">
            <value>KDYEYLINVIHAFQYVK</value>
            <value>1</value>
         </instance>
         <instance weight="0.041666666666666664">
            <value>DDYEYLINVIHAFQYVD</value>
            <value>1</value>
         </instance>
         <instance weight="0.5">
            <value>DDEYLINVIHAFQYVDD</value>
            <value>1</value>
         </instance>
         <instance weight="0.25">
            <value>GQFRVIGPGYPIRALVGDEQED</value>
            <value>1</value>
         </instance>
         <instance weight="0.5">
            <value>YDYEYLINVIHAFQYVIGASF</value>
            <value>1</value>
         </instance>
         <instance weight="0.25">
            <value>YLATASTMDHARHGFLPRHRDTGI</value>
            <value>1</value>
         </instance>
         <instance weight="0.04">
            <value>LAAAMKRHGLDNYRGYSLGNW</value>
            <value>1</value>
         </instance>
         <instance weight="1.0">
            <value>PFSRWHLYRNGKDQ</value>
            <value>1</value>
         </instance>
         <instance weight="1.0">
            <value>PMLLLQVSVGLVFLF</value>
            <value>1</value>
         </instance>
         <instance weight="0.25">
            <value>AEGFSYTDANKNKGIT</value>
            <value>1</value>
         </instance>
         <instance weight="0.25">
            <value>AEGRSYTEANKAKGIT</value>
            <value>1</value>
         </instance>
         <instance weight="0.25">
            <value>AEGASYTEANKAKGIT</value>
            <value>1</value>
         </instance>
         <instance weight="0.25">
            <value>AEGDSYTEANKAKGIT</value>
            <value>1</value>
         </instance>
         <instance weight="0.5">
            <value>FTKKMVENAKKIEVEFDK</value>
            <value>1</value>
         </instance>
         <instance weight="0.04">
            <value>AAAMKRHGLDNYRGYSLGN</value>
            <value>1</value>
         </instance>
         <instance weight="0.04">
            <value>AAMKRHGLDNYRGYSLGN</value>
            <value>1</value>
         </instance>
         <instance weight="0.04">
            <value>AMKRHGLDNYRGYSLGN</value>
            <value>1</value>
         </instance>
         <instance weight="0.04">
            <value>MKRHGLDNYRGYSLGN</value>
            <value>1</value>
         </instance>
         <instance weight="0.04">
            <value>KRHGLDNYRGYSLGN</value>
            <value>1</value>
         </instance>
         <instance weight="0.5">
            <value>RHGLDNYKGYSLGN</value>
            <value>1</value>
         </instance>
         <instance weight="0.5">
            <value>HGLDNYRGYSLGN</value>
            <value>1</value>
         </instance>
         <instance weight="0.04">
            <value>AAAMKRHGLDNYRGYSLG</value>
            <value>1</value>
         </instance>
         <instance weight="0.04">
            <value>AAAMKRHGLDNYRGYSL</value>
            <value>1</value>
         </instance>
         <instance weight="0.04">
            <value>AAAMKRHGLDNYRGYS</value>
            <value>1</value>
         </instance>
         <instance weight="0.04">
            <value>AAAMKRHGLDNYRG</value>
            <value>1</value>
         </instance>
         <instance weight="0.04">
            <value>AAAMKRHGLDNYR</value>
            <value>1</value>
         </instance>
         <instance weight="0.3333333333333333">
            <value>AAAMKRHGLDNY</value>
            <value>1</value>
         </instance>
         <instance weight="1.0">
            <value>AAAMKRHGLDN</value>
            <value>1</value>
         </instance>
         <instance weight="0.04">
            <value>MKRHGLDNYRGY</value>
            <value>1</value>
         </instance>
         <instance weight="0.04">
            <value>MKRHGLDNYRG</value>
            <value>1</value>
         </instance>
         <instance weight="0.04">
            <value>MKRHGLDNYR</value>
            <value>1</value>
         </instance>
         <instance weight="0.04">
            <value>MKRHGLDNY</value>
            <value>1</value>
         </instance>
         <instance weight="0.04">
            <value>KRHGLDNYRGY</value>
            <value>1</value>
         </instance>
         <instance weight="0.04">
            <value>KRHGLDNYRG</value>
            <value>1</value>
         </instance>
         <instance weight="0.04">
            <value>KRHGLDNYR</value>
            <value>1</value>
         </instance>
         <instance weight="0.5">
            <value>RHGLDNYRG</value>
            <value>1</value>
         </instance>
         <instance weight="1.0">
            <value>KAAALAAYA</value>
            <value>1</value>
         </instance>
         <instance weight="1.0">
            <value>FVNQHLAGSHLVEAL</value>
            <value>1</value>
         </instance>
         <instance weight="0.5">
            <value>SHLVEALYLVAGERG</value>
            <value>1</value>
         </instance>
         <instance weight="1.0">
            <value>EALYLVAGERGFFYT</value>
            <value>1</value>
         </instance>
         <instance weight="0.5">
            <value>ERGFFYTPKTRREAE</value>
            <value>1</value>
         </instance>
         <instance weight="0.5">
            <value>FYTPKTRREAEDLQV</value>
            <value>1</value>
         </instance>
         <instance weight="1.0">
            <value>KTRREAEDLQVGQVE</value>
            <value>1</value>
         </instance>
         <instance weight="0.5">
            <value>QVELGGGPGAGSLQP</value>
            <value>1</value>
         </instance>
         <instance weight="0.5">
            <value>GGGPGAGSLQPLALE</value>
            <value>1</value>
         </instance>
         <instance weight="1.0">
            <value>GAGSLQPLALEGSLQ</value>
            <value>1</value>
         </instance>
         <instance weight="1.0">
            <value>LQPLALEGSLQKRGI</value>
            <value>1</value>
         </instance>
         <instance weight="1.0">
            <value>ALEGSLQKRGIVEQA</value>
            <value>1</value>
         </instance>
         <instance weight="1.0">
            <value>SLQKRGIVEQAATSI</value>
            <value>1</value>
         </instance>
         <instance weight="1.0">
            <value>RGIVEQAATSIASLY</value>
            <value>1</value>
         </instance>
         <instance weight="1.0">
            <value>EQAATSIASLYQLEN</value>
            <value>1</value>
         </instance>
         <instance weight="1.0">
            <value>TSIASLYQLENYAN</value>
            <value>1</value>
         </instance>
         <instance weight="1.0">
            <value>AAAMKRHCLDITYRGYSLGNW</value>
            <value>1</value>
         </instance>
         <instance weight="0.125">
            <value>SVNCAKKIVSDGNGM</value>
            <value>1</value>
         </instance>
         <instance weight="1.0">
            <value>IPPLRYLLDNEERMSRLSK</value>
            <value>1</value>
         </instance>
         <instance weight="1.0">
            <value>NMYAMMIARFKMFPEVKEKG</value>
            <value>1</value>
         </instance>
         <instance weight="1.0">
            <value>DYEYLINVIIIAFQYV</value>
            <value>1</value>
         </instance>
         <instance weight="0.25">
            <value>YAATASTMDHARHGFLPRHRDTGI</value>
            <value>1</value>
         </instance>
         <instance weight="0.5">
            <value>FSPAVDFELESFSERKEEEKEEL</value>
            <value>1</value>
         </instance>
         <instance weight="0.3333333333333333">
            <value>MSKALELFRNDIAAKYKLGFQG</value>
            <value>1</value>
         </instance>
         <instance weight="1.0">
            <value>DTGHGLRLITIYSYGAGSTEKGDI</value>
            <value>1</value>
         </instance>
         <instance weight="1.0">
            <value>DSGKGLRLIYYSITENDLQKGDL</value>
            <value>1</value>
         </instance>
         <instance weight="1.0">
            <value>IIIEVLKKRHSG</value>
            <value>1</value>
         </instance>
         <instance weight="1.0">
            <value>LTALGTILKK</value>
            <value>1</value>
         </instance>
         <instance weight="1.0">
            <value>KVHGSLARAGKVRGQTPKVAKQ</value>
            <value>1</value>
         </instance>
         <instance weight="1.0">
            <value>MEVGWYRSPFSRVVHLVRNGK</value>
            <value>1</value>
         </instance>
         <instance weight="1.0">
            <value>MKRATIKDIREHEWF</value>
            <value>0</value>
         </instance>
         <instance weight="1.0">
            <value>TVTGQVQGPEEKVNS</value>
            <value>0</value>
         </instance>
         <instance weight="1.0">
            <value>KDSRPKLPQTLSRG</value>
            <value>0</value>
         </instance>
         <instance weight="1.0">
            <value>ISEHMDVDKVAFT</value>
            <value>0</value>
         </instance>
         <instance weight="1.0">
            <value>FKRLPRGLMLTHEGES</value>
            <value>0</value>
         </instance>
         <instance weight="1.0">
            <value>LLDRLRDRVSELQAEQ</value>
            <value>0</value>
         </instance>
         <instance weight="1.0">
            <value>EEYSLEYGNAAVEMH</value>
            <value>0</value>
         </instance>
         <instance weight="1.0">
            <value>QIDKSFTKMQTPENI</value>
            <value>0</value>
         </instance>
         <instance weight="1.0">
            <value>AALKASRLILMTDVA</value>
            <value>0</value>
         </instance>
         <instance weight="1.0">
            <value>LLVFDEVQSGMGRSG</value>
            <value>0</value>
         </instance>
         <instance weight="1.0">
            <value>AHSKSPYIHQLFAQQ</value>
            <value>0</value>
         </instance>
         <instance weight="1.0">
            <value>DAMCSVCEMAVVWIE</value>
            <value>0</value>
         </instance>
         <instance weight="1.0">
            <value>PTAALMSSIYDEHKD</value>
            <value>0</value>
         </instance>
         <instance weight="1.0">
            <value>SIIDLVVKICCWNHR</value>
            <value>0</value>
         </instance>
         <instance weight="1.0">
            <value>KEFNKFTDRGFFHNP</value>
            <value>0</value>
         </instance>
         <instance weight="1.0">
            <value>PIIYAFVGEKFRNYL</value>
            <value>0</value>
         </instance>
         <instance weight="1.0">
            <value>LIFEDKATPCVPNAR</value>
            <value>0</value>
         </instance>
         <instance weight="1.0">
            <value>YFAKRLQQKYPNPFL</value>
            <value>0</value>
         </instance>
         <instance weight="1.0">
            <value>IAEKTGQPIERVAHD</value>
            <value>0</value>
         </instance>
         <instance weight="1.0">
            <value>IKPDVSTLCIGQAAS</value>
            <value>0</value>
         </instance>
         <instance weight="1.0">
            <value>YRSSKFRHVFGKPAS</value>
            <value>0</value>
         </instance>
         <instance weight="1.0">
            <value>IWFTFSVWDGALILP</value>
            <value>0</value>
         </instance>
         <instance weight="1.0">
            <value>SSVTHICRDVNYGWI</value>
            <value>0</value>
         </instance>
         <instance weight="1.0">
            <value>SKFLLSKNKLANV</value>
            <value>0</value>
         </instance>
         <instance weight="1.0">
            <value>QVGPDVFASWFGRL</value>
            <value>0</value>
         </instance>
         <instance weight="1.0">
            <value>GVGHSSTSISAALGM</value>
            <value>0</value>
         </instance>
         <instance weight="1.0">
            <value>PGGTGCRCTSARSG</value>
            <value>0</value>
         </instance>
         <instance weight="1.0">
            <value>TVPVGRVETGILKP</value>
            <value>0</value>
         </instance>
         <instance weight="1.0">
            <value>PGLDFIATGLFPHN</value>
            <value>0</value>
         </instance>
         <instance weight="1.0">
            <value>ELGAGKGALTTMLS</value>
            <value>0</value>
         </instance>
         <instance weight="1.0">
            <value>SYAFRYPRQVYEQK</value>
            <value>0</value>
         </instance>
         <instance weight="1.0">
            <value>PRSVYENFRLWQHY</value>
            <value>0</value>
         </instance>
         <instance weight="1.0">
            <value>HPQIPLTPKPPELK</value>
            <value>0</value>
         </instance>
         <instance weight="1.0">
            <value>AIMSWRKSSVGCQV</value>
            <value>0</value>
         </instance>
         <instance weight="1.0">
            <value>LTEDEIEEYLDNLK</value>
            <value>0</value>
         </instance>
         <instance weight="1.0">
            <value>RVNAQQELHPMFKF</value>
            <value>0</value>
         </instance>
         <instance weight="1.0">
            <value>FGTWELISTDQVLP</value>
            <value>0</value>
         </instance>
         <instance weight="1.0">
            <value>NPVQTQQITEQEIF</value>
            <value>0</value>
         </instance>
         <instance weight="1.0">
            <value>EQASQEVKNWMTET</value>
            <value>0</value>
         </instance>
         <instance weight="1.0">
            <value>AYNGSGASNVGFVV</value>
            <value>0</value>
         </instance>
         <instance weight="1.0">
            <value>DYNYTLFSKILYPGDVFAFP</value>
            <value>0</value>
         </instance>
         <instance weight="1.0">
            <value>HDLTFGLVYAFSE</value>
            <value>0</value>
         </instance>
         <instance weight="1.0">
            <value>LLLGTGESGKSTFIK</value>
            <value>0</value>
         </instance>
         <instance weight="1.0">
            <value>KTSAGTFCGCDLVNW</value>
            <value>0</value>
         </instance>
         <instance weight="1.0">
            <value>SAPDRVDRVFKI</value>
            <value>0</value>
         </instance>
         <instance weight="1.0">
            <value>EEAKTAGKKLLDKGYEF</value>
            <value>0</value>
         </instance>
         <instance weight="1.0">
            <value>EEYGAETLERMFTTYPQTKTYFP</value>
            <value>0</value>
         </instance>
         <instance weight="1.0">
            <value>ENFKLLGNAMVIILATHFGKEFT</value>
            <value>0</value>
         </instance>
         <instance weight="1.0">
            <value>ESSSDSVNRRFYGSL</value>
            <value>0</value>
         </instance>
         <instance weight="1.0">
            <value>LFQVTSGIDSLIFGETEIQ</value>
            <value>0</value>
         </instance>
         <instance weight="1.0">
            <value>ALPKAVRNLARSNAAT</value>
            <value>0</value>
         </instance>
         <instance weight="1.0">
            <value>THHEIEAIFKAFSRALGIA</value>
            <value>0</value>
         </instance>
         <instance weight="1.0">
            <value>SRVGRVERTTKETS</value>
            <value>0</value>
         </instance>
         <instance weight="1.0">
            <value>IVEEKTQLALDRLLTEWPTPEEP</value>
            <value>0</value>
         </instance>
         <instance weight="1.0">
            <value>DGRFSGATRGLSIGH</value>
            <value>0</value>
         </instance>
         <instance weight="1.0">
            <value>LEMEVPQAPIQPFYSSPELW</value>
            <value>0</value>
         </instance>
         <instance weight="1.0">
            <value>REQMPVWRSEYPGVEKMNVAVMGCIV</value>
            <value>0</value>
         </instance>
         <instance weight="1.0">
            <value>KNPKRRLGGNHRDASEIKE</value>
            <value>0</value>
         </instance>
         <instance weight="1.0">
            <value>PAGTPPQPKRPRPGVSKDGLLSPGA</value>
            <value>0</value>
         </instance>
         <instance weight="1.0">
            <value>GMEAKSYMDKGQLVPDEL</value>
            <value>0</value>
         </instance>
         <instance weight="1.0">
            <value>QYTGIVIPINISNI</value>
            <value>0</value>
         </instance>
         <instance weight="1.0">
            <value>NVRRALSRHGIYTV</value>
            <value>0</value>
         </instance>
         <instance weight="1.0">
            <value>TGVGLHSGEKVL</value>
            <value>0</value>
         </instance>
         <instance weight="1.0">
            <value>LPPLGVFLKFGCGHEFWICLLLTF</value>
            <value>0</value>
         </instance>
         <instance weight="1.0">
            <value>PGPSEKQKPVFTPLR</value>
            <value>0</value>
         </instance>
         <instance weight="1.0">
            <value>KIADQISDAVLDAIL</value>
            <value>0</value>
         </instance>
         <instance weight="1.0">
            <value>VERVRRAHLNDLENI</value>
            <value>0</value>
         </instance>
         <instance weight="1.0">
            <value>YDFGNVSEDKAYRAE</value>
            <value>0</value>
         </instance>
         <instance weight="1.0">
            <value>VGYAGGFTPHPTYEE</value>
            <value>0</value>
         </instance>
         <instance weight="1.0">
            <value>GQVDCRFLLHHNAKN</value>
            <value>0</value>
         </instance>
         <instance weight="1.0">
            <value>DTTHVNDVEATYDLV</value>
            <value>0</value>
         </instance>
         <instance weight="1.0">
            <value>VNVDKVILLPIYAAG</value>
            <value>0</value>
         </instance>
         <instance weight="1.0">
            <value>MTNIVEILKHADKHS</value>
            <value>0</value>
         </instance>
         <instance weight="1.0">
            <value>IQEAAILQNAINEAY</value>
            <value>0</value>
         </instance>
         <instance weight="1.0">
            <value>GKLGRCESGLPRGLQ</value>
            <value>0</value>
         </instance>
         <instance weight="1.0">
            <value>VTAIRRGNKRSLLDV</value>
            <value>0</value>
         </instance>
         <instance weight="1.0">
            <value>LDYPGQDRLNRLKRK</value>
            <value>0</value>
         </instance>
         <instance weight="1.0">
            <value>LNYYNNYENNDGNKI</value>
            <value>0</value>
         </instance>
         <instance weight="1.0">
            <value>ILGYMQLRKGPNIV</value>
            <value>0</value>
         </instance>
         <instance weight="1.0">
            <value>LGLLMYRSHMMSSLLCLEGMMLS</value>
            <value>0</value>
         </instance>
         <instance weight="1.0">
            <value>MIITTQRGKLTSHMN</value>
            <value>0</value>
         </instance>
         <instance weight="1.0">
            <value>RNLSGGHVEEFVLVG</value>
            <value>0</value>
         </instance>
         <instance weight="1.0">
            <value>SAPNWKWGNLAKTYSLLH</value>
            <value>0</value>
         </instance>
         <instance weight="1.0">
            <value>TYDNKYWFFPANNCQ</value>
            <value>0</value>
         </instance>
         <instance weight="1.0">
            <value>MKKRNKKILDNWITI</value>
            <value>0</value>
         </instance>
         <instance weight="1.0">
            <value>LAIRVPNHMISRIQP</value>
            <value>0</value>
         </instance>
         <instance weight="1.0">
            <value>MLVLGPGRQPTIPPF</value>
            <value>0</value>
         </instance>
         <instance weight="1.0">
            <value>LSEKIETLQLRVTTF</value>
            <value>0</value>
         </instance>
         <instance weight="1.0">
            <value>VNDWVAAIGKNKQFM</value>
            <value>0</value>
         </instance>
         <instance weight="1.0">
            <value>IIFASNGKMIDYCCP</value>
            <value>0</value>
         </instance>
         <instance weight="1.0">
            <value>LPGKVEQSTLFSVTN</value>
            <value>0</value>
         </instance>
         <instance weight="1.0">
            <value>LSIPLHSIDTENSVSIQ</value>
            <value>0</value>
         </instance>
         <instance weight="1.0">
            <value>RKISSPAKDFITHRNQY</value>
            <value>0</value>
         </instance>
         <instance weight="1.0">
            <value>FQDRPTKDVKIVKCGEL</value>
            <value>0</value>
         </instance>
         <instance weight="1.0">
            <value>PIEMLERIRERVIGQLRQRNAC</value>
            <value>0</value>
         </instance>
         <instance weight="1.0">
            <value>SSSAESERSYKKSKKHKKKSK</value>
            <value>0</value>
         </instance>
         <instance weight="1.0">
            <value>VRWLAVHGLAVPTVSFLGSISAMQ</value>
            <value>0</value>
         </instance>
         <instance weight="1.0">
            <value>AFIRIIGFDNKRQVQIISFIA</value>
            <value>0</value>
         </instance>
         <instance weight="1.0">
            <value>LSLHNVRRSLADGF</value>
            <value>0</value>
         </instance>
         <instance weight="1.0">
            <value>AAAPSAPVVEEQTEF</value>
            <value>0</value>
         </instance>
         <instance weight="1.0">
            <value>DVNIGAPVVAGATVKA</value>
            <value>0</value>
         </instance>
         <instance weight="1.0">
            <value>AVQNLFNIQVESVKTV</value>
            <value>0</value>
         </instance>
         <instance weight="1.0">
            <value>AKAKVEEMNNIIAASR</value>
            <value>0</value>
         </instance>
         <instance weight="1.0">
            <value>VELIEAAEEKFGVDAS</value>
            <value>0</value>
         </instance>
         <instance weight="1.0">
            <value>AAALLERPEDAEEAVANE</value>
            <value>0</value>
         </instance>
         <instance weight="1.0">
            <value>FIDGNRIPEHLNIPAEAVV</value>
            <value>0</value>
         </instance>
         <instance weight="1.0">
            <value>ADATFPLYGFAHHAGYAT</value>
            <value>0</value>
         </instance>
         <instance weight="1.0">
            <value>RTKKRYLAFELISEEPA</value>
            <value>0</value>
         </instance>
         <instance weight="1.0">
            <value>TPKKPNSALRKVARVR</value>
            <value>0</value>
         </instance>
         <instance weight="1.0">
            <value>QRAQGDTGSPEVQVA</value>
            <value>0</value>
         </instance>
         <instance weight="1.0">
            <value>KLGEFAPTRKFGGH</value>
            <value>0</value>
         </instance>
         <instance weight="1.0">
            <value>KSGTLQEYRKREH</value>
            <value>0</value>
         </instance>
         <instance weight="1.0">
            <value>CGTWRLVYQRLKALEVLT</value>
            <value>0</value>
         </instance>
         <instance weight="1.0">
            <value>KDKVVQVEDSKPVKIIS</value>
            <value>0</value>
         </instance>
         <instance weight="1.0">
            <value>KTKEIARTEEHQETQL</value>
            <value>0</value>
         </instance>
         <instance weight="1.0">
            <value>ASIKEEERLDPKIS</value>
            <value>0</value>
         </instance>
         <instance weight="1.0">
            <value>GPTTVTGSVSGLK</value>
            <value>0</value>
         </instance>
         <instance weight="1.0">
            <value>LLICLFVVFIAS</value>
            <value>0</value>
         </instance>
         <instance weight="1.0">
            <value>PQHYHTPFEKI</value>
            <value>0</value>
         </instance>
         <instance weight="1.0">
            <value>AVAVAVTLLFLT</value>
            <value>0</value>
         </instance>
         <instance weight="1.0">
            <value>ELKGVPVRIEV</value>
            <value>0</value>
         </instance>
         <instance weight="1.0">
            <value>MFSFEVEKEQ</value>
            <value>0</value>
         </instance>
         <instance weight="1.0">
            <value>SMGKKKHVL</value>
            <value>0</value>
         </instance>
         <instance weight="1.0">
            <value>FRNIGEILELA</value>
            <value>0</value>
         </instance>
         <instance weight="1.0">
            <value>AFLDLVKFDK</value>
            <value>0</value>
         </instance>
         <instance weight="1.0">
            <value>PYNFICVQT</value>
            <value>0</value>
         </instance>
         <instance weight="1.0">
            <value>YQVLPDRSH</value>
            <value>0</value>
         </instance>
         <instance weight="1.0">
            <value>CQVYQRSCD</value>
            <value>0</value>
         </instance>
         <instance weight="1.0">
            <value>DLRKTSHVGSGAAAV</value>
            <value>0</value>
         </instance>
         <instance weight="1.0">
            <value>LDVLHKLRDQGNTIV</value>
            <value>0</value>
         </instance>
         <instance weight="1.0">
            <value>LQIDCVFCKTVLKTA</value>
            <value>0</value>
         </instance>
         <instance weight="1.0">
            <value>KPSCVPLMRCGGCCN</value>
            <value>0</value>
         </instance>
         <instance weight="1.0">
            <value>LREARSNVFKEVEAE</value>
            <value>0</value>
         </instance>
         <instance weight="1.0">
            <value>RGLATHFLEAMKENR</value>
            <value>0</value>
         </instance>
         <instance weight="1.0">
            <value>NFRKRHQGVIPLVGG</value>
            <value>0</value>
         </instance>
         <instance weight="1.0">
            <value>GKFADLPFKESLSDS</value>
            <value>0</value>
         </instance>
         <instance weight="1.0">
            <value>RSEEQKIELAREVTE</value>
            <value>0</value>
         </instance>
         <instance weight="1.0">
            <value>MVPQTTVTIDDPETA</value>
            <value>0</value>
         </instance>
         <instance weight="1.0">
            <value>RLEAIAHPRFPLVCQ</value>
            <value>0</value>
         </instance>
         <instance weight="1.0">
            <value>IVYAGFSIVNWGKMT</value>
            <value>0</value>
         </instance>
         <instance weight="1.0">
            <value>IPVYLEKAKKLQRHL</value>
            <value>0</value>
         </instance>
         <instance weight="1.0">
            <value>DFIDETEEVKEEYMS</value>
            <value>0</value>
         </instance>
         <instance weight="1.0">
            <value>TEGTVNLVQDPNGG</value>
            <value>0</value>
         </instance>
         <instance weight="1.0">
            <value>NLASLSNDRSADTSAAPHSPL</value>
            <value>0</value>
         </instance>
         <instance weight="1.0">
            <value>KVVEWWVDRLLINYP</value>
            <value>0</value>
         </instance>
         <instance weight="1.0">
            <value>AADDALSEAVREKAAYAAA</value>
            <value>0</value>
         </instance>
         <instance weight="1.0">
            <value>MRNELYQLWCVASAARGVAK</value>
            <value>0</value>
         </instance>
         <instance weight="1.0">
            <value>TRTDDKFFTPREIEQK</value>
            <value>0</value>
         </instance>
         <instance weight="1.0">
            <value>YFIIMFTSKKADKTEKSRLAAYVP</value>
            <value>0</value>
         </instance>
         <instance weight="1.0">
            <value>KGFFKAAGLFPLALMLSGCISYA</value>
            <value>0</value>
         </instance>
         <instance weight="1.0">
            <value>ETKGDNHVHVMIKELNKAFITP</value>
            <value>0</value>
         </instance>
         <instance weight="1.0">
            <value>ASQRPKALRSIKYCSCLANEGDNS</value>
            <value>0</value>
         </instance>
         <instance weight="1.0">
            <value>NYFLFNMAFADLLIALFNVGTSW</value>
            <value>0</value>
         </instance>
         <instance weight="1.0">
            <value>VVYDVTDQESFN</value>
            <value>0</value>
         </instance>
         <instance weight="1.0">
            <value>PLGVLLGKGF</value>
            <value>0</value>
         </instance>
         <instance weight="1.0">
            <value>DAGGKGALVDCTPAPTPTEDLT</value>
            <value>0</value>
         </instance>
         <instance weight="1.0">
            <value>TGEKPFTCPECGKSFARRSHL</value>
            <value>0</value>
         </instance>
      </instances>
	</body>
</dataset>
