# Supplementary material for: On Evaluating MHC-II Binding Peptide Prediction Methods
Source: PLoS One. 2008 Sep 24;3(9):e3268. doi: 10.1371/journal.pone.0003268 (PMC2533399; doi:10.1371/journal.pone.0003268)
Supplement: Dataset S1 — Datasets derived from MHCPEP database (0.36 MB ZIP) [file pone.0003268.s002.zip › MHCPEP/WUPDS/I-Ak.xrff]

<?xml version="1.0" encoding="utf-8"?>

<!DOCTYPE dataset
[
   <!ELEMENT dataset (header,body)>
   <!ATTLIST dataset name CDATA #REQUIRED>
   <!ATTLIST dataset version CDATA "3.5.4">

   <!ELEMENT header (notes?,attributes)>
   <!ELEMENT body (instances)>
   <!ELEMENT notes ANY>

   <!ELEMENT attributes (attribute+)>
   <!ELEMENT attribute (labels?,metadata?,attributes?)>
   <!ATTLIST attribute name CDATA #REQUIRED>
   <!ATTLIST attribute type (numeric|date|nominal|string|relational) #REQUIRED>
   <!ATTLIST attribute format CDATA #IMPLIED>
   <!ATTLIST attribute class (yes|no) "no">
   <!ELEMENT labels (label*)>
   <!ELEMENT label ANY>
   <!ELEMENT metadata (property*)>
   <!ELEMENT property ANY>
   <!ATTLIST property name CDATA #REQUIRED>

   <!ELEMENT instances (instance*)>
   <!ELEMENT instance (value*)>
   <!ATTLIST instance type (normal|sparse) "normal">
   <!ATTLIST instance weight CDATA #IMPLIED>
   <!ELEMENT value (#PCDATA|instances)*>
   <!ATTLIST value index CDATA #IMPLIED>
   <!ATTLIST value missing (yes|no) "no">
]
>
<dataset name="I-Ak" version="3.5.3">
   <header>
     <attributes>
        <attribute name="Seq" type="string"/>
        <attribute class="yes" name="class" type="nominal">
           <labels>
              <label>0</label>
              <label>1</label>
           </labels>
        </attribute>
     </attributes>
   </header>

   <body>
      <instances>
         <instance weight="1.0">
            <value>EKDDLSVEAEIAHQIA</value>
            <value>1</value>
         </instance>
         <instance weight="0.010526315789473684">
            <value>DYGILQINSR</value>
            <value>1</value>
         </instance>
         <instance weight="0.09090909090909091">
            <value>DYAILQINSR</value>
            <value>1</value>
         </instance>
         <instance weight="0.09090909090909091">
            <value>DYGALQINSR</value>
            <value>1</value>
         </instance>
         <instance weight="0.09090909090909091">
            <value>DYGILAINSR</value>
            <value>1</value>
         </instance>
         <instance weight="0.09090909090909091">
            <value>DYGILQIASR</value>
            <value>1</value>
         </instance>
         <instance weight="0.09090909090909091">
            <value>DYGILQINAR</value>
            <value>1</value>
         </instance>
         <instance weight="0.09090909090909091">
            <value>DYGIFQINSR</value>
            <value>1</value>
         </instance>
         <instance weight="0.09090909090909091">
            <value>DYGIVQINSR</value>
            <value>1</value>
         </instance>
         <instance weight="0.09090909090909091">
            <value>DYGIIQINSR</value>
            <value>1</value>
         </instance>
         <instance weight="0.5">
            <value>ISQAVHAAHAEINEAGR</value>
            <value>1</value>
         </instance>
         <instance weight="1.0">
            <value>HNTNGVTAACSHE</value>
            <value>1</value>
         </instance>
         <instance weight="0.5">
            <value>FISEAIIHVLHSR</value>
            <value>1</value>
         </instance>
         <instance weight="0.010526315789473684">
            <value>NTDGSTDYGILQINSR</value>
            <value>1</value>
         </instance>
         <instance weight="1.0">
            <value>NLCNIPCSALLSS</value>
            <value>1</value>
         </instance>
         <instance weight="1.0">
            <value>SALLSSDITASVNCAK</value>
            <value>1</value>
         </instance>
         <instance weight="0.5">
            <value>KAERADLIAYLKQATAK</value>
            <value>1</value>
         </instance>
         <instance weight="0.058823529411764705">
            <value>FESNFNTQATNR</value>
            <value>1</value>
         </instance>
         <instance weight="0.058823529411764705">
            <value>ESNFNTQATNR</value>
            <value>1</value>
         </instance>
         <instance weight="0.5">
            <value>SNFNTQATNR</value>
            <value>1</value>
         </instance>
         <instance weight="0.5">
            <value>NFNTQATNR</value>
            <value>1</value>
         </instance>
         <instance weight="0.058823529411764705">
            <value>FESNFNTQATN</value>
            <value>1</value>
         </instance>
         <instance weight="0.058823529411764705">
            <value>AESNFNTQATNR</value>
            <value>1</value>
         </instance>
         <instance weight="0.058823529411764705">
            <value>FASNFNTQATNR</value>
            <value>1</value>
         </instance>
         <instance weight="0.058823529411764705">
            <value>FEANFNTQATNR</value>
            <value>1</value>
         </instance>
         <instance weight="0.058823529411764705">
            <value>FESAFNTQATNR</value>
            <value>1</value>
         </instance>
         <instance weight="0.058823529411764705">
            <value>FESNANTQATNR</value>
            <value>1</value>
         </instance>
         <instance weight="0.058823529411764705">
            <value>FESNFATQATNR</value>
            <value>1</value>
         </instance>
         <instance weight="0.058823529411764705">
            <value>FESNFNAQATNR</value>
            <value>1</value>
         </instance>
         <instance weight="0.058823529411764705">
            <value>FESNFNTAATNR</value>
            <value>1</value>
         </instance>
         <instance weight="0.058823529411764705">
            <value>FESNFNTQAANR</value>
            <value>1</value>
         </instance>
         <instance weight="0.058823529411764705">
            <value>FESNFNTQATAR</value>
            <value>1</value>
         </instance>
         <instance weight="0.058823529411764705">
            <value>FESNFNTQATNA</value>
            <value>1</value>
         </instance>
         <instance weight="0.058823529411764705">
            <value>FESNYNTQATNR</value>
            <value>1</value>
         </instance>
         <instance weight="0.058823529411764705">
            <value>FESNFNVQATNR</value>
            <value>1</value>
         </instance>
         <instance weight="0.058823529411764705">
            <value>FESNFNTRATNY</value>
            <value>1</value>
         </instance>
         <instance weight="0.5">
            <value>GFSYTDANKNKGIT</value>
            <value>1</value>
         </instance>
         <instance weight="0.5">
            <value>KPNILNCYVTQFHPPH</value>
            <value>1</value>
         </instance>
         <instance weight="0.5">
            <value>CYVTQFHPPHIEIQML</value>
            <value>1</value>
         </instance>
         <instance weight="1.0">
            <value>GKKIPKVEMSDMSFSK</value>
            <value>1</value>
         </instance>
         <instance weight="0.5">
            <value>SFSKDWSFYILAHTEF</value>
            <value>1</value>
         </instance>
         <instance weight="0.5">
            <value>SFYILAHTEFTPTETD</value>
            <value>1</value>
         </instance>
         <instance weight="1.0">
            <value>ASMAEPKTVYWDRDM</value>
            <value>1</value>
         </instance>
         <instance weight="0.5">
            <value>GFTYTDANKNKGIT</value>
            <value>1</value>
         </instance>
         <instance weight="0.3333333333333333">
            <value>TGKICNNPHRILDGIDCTLID</value>
            <value>1</value>
         </instance>
         <instance weight="0.3333333333333333">
            <value>CNNPHRILDGIDCTLIDALLGDPHCDGFQNEKWDL</value>
            <value>1</value>
         </instance>
         <instance weight="0.3333333333333333">
            <value>TGKICNNPHRILDGRACTLIDALLGDPHCDVFQNETWDL</value>
            <value>1</value>
         </instance>
         <instance weight="1.0">
            <value>PSDKHIEQYLKKIKNSIS</value>
            <value>1</value>
         </instance>
         <instance weight="1.0">
            <value>SDYEGRLIQNSLTI</value>
            <value>1</value>
         </instance>
         <instance weight="0.5">
            <value>IASNENMETMESSTL</value>
            <value>1</value>
         </instance>
         <instance weight="1.0">
            <value>RTLYQNVGTYVSVGTSTLNK</value>
            <value>1</value>
         </instance>
         <instance weight="1.0">
            <value>VYQILAIYATVGSLSLAIMMAG</value>
            <value>1</value>
         </instance>
         <instance weight="1.0">
            <value>SAAFEDLRVLSFIRG</value>
            <value>1</value>
         </instance>
         <instance weight="0.25">
            <value>AVVKKGTDFQLNQLE</value>
            <value>1</value>
         </instance>
         <instance weight="0.25">
            <value>KKGTDFQLNQLEGKKG</value>
            <value>1</value>
         </instance>
         <instance weight="0.5">
            <value>EYVRFDSFVGEYRAVT</value>
            <value>1</value>
         </instance>
         <instance weight="0.05555555555555555">
            <value>EENLRFDSDVGEFRAV</value>
            <value>1</value>
         </instance>
         <instance weight="0.3333333333333333">
            <value>YEDENLYEGLNLDDCSMYE</value>
            <value>1</value>
         </instance>
         <instance weight="0.3333333333333333">
            <value>EYILYNKGIMGEDSYPY</value>
            <value>1</value>
         </instance>
         <instance weight="0.3333333333333333">
            <value>RSYLDAWVCEQLAT</value>
            <value>1</value>
         </instance>
         <instance weight="0.5">
            <value>NSERHFVHQFQPFCYF</value>
            <value>1</value>
         </instance>
         <instance weight="0.5">
            <value>HQFQPFCYFTNT</value>
            <value>1</value>
         </instance>
         <instance weight="0.010526315789473684">
            <value>DGSTDYGILQINSRW</value>
            <value>1</value>
         </instance>
         <instance weight="0.010526315789473684">
            <value>GSTDYGILQINSRWWC</value>
            <value>1</value>
         </instance>
         <instance weight="0.010526315789473684">
            <value>QATNRNTDGSTDYGILQINSRWWCNDGR</value>
            <value>1</value>
         </instance>
         <instance weight="0.5">
            <value>FISDAIIHVLHSK</value>
            <value>1</value>
         </instance>
         <instance weight="1.0">
            <value>NPHRILDGI</value>
            <value>1</value>
         </instance>
         <instance weight="1.0">
            <value>LEFITEGFTWTGVTQNGGSNA</value>
            <value>1</value>
         </instance>
         <instance weight="0.125">
            <value>RNRCKGTDVQAWIRGCRL</value>
            <value>1</value>
         </instance>
         <instance weight="1.0">
            <value>YWERETQKAKGNE</value>
            <value>1</value>
         </instance>
         <instance weight="1.0">
            <value>VNTFVHESLADVQA</value>
            <value>1</value>
         </instance>
         <instance weight="1.0">
            <value>MQWNSTTFHQTLQ</value>
            <value>1</value>
         </instance>
         <instance weight="1.0">
            <value>KYALADASLKMADPNR</value>
            <value>1</value>
         </instance>
         <instance weight="0.5">
            <value>IIANDQGNRTTPSY</value>
            <value>1</value>
         </instance>
         <instance weight="1.0">
            <value>TPRRGEVYTCHVEHP</value>
            <value>1</value>
         </instance>
         <instance weight="0.5">
            <value>KVHGSLARAGKVRGQTPKVAKQ</value>
            <value>1</value>
         </instance>
         <instance weight="0.5">
            <value>AGKVRGQTPKVAKQEKKKKKT</value>
            <value>1</value>
         </instance>
         <instance weight="0.3333333333333333">
            <value>EPLVPLDNHIPENAQPG</value>
            <value>1</value>
         </instance>
         <instance weight="0.010526315789473684">
            <value>DGSTDYGILQINS</value>
            <value>1</value>
         </instance>
         <instance weight="0.010526315789473684">
            <value>STDYGILQINSR</value>
            <value>1</value>
         </instance>
         <instance weight="0.010526315789473684">
            <value>TDYGILQINSRW</value>
            <value>1</value>
         </instance>
         <instance weight="0.010526315789473684">
            <value>DYGILQINSRWW</value>
            <value>1</value>
         </instance>
         <instance weight="0.010526315789473684">
            <value>GSTDYGILQINSR</value>
            <value>1</value>
         </instance>
         <instance weight="0.010526315789473684">
            <value>STDYGILQINSRW</value>
            <value>1</value>
         </instance>
         <instance weight="0.010526315789473684">
            <value>TDYGILQINSRWW</value>
            <value>1</value>
         </instance>
         <instance weight="0.010526315789473684">
            <value>DYGILQINSRWWC</value>
            <value>1</value>
         </instance>
         <instance weight="0.010526315789473684">
            <value>DGSTDYGILQINSR</value>
            <value>1</value>
         </instance>
         <instance weight="0.010526315789473684">
            <value>GSTDYGILQINSRW</value>
            <value>1</value>
         </instance>
         <instance weight="0.010526315789473684">
            <value>STDYGILQINSRWW</value>
            <value>1</value>
         </instance>
         <instance weight="0.010526315789473684">
            <value>TDYGILQINSRWWC</value>
            <value>1</value>
         </instance>
         <instance weight="0.010526315789473684">
            <value>DYGILQINSRWWCN</value>
            <value>1</value>
         </instance>
         <instance weight="0.010526315789473684">
            <value>TDGSTDYGILQINSR</value>
            <value>1</value>
         </instance>
         <instance weight="0.010526315789473684">
            <value>GSTDYGILQINSRWW</value>
            <value>1</value>
         </instance>
         <instance weight="0.010526315789473684">
            <value>STDYGILQINSRWWC</value>
            <value>1</value>
         </instance>
         <instance weight="0.010526315789473684">
            <value>TDYGILQINSRWWCN</value>
            <value>1</value>
         </instance>
         <instance weight="0.010526315789473684">
            <value>DYGILQINSRWWCND</value>
            <value>1</value>
         </instance>
         <instance weight="0.010526315789473684">
            <value>TDGSTDYGILQINSRW</value>
            <value>1</value>
         </instance>
         <instance weight="0.010526315789473684">
            <value>DGSTDYGILQINSRWW</value>
            <value>1</value>
         </instance>
         <instance weight="0.010526315789473684">
            <value>STDYGILQINSRWWCN</value>
            <value>1</value>
         </instance>
         <instance weight="0.010526315789473684">
            <value>TDYGILQINSRWWCND</value>
            <value>1</value>
         </instance>
         <instance weight="0.010526315789473684">
            <value>DYGILQINSRWWCNDG</value>
            <value>1</value>
         </instance>
         <instance weight="0.010526315789473684">
            <value>RNTDGSTDYGILQINSR</value>
            <value>1</value>
         </instance>
         <instance weight="0.010526315789473684">
            <value>NTDGSTDYGILQINSRW</value>
            <value>1</value>
         </instance>
         <instance weight="0.010526315789473684">
            <value>TDGSTDYGILQINSRWW</value>
            <value>1</value>
         </instance>
         <instance weight="0.010526315789473684">
            <value>DGSTDYGILQINSRWWC</value>
            <value>1</value>
         </instance>
         <instance weight="0.010526315789473684">
            <value>GSTDYGILQINSRWWCN</value>
            <value>1</value>
         </instance>
         <instance weight="0.010526315789473684">
            <value>STDYGILQINSRWWCND</value>
            <value>1</value>
         </instance>
         <instance weight="0.010526315789473684">
            <value>TDYGILQINSRWWCNDG</value>
            <value>1</value>
         </instance>
         <instance weight="0.010526315789473684">
            <value>DYGILQINSRWWCNDGA</value>
            <value>1</value>
         </instance>
         <instance weight="0.010526315789473684">
            <value>NRNTDGSTDYGILQINSR</value>
            <value>1</value>
         </instance>
         <instance weight="0.010526315789473684">
            <value>RNTDGSTDYGILQINSRW</value>
            <value>1</value>
         </instance>
         <instance weight="0.010526315789473684">
            <value>NTDGSTDYGILQINSRWW</value>
            <value>1</value>
         </instance>
         <instance weight="0.010526315789473684">
            <value>TDGSTDYGILQINSRWWC</value>
            <value>1</value>
         </instance>
         <instance weight="0.010526315789473684">
            <value>DGSTDYGILQINSRWWCN</value>
            <value>1</value>
         </instance>
         <instance weight="0.010526315789473684">
            <value>GSTDYGILQINSRWWCND</value>
            <value>1</value>
         </instance>
         <instance weight="0.010526315789473684">
            <value>STDYGILQINSRWWCNDG</value>
            <value>1</value>
         </instance>
         <instance weight="0.010526315789473684">
            <value>TDYGILQINSRWWCNDGR</value>
            <value>1</value>
         </instance>
         <instance weight="0.010526315789473684">
            <value>DYGILQINSRWWCNDGRT</value>
            <value>1</value>
         </instance>
         <instance weight="0.010526315789473684">
            <value>TNRNTDGSTDYGILQINSR</value>
            <value>1</value>
         </instance>
         <instance weight="0.010526315789473684">
            <value>NRNTDGSTDYGILQINSRW</value>
            <value>1</value>
         </instance>
         <instance weight="0.010526315789473684">
            <value>RNTDGSTDYGILQINSRWW</value>
            <value>1</value>
         </instance>
         <instance weight="0.010526315789473684">
            <value>NTDGSTDYGILQINSRWWC</value>
            <value>1</value>
         </instance>
         <instance weight="0.010526315789473684">
            <value>TDGSTDYGILQINSRWWCN</value>
            <value>1</value>
         </instance>
         <instance weight="0.010526315789473684">
            <value>DGSTDYGILQINSRWWCND</value>
            <value>1</value>
         </instance>
         <instance weight="0.010526315789473684">
            <value>GSTDYGILQINSRWWCNDG</value>
            <value>1</value>
         </instance>
         <instance weight="0.010526315789473684">
            <value>STDYGILQINSRWWCNDGR</value>
            <value>1</value>
         </instance>
         <instance weight="0.010526315789473684">
            <value>TDYGILQINSRWWCNDGRT</value>
            <value>1</value>
         </instance>
         <instance weight="0.010526315789473684">
            <value>DYGILQINSRWWCNDGRTP</value>
            <value>1</value>
         </instance>
         <instance weight="0.010526315789473684">
            <value>DGSTDYGILQINSRWWA</value>
            <value>1</value>
         </instance>
         <instance weight="0.010526315789473684">
            <value>DGSTDYGILQINSRWWAA</value>
            <value>1</value>
         </instance>
         <instance weight="0.010526315789473684">
            <value>DGSTDYGILQINSRA</value>
            <value>1</value>
         </instance>
         <instance weight="0.010526315789473684">
            <value>DGSTDYGILQINSRAA</value>
            <value>1</value>
         </instance>
         <instance weight="0.010526315789473684">
            <value>DGSTDYGILQINSRWA</value>
            <value>1</value>
         </instance>
         <instance weight="0.010526315789473684">
            <value>DGSTDYGILQINSRAW</value>
            <value>1</value>
         </instance>
         <instance weight="0.010526315789473684">
            <value>DGSTDYGILQINSRF</value>
            <value>1</value>
         </instance>
         <instance weight="0.010526315789473684">
            <value>DGSTDYGILQINSRFF</value>
            <value>1</value>
         </instance>
         <instance weight="0.010526315789473684">
            <value>DGSTDYGILQINSRWF</value>
            <value>1</value>
         </instance>
         <instance weight="0.010526315789473684">
            <value>DGSTDYGILQINSRFW</value>
            <value>1</value>
         </instance>
         <instance weight="0.010526315789473684">
            <value>DGSTDYGILQINSRFA</value>
            <value>1</value>
         </instance>
         <instance weight="0.010526315789473684">
            <value>DGSTDYGILQINSRAF</value>
            <value>1</value>
         </instance>
         <instance weight="0.010526315789473684">
            <value>DGSTDYGILQINSRQQ</value>
            <value>1</value>
         </instance>
         <instance weight="1.0">
            <value>DQIEVTNATELVQSSSTGKICNN</value>
            <value>1</value>
         </instance>
         <instance weight="1.0">
            <value>DYASLRSLVASSGTLEFITE</value>
            <value>1</value>
         </instance>
         <instance weight="1.0">
            <value>QQTIIPNIGSRPWVRGLSSR</value>
            <value>1</value>
         </instance>
         <instance weight="1.0">
            <value>APRGYFKMRTGKSSIMRSDA</value>
            <value>1</value>
         </instance>
         <instance weight="1.0">
            <value>PPVPVSKVVSTDEYVARTNIYYHA</value>
            <value>1</value>
         </instance>
         <instance weight="1.0">
            <value>VSGLQYRVFRIHLPDP</value>
            <value>1</value>
         </instance>
         <instance weight="1.0">
            <value>EQMFVRHLFNRAGTVG</value>
            <value>1</value>
         </instance>
         <instance weight="0.09090909090909091">
            <value>DKGILQINSR</value>
            <value>1</value>
         </instance>
         <instance weight="0.09090909090909091">
            <value>DYGIKQINSR</value>
            <value>1</value>
         </instance>
         <instance weight="0.09090909090909091">
            <value>DYGILQIKSR</value>
            <value>1</value>
         </instance>
         <instance weight="0.010526315789473684">
            <value>DGSTDYGILQINSRW</value>
            <value>1</value>
         </instance>
         <instance weight="0.5">
            <value>YVRFDSFVGEYRAVT</value>
            <value>1</value>
         </instance>
         <instance weight="0.5">
            <value>LGNWVCAAKFESNFNTQAT</value>
            <value>1</value>
         </instance>
         <instance weight="0.5">
            <value>AAKFESNFNTQAT</value>
            <value>1</value>
         </instance>
         <instance weight="0.010526315789473684">
            <value>TDYGILQINSR</value>
            <value>1</value>
         </instance>
         <instance weight="1.0">
            <value>DGNGMNAWVAWRNRCK</value>
            <value>1</value>
         </instance>
         <instance weight="0.125">
            <value>MNAWVAWRNRCKGTDV</value>
            <value>1</value>
         </instance>
         <instance weight="0.125">
            <value>AWVAWRNRCKGTDVQAWIRGARL</value>
            <value>1</value>
         </instance>
         <instance weight="0.125">
            <value>AWRNRCKGTDVQAWIRGALR</value>
            <value>1</value>
         </instance>
         <instance weight="0.125">
            <value>RNRCKGTDVQAWIRGALR</value>
            <value>1</value>
         </instance>
         <instance weight="0.5">
            <value>EEDFHVDQVTTVKVPM</value>
            <value>1</value>
         </instance>
         <instance weight="0.5">
            <value>EEDFHVDQATTVKVPM</value>
            <value>1</value>
         </instance>
         <instance weight="0.5">
            <value>ISQAVHAAHAEINE</value>
            <value>1</value>
         </instance>
         <instance weight="0.5">
            <value>LFCGCGHEALTGTEKLIETY</value>
            <value>1</value>
         </instance>
         <instance weight="0.5">
            <value>TGTEKLIETYFSKNYQDYEY</value>
            <value>1</value>
         </instance>
         <instance weight="1.0">
            <value>FYTTGAVRQIFGDYKTTICG</value>
            <value>1</value>
         </instance>
         <instance weight="1.0">
            <value>QKGRGSRGQHQAHSLERVCH</value>
            <value>1</value>
         </instance>
         <instance weight="0.5">
            <value>NTWTTCQSIAFPSK</value>
            <value>1</value>
         </instance>
         <instance weight="0.5">
            <value>WTTCQSIAFPSKTSASIGSL</value>
            <value>1</value>
         </instance>
         <instance weight="1.0">
            <value>SKTSASIGSLCADARMYGVL</value>
            <value>1</value>
         </instance>
         <instance weight="0.2">
            <value>DSAFDVLSFTAEEKAGVYK</value>
            <value>1</value>
         </instance>
         <instance weight="0.2">
            <value>DSAFDVLSFTAEEKA</value>
            <value>1</value>
         </instance>
         <instance weight="0.2">
            <value>SAFDVLSFTAEEKA</value>
            <value>1</value>
         </instance>
         <instance weight="0.2">
            <value>SAFDVLGFTAEEKA</value>
            <value>1</value>
         </instance>
         <instance weight="0.2">
            <value>SAFDVLSFTPEEKA</value>
            <value>1</value>
         </instance>
         <instance weight="1.0">
            <value>HRGAIEWEGIESG</value>
            <value>1</value>
         </instance>
         <instance weight="0.25">
            <value>KGTDFQLNQLEGKKG</value>
            <value>1</value>
         </instance>
         <instance weight="0.3333333333333333">
            <value>SYLDAWVCEQLAT</value>
            <value>1</value>
         </instance>
         <instance weight="0.125">
            <value>RNRCKGTDVQAWI</value>
            <value>1</value>
         </instance>
         <instance weight="0.125">
            <value>KGTDVQAWIRGCRL</value>
            <value>1</value>
         </instance>
         <instance weight="0.16666666666666666">
            <value>KPVSQMRMATPLLMRPMSM</value>
            <value>1</value>
         </instance>
         <instance weight="0.16666666666666666">
            <value>KPVSQARMATPLLMRPMSM</value>
            <value>1</value>
         </instance>
         <instance weight="0.16666666666666666">
            <value>KPVSQMRAATPLLMRPMSM</value>
            <value>1</value>
         </instance>
         <instance weight="0.16666666666666666">
            <value>KPVSQMRMATALLMRPMSM</value>
            <value>1</value>
         </instance>
         <instance weight="0.16666666666666666">
            <value>KPVSQMRMATPALMRPMSM</value>
            <value>1</value>
         </instance>
         <instance weight="0.16666666666666666">
            <value>KPVSQMRMATPLLARPMSM</value>
            <value>1</value>
         </instance>
         <instance weight="0.5">
            <value>IFAGIKKKERADLIAYL</value>
            <value>1</value>
         </instance>
         <instance weight="0.125">
            <value>RNRCKGTDVQAWIRGARL</value>
            <value>1</value>
         </instance>
         <instance weight="0.5">
            <value>DLIKYLKQATSS</value>
            <value>1</value>
         </instance>
         <instance weight="0.5">
            <value>IKYLKQATSS</value>
            <value>1</value>
         </instance>
         <instance weight="0.5">
            <value>YIYADGKMVNEALVRQGLAK</value>
            <value>1</value>
         </instance>
         <instance weight="0.5">
            <value>NEALVRQGLAKVAYVYKPNNT</value>
            <value>1</value>
         </instance>
         <instance weight="0.010526315789473684">
            <value>AGSTDYGILQINSR</value>
            <value>1</value>
         </instance>
         <instance weight="0.010526315789473684">
            <value>DASTDYGILQINSR</value>
            <value>1</value>
         </instance>
         <instance weight="0.010526315789473684">
            <value>DGATDYGILQINSR</value>
            <value>1</value>
         </instance>
         <instance weight="0.010526315789473684">
            <value>DGSADYGILQINSR</value>
            <value>1</value>
         </instance>
         <instance weight="0.010526315789473684">
            <value>DGSTDAGILQINSR</value>
            <value>1</value>
         </instance>
         <instance weight="0.010526315789473684">
            <value>DGSTDYAILQINSR</value>
            <value>1</value>
         </instance>
         <instance weight="0.010526315789473684">
            <value>DGSTDYGALQINSR</value>
            <value>1</value>
         </instance>
         <instance weight="0.010526315789473684">
            <value>DGSTDYGIAQINSR</value>
            <value>1</value>
         </instance>
         <instance weight="0.010526315789473684">
            <value>DGSTDYGILAINSR</value>
            <value>1</value>
         </instance>
         <instance weight="0.010526315789473684">
            <value>DGSTDYGILQANSR</value>
            <value>1</value>
         </instance>
         <instance weight="0.010526315789473684">
            <value>DGSTDYGILQIASR</value>
            <value>1</value>
         </instance>
         <instance weight="0.010526315789473684">
            <value>DGSTDYGILQINAR</value>
            <value>1</value>
         </instance>
         <instance weight="0.010526315789473684">
            <value>DGSTDYGILQINSA</value>
            <value>1</value>
         </instance>
         <instance weight="0.010526315789473684">
            <value>DGSTAYGILQINSR</value>
            <value>1</value>
         </instance>
         <instance weight="0.5">
            <value>IIANAQGNRTTPSY</value>
            <value>1</value>
         </instance>
         <instance weight="0.3333333333333333">
            <value>EPLVPLDNHIPENAQPGY</value>
            <value>1</value>
         </instance>
         <instance weight="0.3333333333333333">
            <value>EPLVPLANHIPENAQPGY</value>
            <value>1</value>
         </instance>
         <instance weight="0.5">
            <value>AILLDKGNKEFLSAGY</value>
            <value>1</value>
         </instance>
         <instance weight="0.5">
            <value>AILLAKGNKEFLSAGY</value>
            <value>1</value>
         </instance>
         <instance weight="0.3333333333333333">
            <value>DPFKGDDENEENPTEPSY</value>
            <value>1</value>
         </instance>
         <instance weight="0.3333333333333333">
            <value>DPFKGDAENEENPTLPSY</value>
            <value>1</value>
         </instance>
         <instance weight="0.3333333333333333">
            <value>DPFKGADENEENPTLPSY</value>
            <value>1</value>
         </instance>
         <instance weight="0.05555555555555555">
            <value>FVRFDSDVGEERAVTELY</value>
            <value>1</value>
         </instance>
         <instance weight="0.05555555555555555">
            <value>FVRFASDVGEERAVTELY</value>
            <value>1</value>
         </instance>
         <instance weight="1.0">
            <value>FVAFDSAVGAARAVTELY</value>
            <value>1</value>
         </instance>
         <instance weight="0.25">
            <value>KGTDFQLNQLEGKKGY</value>
            <value>1</value>
         </instance>
         <instance weight="1.0">
            <value>KGTAFQLNQLEGKKGY</value>
            <value>1</value>
         </instance>
         <instance weight="0.3333333333333333">
            <value>YILYNKGIMGEDSYPY</value>
            <value>1</value>
         </instance>
         <instance weight="0.3333333333333333">
            <value>YILYAKGIMGEDSYPY</value>
            <value>1</value>
         </instance>
         <instance weight="0.3333333333333333">
            <value>SFLDAWVCEQLATY</value>
            <value>1</value>
         </instance>
         <instance weight="0.3333333333333333">
            <value>EDENLYEGINLDDCSMY</value>
            <value>1</value>
         </instance>
         <instance weight="0.3333333333333333">
            <value>EDEALYEGLNLDDCSMY</value>
            <value>1</value>
         </instance>
         <instance weight="0.5">
            <value>RYLENGKETLQRTDAPLEDARRLKAIYEKKK</value>
            <value>1</value>
         </instance>
         <instance weight="0.5">
            <value>IASNENMDAMESSTL</value>
            <value>1</value>
         </instance>
         <instance weight="0.5">
            <value>LEDARRLKAIYEKKK</value>
            <value>1</value>
         </instance>
         <instance weight="0.010526315789473684">
            <value>DGSTEYGILQINSR</value>
            <value>1</value>
         </instance>
         <instance weight="0.010526315789473684">
            <value>DGSTCYGILQINSR</value>
            <value>1</value>
         </instance>
         <instance weight="0.010526315789473684">
            <value>DGSTSYGILQINSR</value>
            <value>1</value>
         </instance>
         <instance weight="0.010526315789473684">
            <value>DGSTRYGILQINSR</value>
            <value>1</value>
         </instance>
         <instance weight="0.010526315789473684">
            <value>DGSTNYGILQINSR</value>
            <value>1</value>
         </instance>
         <instance weight="0.010526315789473684">
            <value>DGSTQYGILQINSR</value>
            <value>1</value>
         </instance>
         <instance weight="0.010526315789473684">
            <value>DGSTHYGILQINSR</value>
            <value>1</value>
         </instance>
         <instance weight="0.010526315789473684">
            <value>DGSTTYGILQINSR</value>
            <value>1</value>
         </instance>
         <instance weight="0.010526315789473684">
            <value>DGSTLYGILQINSR</value>
            <value>1</value>
         </instance>
         <instance weight="0.010526315789473684">
            <value>DGSTPYGILQINSR</value>
            <value>1</value>
         </instance>
         <instance weight="0.010526315789473684">
            <value>DGSTGYGILQINSR</value>
            <value>1</value>
         </instance>
         <instance weight="0.05555555555555555">
            <value>AVRFDSDVGEFRAVTELY</value>
            <value>1</value>
         </instance>
         <instance weight="0.05555555555555555">
            <value>FARFDSDVGEFRAVTELY</value>
            <value>1</value>
         </instance>
         <instance weight="0.05555555555555555">
            <value>FVAFDSDVGEFRAVTELY</value>
            <value>1</value>
         </instance>
         <instance weight="0.05555555555555555">
            <value>FVRADSDVGEFRAVTELY</value>
            <value>1</value>
         </instance>
         <instance weight="0.05555555555555555">
            <value>FVRFDADVGEFRAVTELY</value>
            <value>1</value>
         </instance>
         <instance weight="0.05555555555555555">
            <value>FVRFDSAVGEFRAVTELY</value>
            <value>1</value>
         </instance>
         <instance weight="0.05555555555555555">
            <value>FVRFDSDAGEFRAVTELY</value>
            <value>1</value>
         </instance>
         <instance weight="0.05555555555555555">
            <value>FVRFDSDVAEFRAVTELY</value>
            <value>1</value>
         </instance>
         <instance weight="0.05555555555555555">
            <value>FVRFDSDVGAFRAVTELY</value>
            <value>1</value>
         </instance>
         <instance weight="0.05555555555555555">
            <value>FVRFDSDVGEARAVTELY</value>
            <value>1</value>
         </instance>
         <instance weight="0.05555555555555555">
            <value>FVRFDSDVGEFAAVTELY</value>
            <value>1</value>
         </instance>
         <instance weight="0.05555555555555555">
            <value>FVRFDSDVGEFRAATELY</value>
            <value>1</value>
         </instance>
         <instance weight="0.05555555555555555">
            <value>FVRFDSDVGEFRAVAELY</value>
            <value>1</value>
         </instance>
         <instance weight="0.05555555555555555">
            <value>FVRFDSDVGEFRAVTALY</value>
            <value>1</value>
         </instance>
         <instance weight="0.05555555555555555">
            <value>FVRFDSDVGEFRAVTEAY</value>
            <value>1</value>
         </instance>
         <instance weight="1.0">
            <value>RSWGLETDEALFLAGA</value>
            <value>0</value>
         </instance>
         <instance weight="1.0">
            <value>NLLRSKTFIA</value>
            <value>0</value>
         </instance>
         <instance weight="1.0">
            <value>ALPHAILRLD</value>
            <value>0</value>
         </instance>
         <instance weight="1.0">
            <value>EITGGDMFID</value>
            <value>0</value>
         </instance>
         <instance weight="1.0">
            <value>GYCHKQPGWV</value>
            <value>0</value>
         </instance>
         <instance weight="1.0">
            <value>KLDIPVFPTI</value>
            <value>0</value>
         </instance>
         <instance weight="1.0">
            <value>TYQWWKMMGL</value>
            <value>0</value>
         </instance>
         <instance weight="1.0">
            <value>LKAHRALESI</value>
            <value>0</value>
         </instance>
         <instance weight="1.0">
            <value>HASKELNVYN</value>
            <value>0</value>
         </instance>
         <instance weight="1.0">
            <value>LKMKALADLG</value>
            <value>0</value>
         </instance>
         <instance weight="1.0">
            <value>PELAGSLGTYSILWQIE</value>
            <value>0</value>
         </instance>
         <instance weight="1.0">
            <value>KLVAMTGDGTNDA</value>
            <value>0</value>
         </instance>
         <instance weight="1.0">
            <value>IGFSIFISGIQAY</value>
            <value>0</value>
         </instance>
         <instance weight="1.0">
            <value>PQLNPNPWFYIMLMSW</value>
            <value>0</value>
         </instance>
         <instance weight="1.0">
            <value>TGLFCLMISFLLL</value>
            <value>0</value>
         </instance>
         <instance weight="1.0">
            <value>DTSLRIFKWVPVVDPQ</value>
            <value>0</value>
         </instance>
         <instance weight="1.0">
            <value>VHDGGPEDPRVGVIRVK</value>
            <value>0</value>
         </instance>
         <instance weight="1.0">
            <value>PKLSLNHVEEDG</value>
            <value>0</value>
         </instance>
         <instance weight="1.0">
            <value>QRLTLQEHKMV</value>
            <value>0</value>
         </instance>
         <instance weight="1.0">
            <value>DMNAIKALPE</value>
            <value>0</value>
         </instance>
         <instance weight="1.0">
            <value>EGFARRILS</value>
            <value>0</value>
         </instance>
         <instance weight="1.0">
            <value>QLQFNIEQRNL</value>
            <value>0</value>
         </instance>
         <instance weight="1.0">
            <value>FTIYDAEGSVDV</value>
            <value>0</value>
         </instance>
         <instance weight="1.0">
            <value>QRKLKTQKERLE</value>
            <value>0</value>
         </instance>
         <instance weight="1.0">
            <value>PGGGTALLRCRA</value>
            <value>0</value>
         </instance>
         <instance weight="1.0">
            <value>GIVRIPLHKGKS</value>
            <value>0</value>
         </instance>
         <instance weight="1.0">
            <value>LFDLYVNTCPGQ</value>
            <value>0</value>
         </instance>
         <instance weight="1.0">
            <value>FGHAIRQVVLHT</value>
            <value>0</value>
         </instance>
         <instance weight="1.0">
            <value>SQGCSRDTSRES</value>
            <value>0</value>
         </instance>
         <instance weight="1.0">
            <value>CRDRVVEESELA</value>
            <value>0</value>
         </instance>
         <instance weight="1.0">
            <value>PLFAKFLQPYHP</value>
            <value>0</value>
         </instance>
         <instance weight="1.0">
            <value>MELAQPGNQILG</value>
            <value>0</value>
         </instance>
         <instance weight="1.0">
            <value>LPSYVDRRDYPL</value>
            <value>0</value>
         </instance>
         <instance weight="1.0">
            <value>KEREEDQVLDSD</value>
            <value>0</value>
         </instance>
         <instance weight="1.0">
            <value>ADFYSFSGHKML</value>
            <value>0</value>
         </instance>
         <instance weight="1.0">
            <value>ILLQRPDIMEAE</value>
            <value>0</value>
         </instance>
         <instance weight="1.0">
            <value>LPFIYKTCPEGKNL</value>
            <value>0</value>
         </instance>
         <instance weight="1.0">
            <value>LPWGQMSFWGATVITN</value>
            <value>0</value>
         </instance>
         <instance weight="1.0">
            <value>AGRGAPPPPPPFTSYI</value>
            <value>0</value>
         </instance>
         <instance weight="1.0">
            <value>KKAGAKKKDVKLILDT</value>
            <value>0</value>
         </instance>
         <instance weight="1.0">
            <value>AATGKRCLPLSMDVRV</value>
            <value>0</value>
         </instance>
         <instance weight="1.0">
            <value>QLHGAARTAAQQAFRE</value>
            <value>0</value>
         </instance>
         <instance weight="1.0">
            <value>ADSLVFQVEKTLTDL</value>
            <value>0</value>
         </instance>
         <instance weight="1.0">
            <value>LSNKIVEESSFTGA</value>
            <value>0</value>
         </instance>
         <instance weight="1.0">
            <value>SWTQAFAGAMVELGERRPDIV</value>
            <value>0</value>
         </instance>
         <instance weight="1.0">
            <value>PPAVGVLVAYTGEGEAAQAAAHAAAMQVAALKAQY</value>
            <value>0</value>
         </instance>
         <instance weight="1.0">
            <value>DAELIERERAVYREKALAEGKPENIVEKIVDGAIKKYYK</value>
            <value>0</value>
         </instance>
         <instance weight="1.0">
            <value>YDKLSRALRYYYDKNIMT</value>
            <value>0</value>
         </instance>
         <instance weight="1.0">
            <value>GYAAFAAGQGLSHF</value>
            <value>0</value>
         </instance>
         <instance weight="1.0">
            <value>KLGIMPGFGGSVRMP</value>
            <value>0</value>
         </instance>
         <instance weight="1.0">
            <value>FQSGGGRGRGGGRGGKRGNQ</value>
            <value>0</value>
         </instance>
         <instance weight="1.0">
            <value>CKPECPVNIQQGSIYAIDADSC</value>
            <value>0</value>
         </instance>
         <instance weight="1.0">
            <value>YAQLLVETDTFGSQV</value>
            <value>0</value>
         </instance>
         <instance weight="1.0">
            <value>LTCSLQVHAQVRDLK</value>
            <value>0</value>
         </instance>
         <instance weight="1.0">
            <value>KMLIDYQNEYRNNLNS</value>
            <value>0</value>
         </instance>
         <instance weight="1.0">
            <value>LHTKTWFELAPKAVNI</value>
            <value>0</value>
         </instance>
         <instance weight="1.0">
            <value>GFTMQRCAGFLFLSLI</value>
            <value>0</value>
         </instance>
         <instance weight="1.0">
            <value>VENFITLVVFGLIFAMGVL</value>
            <value>0</value>
         </instance>
         <instance weight="1.0">
            <value>AEKNRQIAVLESGGVVE</value>
            <value>0</value>
         </instance>
         <instance weight="1.0">
            <value>DTPKRVAKMYAEMF</value>
            <value>0</value>
         </instance>
         <instance weight="1.0">
            <value>EEHVALSKGLEIAPTG</value>
            <value>0</value>
         </instance>
         <instance weight="1.0">
            <value>EIVDIKEFKPEN</value>
            <value>0</value>
         </instance>
         <instance weight="1.0">
            <value>LTGRIPPSTPRSKRL</value>
            <value>0</value>
         </instance>
         <instance weight="1.0">
            <value>QALAPTGPVYQAGTLS</value>
            <value>0</value>
         </instance>
         <instance weight="1.0">
            <value>GAQISLAAGVFAVFIGAAIGTLLGLLAG</value>
            <value>0</value>
         </instance>
         <instance weight="1.0">
            <value>IVFINDGSKDATE</value>
            <value>0</value>
         </instance>
         <instance weight="1.0">
            <value>GDKGLFTKE</value>
            <value>0</value>
         </instance>
         <instance weight="1.0">
            <value>TKTRGKLCPNCLNCTDLDVAL</value>
            <value>0</value>
         </instance>
         <instance weight="1.0">
            <value>VSRLFHKGDDAILKKIGE</value>
            <value>0</value>
         </instance>
         <instance weight="1.0">
            <value>YKLKQRLEKQAED</value>
            <value>0</value>
         </instance>
         <instance weight="1.0">
            <value>FLSQVPPHVPVIID</value>
            <value>0</value>
         </instance>
         <instance weight="1.0">
            <value>YTKKFDGVDIDNF</value>
            <value>0</value>
         </instance>
         <instance weight="1.0">
            <value>IARPSIENNGRIIIAQ</value>
            <value>0</value>
         </instance>
         <instance weight="1.0">
            <value>ILTFNFIKDKSYDK</value>
            <value>0</value>
         </instance>
         <instance weight="1.0">
            <value>QAERIVQELVRGGAD</value>
            <value>0</value>
         </instance>
         <instance weight="1.0">
            <value>EMKNGVLKVTVPKMKEEERNNV</value>
            <value>0</value>
         </instance>
         <instance weight="1.0">
            <value>SRSRSRSRYRRRRRRRSRHHN</value>
            <value>0</value>
         </instance>
         <instance weight="1.0">
            <value>KSIPPQCHCADIRLNSC</value>
            <value>0</value>
         </instance>
         <instance weight="1.0">
            <value>IDNAITLFSEKGY</value>
            <value>0</value>
         </instance>
         <instance weight="1.0">
            <value>GEVIENLPNATF</value>
            <value>0</value>
         </instance>
         <instance weight="1.0">
            <value>QNLPNLIVLQVG</value>
            <value>0</value>
         </instance>
         <instance weight="1.0">
            <value>PEELGGDVIVVP</value>
            <value>0</value>
         </instance>
         <instance weight="1.0">
            <value>GYFNASNSNVSDG</value>
            <value>0</value>
         </instance>
         <instance weight="1.0">
            <value>QIAQRSKLEAEAL</value>
            <value>0</value>
         </instance>
         <instance weight="1.0">
            <value>FYQKLSAAEGTPK</value>
            <value>0</value>
         </instance>
         <instance weight="1.0">
            <value>HRRFANAVEIFIL</value>
            <value>0</value>
         </instance>
         <instance weight="1.0">
            <value>FGQLVADRLDIRKI</value>
            <value>0</value>
         </instance>
         <instance weight="1.0">
            <value>RANTIVVPGGKMEL</value>
            <value>0</value>
         </instance>
         <instance weight="1.0">
            <value>DISSLENSSNQKIK</value>
            <value>0</value>
         </instance>
         <instance weight="1.0">
            <value>FSIQRMGTRIIGKA</value>
            <value>0</value>
         </instance>
         <instance weight="1.0">
            <value>VFIYLFGGIFSFAF</value>
            <value>0</value>
         </instance>
         <instance weight="1.0">
            <value>IPWLTEHGLVCHPHT</value>
            <value>0</value>
         </instance>
         <instance weight="1.0">
            <value>EDEHCVIPMGGSLPV</value>
            <value>0</value>
         </instance>
         <instance weight="1.0">
            <value>VAANPVDVLTYSTWK</value>
            <value>0</value>
         </instance>
         <instance weight="1.0">
            <value>SNLSPQITWGTSPDQ</value>
            <value>0</value>
         </instance>
         <instance weight="1.0">
            <value>EPSHGSAPDIAGQNL</value>
            <value>0</value>
         </instance>
         <instance weight="1.0">
            <value>VALVALRNFARKLDIQ</value>
            <value>0</value>
         </instance>
         <instance weight="1.0">
            <value>WVYVSIANFGGMPTTV</value>
            <value>0</value>
         </instance>
         <instance weight="1.0">
            <value>FLSNSRYREQLASCNA</value>
            <value>0</value>
         </instance>
         <instance weight="1.0">
            <value>ADEVDTQLLQDAARKE</value>
            <value>0</value>
         </instance>
         <instance weight="1.0">
            <value>RLKVVGQGRGYGDPGG</value>
            <value>0</value>
         </instance>
         <instance weight="1.0">
            <value>EREYQNLLRQTLEQKTQ</value>
            <value>0</value>
         </instance>
         <instance weight="1.0">
            <value>FPLSSSCKKQVSSGSES</value>
            <value>0</value>
         </instance>
         <instance weight="1.0">
            <value>IAHVKGVAADLSHIETQ</value>
            <value>0</value>
         </instance>
         <instance weight="1.0">
            <value>PGKSVLFRDYGLYDHAM</value>
            <value>0</value>
         </instance>
         <instance weight="1.0">
            <value>KIDGTQVGDVARAAGLK</value>
            <value>0</value>
         </instance>
         <instance weight="1.0">
            <value>FDAAKNDDSFYLPPEAF</value>
            <value>0</value>
         </instance>
         <instance weight="1.0">
            <value>SGDLPSINYINVNIRDQ</value>
            <value>0</value>
         </instance>
         <instance weight="1.0">
            <value>FGAIVNSLVKDVLMPPI</value>
            <value>0</value>
         </instance>
         <instance weight="1.0">
            <value>CPCCPSGCTKCASGCVCK</value>
            <value>0</value>
         </instance>
         <instance weight="1.0">
            <value>RKSKKETVFVKAIYSFTG</value>
            <value>0</value>
         </instance>
         <instance weight="1.0">
            <value>AFGNAKTIRNNNSSRFGR</value>
            <value>0</value>
         </instance>
         <instance weight="1.0">
            <value>KLRLERVKFRRQEANARE</value>
            <value>0</value>
         </instance>
         <instance weight="1.0">
            <value>LQLRDYCAHYLIRLLKCK</value>
            <value>0</value>
         </instance>
         <instance weight="1.0">
            <value>CYDRYLCRIEEMRQSLNI</value>
            <value>0</value>
         </instance>
         <instance weight="1.0">
            <value>VSGGVCYNCQHDTTGRYC</value>
            <value>0</value>
         </instance>
         <instance weight="1.0">
            <value>PARCDGEEQTRISLNCTQ</value>
            <value>0</value>
         </instance>
         <instance weight="1.0">
            <value>GVDCSGFVVVTMRDRFDL</value>
            <value>0</value>
         </instance>
         <instance weight="1.0">
            <value>FYFLDSGPRELFVSICIFL</value>
            <value>0</value>
         </instance>
         <instance weight="1.0">
            <value>AWGSIIAGLILCQYILPNK</value>
            <value>0</value>
         </instance>
         <instance weight="1.0">
            <value>QKTSSDCTEARRCSPFHEK</value>
            <value>0</value>
         </instance>
         <instance weight="1.0">
            <value>DNRIDVIYGFFGALCLMVD</value>
            <value>0</value>
         </instance>
         <instance weight="1.0">
            <value>DTQANELTLMVMSSIFVLI</value>
            <value>0</value>
         </instance>
         <instance weight="1.0">
            <value>EFFMLGLSQNSEVQRVLFV</value>
            <value>0</value>
         </instance>
         <instance weight="1.0">
            <value>KDELLYCGEFRELGQPDKK</value>
            <value>0</value>
         </instance>
         <instance weight="1.0">
            <value>PYVFDREGLKECYVFKPKN</value>
            <value>0</value>
         </instance>
         <instance weight="1.0">
            <value>LNIGHTIISRAVLVGMVQA</value>
            <value>0</value>
         </instance>
         <instance weight="1.0">
            <value>VILVYLSQRRWEQLDPSGR</value>
            <value>0</value>
         </instance>
         <instance weight="1.0">
            <value>GKKASLDGTTLIARNED</value>
            <value>0</value>
         </instance>
         <instance weight="1.0">
            <value>ILDDMDGCRVEFNLPGEN</value>
            <value>0</value>
         </instance>
         <instance weight="1.0">
            <value>YWDLVANRTATIAAV</value>
            <value>0</value>
         </instance>
         <instance weight="1.0">
            <value>GINRERVPFILTYDFV</value>
            <value>0</value>
         </instance>
         <instance weight="1.0">
            <value>LIIHGFRALGTKPSWI</value>
            <value>0</value>
         </instance>
         <instance weight="1.0">
            <value>NGQSSPLPQVTPRLPQ</value>
            <value>0</value>
         </instance>
         <instance weight="1.0">
            <value>NLAQKRRFERYQYAL</value>
            <value>0</value>
         </instance>
         <instance weight="1.0">
            <value>NPLIELAPSIKEHLAP</value>
            <value>0</value>
         </instance>
         <instance weight="1.0">
            <value>NPAFPPGGPPHPVPQP</value>
            <value>0</value>
         </instance>
         <instance weight="1.0">
            <value>EEYIKDEQKNLKKEFL</value>
            <value>0</value>
         </instance>
         <instance weight="1.0">
            <value>EGPSLSNDNNNDDPWL</value>
            <value>0</value>
         </instance>
         <instance weight="1.0">
            <value>LAVPLVREKKPKDRDF</value>
            <value>0</value>
         </instance>
         <instance weight="1.0">
            <value>TILYWGLLLIFVLAVL</value>
            <value>0</value>
         </instance>
         <instance weight="1.0">
            <value>MESPAFFFTIFLWCLLLSVTGYS</value>
            <value>0</value>
         </instance>
         <instance weight="1.0">
            <value>QANELHYVPLPPNLVKQIEA</value>
            <value>0</value>
         </instance>
         <instance weight="1.0">
            <value>LTVTDSHFGNSPVDMPLEVL</value>
            <value>0</value>
         </instance>
         <instance weight="1.0">
            <value>PILPIFDFLREKGSLEEEEM</value>
            <value>0</value>
         </instance>
         <instance weight="1.0">
            <value>PELAATIGVDFKVKTISVDGNKAK</value>
            <value>0</value>
         </instance>
         <instance weight="1.0">
            <value>TLNMEVDNAQHLVVRD</value>
            <value>0</value>
         </instance>
         <instance weight="1.0">
            <value>ASVGFKAGVKDYKLTY</value>
            <value>0</value>
         </instance>
         <instance weight="1.0">
            <value>DILAAFRVTP</value>
            <value>0</value>
         </instance>
         <instance weight="1.0">
            <value>LLDVAHSLFN</value>
            <value>0</value>
         </instance>
         <instance weight="1.0">
            <value>KKRVNLYIND</value>
            <value>0</value>
         </instance>
         <instance weight="1.0">
            <value>LQLPPLERLNLNCSE</value>
            <value>0</value>
         </instance>
         <instance weight="1.0">
            <value>YQLSNLSQEDCWLLF</value>
            <value>0</value>
         </instance>
         <instance weight="1.0">
            <value>KLKNKVYLAIIDLPHGVKG</value>
            <value>0</value>
         </instance>
         <instance weight="1.0">
            <value>TAIHNIEITLGKG</value>
            <value>0</value>
         </instance>
         <instance weight="1.0">
            <value>ACVRNGVNVNK</value>
            <value>0</value>
         </instance>
         <instance weight="1.0">
            <value>PNLFAFGTTDAIAPAK</value>
            <value>0</value>
         </instance>
         <instance weight="1.0">
            <value>RRAAEKAGIEGLDEFL</value>
            <value>0</value>
         </instance>
         <instance weight="1.0">
            <value>FEEAVRRMLPKGPLGRKMLKKLK</value>
            <value>0</value>
         </instance>
         <instance weight="1.0">
            <value>YKKRRRKDSKLKRGFRRQFT</value>
            <value>0</value>
         </instance>
         <instance weight="1.0">
            <value>SIVMKRFHARGRGRASRI</value>
            <value>0</value>
         </instance>
         <instance weight="1.0">
            <value>KIQIKEAVRRLFNVKV</value>
            <value>0</value>
         </instance>
         <instance weight="1.0">
            <value>VRIKNIKRSQQNPKGK</value>
            <value>0</value>
         </instance>
         <instance weight="1.0">
            <value>NKPAKGHVAKANTA</value>
            <value>0</value>
         </instance>
         <instance weight="1.0">
            <value>TSKGKGFAGTVKRWNFRTQD</value>
            <value>0</value>
         </instance>
         <instance weight="1.0">
            <value>GNKEKKAVGDKKLKKPVVGK</value>
            <value>0</value>
         </instance>
         <instance weight="1.0">
            <value>NKYNTPKFRLIVRLSNRDIT</value>
            <value>0</value>
         </instance>
         <instance weight="1.0">
            <value>TKAKKAISNFKLRAGIPLGV</value>
            <value>0</value>
         </instance>
         <instance weight="1.0">
            <value>SEKFSKKLQLSGVG</value>
            <value>0</value>
         </instance>
         <instance weight="1.0">
            <value>LLEPLENLGDVGQVVDVKPG</value>
            <value>0</value>
         </instance>
         <instance weight="1.0">
            <value>APAESKEGRRSQGESDDDMG</value>
            <value>0</value>
         </instance>
         <instance weight="1.0">
            <value>EEMLEKHSPSATIKEYLQK</value>
            <value>0</value>
         </instance>
         <instance weight="1.0">
            <value>VHVPLSLEAQLEARA</value>
            <value>0</value>
         </instance>
         <instance weight="1.0">
            <value>ETRRDMQKVARSEA</value>
            <value>0</value>
         </instance>
         <instance weight="1.0">
            <value>AREIITKVGIEDAR</value>
            <value>0</value>
         </instance>
         <instance weight="1.0">
            <value>VQDAREPRDGRAIE</value>
            <value>0</value>
         </instance>
         <instance weight="1.0">
            <value>CRIGDKVRIMETR</value>
            <value>0</value>
         </instance>
         <instance weight="1.0">
            <value>PVYVQEDMVGHKLGE</value>
            <value>0</value>
         </instance>
         <instance weight="1.0">
            <value>SVKRKKKSEAARK</value>
            <value>0</value>
         </instance>
         <instance weight="1.0">
            <value>TARLVAQGIAEQL</value>
            <value>0</value>
         </instance>
         <instance weight="1.0">
            <value>KREILPDPKFGNVE</value>
            <value>0</value>
         </instance>
         <instance weight="1.0">
            <value>VGKVIGTKMQKTAKVRVTR</value>
            <value>0</value>
         </instance>
         <instance weight="1.0">
            <value>ESSNRFGIKKDKSGLIDSF</value>
            <value>0</value>
         </instance>
         <instance weight="1.0">
            <value>EKNLVEETGRLEVPGRPIL</value>
            <value>0</value>
         </instance>
         <instance weight="1.0">
            <value>DDIRGVNSSGAITRLIAFG</value>
            <value>0</value>
         </instance>
         <instance weight="1.0">
            <value>IYALFYLVLIVAFSYFYSS</value>
            <value>0</value>
         </instance>
         <instance weight="1.0">
            <value>SRGGNTRKEQLGSEGYQQM</value>
            <value>0</value>
         </instance>
         <instance weight="1.0">
            <value>KVKEIESKEEQLNDDLY</value>
            <value>0</value>
         </instance>
         <instance weight="1.0">
            <value>LISLEQGVVVLIRKMLDG</value>
            <value>0</value>
         </instance>
         <instance weight="1.0">
            <value>PRRNIVGCRIQH</value>
            <value>0</value>
         </instance>
         <instance weight="1.0">
            <value>GLVGMCKPTK</value>
            <value>0</value>
         </instance>
         <instance weight="1.0">
            <value>VVDKDDADVINVDEEVTLMD</value>
            <value>0</value>
         </instance>
         <instance weight="1.0">
            <value>LEAQFAPAELEEATEEDLKQH</value>
            <value>0</value>
         </instance>
         <instance weight="1.0">
            <value>LSGSRFIVYKNAGA</value>
            <value>0</value>
         </instance>
         <instance weight="1.0">
            <value>KDLDYQTMKEYQRF</value>
            <value>0</value>
         </instance>
         <instance weight="1.0">
            <value>GEYSPSWSDTEKLI</value>
            <value>0</value>
         </instance>
         <instance weight="1.0">
            <value>VNSELAQFTASEYV</value>
            <value>0</value>
         </instance>
         <instance weight="1.0">
            <value>FRGKVSMKEVEENM</value>
            <value>0</value>
         </instance>
         <instance weight="1.0">
            <value>ALKAGLPDSIVAST</value>
            <value>0</value>
         </instance>
         <instance weight="1.0">
            <value>LTGEALKDAVARAD</value>
            <value>0</value>
         </instance>
         <instance weight="1.0">
            <value>YGVTTLVRVCDATY</value>
            <value>0</value>
         </instance>
         <instance weight="1.0">
            <value>SDSEQYAESPTIRS</value>
            <value>0</value>
         </instance>
         <instance weight="1.0">
            <value>WLFLSSEEQMCGTH</value>
            <value>0</value>
         </instance>
         <instance weight="1.0">
            <value>IFLDLPAPWEAIPH</value>
            <value>0</value>
         </instance>
         <instance weight="1.0">
            <value>SNVKLLRVDGSSLT</value>
            <value>0</value>
         </instance>
         <instance weight="1.0">
            <value>SGHHAKIEEWRMEQ</value>
            <value>0</value>
         </instance>
         <instance weight="1.0">
            <value>SFDWNLLAALDADI</value>
            <value>0</value>
         </instance>
         <instance weight="1.0">
            <value>EATKFSQYLLDSDK</value>
            <value>0</value>
         </instance>
         <instance weight="1.0">
            <value>SGLGQLHEAAQSADRLVC</value>
            <value>0</value>
         </instance>
         <instance weight="1.0">
            <value>GRGCGCPPGDDNLEVKCC</value>
            <value>0</value>
         </instance>
         <instance weight="1.0">
            <value>KSNCEKTCGVKCECVP</value>
            <value>0</value>
         </instance>
         <instance weight="1.0">
            <value>SSRQTILNNSQVLDLD</value>
            <value>0</value>
         </instance>
         <instance weight="1.0">
            <value>GPATDPASASGFARDYPD</value>
            <value>0</value>
         </instance>
         <instance weight="1.0">
            <value>MMEILSVLAKGDHSPVTR</value>
            <value>0</value>
         </instance>
         <instance weight="1.0">
            <value>LPEVDLLIRTSGECRISN</value>
            <value>0</value>
         </instance>
         <instance weight="1.0">
            <value>ALLQTLRQTVGTEAEGSL</value>
            <value>0</value>
         </instance>
         <instance weight="1.0">
            <value>NGDCRITKDNRRHCQACR</value>
            <value>0</value>
         </instance>
         <instance weight="1.0">
            <value>DMVDFINDTVVSEHEELS</value>
            <value>0</value>
         </instance>
         <instance weight="1.0">
            <value>DEVDELATQATQDVTQ</value>
            <value>0</value>
         </instance>
         <instance weight="1.0">
            <value>RRSTRRPRGARPPTPS</value>
            <value>0</value>
         </instance>
         <instance weight="1.0">
            <value>DEIDSLCGSRSENESE</value>
            <value>0</value>
         </instance>
         <instance weight="1.0">
            <value>FLQFLMLRNRSESNTL</value>
            <value>0</value>
         </instance>
         <instance weight="1.0">
            <value>TLSINHSNSYLAYP</value>
            <value>0</value>
         </instance>
         <instance weight="1.0">
            <value>HRRYRTASELKVGYSVT</value>
            <value>0</value>
         </instance>
         <instance weight="1.0">
            <value>GGMKLAKKYEGGKEQEI</value>
            <value>0</value>
         </instance>
         <instance weight="1.0">
            <value>IEVEGVSGAGLVKVVMTCKNDVKRVSIDPSL</value>
            <value>0</value>
         </instance>
         <instance weight="1.0">
            <value>EKPHVIINGKRHRIK</value>
            <value>0</value>
         </instance>
         <instance weight="1.0">
            <value>QIKAREGERIAKHLK</value>
            <value>0</value>
         </instance>
         <instance weight="1.0">
            <value>DEQLKNLVSEVTDA</value>
            <value>0</value>
         </instance>
         <instance weight="1.0">
            <value>AEVTGVSNYEIMVK</value>
            <value>0</value>
         </instance>
         <instance weight="1.0">
            <value>LVMWGVSCVGFLCF</value>
            <value>0</value>
         </instance>
         <instance weight="1.0">
            <value>QDMSLWRWQLSLEQ</value>
            <value>0</value>
         </instance>
         <instance weight="1.0">
            <value>FITKLEGAHLEYEK</value>
            <value>0</value>
         </instance>
         <instance weight="1.0">
            <value>KRSEILQQLKEAVD</value>
            <value>0</value>
         </instance>
         <instance weight="1.0">
            <value>QHPGVDVQREAAGS</value>
            <value>0</value>
         </instance>
         <instance weight="1.0">
            <value>RAIKKGSGELEGAT</value>
            <value>0</value>
         </instance>
         <instance weight="1.0">
            <value>FKGSVLYGSLSTIV</value>
            <value>0</value>
         </instance>
         <instance weight="1.0">
            <value>GRLMHYNDGLIRLV</value>
            <value>0</value>
         </instance>
         <instance weight="1.0">
            <value>NTHVPEPHETNEQR</value>
            <value>0</value>
         </instance>
         <instance weight="1.0">
            <value>GIKINNGRVIIDLENSHL</value>
            <value>0</value>
         </instance>
         <instance weight="1.0">
            <value>FFGALVQAGSGTFTYHEI</value>
            <value>0</value>
         </instance>
         <instance weight="1.0">
            <value>EQLVAPMKAELANAGFTE</value>
            <value>0</value>
         </instance>
         <instance weight="1.0">
            <value>QLLYAARDMQPMWENRDA</value>
            <value>0</value>
         </instance>
         <instance weight="1.0">
            <value>PRVIDTLIGCAIAWAAVS</value>
            <value>0</value>
         </instance>
         <instance weight="1.0">
            <value>HQVGGGRLQLMFSRNRLT</value>
            <value>0</value>
         </instance>
         <instance weight="1.0">
            <value>AKTLLLLFASSFAALTPE</value>
            <value>0</value>
         </instance>
         <instance weight="1.0">
            <value>SSSAISKKWKPLSKRDKL</value>
            <value>0</value>
         </instance>
         <instance weight="1.0">
            <value>DGLVLRLYIQPKASRDSI</value>
            <value>0</value>
         </instance>
         <instance weight="1.0">
            <value>TNGGALIKTINIRVENPN</value>
            <value>0</value>
         </instance>
         <instance weight="1.0">
            <value>RFTKVAIGTSLIVGAGVA</value>
            <value>0</value>
         </instance>
         <instance weight="1.0">
            <value>ISISCLKPSPPPEVHLTG</value>
            <value>0</value>
         </instance>
         <instance weight="1.0">
            <value>VIAIDTATFATPFADIGV</value>
            <value>0</value>
         </instance>
         <instance weight="1.0">
            <value>DMTARNIQNEAKKKGLPW</value>
            <value>0</value>
         </instance>
         <instance weight="1.0">
            <value>DPTQKALYNDVMQENYET</value>
            <value>0</value>
         </instance>
      </instances>
	</body>
</dataset>
