# Supplementary material for: On Evaluating MHC-II Binding Peptide Prediction Methods
Source: PLoS One. 2008 Sep 24;3(9):e3268. doi: 10.1371/journal.pone.0003268 (PMC2533399; doi:10.1371/journal.pone.0003268)
Supplement: Dataset S1 — Datasets derived from MHCPEP database (0.36 MB ZIP) [file pone.0003268.s002.zip › MHCPEP/WUPDS/I-Ed.xrff]

<?xml version="1.0" encoding="utf-8"?>

<!DOCTYPE dataset
[
   <!ELEMENT dataset (header,body)>
   <!ATTLIST dataset name CDATA #REQUIRED>
   <!ATTLIST dataset version CDATA "3.5.4">

   <!ELEMENT header (notes?,attributes)>
   <!ELEMENT body (instances)>
   <!ELEMENT notes ANY>

   <!ELEMENT attributes (attribute+)>
   <!ELEMENT attribute (labels?,metadata?,attributes?)>
   <!ATTLIST attribute name CDATA #REQUIRED>
   <!ATTLIST attribute type (numeric|date|nominal|string|relational) #REQUIRED>
   <!ATTLIST attribute format CDATA #IMPLIED>
   <!ATTLIST attribute class (yes|no) "no">
   <!ELEMENT labels (label*)>
   <!ELEMENT label ANY>
   <!ELEMENT metadata (property*)>
   <!ELEMENT property ANY>
   <!ATTLIST property name CDATA #REQUIRED>

   <!ELEMENT instances (instance*)>
   <!ELEMENT instance (value*)>
   <!ATTLIST instance type (normal|sparse) "normal">
   <!ATTLIST instance weight CDATA #IMPLIED>
   <!ELEMENT value (#PCDATA|instances)*>
   <!ATTLIST value index CDATA #IMPLIED>
   <!ATTLIST value missing (yes|no) "no">
]
>
<dataset name="I-Ed" version="3.5.3">
   <header>
     <attributes>
        <attribute name="Seq" type="string"/>
        <attribute class="yes" name="class" type="nominal">
           <labels>
              <label>0</label>
              <label>1</label>
           </labels>
        </attribute>
     </attributes>
   </header>

   <body>
      <instances>
         <instance weight="0.0040650406504065045">
            <value>NKALELFRKDIAAKY</value>
            <value>1</value>
         </instance>
         <instance weight="0.0040650406504065045">
            <value>KALELFRKDIAAKY</value>
            <value>1</value>
         </instance>
         <instance weight="0.0040650406504065045">
            <value>ALELFRKDIAAKY</value>
            <value>1</value>
         </instance>
         <instance weight="0.0040650406504065045">
            <value>LELFRKDIAAKY</value>
            <value>1</value>
         </instance>
         <instance weight="0.0040650406504065045">
            <value>ELFRKDIAAKY</value>
            <value>1</value>
         </instance>
         <instance weight="0.0040650406504065045">
            <value>FERFEIFPK</value>
            <value>1</value>
         </instance>
         <instance weight="0.0040650406504065045">
            <value>CPKYVRSAKLRM</value>
            <value>1</value>
         </instance>
         <instance weight="0.0040650406504065045">
            <value>LEDARRLKAIYEKKK</value>
            <value>1</value>
         </instance>
         <instance weight="0.0040650406504065045">
            <value>NTDGSTDYGILQINSR</value>
            <value>1</value>
         </instance>
         <instance weight="0.0040650406504065045">
            <value>FERFEIFPKESS</value>
            <value>1</value>
         </instance>
         <instance weight="0.0040650406504065045">
            <value>NKALELFRKDIAAKYKELGYQG</value>
            <value>1</value>
         </instance>
         <instance weight="0.0040650406504065045">
            <value>SLKMADPNRFRGKDLP</value>
            <value>1</value>
         </instance>
         <instance weight="0.0040650406504065045">
            <value>KAERADLIAYLKQATAK</value>
            <value>1</value>
         </instance>
         <instance weight="0.0040650406504065045">
            <value>ANERADLIAYLKQATK</value>
            <value>1</value>
         </instance>
         <instance weight="0.0040650406504065045">
            <value>AWVAWRNRCK</value>
            <value>1</value>
         </instance>
         <instance weight="0.0040650406504065045">
            <value>IVSDGNGMNAWVAWRNRC</value>
            <value>1</value>
         </instance>
         <instance weight="0.0040650406504065045">
            <value>AWVAWRNRCKGTDVQAWI</value>
            <value>1</value>
         </instance>
         <instance weight="0.0040650406504065045">
            <value>AWRNRCKGTDVQAWI</value>
            <value>1</value>
         </instance>
         <instance weight="0.0040650406504065045">
            <value>EWVAWRNRCK</value>
            <value>1</value>
         </instance>
         <instance weight="0.0040650406504065045">
            <value>VWVAWRNRCK</value>
            <value>1</value>
         </instance>
         <instance weight="0.0040650406504065045">
            <value>SWVAWRNRCK</value>
            <value>1</value>
         </instance>
         <instance weight="0.0040650406504065045">
            <value>AAVAWRNRCK</value>
            <value>1</value>
         </instance>
         <instance weight="0.0040650406504065045">
            <value>AFVAWRNRCK</value>
            <value>1</value>
         </instance>
         <instance weight="0.0040650406504065045">
            <value>AQVAWRNRCK</value>
            <value>1</value>
         </instance>
         <instance weight="0.0040650406504065045">
            <value>AWAAWRNRCK</value>
            <value>1</value>
         </instance>
         <instance weight="0.0040650406504065045">
            <value>AWLAWRNRCK</value>
            <value>1</value>
         </instance>
         <instance weight="0.0040650406504065045">
            <value>AWEAWRNRCK</value>
            <value>1</value>
         </instance>
         <instance weight="0.0040650406504065045">
            <value>AWVSWRNRCK</value>
            <value>1</value>
         </instance>
         <instance weight="0.0040650406504065045">
            <value>AWVEWRNRCK</value>
            <value>1</value>
         </instance>
         <instance weight="0.0040650406504065045">
            <value>AWVVWRNRCK</value>
            <value>1</value>
         </instance>
         <instance weight="0.0040650406504065045">
            <value>AWVAQRNRCK</value>
            <value>1</value>
         </instance>
         <instance weight="0.0040650406504065045">
            <value>AWVAARNRCK</value>
            <value>1</value>
         </instance>
         <instance weight="0.0040650406504065045">
            <value>AWVAFRNRCK</value>
            <value>1</value>
         </instance>
         <instance weight="0.0040650406504065045">
            <value>AWVAWENRCK</value>
            <value>1</value>
         </instance>
         <instance weight="0.0040650406504065045">
            <value>AWVAWKNRCK</value>
            <value>1</value>
         </instance>
         <instance weight="0.0040650406504065045">
            <value>AWVAWANRCK</value>
            <value>1</value>
         </instance>
         <instance weight="0.0040650406504065045">
            <value>AWVAWRQRCK</value>
            <value>1</value>
         </instance>
         <instance weight="0.0040650406504065045">
            <value>AWVAWRVRCK</value>
            <value>1</value>
         </instance>
         <instance weight="0.0040650406504065045">
            <value>AWVAWRARCK</value>
            <value>1</value>
         </instance>
         <instance weight="0.0040650406504065045">
            <value>AWVAWRNECK</value>
            <value>1</value>
         </instance>
         <instance weight="0.0040650406504065045">
            <value>AWVAWRNKCK</value>
            <value>1</value>
         </instance>
         <instance weight="0.0040650406504065045">
            <value>AWVAWRNACK</value>
            <value>1</value>
         </instance>
         <instance weight="0.0040650406504065045">
            <value>AWVAWRNRQK</value>
            <value>1</value>
         </instance>
         <instance weight="0.0040650406504065045">
            <value>AWVAWRNREK</value>
            <value>1</value>
         </instance>
         <instance weight="0.0040650406504065045">
            <value>AWVAWRNRKK</value>
            <value>1</value>
         </instance>
         <instance weight="0.0040650406504065045">
            <value>AWVAWRNRCR</value>
            <value>1</value>
         </instance>
         <instance weight="0.0040650406504065045">
            <value>IVSDGNGMNAWVAWRNRCK</value>
            <value>1</value>
         </instance>
         <instance weight="0.0040650406504065045">
            <value>WVAWRNRCKGTDVQAWI</value>
            <value>1</value>
         </instance>
         <instance weight="0.0040650406504065045">
            <value>VAWRNRCKGTDVQAWI</value>
            <value>1</value>
         </instance>
         <instance weight="0.0040650406504065045">
            <value>IQKTPQIQVYSRHPPE</value>
            <value>1</value>
         </instance>
         <instance weight="0.0040650406504065045">
            <value>IQVYSRHPPENGKPNI</value>
            <value>1</value>
         </instance>
         <instance weight="0.0040650406504065045">
            <value>HPPENGKPNILNCYVT</value>
            <value>1</value>
         </instance>
         <instance weight="0.0040650406504065045">
            <value>KPNILNCYVTQFHPPH</value>
            <value>1</value>
         </instance>
         <instance weight="0.0040650406504065045">
            <value>CYVTQFHPPHIEIQML</value>
            <value>1</value>
         </instance>
         <instance weight="0.0040650406504065045">
            <value>HPPHIEIQMLKDGKKI</value>
            <value>1</value>
         </instance>
         <instance weight="0.0040650406504065045">
            <value>IQMLKNGKKIPKVEMS</value>
            <value>1</value>
         </instance>
         <instance weight="0.0040650406504065045">
            <value>GKKIPKVEMSDMSFSK</value>
            <value>1</value>
         </instance>
         <instance weight="0.0040650406504065045">
            <value>VEMSDMSFSKDWSFYL</value>
            <value>1</value>
         </instance>
         <instance weight="0.0040650406504065045">
            <value>SFSKDWSFYILAHTEF</value>
            <value>1</value>
         </instance>
         <instance weight="0.0040650406504065045">
            <value>SFYILAHTEFTPTETD</value>
            <value>1</value>
         </instance>
         <instance weight="0.0040650406504065045">
            <value>HTEFTPTETDTYACRV</value>
            <value>1</value>
         </instance>
         <instance weight="0.0040650406504065045">
            <value>TETDTYACRVKHDSMA</value>
            <value>1</value>
         </instance>
         <instance weight="0.0040650406504065045">
            <value>ACRVKHDSMAEPKTVY</value>
            <value>1</value>
         </instance>
         <instance weight="0.0040650406504065045">
            <value>ASMAEPKTVYWDRDM</value>
            <value>1</value>
         </instance>
         <instance weight="0.0040650406504065045">
            <value>IQRTPKIQVYSRHPAE</value>
            <value>1</value>
         </instance>
         <instance weight="0.0040650406504065045">
            <value>IQVYSRHPAENGKSNF</value>
            <value>1</value>
         </instance>
         <instance weight="0.0040650406504065045">
            <value>KSNFLNCYVSGFHPSD</value>
            <value>1</value>
         </instance>
         <instance weight="0.0040650406504065045">
            <value>HPSDIEVDLLKNGERI</value>
            <value>1</value>
         </instance>
         <instance weight="0.0040650406504065045">
            <value>VDLLKDGERIEKVEHS</value>
            <value>1</value>
         </instance>
         <instance weight="0.0040650406504065045">
            <value>GERIEKVEHSDLSFSY</value>
            <value>1</value>
         </instance>
         <instance weight="0.0040650406504065045">
            <value>SFSNDWSFYLLYYTEF</value>
            <value>1</value>
         </instance>
         <instance weight="0.0040650406504065045">
            <value>SFYLLYYTEFTPTEKD</value>
            <value>1</value>
         </instance>
         <instance weight="0.0040650406504065045">
            <value>ACRVNHVTLSQPKIVK</value>
            <value>1</value>
         </instance>
         <instance weight="0.0040650406504065045">
            <value>VTLSQPKIVKWDRDM</value>
            <value>1</value>
         </instance>
         <instance weight="0.0040650406504065045">
            <value>IIHVLHSRHP</value>
            <value>1</value>
         </instance>
         <instance weight="0.0040650406504065045">
            <value>DTVKLMYKGQPMTFRLLLVD</value>
            <value>1</value>
         </instance>
         <instance weight="0.0040650406504065045">
            <value>ALWYSTHFVFGGGTKVTV</value>
            <value>1</value>
         </instance>
         <instance weight="0.0040650406504065045">
            <value>MNAWVAWRNRCKGTDV</value>
            <value>1</value>
         </instance>
         <instance weight="0.0040650406504065045">
            <value>KGTDVQAWIRGCRL</value>
            <value>1</value>
         </instance>
         <instance weight="0.0040650406504065045">
            <value>KHGVTVLTALGAILKK</value>
            <value>1</value>
         </instance>
         <instance weight="0.0040650406504065045">
            <value>SEAIIHVLHSR</value>
            <value>1</value>
         </instance>
         <instance weight="0.0040650406504065045">
            <value>EPSDKHIEQYLKKIKNS</value>
            <value>1</value>
         </instance>
         <instance weight="0.0040650406504065045">
            <value>FERFEIFPKE</value>
            <value>1</value>
         </instance>
         <instance weight="0.0040650406504065045">
            <value>GGELDKWEKIRLRPGG</value>
            <value>1</value>
         </instance>
         <instance weight="0.0040650406504065045">
            <value>KIRLRPGGKKKYKLKH</value>
            <value>1</value>
         </instance>
         <instance weight="0.0040650406504065045">
            <value>IVWASRELERFAVNPG</value>
            <value>1</value>
         </instance>
         <instance weight="0.0040650406504065045">
            <value>YGGFLRRIRPKLK</value>
            <value>1</value>
         </instance>
         <instance weight="0.0040650406504065045">
            <value>PMTFRLLLVDTPETKHPKKG</value>
            <value>1</value>
         </instance>
         <instance weight="0.0040650406504065045">
            <value>VEKYGPEASAFTKKMVENAK</value>
            <value>1</value>
         </instance>
         <instance weight="0.0040650406504065045">
            <value>EALVRQGLAKVAYVYKPNNT</value>
            <value>1</value>
         </instance>
         <instance weight="0.0040650406504065045">
            <value>AYVYKPNNTHEQHLRKSEA</value>
            <value>1</value>
         </instance>
         <instance weight="0.0040650406504065045">
            <value>HEQHLRKSEAQAKKEKLNIW</value>
            <value>1</value>
         </instance>
         <instance weight="0.0040650406504065045">
            <value>DSFNNSSVQDYNLNDSENSTFLLGQGPQPTSSYKPHRLCPSEIE</value>
            <value>1</value>
         </instance>
         <instance weight="0.0040650406504065045">
            <value>PPVPVSKVVSTDEYVARTNIYYHA</value>
            <value>1</value>
         </instance>
         <instance weight="0.0040650406504065045">
            <value>VSGLQYRVFRIHLPDP</value>
            <value>1</value>
         </instance>
         <instance weight="0.0040650406504065045">
            <value>EQMFVRHLFNRAGTVG</value>
            <value>1</value>
         </instance>
         <instance weight="0.0040650406504065045">
            <value>EALNNRFQIKGVELKS</value>
            <value>1</value>
         </instance>
         <instance weight="0.0040650406504065045">
            <value>AELLVALEN</value>
            <value>1</value>
         </instance>
         <instance weight="0.0040650406504065045">
            <value>ALWFRNHFVFGGGTKVTV</value>
            <value>1</value>
         </instance>
         <instance weight="0.0040650406504065045">
            <value>KYLEFISEAIIHVLHSR</value>
            <value>1</value>
         </instance>
         <instance weight="0.0040650406504065045">
            <value>WVAWRNRCKGTD</value>
            <value>1</value>
         </instance>
         <instance weight="0.0040650406504065045">
            <value>AYVYKPNNTHEQHLRKSE</value>
            <value>1</value>
         </instance>
         <instance weight="0.0040650406504065045">
            <value>SSFERFEIFPK</value>
            <value>1</value>
         </instance>
         <instance weight="0.0040650406504065045">
            <value>EKIRLRPGGKKK</value>
            <value>1</value>
         </instance>
         <instance weight="0.0040650406504065045">
            <value>ARRLKARRLKARRLK</value>
            <value>1</value>
         </instance>
         <instance weight="0.0040650406504065045">
            <value>MTKALELFRNDIAAKYKELGFQG</value>
            <value>1</value>
         </instance>
         <instance weight="0.0040650406504065045">
            <value>KPVSQMRMATPLLMRPM</value>
            <value>1</value>
         </instance>
         <instance weight="0.0040650406504065045">
            <value>LPKPPKPVSKMRMATPLLMGALPM</value>
            <value>1</value>
         </instance>
         <instance weight="0.0040650406504065045">
            <value>YLEDARRLKAIYEKKK</value>
            <value>1</value>
         </instance>
         <instance weight="0.0040650406504065045">
            <value>SQLELRWKSRHIKER</value>
            <value>1</value>
         </instance>
         <instance weight="0.0040650406504065045">
            <value>LELRWKSRHIKER</value>
            <value>1</value>
         </instance>
         <instance weight="0.0040650406504065045">
            <value>ERAEAWRQKLHGRL</value>
            <value>1</value>
         </instance>
         <instance weight="0.0040650406504065045">
            <value>RAEAWRQKLHGRL</value>
            <value>1</value>
         </instance>
         <instance weight="0.0040650406504065045">
            <value>AQFMWIIRKRIQLP</value>
            <value>1</value>
         </instance>
         <instance weight="0.0040650406504065045">
            <value>SLDEHYHIRVHLVK</value>
            <value>1</value>
         </instance>
         <instance weight="0.0040650406504065045">
            <value>GQFYFLIRKRIHLR</value>
            <value>1</value>
         </instance>
         <instance weight="0.0040650406504065045">
            <value>LVVDNGSGMCKAGF</value>
            <value>1</value>
         </instance>
         <instance weight="0.0040650406504065045">
            <value>AYVKQNTLKL</value>
            <value>1</value>
         </instance>
         <instance weight="0.0040650406504065045">
            <value>CYVKQNTLKL</value>
            <value>1</value>
         </instance>
         <instance weight="0.0040650406504065045">
            <value>DYVKQNTLKL</value>
            <value>1</value>
         </instance>
         <instance weight="0.0040650406504065045">
            <value>EYVKQNTLKL</value>
            <value>1</value>
         </instance>
         <instance weight="0.0040650406504065045">
            <value>FYVKQNTLKL</value>
            <value>1</value>
         </instance>
         <instance weight="0.0040650406504065045">
            <value>GYVKQNTLKL</value>
            <value>1</value>
         </instance>
         <instance weight="0.0040650406504065045">
            <value>HYVKQNTLKL</value>
            <value>1</value>
         </instance>
         <instance weight="0.0040650406504065045">
            <value>IYVKQNTLKL</value>
            <value>1</value>
         </instance>
         <instance weight="0.0040650406504065045">
            <value>KYVKQNTLKL</value>
            <value>1</value>
         </instance>
         <instance weight="0.0040650406504065045">
            <value>LYVKQNTLKL</value>
            <value>1</value>
         </instance>
         <instance weight="0.0040650406504065045">
            <value>MYVKQNTLKL</value>
            <value>1</value>
         </instance>
         <instance weight="0.0040650406504065045">
            <value>NYVKQNTLKL</value>
            <value>1</value>
         </instance>
         <instance weight="0.0040650406504065045">
            <value>PYVKQNTLKL</value>
            <value>1</value>
         </instance>
         <instance weight="0.0040650406504065045">
            <value>QYVKQNTLKL</value>
            <value>1</value>
         </instance>
         <instance weight="0.0040650406504065045">
            <value>RYVKQNTLKL</value>
            <value>1</value>
         </instance>
         <instance weight="0.0040650406504065045">
            <value>SYVKQNTLKL</value>
            <value>1</value>
         </instance>
         <instance weight="0.0040650406504065045">
            <value>TYVKQNTLKL</value>
            <value>1</value>
         </instance>
         <instance weight="0.0040650406504065045">
            <value>VYVKQNTLKL</value>
            <value>1</value>
         </instance>
         <instance weight="0.0040650406504065045">
            <value>WYVKQNTLKL</value>
            <value>1</value>
         </instance>
         <instance weight="0.0040650406504065045">
            <value>YYVKQNTLKL</value>
            <value>1</value>
         </instance>
         <instance weight="0.0040650406504065045">
            <value>KAVKQNTLKL</value>
            <value>1</value>
         </instance>
         <instance weight="0.0040650406504065045">
            <value>KCVKQNTLKL</value>
            <value>1</value>
         </instance>
         <instance weight="0.0040650406504065045">
            <value>KDVKQNTLKL</value>
            <value>1</value>
         </instance>
         <instance weight="0.0040650406504065045">
            <value>KEVKQNTLKL</value>
            <value>1</value>
         </instance>
         <instance weight="0.0040650406504065045">
            <value>KFVKQNTLKL</value>
            <value>1</value>
         </instance>
         <instance weight="0.0040650406504065045">
            <value>KGVKQNTLKL</value>
            <value>1</value>
         </instance>
         <instance weight="0.0040650406504065045">
            <value>KHVKQNTLKL</value>
            <value>1</value>
         </instance>
         <instance weight="0.0040650406504065045">
            <value>KIVKQNTLKL</value>
            <value>1</value>
         </instance>
         <instance weight="0.0040650406504065045">
            <value>KKVKQNTLKL</value>
            <value>1</value>
         </instance>
         <instance weight="0.0040650406504065045">
            <value>KLVKQNTLKL</value>
            <value>1</value>
         </instance>
         <instance weight="0.0040650406504065045">
            <value>KMVKQNTLKL</value>
            <value>1</value>
         </instance>
         <instance weight="0.0040650406504065045">
            <value>KNVKQNTLKL</value>
            <value>1</value>
         </instance>
         <instance weight="0.0040650406504065045">
            <value>KPVKQNTLKL</value>
            <value>1</value>
         </instance>
         <instance weight="0.0040650406504065045">
            <value>KQVKQNTLKL</value>
            <value>1</value>
         </instance>
         <instance weight="0.0040650406504065045">
            <value>KRVKQNTLKL</value>
            <value>1</value>
         </instance>
         <instance weight="0.0040650406504065045">
            <value>KSVKQNTLKL</value>
            <value>1</value>
         </instance>
         <instance weight="0.0040650406504065045">
            <value>KTVKQNTLKL</value>
            <value>1</value>
         </instance>
         <instance weight="0.0040650406504065045">
            <value>KVVKQNTLKL</value>
            <value>1</value>
         </instance>
         <instance weight="0.0040650406504065045">
            <value>KWVKQNTLKL</value>
            <value>1</value>
         </instance>
         <instance weight="0.0040650406504065045">
            <value>KYAKQNTLKL</value>
            <value>1</value>
         </instance>
         <instance weight="0.0040650406504065045">
            <value>KYCKQNTLKL</value>
            <value>1</value>
         </instance>
         <instance weight="0.0040650406504065045">
            <value>KYDKQNTLKL</value>
            <value>1</value>
         </instance>
         <instance weight="0.0040650406504065045">
            <value>KYEKQNTLKL</value>
            <value>1</value>
         </instance>
         <instance weight="0.0040650406504065045">
            <value>KYFKQNTLKL</value>
            <value>1</value>
         </instance>
         <instance weight="0.0040650406504065045">
            <value>KYGKQNTLKL</value>
            <value>1</value>
         </instance>
         <instance weight="0.0040650406504065045">
            <value>KYHKQNTLKL</value>
            <value>1</value>
         </instance>
         <instance weight="0.0040650406504065045">
            <value>KYIKQNTLKL</value>
            <value>1</value>
         </instance>
         <instance weight="0.0040650406504065045">
            <value>KYKKQNTLKL</value>
            <value>1</value>
         </instance>
         <instance weight="0.0040650406504065045">
            <value>KYLKQNTLKL</value>
            <value>1</value>
         </instance>
         <instance weight="0.0040650406504065045">
            <value>KYMKQNTLKL</value>
            <value>1</value>
         </instance>
         <instance weight="0.0040650406504065045">
            <value>KYNKQNTLKL</value>
            <value>1</value>
         </instance>
         <instance weight="0.0040650406504065045">
            <value>KYPKQNTLKL</value>
            <value>1</value>
         </instance>
         <instance weight="0.0040650406504065045">
            <value>KYQKQNTLKL</value>
            <value>1</value>
         </instance>
         <instance weight="0.0040650406504065045">
            <value>KYRKQNTLKL</value>
            <value>1</value>
         </instance>
         <instance weight="0.0040650406504065045">
            <value>KYSKQNTLKL</value>
            <value>1</value>
         </instance>
         <instance weight="0.0040650406504065045">
            <value>KYTKQNTLKL</value>
            <value>1</value>
         </instance>
         <instance weight="0.0040650406504065045">
            <value>KYWKQNTLKL</value>
            <value>1</value>
         </instance>
         <instance weight="0.0040650406504065045">
            <value>KYYKQNTLKL</value>
            <value>1</value>
         </instance>
         <instance weight="0.0040650406504065045">
            <value>KYVAQNTLKL</value>
            <value>1</value>
         </instance>
         <instance weight="0.0040650406504065045">
            <value>KYVCQNTLKL</value>
            <value>1</value>
         </instance>
         <instance weight="0.0040650406504065045">
            <value>KYVDQNTLKL</value>
            <value>1</value>
         </instance>
         <instance weight="0.0040650406504065045">
            <value>KYVEQNTLKL</value>
            <value>1</value>
         </instance>
         <instance weight="0.0040650406504065045">
            <value>KYVFQNTLKL</value>
            <value>1</value>
         </instance>
         <instance weight="0.0040650406504065045">
            <value>KYVGQNTLKL</value>
            <value>1</value>
         </instance>
         <instance weight="0.0040650406504065045">
            <value>KYVHQNTLKL</value>
            <value>1</value>
         </instance>
         <instance weight="0.0040650406504065045">
            <value>KYVIQNTLKL</value>
            <value>1</value>
         </instance>
         <instance weight="0.0040650406504065045">
            <value>KYVLQNTLKL</value>
            <value>1</value>
         </instance>
         <instance weight="0.0040650406504065045">
            <value>KYVMQNTLKL</value>
            <value>1</value>
         </instance>
         <instance weight="0.0040650406504065045">
            <value>KYVNQNTLKL</value>
            <value>1</value>
         </instance>
         <instance weight="0.0040650406504065045">
            <value>KYVPQNTLKL</value>
            <value>1</value>
         </instance>
         <instance weight="0.0040650406504065045">
            <value>KYVQQNTLKL</value>
            <value>1</value>
         </instance>
         <instance weight="0.0040650406504065045">
            <value>KYVRQNTLKL</value>
            <value>1</value>
         </instance>
         <instance weight="0.0040650406504065045">
            <value>KYVSQNTLKL</value>
            <value>1</value>
         </instance>
         <instance weight="0.0040650406504065045">
            <value>KYVTQNTLKL</value>
            <value>1</value>
         </instance>
         <instance weight="0.0040650406504065045">
            <value>KYVVQNTLKL</value>
            <value>1</value>
         </instance>
         <instance weight="0.0040650406504065045">
            <value>KYVWQNTLKL</value>
            <value>1</value>
         </instance>
         <instance weight="0.0040650406504065045">
            <value>KYVYQNTLKL</value>
            <value>1</value>
         </instance>
         <instance weight="0.0040650406504065045">
            <value>KYVKANTLKL</value>
            <value>1</value>
         </instance>
         <instance weight="0.0040650406504065045">
            <value>KYVKCNTLKL</value>
            <value>1</value>
         </instance>
         <instance weight="0.0040650406504065045">
            <value>KYVKDNTLKL</value>
            <value>1</value>
         </instance>
         <instance weight="0.0040650406504065045">
            <value>KYVKENTLKL</value>
            <value>1</value>
         </instance>
         <instance weight="0.0040650406504065045">
            <value>KYVKFNTLKL</value>
            <value>1</value>
         </instance>
         <instance weight="0.0040650406504065045">
            <value>KYVKGNTLKL</value>
            <value>1</value>
         </instance>
         <instance weight="0.0040650406504065045">
            <value>KYVKHNTLKL</value>
            <value>1</value>
         </instance>
         <instance weight="0.0040650406504065045">
            <value>KYVKINTLKL</value>
            <value>1</value>
         </instance>
         <instance weight="0.0040650406504065045">
            <value>KYVKKNTLKL</value>
            <value>1</value>
         </instance>
         <instance weight="0.0040650406504065045">
            <value>KYVKLNTLKL</value>
            <value>1</value>
         </instance>
         <instance weight="0.0040650406504065045">
            <value>KYVKMNTLKL</value>
            <value>1</value>
         </instance>
         <instance weight="0.0040650406504065045">
            <value>KYVKNNTLKL</value>
            <value>1</value>
         </instance>
         <instance weight="0.0040650406504065045">
            <value>KYVKPNTLKL</value>
            <value>1</value>
         </instance>
         <instance weight="0.0040650406504065045">
            <value>KYVKRNTLKL</value>
            <value>1</value>
         </instance>
         <instance weight="0.0040650406504065045">
            <value>KYVKSNTLKL</value>
            <value>1</value>
         </instance>
         <instance weight="0.0040650406504065045">
            <value>KYVKTNTLKL</value>
            <value>1</value>
         </instance>
         <instance weight="0.0040650406504065045">
            <value>KYVKVNTLKL</value>
            <value>1</value>
         </instance>
         <instance weight="0.0040650406504065045">
            <value>KYVKWNTLKL</value>
            <value>1</value>
         </instance>
         <instance weight="0.0040650406504065045">
            <value>KYVKYNTLKL</value>
            <value>1</value>
         </instance>
         <instance weight="0.0040650406504065045">
            <value>KYVKQGTLKL</value>
            <value>1</value>
         </instance>
         <instance weight="0.0040650406504065045">
            <value>KYVKQHTLKL</value>
            <value>1</value>
         </instance>
         <instance weight="0.0040650406504065045">
            <value>KYVKQKTLKL</value>
            <value>1</value>
         </instance>
         <instance weight="0.0040650406504065045">
            <value>KYVKQPTLKL</value>
            <value>1</value>
         </instance>
         <instance weight="0.0040650406504065045">
            <value>KYVKQQTLKL</value>
            <value>1</value>
         </instance>
         <instance weight="0.0040650406504065045">
            <value>KYVKQRTLKL</value>
            <value>1</value>
         </instance>
         <instance weight="0.0040650406504065045">
            <value>KYVKQTTLKL</value>
            <value>1</value>
         </instance>
         <instance weight="0.0040650406504065045">
            <value>KYVKQNPLKL</value>
            <value>1</value>
         </instance>
         <instance weight="0.0040650406504065045">
            <value>KYVKQNSLKL</value>
            <value>1</value>
         </instance>
         <instance weight="0.0040650406504065045">
            <value>KYVKQNTIKL</value>
            <value>1</value>
         </instance>
         <instance weight="0.0040650406504065045">
            <value>KYVKQNTPKL</value>
            <value>1</value>
         </instance>
         <instance weight="0.0040650406504065045">
            <value>KYVKQNTTKL</value>
            <value>1</value>
         </instance>
         <instance weight="0.0040650406504065045">
            <value>KYVKQNTVKL</value>
            <value>1</value>
         </instance>
         <instance weight="0.0040650406504065045">
            <value>KYVKQNTYKL</value>
            <value>1</value>
         </instance>
         <instance weight="0.0040650406504065045">
            <value>KYVKQNTLLL</value>
            <value>1</value>
         </instance>
         <instance weight="0.0040650406504065045">
            <value>KYVKQNTLML</value>
            <value>1</value>
         </instance>
         <instance weight="0.0040650406504065045">
            <value>KYVKQNTLRL</value>
            <value>1</value>
         </instance>
         <instance weight="0.0040650406504065045">
            <value>KYVKQNTLYL</value>
            <value>1</value>
         </instance>
         <instance weight="0.0040650406504065045">
            <value>KYVKQNTLKA</value>
            <value>1</value>
         </instance>
         <instance weight="0.0040650406504065045">
            <value>KYVKQNTLKC</value>
            <value>1</value>
         </instance>
         <instance weight="0.0040650406504065045">
            <value>KYVKQNTLKF</value>
            <value>1</value>
         </instance>
         <instance weight="0.0040650406504065045">
            <value>KYVKQNTLKG</value>
            <value>1</value>
         </instance>
         <instance weight="0.0040650406504065045">
            <value>KYVKQNTLKH</value>
            <value>1</value>
         </instance>
         <instance weight="0.0040650406504065045">
            <value>KYVKQNTLKI</value>
            <value>1</value>
         </instance>
         <instance weight="0.0040650406504065045">
            <value>KYVKQNTLKK</value>
            <value>1</value>
         </instance>
         <instance weight="0.0040650406504065045">
            <value>KYVKQNTLKN</value>
            <value>1</value>
         </instance>
         <instance weight="0.0040650406504065045">
            <value>KYVKQNTLKQ</value>
            <value>1</value>
         </instance>
         <instance weight="0.0040650406504065045">
            <value>KYVKQNTLKS</value>
            <value>1</value>
         </instance>
         <instance weight="0.0040650406504065045">
            <value>KYVKQNTLKT</value>
            <value>1</value>
         </instance>
         <instance weight="0.0040650406504065045">
            <value>KYVKQNTLKV</value>
            <value>1</value>
         </instance>
         <instance weight="0.0040650406504065045">
            <value>KYVKQNTLKW</value>
            <value>1</value>
         </instance>
         <instance weight="0.0040650406504065045">
            <value>KYVKQNTLKY</value>
            <value>1</value>
         </instance>
         <instance weight="0.0040650406504065045">
            <value>WVAWRNRCK</value>
            <value>1</value>
         </instance>
         <instance weight="1.0">
            <value>SFERFEIFPKE</value>
            <value>1</value>
         </instance>
         <instance weight="0.25">
            <value>ELFRKDIAAK</value>
            <value>1</value>
         </instance>
         <instance weight="0.25">
            <value>ELFRKDIAA</value>
            <value>1</value>
         </instance>
         <instance weight="0.25">
            <value>LFRKDIAAKY</value>
            <value>1</value>
         </instance>
         <instance weight="0.25">
            <value>LFRKDIAAK</value>
            <value>1</value>
         </instance>
         <instance weight="0.03125">
            <value>AALELFRKDIAAKY</value>
            <value>1</value>
         </instance>
         <instance weight="0.03125">
            <value>RALELFRKDIAAKY</value>
            <value>1</value>
         </instance>
         <instance weight="0.03125">
            <value>EALELFRKDIAAKY</value>
            <value>1</value>
         </instance>
         <instance weight="0.03125">
            <value>KALALFRKDIAAKY</value>
            <value>1</value>
         </instance>
         <instance weight="0.03125">
            <value>KALDLFRKDIAAKY</value>
            <value>1</value>
         </instance>
         <instance weight="0.03125">
            <value>KALKLFRKDIAAKY</value>
            <value>1</value>
         </instance>
         <instance weight="0.03125">
            <value>KALEAFRKDIAAKY</value>
            <value>1</value>
         </instance>
         <instance weight="0.03125">
            <value>KALEVFRKDIAAKY</value>
            <value>1</value>
         </instance>
         <instance weight="0.03125">
            <value>KALEFFRKDIAAKY</value>
            <value>1</value>
         </instance>
         <instance weight="0.03125">
            <value>KALELYRKDIAAKY</value>
            <value>1</value>
         </instance>
         <instance weight="0.03125">
            <value>KALELFEKDIAAKY</value>
            <value>1</value>
         </instance>
         <instance weight="0.03125">
            <value>KALELFRNDIAAKY</value>
            <value>1</value>
         </instance>
         <instance weight="0.03125">
            <value>KALELFRKDAAAKY</value>
            <value>1</value>
         </instance>
         <instance weight="0.03125">
            <value>KALELFRKDVAAKY</value>
            <value>1</value>
         </instance>
         <instance weight="0.03125">
            <value>KALELFRKDITAKY</value>
            <value>1</value>
         </instance>
         <instance weight="0.03125">
            <value>KALELFRKDIATKY</value>
            <value>1</value>
         </instance>
         <instance weight="0.03125">
            <value>KALELFRKDIAQKY</value>
            <value>1</value>
         </instance>
         <instance weight="0.03125">
            <value>KALELFRKDIAAAY</value>
            <value>1</value>
         </instance>
         <instance weight="0.03125">
            <value>KALELFRKDIAARY</value>
            <value>1</value>
         </instance>
         <instance weight="0.03125">
            <value>KALELFRKDIAAEY</value>
            <value>1</value>
         </instance>
         <instance weight="0.03125">
            <value>KALELFRKDIAAKA</value>
            <value>1</value>
         </instance>
         <instance weight="0.03125">
            <value>KALELFRKDIAAKF</value>
            <value>1</value>
         </instance>
         <instance weight="0.03125">
            <value>KALELFRKDIAAKI</value>
            <value>1</value>
         </instance>
         <instance weight="0.03125">
            <value>KALELARKDIAAKY</value>
            <value>1</value>
         </instance>
         <instance weight="0.03125">
            <value>KALELIRKDIAAKY</value>
            <value>1</value>
         </instance>
         <instance weight="0.03125">
            <value>KALELFKKDIAAKY</value>
            <value>1</value>
         </instance>
         <instance weight="0.03125">
            <value>KALELFRRDIAAKY</value>
            <value>1</value>
         </instance>
         <instance weight="0.03125">
            <value>KALELFRKKIAAKY</value>
            <value>1</value>
         </instance>
         <instance weight="0.03125">
            <value>KALELFRKDFAAKY</value>
            <value>1</value>
         </instance>
         <instance weight="0.03125">
            <value>KALELFRKDILAKY</value>
            <value>1</value>
         </instance>
         <instance weight="0.03125">
            <value>KALELFRKDIQAKY</value>
            <value>1</value>
         </instance>
         <instance weight="0.03125">
            <value>KALELFRKDIALKY</value>
            <value>1</value>
         </instance>
         <instance weight="0.5">
            <value>SQLIAKFGTAFK</value>
            <value>1</value>
         </instance>
         <instance weight="1.0">
            <value>SLDAHYHIRVHLVK</value>
            <value>1</value>
         </instance>
         <instance weight="0.5">
            <value>RADLIAYLKQATK</value>
            <value>1</value>
         </instance>
         <instance weight="0.5">
            <value>RADLIAYLKQATAK</value>
            <value>1</value>
         </instance>
         <instance weight="1.0">
            <value>VTVLTALGAILKK</value>
            <value>1</value>
         </instance>
         <instance weight="1.0">
            <value>LTALGGILK</value>
            <value>1</value>
         </instance>
         <instance weight="1.0">
            <value>ITAFNEGLK</value>
            <value>1</value>
         </instance>
         <instance weight="1.0">
            <value>KVFGRCELAAAMKRHGLD</value>
            <value>1</value>
         </instance>
         <instance weight="1.0">
            <value>SALLSSDITASVNCAK</value>
            <value>1</value>
         </instance>
         <instance weight="1.0">
            <value>RTDKYGRGLAYIYADGKMVN</value>
            <value>1</value>
         </instance>
         <instance weight="0.5">
            <value>IAKFGTAFK</value>
            <value>1</value>
         </instance>
         <instance weight="1.0">
            <value>LLSMVVLIVLKVLGW</value>
            <value>0</value>
         </instance>
         <instance weight="1.0">
            <value>VEPVVLNILRMGSS</value>
            <value>0</value>
         </instance>
         <instance weight="1.0">
            <value>RRVEVDTAHFKGN</value>
            <value>0</value>
         </instance>
         <instance weight="1.0">
            <value>YFEKTQEQLTPL</value>
            <value>0</value>
         </instance>
         <instance weight="1.0">
            <value>TDKLGLHSLRH</value>
            <value>0</value>
         </instance>
         <instance weight="1.0">
            <value>DTLMLFATG</value>
            <value>0</value>
         </instance>
         <instance weight="1.0">
            <value>AAFFVVLGAIHP</value>
            <value>0</value>
         </instance>
         <instance weight="1.0">
            <value>RMVVLEILARLAELP</value>
            <value>0</value>
         </instance>
         <instance weight="1.0">
            <value>AREEFRKNSYTGAACG</value>
            <value>0</value>
         </instance>
         <instance weight="1.0">
            <value>DSEPDKWIKTIN</value>
            <value>0</value>
         </instance>
         <instance weight="1.0">
            <value>LLPYSFAPTAQLTVNLSMAIPL</value>
            <value>0</value>
         </instance>
         <instance weight="1.0">
            <value>AAIDEILISEDECCIA</value>
            <value>0</value>
         </instance>
         <instance weight="1.0">
            <value>MFRHGYFGDTVVTYESI</value>
            <value>0</value>
         </instance>
         <instance weight="1.0">
            <value>NGVIVASSLKRHGNIN</value>
            <value>0</value>
         </instance>
         <instance weight="1.0">
            <value>HGLRANSQLA</value>
            <value>0</value>
         </instance>
         <instance weight="1.0">
            <value>LFDGRISITRVTADISLA</value>
            <value>0</value>
         </instance>
         <instance weight="1.0">
            <value>AFNPERSAIYLFQVYDKD</value>
            <value>0</value>
         </instance>
         <instance weight="1.0">
            <value>SRGISSYYLSHKRII</value>
            <value>0</value>
         </instance>
         <instance weight="1.0">
            <value>ISGSAGITKR</value>
            <value>0</value>
         </instance>
         <instance weight="1.0">
            <value>AGADACERVG</value>
            <value>0</value>
         </instance>
         <instance weight="1.0">
            <value>KISFKNLKRV</value>
            <value>0</value>
         </instance>
         <instance weight="1.0">
            <value>VLPYALIKGI</value>
            <value>0</value>
         </instance>
         <instance weight="1.0">
            <value>AGANPLGLKR</value>
            <value>0</value>
         </instance>
         <instance weight="1.0">
            <value>AFGRALQPNI</value>
            <value>0</value>
         </instance>
         <instance weight="1.0">
            <value>AGYVGEDVEN</value>
            <value>0</value>
         </instance>
         <instance weight="1.0">
            <value>KGKSEKCIGC</value>
            <value>0</value>
         </instance>
         <instance weight="1.0">
            <value>LFSQWVALIS</value>
            <value>0</value>
         </instance>
         <instance weight="1.0">
            <value>NYVFLDTEER</value>
            <value>0</value>
         </instance>
         <instance weight="1.0">
            <value>PALNARVSLR</value>
            <value>0</value>
         </instance>
         <instance weight="1.0">
            <value>KTLTIRKWTL</value>
            <value>0</value>
         </instance>
         <instance weight="1.0">
            <value>NKQLLSPDER</value>
            <value>0</value>
         </instance>
         <instance weight="1.0">
            <value>TWIGGQPVEY</value>
            <value>0</value>
         </instance>
         <instance weight="1.0">
            <value>GLFLAMHYTP</value>
            <value>0</value>
         </instance>
         <instance weight="1.0">
            <value>PNKLGGVLAL</value>
            <value>0</value>
         </instance>
         <instance weight="1.0">
            <value>FFLSIPILGW</value>
            <value>0</value>
         </instance>
         <instance weight="1.0">
            <value>NSREETYKVI</value>
            <value>0</value>
         </instance>
         <instance weight="1.0">
            <value>MYYLTIEVKD</value>
            <value>0</value>
         </instance>
         <instance weight="1.0">
            <value>QTTRGVAPRK</value>
            <value>0</value>
         </instance>
         <instance weight="1.0">
            <value>DRGFGAPRFG</value>
            <value>0</value>
         </instance>
         <instance weight="1.0">
            <value>TQSGCNGDSG</value>
            <value>0</value>
         </instance>
         <instance weight="1.0">
            <value>ELLGGNDNAR</value>
            <value>0</value>
         </instance>
         <instance weight="1.0">
            <value>RPRDGMAPQS</value>
            <value>0</value>
         </instance>
         <instance weight="1.0">
            <value>AAQYEDGKQY</value>
            <value>0</value>
         </instance>
         <instance weight="1.0">
            <value>GTDDRVTWVK</value>
            <value>0</value>
         </instance>
         <instance weight="1.0">
            <value>VTPPKSTMAA</value>
            <value>0</value>
         </instance>
         <instance weight="1.0">
            <value>NRDPRDSPRY</value>
            <value>0</value>
         </instance>
         <instance weight="1.0">
            <value>GIGTVPVGRVETGVLKRGM</value>
            <value>0</value>
         </instance>
         <instance weight="1.0">
            <value>QPQSETVWRQANKYKVP</value>
            <value>0</value>
         </instance>
         <instance weight="1.0">
            <value>SSFKNRGVQRLLDAVV</value>
            <value>0</value>
         </instance>
         <instance weight="1.0">
            <value>TAPGIKGASASARNKP</value>
            <value>0</value>
         </instance>
         <instance weight="1.0">
            <value>LLRIRSGAKASKAAGR</value>
            <value>0</value>
         </instance>
         <instance weight="1.0">
            <value>KNNSDYDVTPVLQMPL</value>
            <value>0</value>
         </instance>
         <instance weight="1.0">
            <value>YDIPVLVVITKCDKVS</value>
            <value>0</value>
         </instance>
         <instance weight="1.0">
            <value>AFEIMDEAVETVADDF</value>
            <value>0</value>
         </instance>
         <instance weight="1.0">
            <value>IKTVKHNDINEMISQN</value>
            <value>0</value>
         </instance>
         <instance weight="1.0">
            <value>SSIEEKMKGEIKNCSF</value>
            <value>0</value>
         </instance>
         <instance weight="1.0">
            <value>LMNTMKDRLSSAKENK</value>
            <value>0</value>
         </instance>
         <instance weight="1.0">
            <value>ETEIEKFEPRLEQYEV</value>
            <value>0</value>
         </instance>
         <instance weight="1.0">
            <value>LVTLSYVYFNFLTRFR</value>
            <value>0</value>
         </instance>
         <instance weight="1.0">
            <value>VPASLTNGINTPDSQI</value>
            <value>0</value>
         </instance>
         <instance weight="1.0">
            <value>QYKALPVVLENARILK</value>
            <value>0</value>
         </instance>
         <instance weight="1.0">
            <value>AEGLDFVPYPGELGQR</value>
            <value>0</value>
         </instance>
         <instance weight="1.0">
            <value>EVDFEFFLRAFLSVQA</value>
            <value>0</value>
         </instance>
         <instance weight="1.0">
            <value>DVPVNISAVLGRANM</value>
            <value>0</value>
         </instance>
         <instance weight="1.0">
            <value>DYDASKTEAGDPNGCK</value>
            <value>0</value>
         </instance>
         <instance weight="1.0">
            <value>PALRRLLDSPRHEMIA</value>
            <value>0</value>
         </instance>
         <instance weight="1.0">
            <value>EILGEIKDAVTEMKDK</value>
            <value>0</value>
         </instance>
         <instance weight="1.0">
            <value>MRNALTAHRRQVAAGW</value>
            <value>0</value>
         </instance>
         <instance weight="1.0">
            <value>KEAWVIAWEIGTAPIE</value>
            <value>0</value>
         </instance>
         <instance weight="1.0">
            <value>RSRVKGEGRSVYFYDY</value>
            <value>0</value>
         </instance>
         <instance weight="1.0">
            <value>NGGLGDDYLYGADGDD</value>
            <value>0</value>
         </instance>
         <instance weight="1.0">
            <value>RAVCCHSCELTNITIS</value>
            <value>0</value>
         </instance>
         <instance weight="1.0">
            <value>AAGQNIVELPWVKSVT</value>
            <value>0</value>
         </instance>
         <instance weight="1.0">
            <value>NVMPEVHKVLNQITD</value>
            <value>0</value>
         </instance>
         <instance weight="1.0">
            <value>AKLLNVDPDN</value>
            <value>0</value>
         </instance>
         <instance weight="1.0">
            <value>LKDSLNSGKISSTELVSACI</value>
            <value>0</value>
         </instance>
         <instance weight="1.0">
            <value>NTGKLVNQLSSLPDRNTH</value>
            <value>0</value>
         </instance>
         <instance weight="1.0">
            <value>SLGAPIVELGSTVDDA</value>
            <value>0</value>
         </instance>
         <instance weight="1.0">
            <value>HGTNPASAAVAGFD</value>
            <value>0</value>
         </instance>
         <instance weight="1.0">
            <value>SKRRNGIMKKAKEISV</value>
            <value>0</value>
         </instance>
         <instance weight="1.0">
            <value>EDSGCEITRIK</value>
            <value>0</value>
         </instance>
         <instance weight="1.0">
            <value>GLDSRGQLDPLLATPPN</value>
            <value>0</value>
         </instance>
         <instance weight="1.0">
            <value>FADIAHVAGL</value>
            <value>0</value>
         </instance>
         <instance weight="1.0">
            <value>GNPQVILGAHSTSHKE</value>
            <value>0</value>
         </instance>
         <instance weight="1.0">
            <value>NGKFDAVRALLGTLDD</value>
            <value>0</value>
         </instance>
         <instance weight="1.0">
            <value>SAIRLARGFTGRDSII</value>
            <value>0</value>
         </instance>
         <instance weight="1.0">
            <value>KQVKIWFQNRRVK</value>
            <value>0</value>
         </instance>
         <instance weight="1.0">
            <value>QFHPEVTHTAQGQALLGRFV</value>
            <value>0</value>
         </instance>
         <instance weight="1.0">
            <value>KLNKKAASGEAKPKAKKAGA</value>
            <value>0</value>
         </instance>
         <instance weight="1.0">
            <value>YVYKVLKQVHPDTGISSKAM</value>
            <value>0</value>
         </instance>
         <instance weight="1.0">
            <value>ADIAVHSMKDVPVEFPQGL</value>
            <value>0</value>
         </instance>
         <instance weight="1.0">
            <value>EELPKNAVIGTSSVRRKLCV</value>
            <value>0</value>
         </instance>
         <instance weight="1.0">
            <value>ISDQRIAIDLFKHQGTITVNEEGTQATTVTTVGFMPLSTQVRFT</value>
            <value>0</value>
         </instance>
         <instance weight="1.0">
            <value>TPYVNRNVNEDDSVESYTGKIFES</value>
            <value>0</value>
         </instance>
         <instance weight="1.0">
            <value>LALTAAVAVMNDDKFV</value>
            <value>0</value>
         </instance>
         <instance weight="1.0">
            <value>LGVLRTSATGRVFFST</value>
            <value>0</value>
         </instance>
         <instance weight="1.0">
            <value>LAGYLNVIYPNKVQIL</value>
            <value>0</value>
         </instance>
         <instance weight="1.0">
            <value>ARLKPLDER</value>
            <value>0</value>
         </instance>
         <instance weight="1.0">
            <value>VAKSLAIIVSIFGLCWAP</value>
            <value>0</value>
         </instance>
         <instance weight="1.0">
            <value>KVIHQEPYKMNIQTLKL</value>
            <value>0</value>
         </instance>
         <instance weight="1.0">
            <value>FDLGGGTFDVSI</value>
            <value>0</value>
         </instance>
         <instance weight="1.0">
            <value>QRDLLPIVEGATVNTKIG</value>
            <value>0</value>
         </instance>
         <instance weight="1.0">
            <value>QDPSRNELQVP</value>
            <value>0</value>
         </instance>
         <instance weight="1.0">
            <value>GTAGVDSSLIAG</value>
            <value>0</value>
         </instance>
         <instance weight="1.0">
            <value>RDARTGRNPRTGTSV</value>
            <value>0</value>
         </instance>
         <instance weight="1.0">
            <value>EAKKPRLLHGTLIMKDSNFRLVS</value>
            <value>0</value>
         </instance>
         <instance weight="1.0">
            <value>CNAVVDSNGTLTLSHFG</value>
            <value>0</value>
         </instance>
         <instance weight="1.0">
            <value>GETADGQYDWMKLNGGRGWDLSIN</value>
            <value>0</value>
         </instance>
         <instance weight="1.0">
            <value>AYLTINVLGESEFWEI</value>
            <value>0</value>
         </instance>
         <instance weight="1.0">
            <value>LGAAISPIDGSLLGD</value>
            <value>0</value>
         </instance>
         <instance weight="1.0">
            <value>HAVLPHPAKDHRL</value>
            <value>0</value>
         </instance>
         <instance weight="1.0">
            <value>MRGGFLPFLVPLIA</value>
            <value>0</value>
         </instance>
         <instance weight="1.0">
            <value>EKEALERWNKRTT</value>
            <value>0</value>
         </instance>
         <instance weight="1.0">
            <value>YGAIMDIKEPRFPF</value>
            <value>0</value>
         </instance>
         <instance weight="1.0">
            <value>GVNVAGVSLQTLNP</value>
            <value>0</value>
         </instance>
         <instance weight="1.0">
            <value>YSLKREADADRIEK</value>
            <value>0</value>
         </instance>
         <instance weight="1.0">
            <value>DLEPSTLFEAYTHG</value>
            <value>0</value>
         </instance>
         <instance weight="1.0">
            <value>LIGAIIVMSY</value>
            <value>0</value>
         </instance>
         <instance weight="1.0">
            <value>KDRKLKNRCG</value>
            <value>0</value>
         </instance>
         <instance weight="1.0">
            <value>DEYLTLGFFD</value>
            <value>0</value>
         </instance>
         <instance weight="1.0">
            <value>VTGVGLHSGE</value>
            <value>0</value>
         </instance>
         <instance weight="1.0">
            <value>KGDAKQQAWI</value>
            <value>0</value>
         </instance>
         <instance weight="1.0">
            <value>CGAQLEVYND</value>
            <value>0</value>
         </instance>
         <instance weight="1.0">
            <value>RLFFKCIYRF</value>
            <value>0</value>
         </instance>
         <instance weight="0.5">
            <value>LVALFFAWRR</value>
            <value>0</value>
         </instance>
         <instance weight="1.0">
            <value>GGVWKDNINM</value>
            <value>0</value>
         </instance>
         <instance weight="1.0">
            <value>TGPLLVATFW</value>
            <value>0</value>
         </instance>
         <instance weight="1.0">
            <value>ENFTFYVAGS</value>
            <value>0</value>
         </instance>
         <instance weight="1.0">
            <value>TFYQLVQPLL</value>
            <value>0</value>
         </instance>
         <instance weight="1.0">
            <value>LMLSLPAKFE</value>
            <value>0</value>
         </instance>
         <instance weight="1.0">
            <value>SLRQQFSLVS</value>
            <value>0</value>
         </instance>
         <instance weight="1.0">
            <value>DVCECAAGGC</value>
            <value>0</value>
         </instance>
         <instance weight="1.0">
            <value>RCRHQVEYLG</value>
            <value>0</value>
         </instance>
         <instance weight="1.0">
            <value>RYAPVLARRM</value>
            <value>0</value>
         </instance>
         <instance weight="1.0">
            <value>VFNIVSPIYG</value>
            <value>0</value>
         </instance>
         <instance weight="1.0">
            <value>PHASSKPPRA</value>
            <value>0</value>
         </instance>
         <instance weight="1.0">
            <value>PMVTEFMNYG</value>
            <value>0</value>
         </instance>
         <instance weight="1.0">
            <value>PTAKSPVAKS</value>
            <value>0</value>
         </instance>
         <instance weight="1.0">
            <value>QVQGQQQGQQ</value>
            <value>0</value>
         </instance>
         <instance weight="1.0">
            <value>VILAPLQRNT</value>
            <value>0</value>
         </instance>
         <instance weight="1.0">
            <value>RAAAGPLARD</value>
            <value>0</value>
         </instance>
         <instance weight="1.0">
            <value>AGVGFGAHML</value>
            <value>0</value>
         </instance>
         <instance weight="1.0">
            <value>SNVHLVDWYK</value>
            <value>0</value>
         </instance>
         <instance weight="1.0">
            <value>TPANKGYTLM</value>
            <value>0</value>
         </instance>
         <instance weight="1.0">
            <value>FRFYGPDLLC</value>
            <value>0</value>
         </instance>
         <instance weight="1.0">
            <value>CIASGTFKTD</value>
            <value>0</value>
         </instance>
         <instance weight="1.0">
            <value>HSDGIFTDSY</value>
            <value>0</value>
         </instance>
         <instance weight="1.0">
            <value>TRRLIQLIVS</value>
            <value>0</value>
         </instance>
         <instance weight="1.0">
            <value>SPPRSGTAQI</value>
            <value>0</value>
         </instance>
         <instance weight="1.0">
            <value>GGCQGNANRF</value>
            <value>0</value>
         </instance>
         <instance weight="1.0">
            <value>PDADQVKASS</value>
            <value>0</value>
         </instance>
         <instance weight="1.0">
            <value>IMEAHNGLSA</value>
            <value>0</value>
         </instance>
         <instance weight="0.5">
            <value>LMAAYFQYQR</value>
            <value>0</value>
         </instance>
         <instance weight="1.0">
            <value>SIALVVWGRN</value>
            <value>0</value>
         </instance>
         <instance weight="1.0">
            <value>DSDGANKVIA</value>
            <value>0</value>
         </instance>
         <instance weight="1.0">
            <value>CPLNCDPHIA</value>
            <value>0</value>
         </instance>
         <instance weight="1.0">
            <value>IAWLKFREDG</value>
            <value>0</value>
         </instance>
         <instance weight="1.0">
            <value>LILICLLLIC</value>
            <value>0</value>
         </instance>
         <instance weight="1.0">
            <value>LHPQLAGIVL</value>
            <value>0</value>
         </instance>
         <instance weight="1.0">
            <value>HGLAITLQHY</value>
            <value>0</value>
         </instance>
         <instance weight="1.0">
            <value>TATDRQAFHA</value>
            <value>0</value>
         </instance>
         <instance weight="1.0">
            <value>GMTTVDGDFS</value>
            <value>0</value>
         </instance>
         <instance weight="1.0">
            <value>LALRERRMQV</value>
            <value>0</value>
         </instance>
         <instance weight="1.0">
            <value>GTVLSGMVAD</value>
            <value>0</value>
         </instance>
         <instance weight="1.0">
            <value>HGPDLPRIHP</value>
            <value>0</value>
         </instance>
         <instance weight="1.0">
            <value>SDTSVDASVE</value>
            <value>0</value>
         </instance>
         <instance weight="1.0">
            <value>RLGLKGGIAP</value>
            <value>0</value>
         </instance>
         <instance weight="1.0">
            <value>EFSAKVTHTV</value>
            <value>0</value>
         </instance>
         <instance weight="1.0">
            <value>IPIPVPQSSE</value>
            <value>0</value>
         </instance>
         <instance weight="1.0">
            <value>VKIFTETEGK</value>
            <value>0</value>
         </instance>
         <instance weight="1.0">
            <value>VKSKDATQKY</value>
            <value>0</value>
         </instance>
         <instance weight="1.0">
            <value>IPNFAPEHFR</value>
            <value>0</value>
         </instance>
         <instance weight="1.0">
            <value>SSGELADLEN</value>
            <value>0</value>
         </instance>
         <instance weight="1.0">
            <value>RISAFGYLEC</value>
            <value>0</value>
         </instance>
         <instance weight="1.0">
            <value>TAKPLETRMG</value>
            <value>0</value>
         </instance>
         <instance weight="1.0">
            <value>KVRRVLRQIT</value>
            <value>0</value>
         </instance>
         <instance weight="1.0">
            <value>RIRKNIWKKK</value>
            <value>0</value>
         </instance>
         <instance weight="1.0">
            <value>KKGDVVKAVI</value>
            <value>0</value>
         </instance>
         <instance weight="1.0">
            <value>RTNYHLRLKL</value>
            <value>0</value>
         </instance>
         <instance weight="1.0">
            <value>ATRARRKLQE</value>
            <value>0</value>
         </instance>
         <instance weight="1.0">
            <value>AYRDRRRRKR</value>
            <value>0</value>
         </instance>
         <instance weight="1.0">
            <value>NVAILNAQTQ</value>
            <value>0</value>
         </instance>
         <instance weight="1.0">
            <value>RNLVYTPHIY</value>
            <value>0</value>
         </instance>
         <instance weight="1.0">
            <value>AGGSTRNGRD</value>
            <value>0</value>
         </instance>
         <instance weight="1.0">
            <value>ATKRRFLPNL</value>
            <value>0</value>
         </instance>
         <instance weight="1.0">
            <value>STGNHRSHAL</value>
            <value>0</value>
         </instance>
         <instance weight="1.0">
            <value>RRARVHGFRT</value>
            <value>0</value>
         </instance>
         <instance weight="1.0">
            <value>GKRVVYLYKA</value>
            <value>0</value>
         </instance>
         <instance weight="1.0">
            <value>AKMTIKNFGI</value>
            <value>0</value>
         </instance>
         <instance weight="1.0">
            <value>DAAAAKDSFD</value>
            <value>0</value>
         </instance>
         <instance weight="1.0">
            <value>ALLAQNVKID</value>
            <value>0</value>
         </instance>
         <instance weight="1.0">
            <value>PATATPVSAP</value>
            <value>0</value>
         </instance>
         <instance weight="1.0">
            <value>LIEKLLNYAP</value>
            <value>0</value>
         </instance>
         <instance weight="1.0">
            <value>GIIAGQSIGE</value>
            <value>0</value>
         </instance>
         <instance weight="1.0">
            <value>QLNDNDISLV</value>
            <value>0</value>
         </instance>
         <instance weight="1.0">
            <value>GGNKNKSEVQ</value>
            <value>0</value>
         </instance>
         <instance weight="1.0">
            <value>IEKLKEYVEN</value>
            <value>0</value>
         </instance>
         <instance weight="1.0">
            <value>REIAHEMGFE</value>
            <value>0</value>
         </instance>
         <instance weight="1.0">
            <value>RYKLLIEKLG</value>
            <value>0</value>
         </instance>
         <instance weight="1.0">
            <value>LSATKRWRIA</value>
            <value>0</value>
         </instance>
         <instance weight="1.0">
            <value>VVPVKEGENI</value>
            <value>0</value>
         </instance>
         <instance weight="1.0">
            <value>RNKKNKGHAD</value>
            <value>0</value>
         </instance>
         <instance weight="1.0">
            <value>IGIKVWINLG</value>
            <value>0</value>
         </instance>
         <instance weight="1.0">
            <value>MNGLVNMKSP</value>
            <value>0</value>
         </instance>
         <instance weight="1.0">
            <value>LKRVSKPGLR</value>
            <value>0</value>
         </instance>
         <instance weight="1.0">
            <value>MVMTDPIADY</value>
            <value>0</value>
         </instance>
         <instance weight="1.0">
            <value>MVVRQPLELV</value>
            <value>0</value>
         </instance>
         <instance weight="1.0">
            <value>PDTFRCPQCG</value>
            <value>0</value>
         </instance>
         <instance weight="1.0">
            <value>AAQRFARERA</value>
            <value>0</value>
         </instance>
         <instance weight="1.0">
            <value>EDLLANNILR</value>
            <value>0</value>
         </instance>
         <instance weight="1.0">
            <value>AISFNPEEVA</value>
            <value>0</value>
         </instance>
         <instance weight="1.0">
            <value>GSASPFSTCL</value>
            <value>0</value>
         </instance>
         <instance weight="1.0">
            <value>YGGYGAPYGA</value>
            <value>0</value>
         </instance>
         <instance weight="1.0">
            <value>VPRCPVCTGV</value>
            <value>0</value>
         </instance>
         <instance weight="1.0">
            <value>RALGVEEIPG</value>
            <value>0</value>
         </instance>
         <instance weight="1.0">
            <value>EGLVLEAVKI</value>
            <value>0</value>
         </instance>
         <instance weight="1.0">
            <value>READFINIVI</value>
            <value>0</value>
         </instance>
         <instance weight="1.0">
            <value>AYGRKIRFGI</value>
            <value>0</value>
         </instance>
         <instance weight="1.0">
            <value>GDVIGYPSLA</value>
            <value>0</value>
         </instance>
         <instance weight="1.0">
            <value>KKLKADCLLY</value>
            <value>0</value>
         </instance>
         <instance weight="1.0">
            <value>NEHVMQFYRN</value>
            <value>0</value>
         </instance>
         <instance weight="1.0">
            <value>FAVLVVVLIL</value>
            <value>0</value>
         </instance>
         <instance weight="1.0">
            <value>TRLNKGQMSA</value>
            <value>0</value>
         </instance>
         <instance weight="1.0">
            <value>HFRWTTLLLW</value>
            <value>0</value>
         </instance>
         <instance weight="1.0">
            <value>GYGKLSHQSI</value>
            <value>0</value>
         </instance>
         <instance weight="1.0">
            <value>RVGAENGDIV</value>
            <value>0</value>
         </instance>
         <instance weight="1.0">
            <value>KIRTRYAPSP</value>
            <value>0</value>
         </instance>
         <instance weight="1.0">
            <value>NLAWKWGFSE</value>
            <value>0</value>
         </instance>
         <instance weight="1.0">
            <value>SLDQMFDAEI</value>
            <value>0</value>
         </instance>
         <instance weight="1.0">
            <value>TEDLPIRMTA</value>
            <value>0</value>
         </instance>
         <instance weight="1.0">
            <value>YDILFFWVAR</value>
            <value>0</value>
         </instance>
         <instance weight="1.0">
            <value>VNEVADRLTI</value>
            <value>0</value>
         </instance>
         <instance weight="1.0">
            <value>PYCSLPQSAR</value>
            <value>0</value>
         </instance>
         <instance weight="1.0">
            <value>RAVNVAEEKL</value>
            <value>0</value>
         </instance>
         <instance weight="1.0">
            <value>IGKYQHKIYH</value>
            <value>0</value>
         </instance>
         <instance weight="1.0">
            <value>GSRTMEDQDL</value>
            <value>0</value>
         </instance>
         <instance weight="1.0">
            <value>NEYLQELPQP</value>
            <value>0</value>
         </instance>
         <instance weight="1.0">
            <value>TNTQHYAPYS</value>
            <value>0</value>
         </instance>
         <instance weight="1.0">
            <value>GGFAAFSAAI</value>
            <value>0</value>
         </instance>
         <instance weight="1.0">
            <value>VATGSLGQGL</value>
            <value>0</value>
         </instance>
         <instance weight="1.0">
            <value>NEAKETAELS</value>
            <value>0</value>
         </instance>
         <instance weight="1.0">
            <value>GIAVSFLDLP</value>
            <value>0</value>
         </instance>
         <instance weight="1.0">
            <value>PNSYTGEDLI</value>
            <value>0</value>
         </instance>
         <instance weight="1.0">
            <value>HEELDALLKD</value>
            <value>0</value>
         </instance>
         <instance weight="1.0">
            <value>RALLTPILFE</value>
            <value>0</value>
         </instance>
         <instance weight="1.0">
            <value>PNLSAARIR</value>
            <value>0</value>
         </instance>
         <instance weight="1.0">
            <value>MGLDATNKWPG</value>
            <value>0</value>
         </instance>
         <instance weight="1.0">
            <value>KQLEDGRTLA</value>
            <value>0</value>
         </instance>
         <instance weight="1.0">
            <value>VAKNYPTVS</value>
            <value>0</value>
         </instance>
         <instance weight="1.0">
            <value>LVRLARDLRG</value>
            <value>0</value>
         </instance>
         <instance weight="1.0">
            <value>QPGVYRMYD</value>
            <value>0</value>
         </instance>
         <instance weight="1.0">
            <value>KVSNVGWLEMDTVV</value>
            <value>0</value>
         </instance>
         <instance weight="1.0">
            <value>VPVNGTILVQQGNR</value>
            <value>0</value>
         </instance>
         <instance weight="1.0">
            <value>DYRKSMAFDPKQVQ</value>
            <value>0</value>
         </instance>
         <instance weight="1.0">
            <value>NRLQIRNVLKFEGD</value>
            <value>0</value>
         </instance>
         <instance weight="1.0">
            <value>SIGLSLLHDPEVLL</value>
            <value>0</value>
         </instance>
         <instance weight="1.0">
            <value>LNQETTYVSNLTRS</value>
            <value>0</value>
         </instance>
         <instance weight="1.0">
            <value>IKEVRNQIETDFGT</value>
            <value>0</value>
         </instance>
         <instance weight="1.0">
            <value>IYVEIEHLSPPHFG</value>
            <value>0</value>
         </instance>
         <instance weight="1.0">
            <value>EKRAESLEQKEILL</value>
            <value>0</value>
         </instance>
         <instance weight="1.0">
            <value>APCLTHDLWENLNK</value>
            <value>0</value>
         </instance>
         <instance weight="1.0">
            <value>TVAADPRIVFDTPA</value>
            <value>0</value>
         </instance>
         <instance weight="1.0">
            <value>KAFNYGSEVKNGIR</value>
            <value>0</value>
         </instance>
         <instance weight="1.0">
            <value>EKLKLSKKVDKRYR</value>
            <value>0</value>
         </instance>
         <instance weight="1.0">
            <value>KKSDYAVSLEHRHI</value>
            <value>0</value>
         </instance>
         <instance weight="1.0">
            <value>LEEAIERERELVAP</value>
            <value>0</value>
         </instance>
         <instance weight="1.0">
            <value>QETAAAQAVADAHG</value>
            <value>0</value>
         </instance>
         <instance weight="1.0">
            <value>LSLWVVISTTSLSW</value>
            <value>0</value>
         </instance>
         <instance weight="1.0">
            <value>YDLWFKFLRVSSVY</value>
            <value>0</value>
         </instance>
         <instance weight="1.0">
            <value>LLLLLTFYRYFISP</value>
            <value>0</value>
         </instance>
         <instance weight="1.0">
            <value>LLNVSEKELPSATL</value>
            <value>0</value>
         </instance>
         <instance weight="1.0">
            <value>GVQLIFWEKSAEKQ</value>
            <value>0</value>
         </instance>
         <instance weight="1.0">
            <value>GASLSLDVLRSVGV</value>
            <value>0</value>
         </instance>
         <instance weight="1.0">
            <value>VLERHHEPVETIFG</value>
            <value>0</value>
         </instance>
         <instance weight="1.0">
            <value>VKITSDSIAILKFH</value>
            <value>0</value>
         </instance>
         <instance weight="1.0">
            <value>TGRTVLDVTPRGKH</value>
            <value>0</value>
         </instance>
         <instance weight="1.0">
            <value>ALYNIPHSIQKQHD</value>
            <value>0</value>
         </instance>
         <instance weight="1.0">
            <value>RKFKMICSGKNANK</value>
            <value>0</value>
         </instance>
         <instance weight="1.0">
            <value>PEERLAAAMQMLGI</value>
            <value>0</value>
         </instance>
         <instance weight="1.0">
            <value>LIIKAQQYRTQDQN</value>
            <value>0</value>
         </instance>
         <instance weight="1.0">
            <value>PGNIRMSAGIALQW</value>
            <value>0</value>
         </instance>
         <instance weight="1.0">
            <value>ISFFFLSSISPNNV</value>
            <value>0</value>
         </instance>
         <instance weight="1.0">
            <value>KATMKLKLKALPVF</value>
            <value>0</value>
         </instance>
         <instance weight="1.0">
            <value>GAPDVTGLHDLD</value>
            <value>0</value>
         </instance>
         <instance weight="1.0">
            <value>LTLTTVPAQADIID</value>
            <value>0</value>
         </instance>
         <instance weight="1.0">
            <value>IEEFKGVNYKSSN</value>
            <value>0</value>
         </instance>
         <instance weight="1.0">
            <value>GYTAYDTAQKVIVI</value>
            <value>0</value>
         </instance>
         <instance weight="1.0">
            <value>PISRSRPTQTRSA</value>
            <value>0</value>
         </instance>
         <instance weight="1.0">
            <value>QHSPISHGS</value>
            <value>0</value>
         </instance>
         <instance weight="1.0">
            <value>PLLTGSSEE</value>
            <value>0</value>
         </instance>
         <instance weight="1.0">
            <value>KEAASETYRGALETLQKM</value>
            <value>0</value>
         </instance>
         <instance weight="1.0">
            <value>SISASCLAEDITKISE</value>
            <value>0</value>
         </instance>
         <instance weight="1.0">
            <value>TGQKSYKCLKCGKVFSLWAL</value>
            <value>0</value>
         </instance>
         <instance weight="1.0">
            <value>HMRIHTGEK</value>
            <value>0</value>
         </instance>
      </instances>
	</body>
</dataset>
