# Supplementary material for: On Evaluating MHC-II Binding Peptide Prediction Methods
Source: PLoS One. 2008 Sep 24;3(9):e3268. doi: 10.1371/journal.pone.0003268 (PMC2533399; doi:10.1371/journal.pone.0003268)
Supplement: Dataset S1 — Datasets derived from MHCPEP database (0.36 MB ZIP) [file pone.0003268.s002.zip › MHCPEP/WUPDS/I-Ek.xrff]

<?xml version="1.0" encoding="utf-8"?>

<!DOCTYPE dataset
[
   <!ELEMENT dataset (header,body)>
   <!ATTLIST dataset name CDATA #REQUIRED>
   <!ATTLIST dataset version CDATA "3.5.4">

   <!ELEMENT header (notes?,attributes)>
   <!ELEMENT body (instances)>
   <!ELEMENT notes ANY>

   <!ELEMENT attributes (attribute+)>
   <!ELEMENT attribute (labels?,metadata?,attributes?)>
   <!ATTLIST attribute name CDATA #REQUIRED>
   <!ATTLIST attribute type (numeric|date|nominal|string|relational) #REQUIRED>
   <!ATTLIST attribute format CDATA #IMPLIED>
   <!ATTLIST attribute class (yes|no) "no">
   <!ELEMENT labels (label*)>
   <!ELEMENT label ANY>
   <!ELEMENT metadata (property*)>
   <!ELEMENT property ANY>
   <!ATTLIST property name CDATA #REQUIRED>

   <!ELEMENT instances (instance*)>
   <!ELEMENT instance (value*)>
   <!ATTLIST instance type (normal|sparse) "normal">
   <!ATTLIST instance weight CDATA #IMPLIED>
   <!ELEMENT value (#PCDATA|instances)*>
   <!ATTLIST value index CDATA #IMPLIED>
   <!ATTLIST value missing (yes|no) "no">
]
>
<dataset name="I-Ek" version="3.5.3">
   <header>
     <attributes>
        <attribute name="Seq" type="string"/>
        <attribute class="yes" name="class" type="nominal">
           <labels>
              <label>0</label>
              <label>1</label>
           </labels>
        </attribute>
     </attributes>
   </header>

   <body>
      <instances>
         <instance weight="0.25">
            <value>GTKMVFAGLKKANERADLIAYLK</value>
            <value>1</value>
         </instance>
         <instance weight="0.5">
            <value>GTKMIFAGLKKPNERGDLIAYLK</value>
            <value>1</value>
         </instance>
         <instance weight="0.25">
            <value>GTKMIFAGIKKKAERADLIAYLKQ</value>
            <value>1</value>
         </instance>
         <instance weight="0.5">
            <value>GTKMIFAGIKKKGERQDLVAYLK</value>
            <value>1</value>
         </instance>
         <instance weight="1.0">
            <value>RTDKYGRGLAYIYADGKMVN</value>
            <value>1</value>
         </instance>
         <instance weight="1.0">
            <value>TALGAILKK</value>
            <value>1</value>
         </instance>
         <instance weight="0.5">
            <value>IAYLKQATK</value>
            <value>1</value>
         </instance>
         <instance weight="0.08333333333333333">
            <value>ELIAYLKQATK</value>
            <value>1</value>
         </instance>
         <instance weight="0.3333333333333333">
            <value>ELIAYNKQATK</value>
            <value>1</value>
         </instance>
         <instance weight="0.3333333333333333">
            <value>ELIAYAKQATK</value>
            <value>1</value>
         </instance>
         <instance weight="0.08333333333333333">
            <value>ELIAYLKQSTK</value>
            <value>1</value>
         </instance>
         <instance weight="0.08333333333333333">
            <value>ELIAYLKQATA</value>
            <value>1</value>
         </instance>
         <instance weight="0.08333333333333333">
            <value>ELIAYLKQATR</value>
            <value>1</value>
         </instance>
         <instance weight="0.08333333333333333">
            <value>ELIAYLKQATAK</value>
            <value>1</value>
         </instance>
         <instance weight="0.08333333333333333">
            <value>ELIAYLKQATAR</value>
            <value>1</value>
         </instance>
         <instance weight="0.08333333333333333">
            <value>ELIAYLKQATAE</value>
            <value>1</value>
         </instance>
         <instance weight="0.08333333333333333">
            <value>IFAGIKKKAERADLIAYLKQATAK</value>
            <value>1</value>
         </instance>
         <instance weight="1.0">
            <value>ISQAVHAAHAEINEAGR</value>
            <value>1</value>
         </instance>
         <instance weight="1.0">
            <value>FISEAIIHVLHSR</value>
            <value>1</value>
         </instance>
         <instance weight="0.5">
            <value>LEDARRLKAIYEKKK</value>
            <value>1</value>
         </instance>
         <instance weight="1.0">
            <value>NTDGSTDYGILQINSR</value>
            <value>1</value>
         </instance>
         <instance weight="0.125">
            <value>SALLSSDITASVNCAK</value>
            <value>1</value>
         </instance>
         <instance weight="1.0">
            <value>FERFEIFPKESS</value>
            <value>1</value>
         </instance>
         <instance weight="0.5">
            <value>NKALELFRKDIAAKYKELGYQG</value>
            <value>1</value>
         </instance>
         <instance weight="1.0">
            <value>SLKMADPNRFRGKDLP</value>
            <value>1</value>
         </instance>
         <instance weight="0.08333333333333333">
            <value>KAERADLIAYLKQATAK</value>
            <value>1</value>
         </instance>
         <instance weight="0.08333333333333333">
            <value>ANERADLIAYLKQATK</value>
            <value>1</value>
         </instance>
         <instance weight="0.0037313432835820895">
            <value>AWVAWRNRCK</value>
            <value>1</value>
         </instance>
         <instance weight="0.125">
            <value>DITASVNCAK</value>
            <value>1</value>
         </instance>
         <instance weight="0.5">
            <value>IAYLKQATAK</value>
            <value>1</value>
         </instance>
         <instance weight="0.3333333333333333">
            <value>DLIAYLQATK</value>
            <value>1</value>
         </instance>
         <instance weight="0.5">
            <value>ELFRKDIAAK</value>
            <value>1</value>
         </instance>
         <instance weight="1.0">
            <value>RLKAIYEKKK</value>
            <value>1</value>
         </instance>
         <instance weight="1.0">
            <value>GLAYTYADGK</value>
            <value>1</value>
         </instance>
         <instance weight="1.0">
            <value>EALVRQGCAK</value>
            <value>1</value>
         </instance>
         <instance weight="1.0">
            <value>KRLKRLKRLKRLKRL</value>
            <value>1</value>
         </instance>
         <instance weight="1.0">
            <value>AWRNRAKAWRNRAKGTD</value>
            <value>1</value>
         </instance>
         <instance weight="1.0">
            <value>LSTLPETTVVRRRGRS</value>
            <value>1</value>
         </instance>
         <instance weight="1.0">
            <value>GRTQDENPVVHFFKNIVTPRTPPP</value>
            <value>1</value>
         </instance>
         <instance weight="1.0">
            <value>YTYTVHAAHAYTYT</value>
            <value>1</value>
         </instance>
         <instance weight="0.5">
            <value>KVFGRCELAAAMKRHGLD</value>
            <value>1</value>
         </instance>
         <instance weight="1.0">
            <value>YGGFLRRIRPKLK</value>
            <value>1</value>
         </instance>
         <instance weight="1.0">
            <value>EFVAAKAAQK</value>
            <value>1</value>
         </instance>
         <instance weight="1.0">
            <value>SRRSVASIVGTLVRM</value>
            <value>1</value>
         </instance>
         <instance weight="1.0">
            <value>DTPYLDITYHFVMQRLPL</value>
            <value>1</value>
         </instance>
         <instance weight="1.0">
            <value>YYVRAVRAYLTT</value>
            <value>1</value>
         </instance>
         <instance weight="1.0">
            <value>EQNVRSAGELELQFRRVKCK</value>
            <value>1</value>
         </instance>
         <instance weight="1.0">
            <value>RTLYQNVGTYVSVGTSTLNK</value>
            <value>1</value>
         </instance>
         <instance weight="0.0037313432835820895">
            <value>IVSDGNGMNAWVAWRNRCK</value>
            <value>1</value>
         </instance>
         <instance weight="1.0">
            <value>IVSDGNGMNAWVAWRNRC</value>
            <value>1</value>
         </instance>
         <instance weight="0.0037313432835820895">
            <value>AWVAWRNRCKGTDVQAWI</value>
            <value>1</value>
         </instance>
         <instance weight="0.0037313432835820895">
            <value>WVAWRNRCKGTDVQAWI</value>
            <value>1</value>
         </instance>
         <instance weight="1.0">
            <value>VAWRNRCKGTDVQAWI</value>
            <value>1</value>
         </instance>
         <instance weight="0.0037313432835820895">
            <value>SWVAWRNRCK</value>
            <value>1</value>
         </instance>
         <instance weight="0.0037313432835820895">
            <value>VWVAWRNRCK</value>
            <value>1</value>
         </instance>
         <instance weight="0.0037313432835820895">
            <value>EWVAWRNRCK</value>
            <value>1</value>
         </instance>
         <instance weight="1.0">
            <value>AFVAWRNRCK</value>
            <value>1</value>
         </instance>
         <instance weight="0.0037313432835820895">
            <value>AAVAWRNRCK</value>
            <value>1</value>
         </instance>
         <instance weight="0.0037313432835820895">
            <value>AQVAWRNRCK</value>
            <value>1</value>
         </instance>
         <instance weight="0.0037313432835820895">
            <value>AWLAWRNRCK</value>
            <value>1</value>
         </instance>
         <instance weight="0.0037313432835820895">
            <value>AWAAWRNRCK</value>
            <value>1</value>
         </instance>
         <instance weight="0.0037313432835820895">
            <value>AWVSWRNRCK</value>
            <value>1</value>
         </instance>
         <instance weight="0.0037313432835820895">
            <value>AWVVWRNRCK</value>
            <value>1</value>
         </instance>
         <instance weight="0.0037313432835820895">
            <value>AWVAFRNRCK</value>
            <value>1</value>
         </instance>
         <instance weight="0.0037313432835820895">
            <value>AWVAARNRCK</value>
            <value>1</value>
         </instance>
         <instance weight="0.0037313432835820895">
            <value>AWVAWKNRCK</value>
            <value>1</value>
         </instance>
         <instance weight="0.0037313432835820895">
            <value>AWVAWRQRCK</value>
            <value>1</value>
         </instance>
         <instance weight="0.0037313432835820895">
            <value>AWVAWRARCK</value>
            <value>1</value>
         </instance>
         <instance weight="0.0037313432835820895">
            <value>AWVAWRNKCK</value>
            <value>1</value>
         </instance>
         <instance weight="0.0037313432835820895">
            <value>AWVAWRNACK</value>
            <value>1</value>
         </instance>
         <instance weight="0.0037313432835820895">
            <value>AWVAWRNRVK</value>
            <value>1</value>
         </instance>
         <instance weight="0.0037313432835820895">
            <value>AWVAWRNRQK</value>
            <value>1</value>
         </instance>
         <instance weight="0.0037313432835820895">
            <value>AWVAWRNREK</value>
            <value>1</value>
         </instance>
         <instance weight="0.0037313432835820895">
            <value>AWVAWRNRKK</value>
            <value>1</value>
         </instance>
         <instance weight="0.0037313432835820895">
            <value>AWVAWRNRCR</value>
            <value>1</value>
         </instance>
         <instance weight="0.0037313432835820895">
            <value>DARRLKAIYEK</value>
            <value>1</value>
         </instance>
         <instance weight="0.0037313432835820895">
            <value>HPPHIEIQMLKNGK</value>
            <value>1</value>
         </instance>
         <instance weight="0.0037313432835820895">
            <value>YVNKEIQNAVQGVK</value>
            <value>1</value>
         </instance>
         <instance weight="0.0037313432835820895">
            <value>FHPPHIEIQMLKNGKKIP</value>
            <value>1</value>
         </instance>
         <instance weight="0.0037313432835820895">
            <value>FDNRMVNHFIAEFKRK</value>
            <value>1</value>
         </instance>
         <instance weight="0.0037313432835820895">
            <value>STPTLVEAARNLGRVG</value>
            <value>1</value>
         </instance>
         <instance weight="0.0037313432835820895">
            <value>QDILIRLFKSHPETL</value>
            <value>1</value>
         </instance>
         <instance weight="0.0037313432835820895">
            <value>DLIAYLKQATAK</value>
            <value>1</value>
         </instance>
         <instance weight="0.0037313432835820895">
            <value>VEKYGPEASAFTKKMVENAK</value>
            <value>1</value>
         </instance>
         <instance weight="0.0037313432835820895">
            <value>HEQHLRKSEAQAKKEKLNIW</value>
            <value>1</value>
         </instance>
         <instance weight="0.0037313432835820895">
            <value>KQIINMWQEVGKAMYA</value>
            <value>1</value>
         </instance>
         <instance weight="0.0037313432835820895">
            <value>RISIYWTIVKPGDVLVINSNG</value>
            <value>1</value>
         </instance>
         <instance weight="0.0037313432835820895">
            <value>GKKVITAFNEGLK</value>
            <value>1</value>
         </instance>
         <instance weight="0.0037313432835820895">
            <value>GKKVLTAFNEGLK</value>
            <value>1</value>
         </instance>
         <instance weight="0.0037313432835820895">
            <value>GKKVITSFNEGLK</value>
            <value>1</value>
         </instance>
         <instance weight="0.0037313432835820895">
            <value>PPVPVSKVVSTDEYVARTNIYYHA</value>
            <value>1</value>
         </instance>
         <instance weight="0.0037313432835820895">
            <value>VSGLQYRVFRIHLPDP</value>
            <value>1</value>
         </instance>
         <instance weight="0.0037313432835820895">
            <value>EQMFVRHLFNRAGTVG</value>
            <value>1</value>
         </instance>
         <instance weight="0.0037313432835820895">
            <value>GRGLAYIYADGKMVN</value>
            <value>1</value>
         </instance>
         <instance weight="0.0037313432835820895">
            <value>VAYVYKPNNTHEQHLRKSEA</value>
            <value>1</value>
         </instance>
         <instance weight="0.0037313432835820895">
            <value>KPNNTHEQHLRKSEAQAKKE</value>
            <value>1</value>
         </instance>
         <instance weight="0.0037313432835820895">
            <value>HPPHIEIQMLKNGKK</value>
            <value>1</value>
         </instance>
         <instance weight="0.0037313432835820895">
            <value>DNRMVHFIAEFKRK</value>
            <value>1</value>
         </instance>
         <instance weight="0.0037313432835820895">
            <value>TPTLVEAARNLGRVG</value>
            <value>1</value>
         </instance>
         <instance weight="0.0037313432835820895">
            <value>VNKEIQNAVQGVKHI</value>
            <value>1</value>
         </instance>
         <instance weight="0.0037313432835820895">
            <value>GFPTIYFSPANKKL</value>
            <value>1</value>
         </instance>
         <instance weight="0.0037313432835820895">
            <value>IPLIMLINKARNKAE</value>
            <value>1</value>
         </instance>
         <instance weight="0.0037313432835820895">
            <value>YDRNTKSPLFVGKV</value>
            <value>1</value>
         </instance>
         <instance weight="0.0037313432835820895">
            <value>FAEFGTLKKAAVHYDRSG</value>
            <value>1</value>
         </instance>
         <instance weight="0.0037313432835820895">
            <value>LHLGYLPNQLFR</value>
            <value>1</value>
         </instance>
         <instance weight="0.0037313432835820895">
            <value>IPGGPVRLCPGRIR</value>
            <value>1</value>
         </instance>
         <instance weight="0.0037313432835820895">
            <value>RADLIAYLKQATK</value>
            <value>1</value>
         </instance>
         <instance weight="0.0037313432835820895">
            <value>RADLIAYLKQATAK</value>
            <value>1</value>
         </instance>
         <instance weight="0.0037313432835820895">
            <value>VTVLTALGAILKK</value>
            <value>1</value>
         </instance>
         <instance weight="0.0037313432835820895">
            <value>LTALGGILK</value>
            <value>1</value>
         </instance>
         <instance weight="0.0037313432835820895">
            <value>LTALGTILK</value>
            <value>1</value>
         </instance>
         <instance weight="0.0037313432835820895">
            <value>ITAFNEGLK</value>
            <value>1</value>
         </instance>
         <instance weight="0.0037313432835820895">
            <value>WVAWRNRCKGTD</value>
            <value>1</value>
         </instance>
         <instance weight="0.0037313432835820895">
            <value>HEHQLRKSEAQAKKEKLNIW</value>
            <value>1</value>
         </instance>
         <instance weight="0.0037313432835820895">
            <value>IAKFGTAFK</value>
            <value>1</value>
         </instance>
         <instance weight="0.0037313432835820895">
            <value>PLIAYLKQATK</value>
            <value>1</value>
         </instance>
         <instance weight="0.0037313432835820895">
            <value>GLIAYLKQATK</value>
            <value>1</value>
         </instance>
         <instance weight="0.0037313432835820895">
            <value>ALIAYLKQATK</value>
            <value>1</value>
         </instance>
         <instance weight="0.0037313432835820895">
            <value>VLIAYLKQATK</value>
            <value>1</value>
         </instance>
         <instance weight="0.0037313432835820895">
            <value>LLIAYLKQATK</value>
            <value>1</value>
         </instance>
         <instance weight="0.0037313432835820895">
            <value>ILIAYLKQATK</value>
            <value>1</value>
         </instance>
         <instance weight="0.0037313432835820895">
            <value>MLIAYLKQATK</value>
            <value>1</value>
         </instance>
         <instance weight="0.0037313432835820895">
            <value>FLIAYLKQATK</value>
            <value>1</value>
         </instance>
         <instance weight="0.0037313432835820895">
            <value>WLIAYLKQATK</value>
            <value>1</value>
         </instance>
         <instance weight="0.0037313432835820895">
            <value>YLIAYLKQATK</value>
            <value>1</value>
         </instance>
         <instance weight="0.0037313432835820895">
            <value>HLIAYLKQATK</value>
            <value>1</value>
         </instance>
         <instance weight="0.0037313432835820895">
            <value>RLIAYLKQATK</value>
            <value>1</value>
         </instance>
         <instance weight="0.0037313432835820895">
            <value>KLIAYLKQATK</value>
            <value>1</value>
         </instance>
         <instance weight="0.0037313432835820895">
            <value>DLIAYLKQATK</value>
            <value>1</value>
         </instance>
         <instance weight="0.0037313432835820895">
            <value>NLIAYLKQATK</value>
            <value>1</value>
         </instance>
         <instance weight="0.0037313432835820895">
            <value>QLIAYLKQATK</value>
            <value>1</value>
         </instance>
         <instance weight="0.0037313432835820895">
            <value>CLIAYLKQATK</value>
            <value>1</value>
         </instance>
         <instance weight="0.0037313432835820895">
            <value>SLIAYLKQATK</value>
            <value>1</value>
         </instance>
         <instance weight="0.0037313432835820895">
            <value>TLIAYLKQATK</value>
            <value>1</value>
         </instance>
         <instance weight="0.0037313432835820895">
            <value>DPIAYLKQATK</value>
            <value>1</value>
         </instance>
         <instance weight="0.0037313432835820895">
            <value>DGIAYLKQATK</value>
            <value>1</value>
         </instance>
         <instance weight="0.0037313432835820895">
            <value>DAIAYLKQATK</value>
            <value>1</value>
         </instance>
         <instance weight="0.0037313432835820895">
            <value>DVIAYLKQATK</value>
            <value>1</value>
         </instance>
         <instance weight="0.0037313432835820895">
            <value>DIIAYLKQATK</value>
            <value>1</value>
         </instance>
         <instance weight="0.0037313432835820895">
            <value>DMIAYLKQATK</value>
            <value>1</value>
         </instance>
         <instance weight="0.0037313432835820895">
            <value>DFIAYLKQATK</value>
            <value>1</value>
         </instance>
         <instance weight="0.0037313432835820895">
            <value>DWIAYLKQATK</value>
            <value>1</value>
         </instance>
         <instance weight="0.0037313432835820895">
            <value>DYIAYLKQATK</value>
            <value>1</value>
         </instance>
         <instance weight="0.0037313432835820895">
            <value>DHIAYLKQATK</value>
            <value>1</value>
         </instance>
         <instance weight="0.0037313432835820895">
            <value>DRIAYLKQATK</value>
            <value>1</value>
         </instance>
         <instance weight="0.0037313432835820895">
            <value>DKIAYLKQATK</value>
            <value>1</value>
         </instance>
         <instance weight="0.0037313432835820895">
            <value>DDIAYLKQATK</value>
            <value>1</value>
         </instance>
         <instance weight="0.0037313432835820895">
            <value>DEIAYLKQATK</value>
            <value>1</value>
         </instance>
         <instance weight="0.0037313432835820895">
            <value>DNIAYLKQATK</value>
            <value>1</value>
         </instance>
         <instance weight="0.0037313432835820895">
            <value>DQIAYLKQATK</value>
            <value>1</value>
         </instance>
         <instance weight="0.0037313432835820895">
            <value>DCIAYLKQATK</value>
            <value>1</value>
         </instance>
         <instance weight="0.0037313432835820895">
            <value>DSIAYLKQATK</value>
            <value>1</value>
         </instance>
         <instance weight="0.0037313432835820895">
            <value>DTIAYLKQATK</value>
            <value>1</value>
         </instance>
         <instance weight="0.0037313432835820895">
            <value>DLVAYLKQATK</value>
            <value>1</value>
         </instance>
         <instance weight="0.0037313432835820895">
            <value>DLLAYLKQATK</value>
            <value>1</value>
         </instance>
         <instance weight="0.0037313432835820895">
            <value>DLFAYLKQATK</value>
            <value>1</value>
         </instance>
         <instance weight="0.0037313432835820895">
            <value>DLWAYLKQATK</value>
            <value>1</value>
         </instance>
         <instance weight="0.0037313432835820895">
            <value>DLTAYLKQATK</value>
            <value>1</value>
         </instance>
         <instance weight="0.0037313432835820895">
            <value>DLIGYLKQATK</value>
            <value>1</value>
         </instance>
         <instance weight="0.0037313432835820895">
            <value>DLIVYLKQATK</value>
            <value>1</value>
         </instance>
         <instance weight="0.0037313432835820895">
            <value>DLILYLKQATK</value>
            <value>1</value>
         </instance>
         <instance weight="0.0037313432835820895">
            <value>DLIIYLKQATK</value>
            <value>1</value>
         </instance>
         <instance weight="0.0037313432835820895">
            <value>DLIMYLKQATK</value>
            <value>1</value>
         </instance>
         <instance weight="0.0037313432835820895">
            <value>DLIFYLKQATK</value>
            <value>1</value>
         </instance>
         <instance weight="0.0037313432835820895">
            <value>DLIWYLKQATK</value>
            <value>1</value>
         </instance>
         <instance weight="0.0037313432835820895">
            <value>DLIYYLKQATK</value>
            <value>1</value>
         </instance>
         <instance weight="0.0037313432835820895">
            <value>DLIHYLKQATK</value>
            <value>1</value>
         </instance>
         <instance weight="0.0037313432835820895">
            <value>DLIRYLKQATK</value>
            <value>1</value>
         </instance>
         <instance weight="0.0037313432835820895">
            <value>DLIKYLKQATK</value>
            <value>1</value>
         </instance>
         <instance weight="0.0037313432835820895">
            <value>DLIDYLKQATK</value>
            <value>1</value>
         </instance>
         <instance weight="0.0037313432835820895">
            <value>DLIEYLKQATK</value>
            <value>1</value>
         </instance>
         <instance weight="0.0037313432835820895">
            <value>DLINYLKQATK</value>
            <value>1</value>
         </instance>
         <instance weight="0.0037313432835820895">
            <value>DLIQYLKQATK</value>
            <value>1</value>
         </instance>
         <instance weight="0.0037313432835820895">
            <value>DLICYLKQATK</value>
            <value>1</value>
         </instance>
         <instance weight="0.0037313432835820895">
            <value>DLISYLKQATK</value>
            <value>1</value>
         </instance>
         <instance weight="0.0037313432835820895">
            <value>DLITYLKQATK</value>
            <value>1</value>
         </instance>
         <instance weight="0.0037313432835820895">
            <value>DLIAPLKQATK</value>
            <value>1</value>
         </instance>
         <instance weight="0.0037313432835820895">
            <value>DLIAGLKQATK</value>
            <value>1</value>
         </instance>
         <instance weight="0.0037313432835820895">
            <value>DLIAALKQATK</value>
            <value>1</value>
         </instance>
         <instance weight="0.0037313432835820895">
            <value>DLIAVLKQATK</value>
            <value>1</value>
         </instance>
         <instance weight="0.0037313432835820895">
            <value>DLIALLKQATK</value>
            <value>1</value>
         </instance>
         <instance weight="0.0037313432835820895">
            <value>DLIAILKQATK</value>
            <value>1</value>
         </instance>
         <instance weight="0.0037313432835820895">
            <value>DLIAMLKQATK</value>
            <value>1</value>
         </instance>
         <instance weight="0.0037313432835820895">
            <value>DLIAFLKQATK</value>
            <value>1</value>
         </instance>
         <instance weight="0.0037313432835820895">
            <value>DLIAWLKQATK</value>
            <value>1</value>
         </instance>
         <instance weight="0.0037313432835820895">
            <value>DLIAHLKQATK</value>
            <value>1</value>
         </instance>
         <instance weight="0.0037313432835820895">
            <value>DLIARLKQATK</value>
            <value>1</value>
         </instance>
         <instance weight="0.0037313432835820895">
            <value>DLIAKLKQATK</value>
            <value>1</value>
         </instance>
         <instance weight="0.0037313432835820895">
            <value>DLIAELKQATK</value>
            <value>1</value>
         </instance>
         <instance weight="0.0037313432835820895">
            <value>DLIANLKQATK</value>
            <value>1</value>
         </instance>
         <instance weight="0.0037313432835820895">
            <value>DLIAQLKQATK</value>
            <value>1</value>
         </instance>
         <instance weight="0.0037313432835820895">
            <value>DLIACLKQATK</value>
            <value>1</value>
         </instance>
         <instance weight="0.0037313432835820895">
            <value>DLIASLKQATK</value>
            <value>1</value>
         </instance>
         <instance weight="0.0037313432835820895">
            <value>DLIATLKQATK</value>
            <value>1</value>
         </instance>
         <instance weight="0.0037313432835820895">
            <value>DLIAYGKQATK</value>
            <value>1</value>
         </instance>
         <instance weight="0.0037313432835820895">
            <value>DLIAYAKQATK</value>
            <value>1</value>
         </instance>
         <instance weight="0.0037313432835820895">
            <value>DLIAYVKQATK</value>
            <value>1</value>
         </instance>
         <instance weight="0.0037313432835820895">
            <value>DLIAYIKQATK</value>
            <value>1</value>
         </instance>
         <instance weight="0.0037313432835820895">
            <value>DLIAYMKQATK</value>
            <value>1</value>
         </instance>
         <instance weight="0.0037313432835820895">
            <value>DLIAYFKQATK</value>
            <value>1</value>
         </instance>
         <instance weight="0.0037313432835820895">
            <value>DLIAYWKQATK</value>
            <value>1</value>
         </instance>
         <instance weight="0.0037313432835820895">
            <value>DLIAYYKQATK</value>
            <value>1</value>
         </instance>
         <instance weight="0.0037313432835820895">
            <value>DLIAYHKQATK</value>
            <value>1</value>
         </instance>
         <instance weight="0.0037313432835820895">
            <value>DLIAYRKQATK</value>
            <value>1</value>
         </instance>
         <instance weight="0.0037313432835820895">
            <value>DLIAYKKQATK</value>
            <value>1</value>
         </instance>
         <instance weight="0.0037313432835820895">
            <value>DLIAYDKQATK</value>
            <value>1</value>
         </instance>
         <instance weight="0.0037313432835820895">
            <value>DLIAYEKQATK</value>
            <value>1</value>
         </instance>
         <instance weight="0.0037313432835820895">
            <value>DLIAYNKQATK</value>
            <value>1</value>
         </instance>
         <instance weight="0.0037313432835820895">
            <value>DLIAYQKQATK</value>
            <value>1</value>
         </instance>
         <instance weight="0.0037313432835820895">
            <value>DLIAYCKQATK</value>
            <value>1</value>
         </instance>
         <instance weight="0.0037313432835820895">
            <value>DLIAYSKQATK</value>
            <value>1</value>
         </instance>
         <instance weight="0.0037313432835820895">
            <value>DLIAYTKQATK</value>
            <value>1</value>
         </instance>
         <instance weight="0.0037313432835820895">
            <value>DLIAYLPQATK</value>
            <value>1</value>
         </instance>
         <instance weight="0.0037313432835820895">
            <value>DLIAYLGQATK</value>
            <value>1</value>
         </instance>
         <instance weight="0.0037313432835820895">
            <value>DLIAYLAQATK</value>
            <value>1</value>
         </instance>
         <instance weight="0.0037313432835820895">
            <value>DLIAYLVQATK</value>
            <value>1</value>
         </instance>
         <instance weight="0.0037313432835820895">
            <value>DLIAYLLQATK</value>
            <value>1</value>
         </instance>
         <instance weight="0.0037313432835820895">
            <value>DLIAYLIQATK</value>
            <value>1</value>
         </instance>
         <instance weight="0.0037313432835820895">
            <value>DLIAYLMQATK</value>
            <value>1</value>
         </instance>
         <instance weight="0.0037313432835820895">
            <value>DLIAYLFQATK</value>
            <value>1</value>
         </instance>
         <instance weight="0.0037313432835820895">
            <value>DLIAYLWQATK</value>
            <value>1</value>
         </instance>
         <instance weight="0.0037313432835820895">
            <value>DLIAYLYQATK</value>
            <value>1</value>
         </instance>
         <instance weight="0.0037313432835820895">
            <value>DLIAYLHQATK</value>
            <value>1</value>
         </instance>
         <instance weight="0.0037313432835820895">
            <value>DLIAYLRQATK</value>
            <value>1</value>
         </instance>
         <instance weight="0.0037313432835820895">
            <value>DLIAYLDQATK</value>
            <value>1</value>
         </instance>
         <instance weight="0.0037313432835820895">
            <value>DLIAYLEQATK</value>
            <value>1</value>
         </instance>
         <instance weight="0.0037313432835820895">
            <value>DLIAYLNQATK</value>
            <value>1</value>
         </instance>
         <instance weight="0.0037313432835820895">
            <value>DLIAYLQQATK</value>
            <value>1</value>
         </instance>
         <instance weight="0.0037313432835820895">
            <value>DLIAYLCQATK</value>
            <value>1</value>
         </instance>
         <instance weight="0.0037313432835820895">
            <value>DLIAYLSQATK</value>
            <value>1</value>
         </instance>
         <instance weight="0.0037313432835820895">
            <value>DLIAYLTQATK</value>
            <value>1</value>
         </instance>
         <instance weight="0.0037313432835820895">
            <value>DLIAYLKPATK</value>
            <value>1</value>
         </instance>
         <instance weight="0.0037313432835820895">
            <value>DLIAYLKGATK</value>
            <value>1</value>
         </instance>
         <instance weight="0.0037313432835820895">
            <value>DLIAYLKAATK</value>
            <value>1</value>
         </instance>
         <instance weight="0.0037313432835820895">
            <value>DLIAYLKVATK</value>
            <value>1</value>
         </instance>
         <instance weight="0.0037313432835820895">
            <value>DLIAYLKMATK</value>
            <value>1</value>
         </instance>
         <instance weight="0.0037313432835820895">
            <value>DLIAYLKRATK</value>
            <value>1</value>
         </instance>
         <instance weight="0.0037313432835820895">
            <value>DLIAYLKEATK</value>
            <value>1</value>
         </instance>
         <instance weight="0.0037313432835820895">
            <value>DLIAYLKNATK</value>
            <value>1</value>
         </instance>
         <instance weight="0.0037313432835820895">
            <value>DLIAYLKSATK</value>
            <value>1</value>
         </instance>
         <instance weight="0.0037313432835820895">
            <value>DLIAYLKTATK</value>
            <value>1</value>
         </instance>
         <instance weight="0.0037313432835820895">
            <value>DLIAYLKQPTK</value>
            <value>1</value>
         </instance>
         <instance weight="0.0037313432835820895">
            <value>DLIAYLKQGTK</value>
            <value>1</value>
         </instance>
         <instance weight="0.0037313432835820895">
            <value>DLIAYLKQVTK</value>
            <value>1</value>
         </instance>
         <instance weight="0.0037313432835820895">
            <value>DLIAYLKQLTK</value>
            <value>1</value>
         </instance>
         <instance weight="0.0037313432835820895">
            <value>DLIAYLKQITK</value>
            <value>1</value>
         </instance>
         <instance weight="0.0037313432835820895">
            <value>DLIAYLKQMTK</value>
            <value>1</value>
         </instance>
         <instance weight="0.0037313432835820895">
            <value>DLIAYLKQFTK</value>
            <value>1</value>
         </instance>
         <instance weight="0.0037313432835820895">
            <value>DLIAYLKQWTK</value>
            <value>1</value>
         </instance>
         <instance weight="0.0037313432835820895">
            <value>DLIAYLKQYTK</value>
            <value>1</value>
         </instance>
         <instance weight="0.0037313432835820895">
            <value>DLIAYLKQHTK</value>
            <value>1</value>
         </instance>
         <instance weight="0.0037313432835820895">
            <value>DLIAYLKQRTK</value>
            <value>1</value>
         </instance>
         <instance weight="0.0037313432835820895">
            <value>DLIAYLKQKTK</value>
            <value>1</value>
         </instance>
         <instance weight="0.0037313432835820895">
            <value>DLIAYLKQDTK</value>
            <value>1</value>
         </instance>
         <instance weight="0.0037313432835820895">
            <value>DLIAYLKQETK</value>
            <value>1</value>
         </instance>
         <instance weight="0.0037313432835820895">
            <value>DLIAYLKQNTK</value>
            <value>1</value>
         </instance>
         <instance weight="0.0037313432835820895">
            <value>DLIAYLKQQTK</value>
            <value>1</value>
         </instance>
         <instance weight="0.0037313432835820895">
            <value>DLIAYLKQCTK</value>
            <value>1</value>
         </instance>
         <instance weight="0.0037313432835820895">
            <value>DLIAYLKQSTK</value>
            <value>1</value>
         </instance>
         <instance weight="0.0037313432835820895">
            <value>DLIAYLKQTTK</value>
            <value>1</value>
         </instance>
         <instance weight="0.0037313432835820895">
            <value>DLIAYLKQAPK</value>
            <value>1</value>
         </instance>
         <instance weight="0.0037313432835820895">
            <value>DLIAYLKQAGK</value>
            <value>1</value>
         </instance>
         <instance weight="0.0037313432835820895">
            <value>DLIAYLKQAAK</value>
            <value>1</value>
         </instance>
         <instance weight="0.0037313432835820895">
            <value>DLIAYLKQAVK</value>
            <value>1</value>
         </instance>
         <instance weight="0.0037313432835820895">
            <value>DLIAYLKQALK</value>
            <value>1</value>
         </instance>
         <instance weight="0.0037313432835820895">
            <value>DLIAYLKQAIK</value>
            <value>1</value>
         </instance>
         <instance weight="0.0037313432835820895">
            <value>DLIAYLKQAMK</value>
            <value>1</value>
         </instance>
         <instance weight="0.0037313432835820895">
            <value>DLIAYLKQAFK</value>
            <value>1</value>
         </instance>
         <instance weight="0.0037313432835820895">
            <value>DLIAYLKQAWK</value>
            <value>1</value>
         </instance>
         <instance weight="0.0037313432835820895">
            <value>DLIAYLKQAYK</value>
            <value>1</value>
         </instance>
         <instance weight="0.0037313432835820895">
            <value>DLIAYLKQAHK</value>
            <value>1</value>
         </instance>
         <instance weight="0.0037313432835820895">
            <value>DLIAYLKQARK</value>
            <value>1</value>
         </instance>
         <instance weight="0.0037313432835820895">
            <value>DLIAYLKQAKK</value>
            <value>1</value>
         </instance>
         <instance weight="0.0037313432835820895">
            <value>DLIAYLKQADK</value>
            <value>1</value>
         </instance>
         <instance weight="0.0037313432835820895">
            <value>DLIAYLKQAEK</value>
            <value>1</value>
         </instance>
         <instance weight="0.0037313432835820895">
            <value>DLIAYLKQANK</value>
            <value>1</value>
         </instance>
         <instance weight="0.0037313432835820895">
            <value>DLIAYLKQAQK</value>
            <value>1</value>
         </instance>
         <instance weight="0.0037313432835820895">
            <value>DLIAYLKQACK</value>
            <value>1</value>
         </instance>
         <instance weight="0.0037313432835820895">
            <value>DLIAYLKQASK</value>
            <value>1</value>
         </instance>
         <instance weight="0.0037313432835820895">
            <value>DLIAYLKQATA</value>
            <value>1</value>
         </instance>
         <instance weight="0.0037313432835820895">
            <value>DLIAYLKQATV</value>
            <value>1</value>
         </instance>
         <instance weight="0.0037313432835820895">
            <value>DLIAYLKQATL</value>
            <value>1</value>
         </instance>
         <instance weight="0.0037313432835820895">
            <value>DLIAYLKQATI</value>
            <value>1</value>
         </instance>
         <instance weight="0.0037313432835820895">
            <value>DLIAYLKQATM</value>
            <value>1</value>
         </instance>
         <instance weight="0.0037313432835820895">
            <value>DLIAYLKQATF</value>
            <value>1</value>
         </instance>
         <instance weight="0.0037313432835820895">
            <value>DLIAYLKQATY</value>
            <value>1</value>
         </instance>
         <instance weight="0.0037313432835820895">
            <value>DLIAYLKQATR</value>
            <value>1</value>
         </instance>
         <instance weight="0.0037313432835820895">
            <value>DLIAYLKQATS</value>
            <value>1</value>
         </instance>
         <instance weight="0.0037313432835820895">
            <value>DLIAYLKQATT</value>
            <value>1</value>
         </instance>
         <instance weight="0.0037313432835820895">
            <value>LESIINFEKL</value>
            <value>1</value>
         </instance>
         <instance weight="0.0037313432835820895">
            <value>LSSDITASV</value>
            <value>1</value>
         </instance>
         <instance weight="0.0037313432835820895">
            <value>ITASVNCAK</value>
            <value>1</value>
         </instance>
         <instance weight="0.0037313432835820895">
            <value>WYAWRNRCK</value>
            <value>1</value>
         </instance>
         <instance weight="0.0037313432835820895">
            <value>LTALGAILK</value>
            <value>1</value>
         </instance>
         <instance weight="0.0037313432835820895">
            <value>LKAIYEKKK</value>
            <value>1</value>
         </instance>
         <instance weight="0.0037313432835820895">
            <value>LKMADPNRF</value>
            <value>1</value>
         </instance>
         <instance weight="0.0037313432835820895">
            <value>LAYIYADGK</value>
            <value>1</value>
         </instance>
         <instance weight="0.0037313432835820895">
            <value>LRKSEAQAK</value>
            <value>1</value>
         </instance>
         <instance weight="0.0037313432835820895">
            <value>VRQGLAKVA</value>
            <value>1</value>
         </instance>
         <instance weight="0.0037313432835820895">
            <value>VAYLKSATS</value>
            <value>1</value>
         </instance>
         <instance weight="0.0037313432835820895">
            <value>IAYLKKATNE</value>
            <value>1</value>
         </instance>
         <instance weight="0.0037313432835820895">
            <value>FRKDIAAKY</value>
            <value>1</value>
         </instance>
         <instance weight="0.0037313432835820895">
            <value>LAAAMKRHGLDNYRGYSLGINWV</value>
            <value>1</value>
         </instance>
         <instance weight="0.0037313432835820895">
            <value>LGNWVCAAKFESNFNTQAT</value>
            <value>1</value>
         </instance>
         <instance weight="0.0037313432835820895">
            <value>TDYGILQINSRWWCND</value>
            <value>1</value>
         </instance>
         <instance weight="0.0037313432835820895">
            <value>CAKKIVSDGNGMNAWVA</value>
            <value>1</value>
         </instance>
         <instance weight="0.0037313432835820895">
            <value>DGNGMNAWVAWRNRCK</value>
            <value>1</value>
         </instance>
         <instance weight="0.0037313432835820895">
            <value>MNAWVAWRNRCKGTDV</value>
            <value>1</value>
         </instance>
         <instance weight="0.0037313432835820895">
            <value>AWVAWRNRCKGTDVQAWIRGARL</value>
            <value>1</value>
         </instance>
         <instance weight="0.0037313432835820895">
            <value>AWRNRCKGTDVQAWIRGALR</value>
            <value>1</value>
         </instance>
         <instance weight="0.0037313432835820895">
            <value>RNRCKGTDVQAWIRGALR</value>
            <value>1</value>
         </instance>
         <instance weight="0.0037313432835820895">
            <value>NLCNIPCSALLSSDITASVNCAK</value>
            <value>1</value>
         </instance>
         <instance weight="0.0037313432835820895">
            <value>MTKALELFRNDIAAKYKELGFQG</value>
            <value>1</value>
         </instance>
         <instance weight="0.0037313432835820895">
            <value>KPVSQMRMATPLLMRPM</value>
            <value>1</value>
         </instance>
         <instance weight="0.0037313432835820895">
            <value>LPKPPKPVSKMRMATPLLMGALPM</value>
            <value>1</value>
         </instance>
         <instance weight="0.0037313432835820895">
            <value>ISQAVHAAHAEINE</value>
            <value>1</value>
         </instance>
         <instance weight="0.0037313432835820895">
            <value>YLEDARRLKAIYEKKK</value>
            <value>1</value>
         </instance>
         <instance weight="1.0">
            <value>KMKMVHAAHAKMKM</value>
            <value>1</value>
         </instance>
         <instance weight="0.08333333333333333">
            <value>RADLIAYLKQATA</value>
            <value>1</value>
         </instance>
         <instance weight="0.5">
            <value>KVFGRCELMAMKRHGLD</value>
            <value>1</value>
         </instance>
         <instance weight="0.0037313432835820895">
            <value>WVAWRNRCK</value>
            <value>1</value>
         </instance>
         <instance weight="0.5">
            <value>LEDARRLKAITEKKK</value>
            <value>1</value>
         </instance>
         <instance weight="0.08333333333333333">
            <value>DLIAYLKQATSS</value>
            <value>1</value>
         </instance>
         <instance weight="1.0">
            <value>IAYLKQATSS</value>
            <value>1</value>
         </instance>
         <instance weight="1.0">
            <value>LRRDFNHINVELSLLGKKKKRLRVD</value>
            <value>1</value>
         </instance>
         <instance weight="0.125">
            <value>SSDITASVNCAKK</value>
            <value>1</value>
         </instance>
         <instance weight="0.125">
            <value>LSSDITASVNCAK</value>
            <value>1</value>
         </instance>
         <instance weight="0.125">
            <value>LSSDITASVNCAKK</value>
            <value>1</value>
         </instance>
         <instance weight="0.125">
            <value>LSSDITASVNCAKKI</value>
            <value>1</value>
         </instance>
         <instance weight="0.125">
            <value>LSSDITASVNCAKKIV</value>
            <value>1</value>
         </instance>
         <instance weight="0.125">
            <value>LSSDITASVNCAKKIVS</value>
            <value>1</value>
         </instance>
         <instance weight="0.25">
            <value>KAERADLIAYLRQATAK</value>
            <value>1</value>
         </instance>
         <instance weight="0.25">
            <value>KAERADLIAYLKQATGK</value>
            <value>1</value>
         </instance>
         <instance weight="1.0">
            <value>IPCSALLSSDITASVNCA</value>
            <value>1</value>
         </instance>
         <instance weight="1.0">
            <value>MPEWLGAVINWLGYSNSLLNPII</value>
            <value>0</value>
         </instance>
         <instance weight="1.0">
            <value>EIERVRQAIQNNKNFLSKLFTER</value>
            <value>0</value>
         </instance>
         <instance weight="1.0">
            <value>IMRRILRKIVNGEHDQLGDISTLA</value>
            <value>0</value>
         </instance>
         <instance weight="1.0">
            <value>APLNPKANREKMTQIMFETFNVP</value>
            <value>0</value>
         </instance>
         <instance weight="1.0">
            <value>KRRSGLLKKAHEISVLCDAE</value>
            <value>0</value>
         </instance>
         <instance weight="1.0">
            <value>EELYRNYGI</value>
            <value>0</value>
         </instance>
         <instance weight="1.0">
            <value>QLLKRIGTG</value>
            <value>0</value>
         </instance>
         <instance weight="1.0">
            <value>LIEKMNLSAIQ</value>
            <value>0</value>
         </instance>
         <instance weight="1.0">
            <value>LISRTAQGVFG</value>
            <value>0</value>
         </instance>
         <instance weight="1.0">
            <value>LGTREPQTYGR</value>
            <value>0</value>
         </instance>
         <instance weight="1.0">
            <value>MYPGMKARVEK</value>
            <value>0</value>
         </instance>
         <instance weight="1.0">
            <value>VGIEQLIAGVP</value>
            <value>0</value>
         </instance>
         <instance weight="1.0">
            <value>IEGNGMRTLGR</value>
            <value>0</value>
         </instance>
         <instance weight="1.0">
            <value>DFIDENAEEQEH</value>
            <value>0</value>
         </instance>
         <instance weight="1.0">
            <value>LVFSWLVFLTVI</value>
            <value>0</value>
         </instance>
         <instance weight="1.0">
            <value>VLLGGFAEIENN</value>
            <value>0</value>
         </instance>
         <instance weight="1.0">
            <value>VVVPLLVLLSLFGLEAIQHPPKIQ</value>
            <value>0</value>
         </instance>
         <instance weight="1.0">
            <value>FVPQYQANSSVENSNNQ</value>
            <value>0</value>
         </instance>
         <instance weight="1.0">
            <value>PDDPRGLLSPRLS</value>
            <value>0</value>
         </instance>
         <instance weight="1.0">
            <value>IPMDCIHIPESIIKL</value>
            <value>0</value>
         </instance>
         <instance weight="1.0">
            <value>MFMLDLYNAMAVEEGG</value>
            <value>0</value>
         </instance>
         <instance weight="1.0">
            <value>RISGLDSSRRKSFQDL</value>
            <value>0</value>
         </instance>
         <instance weight="1.0">
            <value>READIDGDGQVN</value>
            <value>0</value>
         </instance>
         <instance weight="1.0">
            <value>SRVPAERLTGLEPGELFVHRNV</value>
            <value>0</value>
         </instance>
         <instance weight="1.0">
            <value>NEQLAFNPGHIVPGLY</value>
            <value>0</value>
         </instance>
         <instance weight="1.0">
            <value>DAARYAEKIVLMKAGTV</value>
            <value>0</value>
         </instance>
         <instance weight="1.0">
            <value>ENASKRDQPSVGDAFD</value>
            <value>0</value>
         </instance>
         <instance weight="1.0">
            <value>FEEALAGHLS</value>
            <value>0</value>
         </instance>
         <instance weight="1.0">
            <value>PTQIANGEAP</value>
            <value>0</value>
         </instance>
         <instance weight="1.0">
            <value>GQKKKLVINS</value>
            <value>0</value>
         </instance>
         <instance weight="1.0">
            <value>GVLGPAGGVL</value>
            <value>0</value>
         </instance>
         <instance weight="1.0">
            <value>IKKHNPDVLT</value>
            <value>0</value>
         </instance>
         <instance weight="1.0">
            <value>AIFKKLDRVC</value>
            <value>0</value>
         </instance>
         <instance weight="1.0">
            <value>PYVSTTPMGA</value>
            <value>0</value>
         </instance>
         <instance weight="1.0">
            <value>ALKPEKMKAT</value>
            <value>0</value>
         </instance>
         <instance weight="1.0">
            <value>RPATDCLRSGLAVER</value>
            <value>0</value>
         </instance>
         <instance weight="1.0">
            <value>LLEKPFRVIMNESHVPS</value>
            <value>0</value>
         </instance>
         <instance weight="1.0">
            <value>NLLELVDRVLIVDVNE</value>
            <value>0</value>
         </instance>
         <instance weight="1.0">
            <value>RARPFAIVEGQNEGAMSADGRVIG</value>
            <value>0</value>
         </instance>
         <instance weight="1.0">
            <value>KYLVKNEDGVSISA</value>
            <value>0</value>
         </instance>
         <instance weight="1.0">
            <value>GLYYGQCSEICGSNHSFM</value>
            <value>0</value>
         </instance>
         <instance weight="1.0">
            <value>PFHLVDPSPWPLL</value>
            <value>0</value>
         </instance>
         <instance weight="1.0">
            <value>SFDKEWVAKQ</value>
            <value>0</value>
         </instance>
         <instance weight="1.0">
            <value>ATATTQRPLKGPAKR</value>
            <value>0</value>
         </instance>
         <instance weight="1.0">
            <value>AQPMTKDDVPLSSLHDNA</value>
            <value>0</value>
         </instance>
         <instance weight="1.0">
            <value>RWVLTAAHCLVG</value>
            <value>0</value>
         </instance>
         <instance weight="1.0">
            <value>HNTQLPFIYKTCPEGKNLCF</value>
            <value>0</value>
         </instance>
         <instance weight="1.0">
            <value>LLFPLTALPLDGDQPADQAA</value>
            <value>0</value>
         </instance>
         <instance weight="1.0">
            <value>QTIYWIFIANLLILTWIGG</value>
            <value>0</value>
         </instance>
         <instance weight="1.0">
            <value>RSPHGLGFLCCFGGSDLP</value>
            <value>0</value>
         </instance>
         <instance weight="1.0">
            <value>FDEADRLFEMGFAAQLTE</value>
            <value>0</value>
         </instance>
         <instance weight="1.0">
            <value>TVTDAVRALKDRPVPKG</value>
            <value>0</value>
         </instance>
         <instance weight="1.0">
            <value>SVLERADGSLTVSPPG</value>
            <value>0</value>
         </instance>
         <instance weight="1.0">
            <value>RLLNLKDTIE</value>
            <value>0</value>
         </instance>
         <instance weight="1.0">
            <value>WAVVTGATDG</value>
            <value>0</value>
         </instance>
         <instance weight="1.0">
            <value>HGRIVGRIGS</value>
            <value>0</value>
         </instance>
         <instance weight="1.0">
            <value>RKILLKYEYF</value>
            <value>0</value>
         </instance>
         <instance weight="1.0">
            <value>HNVQDHLKEL</value>
            <value>0</value>
         </instance>
         <instance weight="1.0">
            <value>TTWLGYVNSA</value>
            <value>0</value>
         </instance>
         <instance weight="1.0">
            <value>VVVDLVGGDE</value>
            <value>0</value>
         </instance>
         <instance weight="1.0">
            <value>QVKTVREAIL</value>
            <value>0</value>
         </instance>
         <instance weight="1.0">
            <value>VELRDGDAQR</value>
            <value>0</value>
         </instance>
         <instance weight="1.0">
            <value>NGGEHADNNV</value>
            <value>0</value>
         </instance>
         <instance weight="1.0">
            <value>MKAQAYQTGK</value>
            <value>0</value>
         </instance>
         <instance weight="1.0">
            <value>CILNRLVQFV</value>
            <value>0</value>
         </instance>
         <instance weight="1.0">
            <value>YKYIAELADA</value>
            <value>0</value>
         </instance>
         <instance weight="1.0">
            <value>REPAEFSREV</value>
            <value>0</value>
         </instance>
         <instance weight="1.0">
            <value>YEDKLQEDRF</value>
            <value>0</value>
         </instance>
         <instance weight="1.0">
            <value>FCLPILFTVT</value>
            <value>0</value>
         </instance>
         <instance weight="1.0">
            <value>EAMAQATGVL</value>
            <value>0</value>
         </instance>
         <instance weight="1.0">
            <value>ADMARKAMGH</value>
            <value>0</value>
         </instance>
         <instance weight="1.0">
            <value>TEYYPWYPSV</value>
            <value>0</value>
         </instance>
         <instance weight="1.0">
            <value>TVTHRFTRDL</value>
            <value>0</value>
         </instance>
         <instance weight="1.0">
            <value>PPVWLMFSAG</value>
            <value>0</value>
         </instance>
         <instance weight="1.0">
            <value>EEFRDRRMCI</value>
            <value>0</value>
         </instance>
         <instance weight="1.0">
            <value>HHIVCRSCGVI</value>
            <value>0</value>
         </instance>
         <instance weight="1.0">
            <value>RTGIGLNAQINLKS</value>
            <value>0</value>
         </instance>
         <instance weight="1.0">
            <value>GLVAGINAFKWTQS</value>
            <value>0</value>
         </instance>
         <instance weight="1.0">
            <value>GDKTDFKEWEGTPYFDGC</value>
            <value>0</value>
         </instance>
         <instance weight="1.0">
            <value>FVRIEESDMYLHPDLD</value>
            <value>0</value>
         </instance>
         <instance weight="1.0">
            <value>EAEVLSQAQPDDVSAD</value>
            <value>0</value>
         </instance>
         <instance weight="1.0">
            <value>NHFREAFCKDHDSRS</value>
            <value>0</value>
         </instance>
         <instance weight="1.0">
            <value>FSKDVSNNNNNL</value>
            <value>0</value>
         </instance>
         <instance weight="1.0">
            <value>CGTTTRDFTQLNELQCRFPR</value>
            <value>0</value>
         </instance>
         <instance weight="1.0">
            <value>DTLKKATDEFLKTHEAEIHS</value>
            <value>0</value>
         </instance>
         <instance weight="1.0">
            <value>HILVATGGWPQVPDIP</value>
            <value>0</value>
         </instance>
         <instance weight="1.0">
            <value>LLRKGNYAQRVGAGAPVYLAA</value>
            <value>0</value>
         </instance>
         <instance weight="1.0">
            <value>GVYSARFGGPELN</value>
            <value>0</value>
         </instance>
         <instance weight="1.0">
            <value>EMRELLAPYGIEA</value>
            <value>0</value>
         </instance>
         <instance weight="1.0">
            <value>FTPAVHASLDKFL</value>
            <value>0</value>
         </instance>
         <instance weight="1.0">
            <value>KDLRKALDNYERGCDMGDEVGCFA</value>
            <value>0</value>
         </instance>
         <instance weight="1.0">
            <value>VPSVSTVNVAQKQHDV</value>
            <value>0</value>
         </instance>
         <instance weight="1.0">
            <value>EREYIQIGKHMKSIIN</value>
            <value>0</value>
         </instance>
         <instance weight="1.0">
            <value>DAIVDLVESGETMKA</value>
            <value>0</value>
         </instance>
         <instance weight="1.0">
            <value>LIKLNTNENPYGPSPKALQA</value>
            <value>0</value>
         </instance>
         <instance weight="1.0">
            <value>QRQLDSMPRREVIAASISGR</value>
            <value>0</value>
         </instance>
         <instance weight="1.0">
            <value>NSFATESGQKSAFDS</value>
            <value>0</value>
         </instance>
         <instance weight="1.0">
            <value>LLADGRCLSAGRPA</value>
            <value>0</value>
         </instance>
         <instance weight="1.0">
            <value>NSLCAICGDRATGKH</value>
            <value>0</value>
         </instance>
         <instance weight="1.0">
            <value>RYAVPDNVTILDGGT</value>
            <value>0</value>
         </instance>
         <instance weight="1.0">
            <value>AAATSAAAVAAAAT</value>
            <value>0</value>
         </instance>
         <instance weight="1.0">
            <value>MIQSLQQLTGDNYFF</value>
            <value>0</value>
         </instance>
         <instance weight="1.0">
            <value>DVAMAGARPCYLAA</value>
            <value>0</value>
         </instance>
         <instance weight="1.0">
            <value>QAELAAAAAKAAELAKNQ</value>
            <value>0</value>
         </instance>
         <instance weight="1.0">
            <value>EAKPKMEGRSMF</value>
            <value>0</value>
         </instance>
         <instance weight="1.0">
            <value>DSHDYETKMKAVRR</value>
            <value>0</value>
         </instance>
         <instance weight="1.0">
            <value>TLPPSREEMTKNQ</value>
            <value>0</value>
         </instance>
         <instance weight="1.0">
            <value>SSSLEGTASTPAAT</value>
            <value>0</value>
         </instance>
         <instance weight="1.0">
            <value>QDTSEELLRWSTV</value>
            <value>0</value>
         </instance>
         <instance weight="1.0">
            <value>DIQDGTYAK</value>
            <value>0</value>
         </instance>
         <instance weight="1.0">
            <value>MSSTPLVKH</value>
            <value>0</value>
         </instance>
         <instance weight="1.0">
            <value>SDPGFMSLD</value>
            <value>0</value>
         </instance>
         <instance weight="1.0">
            <value>CLTRALNEGATI</value>
            <value>0</value>
         </instance>
         <instance weight="1.0">
            <value>IGLLLSEGIGDTLRVSLAAD</value>
            <value>0</value>
         </instance>
         <instance weight="1.0">
            <value>YEESDSDES</value>
            <value>0</value>
         </instance>
         <instance weight="1.0">
            <value>VKVDANVTVIE</value>
            <value>0</value>
         </instance>
         <instance weight="1.0">
            <value>RERDARDTQRA</value>
            <value>0</value>
         </instance>
         <instance weight="1.0">
            <value>SRDLAMQICEH</value>
            <value>0</value>
         </instance>
         <instance weight="1.0">
            <value>VVVIPFYEVLT</value>
            <value>0</value>
         </instance>
         <instance weight="1.0">
            <value>IVLVLVLCLGW</value>
            <value>0</value>
         </instance>
         <instance weight="1.0">
            <value>SREEVLERIAD</value>
            <value>0</value>
         </instance>
         <instance weight="1.0">
            <value>TDTALSLPVAG</value>
            <value>0</value>
         </instance>
         <instance weight="1.0">
            <value>TPWLHAEDRSS</value>
            <value>0</value>
         </instance>
         <instance weight="1.0">
            <value>YEHKLTSDELL</value>
            <value>0</value>
         </instance>
         <instance weight="1.0">
            <value>VVFVKCHDKSL</value>
            <value>0</value>
         </instance>
         <instance weight="1.0">
            <value>YIDGGAYAEYT</value>
            <value>0</value>
         </instance>
         <instance weight="1.0">
            <value>KPIPLPQYLES</value>
            <value>0</value>
         </instance>
         <instance weight="1.0">
            <value>LHNNSLMELPR</value>
            <value>0</value>
         </instance>
         <instance weight="1.0">
            <value>LIIIAYNSALV</value>
            <value>0</value>
         </instance>
         <instance weight="1.0">
            <value>NKLVSLGFVDR</value>
            <value>0</value>
         </instance>
         <instance weight="1.0">
            <value>EKHGRNAFREG</value>
            <value>0</value>
         </instance>
         <instance weight="1.0">
            <value>ATGFDPEKVFG</value>
            <value>0</value>
         </instance>
         <instance weight="1.0">
            <value>EARGLSSAASA</value>
            <value>0</value>
         </instance>
         <instance weight="1.0">
            <value>YKTSKNFINKV</value>
            <value>0</value>
         </instance>
         <instance weight="1.0">
            <value>VNYYPNDNPDN</value>
            <value>0</value>
         </instance>
         <instance weight="1.0">
            <value>LTDLKSRMPGI</value>
            <value>0</value>
         </instance>
         <instance weight="1.0">
            <value>RRNIGMIFQHF</value>
            <value>0</value>
         </instance>
         <instance weight="1.0">
            <value>YVLLAVCFGGG</value>
            <value>0</value>
         </instance>
         <instance weight="1.0">
            <value>AVSQTPAINVS</value>
            <value>0</value>
         </instance>
         <instance weight="1.0">
            <value>LAAGQSSTFTG</value>
            <value>0</value>
         </instance>
         <instance weight="1.0">
            <value>ATALTVYDMCK</value>
            <value>0</value>
         </instance>
         <instance weight="1.0">
            <value>PVEWRESFFNV</value>
            <value>0</value>
         </instance>
         <instance weight="1.0">
            <value>VVIESVVAEHD</value>
            <value>0</value>
         </instance>
         <instance weight="1.0">
            <value>MKCATLFLVLS</value>
            <value>0</value>
         </instance>
         <instance weight="1.0">
            <value>LDRGDRGFSYN</value>
            <value>0</value>
         </instance>
         <instance weight="1.0">
            <value>VKLINRLSQRK</value>
            <value>0</value>
         </instance>
         <instance weight="1.0">
            <value>KTTIPRVLVSA</value>
            <value>0</value>
         </instance>
         <instance weight="1.0">
            <value>REAWIDKITAD</value>
            <value>0</value>
         </instance>
         <instance weight="1.0">
            <value>VRPEDQLAAPA</value>
            <value>0</value>
         </instance>
         <instance weight="1.0">
            <value>LLKVPKAPKSP</value>
            <value>0</value>
         </instance>
         <instance weight="1.0">
            <value>GNKFKTQLNLL</value>
            <value>0</value>
         </instance>
         <instance weight="1.0">
            <value>IVSREEGVVAG</value>
            <value>0</value>
         </instance>
         <instance weight="1.0">
            <value>GGAPAIRCGGY</value>
            <value>0</value>
         </instance>
         <instance weight="1.0">
            <value>VAAAKRLQLSR</value>
            <value>0</value>
         </instance>
         <instance weight="1.0">
            <value>HGAGGHAAKTC</value>
            <value>0</value>
         </instance>
         <instance weight="1.0">
            <value>KPELSRRSAVE</value>
            <value>0</value>
         </instance>
         <instance weight="1.0">
            <value>TRMGAAMRHAT</value>
            <value>0</value>
         </instance>
         <instance weight="1.0">
            <value>LLFILSLSGLS</value>
            <value>0</value>
         </instance>
         <instance weight="1.0">
            <value>NLYGFLVIMNP</value>
            <value>0</value>
         </instance>
         <instance weight="1.0">
            <value>SAKFINGLLSQ</value>
            <value>0</value>
         </instance>
         <instance weight="1.0">
            <value>CCSSNILGSVN</value>
            <value>0</value>
         </instance>
         <instance weight="1.0">
            <value>EAPVLRVAAPD</value>
            <value>0</value>
         </instance>
         <instance weight="1.0">
            <value>YLYQWLGAPVP</value>
            <value>0</value>
         </instance>
         <instance weight="1.0">
            <value>TLSPMGTNAVT</value>
            <value>0</value>
         </instance>
         <instance weight="1.0">
            <value>VKAFLKSMEKE</value>
            <value>0</value>
         </instance>
         <instance weight="1.0">
            <value>CQAIDLRHLEE</value>
            <value>0</value>
         </instance>
         <instance weight="1.0">
            <value>LYKVTISTLLV</value>
            <value>0</value>
         </instance>
         <instance weight="1.0">
            <value>VVTVVNKLFNI</value>
            <value>0</value>
         </instance>
         <instance weight="1.0">
            <value>FVDQFNRLKEI</value>
            <value>0</value>
         </instance>
         <instance weight="1.0">
            <value>VVRARRNDSGT</value>
            <value>0</value>
         </instance>
         <instance weight="1.0">
            <value>EILPPPFISVE</value>
            <value>0</value>
         </instance>
         <instance weight="1.0">
            <value>WGVPVSAVTLV</value>
            <value>0</value>
         </instance>
         <instance weight="1.0">
            <value>WKVYQNKLLGA</value>
            <value>0</value>
         </instance>
         <instance weight="1.0">
            <value>VASAARQLFAQ</value>
            <value>0</value>
         </instance>
         <instance weight="1.0">
            <value>AILVLVKPDDR</value>
            <value>0</value>
         </instance>
         <instance weight="1.0">
            <value>AYPERFLTGER</value>
            <value>0</value>
         </instance>
         <instance weight="1.0">
            <value>EVCRDKGWTVQ</value>
            <value>0</value>
         </instance>
         <instance weight="1.0">
            <value>LRSKTKQVSFL</value>
            <value>0</value>
         </instance>
         <instance weight="1.0">
            <value>PLSQTDPVTLQ</value>
            <value>0</value>
         </instance>
         <instance weight="1.0">
            <value>TLEDQYFLPSL</value>
            <value>0</value>
         </instance>
         <instance weight="1.0">
            <value>VENSDTGKRYD</value>
            <value>0</value>
         </instance>
         <instance weight="1.0">
            <value>EAQSAEILQAN</value>
            <value>0</value>
         </instance>
         <instance weight="1.0">
            <value>LATNLAFLGSL</value>
            <value>0</value>
         </instance>
         <instance weight="1.0">
            <value>MYRTNWGIGHS</value>
            <value>0</value>
         </instance>
         <instance weight="1.0">
            <value>SSSAVVRAELS</value>
            <value>0</value>
         </instance>
         <instance weight="1.0">
            <value>RKLGNSVLTLP</value>
            <value>0</value>
         </instance>
         <instance weight="1.0">
            <value>FFLGGITAMQF</value>
            <value>0</value>
         </instance>
         <instance weight="1.0">
            <value>FMALFLLFLII</value>
            <value>0</value>
         </instance>
         <instance weight="1.0">
            <value>SPTLVMNITNI</value>
            <value>0</value>
         </instance>
         <instance weight="1.0">
            <value>GVPEGYRFSPP</value>
            <value>0</value>
         </instance>
         <instance weight="1.0">
            <value>APIDLLILNLY</value>
            <value>0</value>
         </instance>
         <instance weight="1.0">
            <value>KLIAVTQLTST</value>
            <value>0</value>
         </instance>
         <instance weight="1.0">
            <value>TDPGTINPVEH</value>
            <value>0</value>
         </instance>
         <instance weight="1.0">
            <value>YASLRHYLNLV</value>
            <value>0</value>
         </instance>
         <instance weight="1.0">
            <value>LNVMFIETSAK</value>
            <value>0</value>
         </instance>
         <instance weight="1.0">
            <value>DTDILAAFRVS</value>
            <value>0</value>
         </instance>
         <instance weight="1.0">
            <value>KAGVKDYKLTY</value>
            <value>0</value>
         </instance>
         <instance weight="1.0">
            <value>SPFMNYGRLER</value>
            <value>0</value>
         </instance>
         <instance weight="1.0">
            <value>AANREEFTSFL</value>
            <value>0</value>
         </instance>
         <instance weight="1.0">
            <value>NKLRGFETDRE</value>
            <value>0</value>
         </instance>
         <instance weight="1.0">
            <value>LSRFQKITFDD</value>
            <value>0</value>
         </instance>
         <instance weight="1.0">
            <value>LMLYIEDKLQH</value>
            <value>0</value>
         </instance>
         <instance weight="1.0">
            <value>VRGLTGLGLKE</value>
            <value>0</value>
         </instance>
         <instance weight="1.0">
            <value>RLNAAARLYGL</value>
            <value>0</value>
         </instance>
         <instance weight="1.0">
            <value>RDFRRLWITRI</value>
            <value>0</value>
         </instance>
         <instance weight="1.0">
            <value>LVPQEECQLRH</value>
            <value>0</value>
         </instance>
         <instance weight="1.0">
            <value>EGQTLGRLASE</value>
            <value>0</value>
         </instance>
         <instance weight="1.0">
            <value>EAASKVDRTQH</value>
            <value>0</value>
         </instance>
         <instance weight="1.0">
            <value>KHAVEKGLQYA</value>
            <value>0</value>
         </instance>
         <instance weight="1.0">
            <value>ADLWPRIASNA</value>
            <value>0</value>
         </instance>
         <instance weight="1.0">
            <value>EKVVVEVSVVV</value>
            <value>0</value>
         </instance>
         <instance weight="1.0">
            <value>RATIGEIGNES</value>
            <value>0</value>
         </instance>
         <instance weight="1.0">
            <value>RRKKLTLEYIK</value>
            <value>0</value>
         </instance>
         <instance weight="1.0">
            <value>QIFTESGEFIP</value>
            <value>0</value>
         </instance>
         <instance weight="1.0">
            <value>SRSDELTWKSL</value>
            <value>0</value>
         </instance>
         <instance weight="1.0">
            <value>EIVLKGADKQL</value>
            <value>0</value>
         </instance>
         <instance weight="1.0">
            <value>VDADIKVNVVA</value>
            <value>0</value>
         </instance>
         <instance weight="1.0">
            <value>KSCRRSMNLIE</value>
            <value>0</value>
         </instance>
         <instance weight="1.0">
            <value>PMLDRFIARVR</value>
            <value>0</value>
         </instance>
         <instance weight="1.0">
            <value>DVPMYFRGYPI</value>
            <value>0</value>
         </instance>
         <instance weight="1.0">
            <value>LDKQYPKYGFA</value>
            <value>0</value>
         </instance>
         <instance weight="1.0">
            <value>KGVKEYVDISQ</value>
            <value>0</value>
         </instance>
         <instance weight="1.0">
            <value>AGGMEWRVLVV</value>
            <value>0</value>
         </instance>
         <instance weight="1.0">
            <value>KCSRCKRDVTL</value>
            <value>0</value>
         </instance>
         <instance weight="1.0">
            <value>ATTAAKRAREI</value>
            <value>0</value>
         </instance>
         <instance weight="1.0">
            <value>NVYIQATFNNT</value>
            <value>0</value>
         </instance>
         <instance weight="1.0">
            <value>RGTLDTLGVDK</value>
            <value>0</value>
         </instance>
         <instance weight="1.0">
            <value>PKIGFKKYNMI</value>
            <value>0</value>
         </instance>
         <instance weight="1.0">
            <value>KKFGGKGARAR</value>
            <value>0</value>
         </instance>
         <instance weight="1.0">
            <value>VDVERARYWLS</value>
            <value>0</value>
         </instance>
         <instance weight="1.0">
            <value>NDEKKKVIKTW</value>
            <value>0</value>
         </instance>
         <instance weight="1.0">
            <value>RKLDKAASKGV</value>
            <value>0</value>
         </instance>
         <instance weight="1.0">
            <value>KEAAQKAFHDM</value>
            <value>0</value>
         </instance>
         <instance weight="1.0">
            <value>FSARGLIHKNK</value>
            <value>0</value>
         </instance>
         <instance weight="1.0">
            <value>AKKLARENARR</value>
            <value>0</value>
         </instance>
         <instance weight="1.0">
            <value>GLSIEDILGVG</value>
            <value>0</value>
         </instance>
         <instance weight="1.0">
            <value>MALRLSNELYD</value>
            <value>0</value>
         </instance>
         <instance weight="1.0">
            <value>DAPYSPNAAIS</value>
            <value>0</value>
         </instance>
         <instance weight="1.0">
            <value>ASSSPDSPCSC</value>
            <value>0</value>
         </instance>
         <instance weight="1.0">
            <value>VSGVWSGRNAG</value>
            <value>0</value>
         </instance>
         <instance weight="1.0">
            <value>AEVHRGVWNKS</value>
            <value>0</value>
         </instance>
         <instance weight="1.0">
            <value>LLYALSMVLLG</value>
            <value>0</value>
         </instance>
         <instance weight="1.0">
            <value>LQAQILEMKYA</value>
            <value>0</value>
         </instance>
         <instance weight="1.0">
            <value>DIRKNAPKGEN</value>
            <value>0</value>
         </instance>
         <instance weight="1.0">
            <value>EGQFVALVGES</value>
            <value>0</value>
         </instance>
         <instance weight="1.0">
            <value>KARIVNESMGA</value>
            <value>0</value>
         </instance>
         <instance weight="1.0">
            <value>GEAIYQSERFP</value>
            <value>0</value>
         </instance>
         <instance weight="1.0">
            <value>AAGDLAAHSVD</value>
            <value>0</value>
         </instance>
         <instance weight="1.0">
            <value>FFKNVQMVLGN</value>
            <value>0</value>
         </instance>
         <instance weight="1.0">
            <value>SATRGEIKTPK</value>
            <value>0</value>
         </instance>
         <instance weight="1.0">
            <value>DYAIKPMNCPG</value>
            <value>0</value>
         </instance>
         <instance weight="1.0">
            <value>ATKRKLLATLL</value>
            <value>0</value>
         </instance>
         <instance weight="1.0">
            <value>EKLEEVWKTEG</value>
            <value>0</value>
         </instance>
         <instance weight="1.0">
            <value>LAGGTTVAAGN</value>
            <value>0</value>
         </instance>
         <instance weight="1.0">
            <value>SGGAGGFVSGG</value>
            <value>0</value>
         </instance>
         <instance weight="1.0">
            <value>AYYKDGATDPT</value>
            <value>0</value>
         </instance>
         <instance weight="1.0">
            <value>PAGYFGIVLGT</value>
            <value>0</value>
         </instance>
         <instance weight="1.0">
            <value>TSYTLTDLEPG</value>
            <value>0</value>
         </instance>
         <instance weight="1.0">
            <value>RDDALSRARFD</value>
            <value>0</value>
         </instance>
         <instance weight="1.0">
            <value>MGFMDFYTKEG</value>
            <value>0</value>
         </instance>
         <instance weight="1.0">
            <value>KAIVALTHAQF</value>
            <value>0</value>
         </instance>
         <instance weight="1.0">
            <value>VNGLLVGGASL</value>
            <value>0</value>
         </instance>
         <instance weight="1.0">
            <value>QLILNTLVEEF</value>
            <value>0</value>
         </instance>
         <instance weight="1.0">
            <value>YVSPEILNTSG</value>
            <value>0</value>
         </instance>
         <instance weight="1.0">
            <value>VCDVEIRRNEI</value>
            <value>0</value>
         </instance>
         <instance weight="1.0">
            <value>AIARLRRHTSL</value>
            <value>0</value>
         </instance>
         <instance weight="1.0">
            <value>KDFTVDPYQVY</value>
            <value>0</value>
         </instance>
         <instance weight="1.0">
            <value>GEIWHISASPA</value>
            <value>0</value>
         </instance>
         <instance weight="1.0">
            <value>KMDRYAAPVHF</value>
            <value>0</value>
         </instance>
         <instance weight="1.0">
            <value>VKEVAELEANL</value>
            <value>0</value>
         </instance>
         <instance weight="1.0">
            <value>AGPGGKPAATL</value>
            <value>0</value>
         </instance>
         <instance weight="1.0">
            <value>GVTEAPSLGHP</value>
            <value>0</value>
         </instance>
         <instance weight="1.0">
            <value>GSQYGELIKNC</value>
            <value>0</value>
         </instance>
         <instance weight="1.0">
            <value>QETYNYQYEEA</value>
            <value>0</value>
         </instance>
         <instance weight="1.0">
            <value>NNVQPKVLVGR</value>
            <value>0</value>
         </instance>
         <instance weight="1.0">
            <value>DIQVEATFPDG</value>
            <value>0</value>
         </instance>
         <instance weight="1.0">
            <value>GATLLSRDEVM</value>
            <value>0</value>
         </instance>
         <instance weight="1.0">
            <value>ETDASGPETHY</value>
            <value>0</value>
         </instance>
         <instance weight="1.0">
            <value>ASLSMREPLSH</value>
            <value>0</value>
         </instance>
         <instance weight="1.0">
            <value>QTEKPVRISDS</value>
            <value>0</value>
         </instance>
         <instance weight="1.0">
            <value>TKKIEEMLDQK</value>
            <value>0</value>
         </instance>
         <instance weight="1.0">
            <value>KDMAICEGELD</value>
            <value>0</value>
         </instance>
         <instance weight="1.0">
            <value>KDTYHDGTCEV</value>
            <value>0</value>
         </instance>
         <instance weight="1.0">
            <value>VIKGRVYEKDY</value>
            <value>0</value>
         </instance>
         <instance weight="1.0">
            <value>RARVDIPSFIL</value>
            <value>0</value>
         </instance>
         <instance weight="1.0">
            <value>ASNASSGLTAQ</value>
            <value>0</value>
         </instance>
         <instance weight="1.0">
            <value>QSAVATHGNDY</value>
            <value>0</value>
         </instance>
         <instance weight="1.0">
            <value>GINLPITGSMD</value>
            <value>0</value>
         </instance>
         <instance weight="1.0">
            <value>LNLRQFGPYRL</value>
            <value>0</value>
         </instance>
         <instance weight="1.0">
            <value>SRGWVETLRP</value>
            <value>0</value>
         </instance>
         <instance weight="1.0">
            <value>AAEFKIDFP</value>
            <value>0</value>
         </instance>
         <instance weight="1.0">
            <value>LKHKSLVNE</value>
            <value>0</value>
         </instance>
         <instance weight="1.0">
            <value>NFSVGKGGM</value>
            <value>0</value>
         </instance>
         <instance weight="1.0">
            <value>PIILQDGKA</value>
            <value>0</value>
         </instance>
         <instance weight="1.0">
            <value>QLQQLGPDA</value>
            <value>0</value>
         </instance>
         <instance weight="1.0">
            <value>IPKKFAELD</value>
            <value>0</value>
         </instance>
         <instance weight="1.0">
            <value>ASIALFATL</value>
            <value>0</value>
         </instance>
         <instance weight="1.0">
            <value>GREAYVTGL</value>
            <value>0</value>
         </instance>
         <instance weight="1.0">
            <value>LDNIYKVKR</value>
            <value>0</value>
         </instance>
         <instance weight="1.0">
            <value>AQVDFHAPV</value>
            <value>0</value>
         </instance>
         <instance weight="1.0">
            <value>QQREKLFTQL</value>
            <value>0</value>
         </instance>
         <instance weight="1.0">
            <value>NVMDNKDLE</value>
            <value>0</value>
         </instance>
         <instance weight="1.0">
            <value>VIGHWLNEEIKGDLVKLDHIETA</value>
            <value>0</value>
         </instance>
         <instance weight="1.0">
            <value>LYGIPKEKVEELPSIVIAE</value>
            <value>0</value>
         </instance>
         <instance weight="1.0">
            <value>RERELTMVFESFGFKH</value>
            <value>0</value>
         </instance>
         <instance weight="1.0">
            <value>RDDLQEAIALLRKLDVD</value>
            <value>0</value>
         </instance>
         <instance weight="1.0">
            <value>LKYKDCDLDNGIFKIR</value>
            <value>0</value>
         </instance>
         <instance weight="1.0">
            <value>MIIMKKIGILEIVVIL</value>
            <value>0</value>
         </instance>
         <instance weight="1.0">
            <value>KQQQLFDIYGELLTKRQACYFNE</value>
            <value>0</value>
         </instance>
         <instance weight="1.0">
            <value>SVVEAQEQAWHEACARIDAQ</value>
            <value>0</value>
         </instance>
         <instance weight="1.0">
            <value>HYLSKGAISRTDLSRISV</value>
            <value>0</value>
         </instance>
         <instance weight="1.0">
            <value>RFGGVGLTPACEKGHLSIVKELL</value>
            <value>0</value>
         </instance>
         <instance weight="1.0">
            <value>PQQDPSLMGVTVSINGADQRTDQ</value>
            <value>0</value>
         </instance>
         <instance weight="1.0">
            <value>QAAQVPLPQNGPYPQQR</value>
            <value>0</value>
         </instance>
         <instance weight="1.0">
            <value>EERLYISPPLVISFDTQLISQVNF</value>
            <value>0</value>
         </instance>
         <instance weight="1.0">
            <value>STLSLFVSLLARLR</value>
            <value>0</value>
         </instance>
         <instance weight="1.0">
            <value>IFQEPMTALNPTRRIG</value>
            <value>0</value>
         </instance>
         <instance weight="1.0">
            <value>MVTNLINTSIAPAQ</value>
            <value>0</value>
         </instance>
         <instance weight="1.0">
            <value>ILLGPRVLRTETT</value>
            <value>0</value>
         </instance>
         <instance weight="1.0">
            <value>TQTQSTVPDKNDRATGD</value>
            <value>0</value>
         </instance>
         <instance weight="1.0">
            <value>VSVNSNSDE</value>
            <value>0</value>
         </instance>
         <instance weight="1.0">
            <value>NQIYKKNEISKKKII</value>
            <value>0</value>
         </instance>
         <instance weight="1.0">
            <value>NSSWDKWDKIMK</value>
            <value>0</value>
         </instance>
         <instance weight="1.0">
            <value>KNTISDISSH</value>
            <value>0</value>
         </instance>
         <instance weight="1.0">
            <value>VTEFFKSKQPKEIFIRKQKKLEKDI</value>
            <value>0</value>
         </instance>
         <instance weight="1.0">
            <value>HEWLKPHSSFLSI</value>
            <value>0</value>
         </instance>
         <instance weight="1.0">
            <value>REEAIRKQEETQK</value>
            <value>0</value>
         </instance>
         <instance weight="1.0">
            <value>NKARALPNGLGMYS</value>
            <value>0</value>
         </instance>
         <instance weight="1.0">
            <value>AAGAAKIVFVVGIIL</value>
            <value>0</value>
         </instance>
         <instance weight="1.0">
            <value>LLQPFKQVAEMLSASR</value>
            <value>0</value>
         </instance>
         <instance weight="1.0">
            <value>PFECYECGKAFNAKSQL</value>
            <value>0</value>
         </instance>
         <instance weight="1.0">
            <value>TTGKRKHEDDEPVFEQI</value>
            <value>0</value>
         </instance>
         <instance weight="1.0">
            <value>THCFIHRESLAMKKISA</value>
            <value>0</value>
         </instance>
         <instance weight="1.0">
            <value>GGITPIGEQDVVNSEKPC</value>
            <value>0</value>
         </instance>
      </instances>
	</body>
</dataset>
