# Supplementary material for: On Evaluating MHC-II Binding Peptide Prediction Methods
Source: PLoS One. 2008 Sep 24;3(9):e3268. doi: 10.1371/journal.pone.0003268 (PMC2533399; doi:10.1371/journal.pone.0003268)
Supplement: Dataset S2 — Datasets derived from MHCBN database (0.17 MB ZIP) [file pone.0003268.s003.zip]

Archive with 47 entries (41 files):
- MHCBN/
- MHCBN/ReadMe
- MHCBN/SRDS1/
- MHCBN/SRDS1/HLA-DR1.arff
- MHCBN/SRDS1/HLA-DR2.arff
- MHCBN/SRDS1/HLA-DR5.arff
- MHCBN/SRDS1/HLA-DRB10101.arff
- MHCBN/SRDS1/HLA-DRB10301.arff
- MHCBN/SRDS1/HLA-DRB10401.arff
- MHCBN/SRDS1/HLA-DRB10701.arff
- MHCBN/SRDS1/HLA-DRB11101.arff
- MHCBN/SRDS2/
- MHCBN/SRDS2/HLA-DR1.arff
- MHCBN/SRDS2/HLA-DR2.arff
- MHCBN/SRDS2/HLA-DR5.arff
- MHCBN/SRDS2/HLA-DRB10101.arff
- MHCBN/SRDS2/HLA-DRB10301.arff
- MHCBN/SRDS2/HLA-DRB10401.arff
- MHCBN/SRDS2/HLA-DRB10701.arff
- MHCBN/SRDS2/HLA-DRB11101.arff
- MHCBN/SRDS3/
- MHCBN/SRDS3/HLA-DR1.arff
- MHCBN/SRDS3/HLA-DR2.arff
- MHCBN/SRDS3/HLA-DR5.arff
- MHCBN/SRDS3/HLA-DRB10101.arff
- MHCBN/SRDS3/HLA-DRB10301.arff
- MHCBN/SRDS3/HLA-DRB10401.arff
- MHCBN/SRDS3/HLA-DRB10701.arff
- MHCBN/SRDS3/HLA-DRB11101.arff
- MHCBN/UPDS/
- MHCBN/UPDS/HLA-DR1.arff
- MHCBN/UPDS/HLA-DR2.arff
- MHCBN/UPDS/HLA-DR5.arff
- MHCBN/UPDS/HLA-DRB10101.arff
- MHCBN/UPDS/HLA-DRB10301.arff
- MHCBN/UPDS/HLA-DRB10401.arff
- MHCBN/UPDS/HLA-DRB10701.arff
- MHCBN/UPDS/HLA-DRB11101.arff
- MHCBN/WUPDS/
- MHCBN/WUPDS/HLA-DR1.xrff
- MHCBN/WUPDS/HLA-DR2.xrff
- MHCBN/WUPDS/HLA-DR5.xrff
- MHCBN/WUPDS/HLA-DRB10101.xrff
- MHCBN/WUPDS/HLA-DRB10301.xrff
- MHCBN/WUPDS/HLA-DRB10401.xrff
- MHCBN/WUPDS/HLA-DRB10701.xrff
- MHCBN/WUPDS/HLA-DRB11101.xrff
