# Supplementary material for: On Evaluating MHC-II Binding Peptide Prediction Methods
Source: PLoS One. 2008 Sep 24;3(9):e3268. doi: 10.1371/journal.pone.0003268 (PMC2533399; doi:10.1371/journal.pone.0003268)
Supplement: Dataset S2 — Datasets derived from MHCBN database (0.17 MB ZIP) [file pone.0003268.s003.zip › MHCBN/SRDS1/HLA-DR1.arff]

@relation HLA-DR1
@attribute Seq string
@attribute class {0,1}
@data
ACRVNHVTLSQPKIVK, 1
AELVHFLLLKYRAR, 1
AGPLKAETLQRAT, 1
AGVEAIIRILQQLL, 1
APYTSTLLPPELSETP, 1
ARRNRRRRWRERQR, 1
ATKYGNMTEDHVMHLLQNA, 1
AVDDVQYVDEIASVLTSQ, 1
AVLEDPYILLVSSKV, 1
AVNEIISDYHQQFT, 1
CPKYVRSAKLRM, 1
CPTNQQVVLEGTNKTD, 1
DALESIMTTKSVSFR, 1
DEGDYFSELRVSGANPM, 1
DEQNCSMKLGTWTYDGSWAINPESDQPDL, 1
DFTGTIKDDDENSYVPR, 1
DFTGTIKLDNENSYVPR, 1
DFTGTIKLLNENSYVPR, 1
DLLEQRRAAVDTYCRHNYGVGESFT, 1
DNPEYSPDPSIYAYDN, 1
DNYRGYSLGNWVCAAKFESNFTQ, 1
DRSMEWRMM, 1
DTPYLDITYHFVMQRLPL, 1
DVFKELKVHHANENI, 1
DVGEYRAVTELGRPDAEYWN, 1
DYNLRWNPDDYGGVKKIHIPSEKIWRPDL, 1
EATGANIVKVALEAPLKQIAFNSGMEPGVVAEKVRNLSVGHGLNAATGEYEDLLKAGVADP, 1
EGPGHHHKPGLGEG, 1
EIKKVLVPGCHGSE, 1
EKKIAKMEDASSVFNVV, 1
EKKIAKMEFASSVFNVV, 1
EKKIAKMEGASSVFNVV, 1
ERFAVNPGLLETSEGC, 1
FERARSRLL, 1
FHKVYRGLL, 1
FHQLRGGSL, 1
FMAMRAVRL, 1
FMRLGGGHL, 1
FSAIRNRIL, 1
FTMLMNQVM, 1
FYYTTGAVRQIFGDYKTTICG, 1
GARASVLSGGELDKWE, 1
GDARLVITTYWGL, 1
GDTRPRFLWQLKFECHFFNG, 1
GIVEQCCTSICSLY, 1
GPPKLDIRKEEKQIMIDIF, 1
GQRSYSSMQ, 1
GRETVILYLVSEGVW, 1
HLVEALYLVCGERGFF, 1
HRIEDAVRNA, 1
IDTLKKNENIKEL, 1
INEEAAEWDRVHPVHA, 1
IPDNLFLKSDGRVKYTLN, 1
IPELNKVARAAAEVAG, 1
IRIQRGPGRAFVTIGK, 1
IVHSATGFKQSSKALQRPVASDFEP, 1
IWHMQNARV, 1
KHIEQYLKKIKNS, 1
KHKVYACEVTHQGLS, 1
KKIMSYHAL, 1
KNPLFLDEQLI, 1
KPRAIVVDPVHGFMY, 1
KQTISPDYRNMI, 1
KRGRVDNYCRHNY, 1
KRWIILGLNKIVRMY, 1
KVFGRCELAAAMKRHGLD, 1
KVKILPKDRWTQHTTTGG, 1
KVPIKWMALESILRRRF, 1
LDNIKDNVGKMEDY, 1
LFIHFRIGCRHSR, 1
LKKLVFGYRKPLDNI, 1
LLKYRAREPVTKAE, 1
LLSFVRDLNQYRADI, 1
LTLMQAKRL, 1
LWQSFMQMA, 1
MENRWQVMIVWQVDR, 1
MFHRMSGLQ, 1
MFQRMAVDA, 1
MMSRMLGQT, 1
MPRQYTQMI, 1
MQRGNFRNQRKIVK, 1
MRYFHTSVSRPGRGEP, 1
MYGLMLAQR, 1
NALYKMNAVAAAA, 1
NELGRFKHTDACCRTH, 1
NENIKELLDKIN, 1
NSGGEFFYSNS, 1
NSNEGRHHLLVSGAG, 1
NSNHVASGAGEAAIETQSSSSEEIV, 1
NSQKEVLEGTRAELDTV, 1
NWRALRGAL, 1
NYLGMKPRV, 1
NYQMMGTMR, 1
PHHTALRQAILCWGELMTLA, 1
PIVQNLQGQMVHQAIS, 1
PKSENVVVTVKVMG, 1
PKYFKQNTLKA, 1
PKYRKQNTLKA, 1
PKYVAQNTLKLAT, 1
PKYVFQNTLKA, 1
PKYVKANTLKLAT, 1
PKYVKDNTLKA, 1
PKYVKLNTLKLAT, 1
PKYVKNNTLKLAT, 1
PKYVKQATLKLAT, 1
PKYVKQDTLKA, 1
PKYVKQETLKLAT, 1
PKYVKQLTLKLAT, 1
PKYVKQNALKLAT, 1
PKYVKQNKKKLAT, 1
PKYVKQNQLKLAT, 1
PKYVKQNSLKLAT, 1
PKYVKQNTIKLAT, 1
PKYVKQNTQKLAT, 1
PKYVKQNTSKA, 1
PKYVKQNVLKLAT, 1
PKYVKQQTLKLAT, 1
PKYVKQSTLKA, 1
PKYVKQTTLKLAT, 1
PKYVKRNTLKA, 1
PKYVKTNTLKLAT, 1
PKYVQQNTLKA, 1
PKYVSQNTLKLAT, 1
PKYVVQNTLKLAT, 1
PRYVRQNTLRLAT, 1
PVVHFFKNIVTPRTPPPSQGK, 1
PWQAMRGWL, 1
QKQEPIDKELYPLTSL, 1
QPFLLLLAFLLTP, 1
QQRASAGQISVQPAFS, 1
QRYNAMRAA, 1
QVGKYLGLG, 1
QYIKAASKFIGITE, 1
QYIKALSKFIGITE, 1
QYIKANAKFIGITE, 1
QYIKANQKFIGITE, 1
QYIKANSEFIGITE, 1
QYIKANSKEIGITE, 1
QYIKANSKSIGITE, 1
QYIKANSRFIGITE, 1
QYIKANSSFIGITE, 1
QYIKANYKFIGITE, 1
QYIKAQSKFIGITE, 1
RFTQMGALA, 1
RFTQMMAVA, 1
RGFRHMMAA, 1
RHIPRRIRQGLERIL, 1
RIGRLVTRAAFNSGK, 1
RNRCKGTDVQAWIRGCRL, 1
RSYSLAPGR, 1
RTLYQNVGTYVSVGTSTLNK, 1
RVFQNLRAS, 1
RYWAIRTRSGGN, 1
SAAFEDLRVLSFIRGY, 1
SALSEGATPQDLNTML, 1
SDYEGRLIQNSLTI, 1
SEFAYASFVRTVSL, 1
SEFAYGAFVRTVSL, 1
SEFAYGSAVRTVSL, 1
SEFAYGSFARTVSL, 1
SGPDKEQIADEIN, 1
SIMMMGAVR, 1
SKLIEYDETARH, 1
SKPKVYQWFDLRKY, 1
SKYLKQNIAKLLE, 1
SSGRYARLG, 1
SSVITLNTNVGLYNQS, 1
SWRHIQTRV, 1
TERVRLLERCIYNQEESVRFDS, 1
TFYRMGTQM, 1
TIAFDEEARR, 1
TIAHDEEARR, 1
TIAPDEEARR, 1
TIARDEEARR, 1
TIASDEEARR, 1
TIAYDDEARR, 1
TIAYDEEAKR, 1
TIAYDEEERR, 1
TIAYDEEHRR, 1
TIAYDEELRR, 1
TIAYDEENRR, 1
TIAYDEESRR, 1
TIAYDEFARR, 1
TIAYDEIARR, 1
TIAYDELARR, 1
TIAYDETARR, 1
TIAYDLEARR, 1
TIAYDREARR, 1
TIAYDVEARR, 1
TIDYDEEARR, 1
TIGYDEEARR, 1
TIHYDEEARR, 1
TILYDEEARR, 1
TIQYDEEARR, 1
TIRYDEEARR, 1
TLAYDEEARR, 1
TLCDNIHGFKYLIDGYEEINE, 1
TRANPNPYTSRRSVASIVGTLVRMA, 1
TSLYNLRRGTALA, 1
TSRGSQQYRALTVPELI, 1
TWNSLRGRL, 1
TYQRTRAKVTG, 1
TYRGMAGFR, 1
VAYWKPNNTHEQHLRKSEA, 1
VDAQGTLSKIFKLGGRDSRS, 1
VDTFLEAAKNLYHSEA, 1
VGSDWRFDRGYHQYA, 1
VKHHMYVSGKARGWFY, 1
VPYTTRPPRKSEEDGKEY, 1
VSKMRMAAPLLMQAL, 1
VSKMRMATALLMQAL, 1
VSKMRMVTPLLMQAL, 1
VVTVRAERPG, 1
VYRAQGPQM, 1
WFGQLQAAQ, 1
WIGQMYAAK, 1
WKGLQGALS, 1
WPDPEVYDPFRFDPKNIK, 1
WQMAMSRLH, 1
WRQMYRAQL, 1
WYTLLKSRL, 1
YAAMRGGQI, 1
YAHAAHAAHAAHAAHAA, 1
YAYVAREQSCR, 1
YEKIGAELVKEVAKKTDDVAG, 1
YGKLRGGTL, 1
YIMQMNRVV, 1
YKGILGFVFTLTV, 1
YKLLRATQM, 1
YKLNFYFDLLRAKL, 1
YKPLWGQMT, 1
YKPMLASVG, 1
YLDPLIRGLLARPAKLQV, 1
YLRMLQILK, 1
YMMQKSVRA, 1
YQALRAYWQ, 1
YQQMGARLM, 1
YRAMQTTLS, 1
YRGMQRRTL, 1
YRGMSAFRA, 1
YRHAQAYGV, 1
YRMQSNHVS, 1
YRQMSAPTL, 1
YRQMWVNRA, 1
YTYTVHAAHAYTYT, 1
YYGKMPALV, 1
YYVRAVRAYLTT, 1
AAFAAAATLKAAA, 1
AAFAKAATLKAAA, 1
AGYTCNVKARSCE, 1
AKFAKANTLKAAA, 1
ALSYRLNMFTPYI, 1
ATSTKKLHKEPATLIKAIDG, 1
DFYTSITRARFEE, 1
DNVLDHLTGRSC, 1
EALVRQGLAKVA, 1
EEEVGFPVRPQ, 1
EHRVKRGLTVAVAGA, 1
EVWREEAYHAA, 1
FNNFTVSFWLRVPKVSASHLE, 1
GQIGNDPNRDIL, 1
GVRYPLTFGWCYKLVP, 1
IQRTPKIQVYSRHPAE, 1
IQVYSRHPPENGKPNI, 1
KMYFNLINTKCYKLEH, 1
KSNFLNCYVSGFHPSD, 1
LRAVESYLL, 1
NHFIAEFKRKHKK, 1
NSADTISSYFVGKMYF, 1
PKFVKQNTLKA, 1
PKYEKQNTLKA, 1
PKYQKQNTLKA, 1
PKYVEQNTLKA, 1
PKYVKENTLKA, 1
PKYVKKNTLKA, 1
PKYVKQKTLKA, 1
PKYVKQNELKA, 1
PKYVKQNTAKLAT, 1
PKYVKQNTEKA, 1
PKYVKQNTKKA, 1
PKYVKQNYLKA, 1
PKYVRQNTLKA, 1
PMTFRLLLVDTPETKHPKKG, 1
QASLALSYRLNM, 1
QYDLFIYNKQL, 1
RILAVERYLKDQQLLGIWGCS, 1
RTDKYGRGLAYIYADGKMVN, 1
SFYILAHTEFTPTETD, 1
TLLQAAPALDKY, 1
VDTFLEAVANLYHSEA, 1
VDTFLEDVKNLAHSEA, 1
VEMSDMSFSKDWSFYL, 1
ADLRIISANGCKV, 1
AFHHMARELHP, 1
AILEFRAMAQFSRKDT, 1
AKLAKLAGGVAVIK, 1
CYVTQFHPPHIEIQML, 1
ELYTDTAFSWSVGAD, 1
NWVRKVFIDTIPNI, 1
RVEYHFLSPYVSP, 1
VDTFLEAVKALYHSEA, 1
AAAALTLDSNIKYFAA, 1
GPLKAEIAQRLEDV, 1
HTLNQIDSVKVWP, 1
IGFRKEIGRMLNIL, 1
VDTALEDVKNLYHSEA, 1
ADLIAYLKQATAK, 1
GSDWRFLRGYHQYA, 1
ILMQYIKANSK, 1
PFYVKQNTLKA, 1
SEFAAGSFVRTVSL, 1
SEFAYGSFVATVSL, 1
YLPKPPKPVSKLRLATPLLLQALPL, 1
AKTIAYDEE, 1
IAYDEEARR, 1
KTIAYDEEA, 1
FAYGSFVRT, 1
TIAYDEEAR, 1
QYIKFNSKFIGITE, 1
PKYAKQNTLKLAT, 1
QYIKANSKFKGITE, 1
VSKMAMATPLLMQAL, 1
VSKMRMATPALMQAL, 1
KPVSQMRMATPLLMRPM, 1
EKKIAKMEKDSSVFNVV, 1
EKKIAKMFKASSVFNVV, 1
PKYVKQNTLALAT, 1
KKIAKMEKASSVF, 1
AKNCRAPRKKGCWRCG, 0
APYHFDLSGHAFGSMAKKGE, 0
ASNENMDAMESSTL, 0
AYLKQATAK, 0
CNDGRTPGSRNLCN, 0
DDDDPHGPVQLSYYD, 0
EEQNKSKKKAQQAAAA, 0
EFWEFDLPGIKA, 0
EKKIAKMEDASSVFNVV, 0
EKKIAKMEFASSVFNVV, 0
EKKIAKMEGASSVFNVV, 0
ESWGAVWRIDTPDKLTGPFT, 0
GDGPPLCSQNLGAPG, 0
GDVVAVVDIKEKGKDKWIELK, 0
GGELDKWEKIRLRPGG, 0
GGHSHDSGHGGGDPH, 0
GHGGGDPHLPTLLLG, 0
HDDSLPHPQQATDDS, 0
HIATNAVLFFGR, 0
HLLVSGAGDGPPLCS, 0
HNTNGVTAASSH, 0
HPPENGKPNILNCY, 0
HTEFTPTRTDTYACRV, 0
ILMQYIKANS, 0
IQKTPQIQVYSRHPPE, 0
ISQAVHAAHAEINE, 0
IVWASRELERFAVNPG, 0
IYKRWIILGLNKIVRM, 0
KAQQAAAAAGTGNSSQVSQNY, 0
KEALEKIEEEQNKSKK, 0
KGGDQGPPLMTDGGG, 0
KGRPGNFLQSRPEPTA, 0
KPNILNCYVTQFHPPH, 0
KVVEEKAFSPEVIPMF, 0
LAAAMKRHGLDNYRGYSLGNWV, 0
LERGPPGPRRPPRGPPLSSS, 0
LGKIWPSYKGRPGNFL, 0
LLPLLEKVIGAGKPL, 0
LTEEVENKGGDQGPP, 0
MTETLLVQNANPDCKT, 0
NDGGPPQLTEEVENK, 0
NGQIGNDPNRDIL, 0
NKALELFRKDIAAKYKELGY, 0
NLCNIPCSALLSS, 0
NVMEERKIKVYLPRM, 0
PHDPLPHSPSDSAGN, 0
PKESSWPNHNT, 0
PKYVKQNKLKLAT, 0
PKYVKQNTEKEAT, 0
PLGFFPDHQLDPAFGANSNNPDWDFNP, 0
PLMTDGGGHSHDSG, 0
PPEESFRFGEEKTTPS, 0
PSLQTGSEELRSLYNT, 0
QRIDVKDTKEALEKIE, 0
QSRPEPTAPPEESFRF, 0
REPRGSDIAGTTSTLQ, 0
RHSDEHHHDDSLPHP, 0
SALLSSDITASVNCAK, 0
SCFEIKCTKPESCSGEAVTV, 0
SEAIIHVLHSR, 0
SEFAYGSFARTVSL, 0
SLKMADPNRFRGKDLP, 0
SPEVIPMFSALSEGAT, 0
SPSDSAGNDGGPPQL, 0
SQNLGAPGGGPDNGP, 0
SSAESLKISQA, 0
SSSANLSGISS, 0
SVNCAKKIVSDGDGMN, 0
TYQRTRALVTG, 0
WMYYHGQRHSDEHHH, 0
YFERFEIFPKE, 0
YGGFLRRIRPKLK, 0
YGSDTITLPCRIKLQFINMWQE, 0
YKTIAYDEEARR, 0
YLDNIKDNVGKMED, 0
YLEDARRLKAIYEKKK, 0
YLLEQKRGRVDNYCRHNYGV, 0
YPILPEYLQCVK, 0
AAKFESNFNTQATNRNTDGSTDYGI, 0
AWDRDMSMAEPKTVY, 0
AWVAWRNRCK, 0
DNTDDNGPHDPLPHS, 0
GGGPDNGPQDPDNTD, 0
HEQHLRKSEAQAKKEKLNIW, 0
HYTVDKSKPKVYQWFD, 0
IIYPGTLWCGHGNKSS, 0
IQMLKNGKKIPKVEMS, 0
KHTDACCRTHDMCPNV, 0
KIEVEFDKGQRTDKYGRGLA, 0
KLEHPVTGCGERTEGR, 0
NKSSGPNELGRFKHTD, 0
NNDFYKNSADTISSYF, 0
TDYGILQINSRWWCND, 0
TETDTYACRVKHDSMA, 0
TPETKHPKKGVEKYGPEASA, 0
VEMSDMSFSKDWSFYI, 0
AGESKHGLTDTASRLS, 0
GACPKYVKQN, 0
GPHDPLPQDPDNTDD, 0
NTLKLATGMR, 0
ATPLLMQALP, 0
DNGPQPPDNTDDNGP, 0
ANSKFIGITELKK, 0
KPVSKMRMAT, 0
DIEKKIAKMEKA, 0
KAERADLIAYL, 0
SEFAYGSFVATVSL, 0
FAYGSFVRT, 0
PKAVKQNTLKLAT, 0
SEFSYGSFVRTVSL, 0
AKMEKASSVFNVVNS, 0
