# Supplementary material for: On Evaluating MHC-II Binding Peptide Prediction Methods
Source: PLoS One. 2008 Sep 24;3(9):e3268. doi: 10.1371/journal.pone.0003268 (PMC2533399; doi:10.1371/journal.pone.0003268)
Supplement: Dataset S2 — Datasets derived from MHCBN database (0.17 MB ZIP) [file pone.0003268.s003.zip › MHCBN/SRDS2/HLA-DR5.arff]

@relation HLA-DR5
@attribute Seq string
@attribute class {0,1}
@data
APYHFDLSGHAFGSMAKKGE, 1
CPAGYTCNVKARSCEK, 1
CPKYVRSAKLRM, 1
DLLERRRAEV, 1
DNLIVYYYHKA, 1
DPTLWVFARKLAIV, 1
DPWAIAKNGDLMEYPY, 1
DPYAPIMAVK, 1
DTVKLMYKGQPMTFRLLLVD, 1
DVFKELKVHHANENI, 1
EALIHQLKINPYVLS, 1
EALVRQGLAKVAYVYKPNNT, 1
ERFAVNPGLLETSEGC, 1
ESWGAVWRIDTPDKLTGPFT, 1
GDGTTTATVLAQALVREGLRNVAA, 1
GPLYFKLKGYEQYN, 1
GRAMLGTHTMEVTVY, 1
GRTQDENPVVHFFKNIVTPRTPPP, 1
HIEKYLKKIKNS, 1
HLLVSGAGDGPPLCS, 1
IDFYTSITRARFEE, 1
IVWASRELERFAVNPG, 1
KDAGISVESEIDHVVLVGGST, 1
KDSSTVNDIQKLVGK, 1
KHKVYACEVTHQGLS, 1
KPGVIFLTKRSRQV, 1
KSNFLNCYVSGFHPSD, 1
KVPIKWMALESILRRRF, 1
LERGPPGPRRPPRGPPLSSS, 1
LGKIWPSYKGRPGNFL, 1
MRYFHTSVSRPGRGEP, 1
NELGRFKHTDACCRTH, 1
PHHTALRQAILCWGELMTLA, 1
PNWVRKVFIDTIPNIMFFSTMKRPSREKQDKKIFTE, 1
RHMQDAEMFTNAACMAL, 1
RPVYSNENLLKITGTF, 1
RVAQIRTEIENSDSDYDREKLQE, 1
SALSEGATPQDLNTML, 1
SDEKIRMNRVVRNNLR, 1
SKPKVYQWFDLRKY, 1
SRALHPASVSNGGCRHPVTLASFLIRRNHFAMAKTIAYDEEARRG, 1
SVNCAKKIVSDGDGMN, 1
VAYWKPNNTHEQHLRKSEA, 1
VDAQGTLSKIFKLGGRDSRS, 1
VKKIHIPSERIWRPDLVLYNNADGDFAIVKFTKVLLQYTGH, 1
VNHFIAEFKRKHKKD, 1
YGSDTITLPCRIKLQFINMWQE, 1
YLDPLIRGLLARPAKLQV, 1
YQAQYDLFIYNKQLEEA, 1
YTLLQAAPALDKLKLTGDEATGANI, 1
FNNFTVSFWLRVPK, 1
GPPISLERLDVG, 1
HPPHIEIQMLKDGKKI, 1
IQMLKNGKKIPKVEMS, 1
KMYFNLINTKCYKLEH, 1
KPVSQMRMATPLLMRPM, 1
KVFGRCELAAAMKRHGLD, 1
NNDFYKNSADTISSYF, 1
RGLNALADAVKVTLGPKGRNVVLEKKWGAPTITNDGVSIAKE, 1
SFSKDWSFYILAHTEF, 1
SFWLRVPKVSASHLE, 1
YLPKPPKPVSKLRLATPLLLQALPL, 1
GAAILVAGLSGCSSNKSTTG, 1
GQIGNDPNRDIL, 1
IRANELDVL, 1
YGGFLRRIRPK, 1
DFTGTIKLLNENSYVPR, 1
FLRRIRPKLK, 1
GPDGRLLRGHNQYAYD, 1
GSHHLVRASIDL, 1
LVRASIDLGSGS, 1
ADLIAYLKQATAK, 1
EPSDKHIEQYLKKIKNS, 1
NKALELFRKDIA, 1
RKDIAAKYKELGYGK, 1
ILMQYIKANSKF, 1
DIEKKIAKMEKAS, 1
IQKTPQIQVYSRHPPE, 1
QYIKANSFIGITE, 1
PKYVAQNTLKLAT, 1
AKNCRAPRKKGCWRCG, 0
ANSKFIGITELKK, 0
APYTSTLLPPELSETP, 0
ASNENMDAMESSTL, 0
AVLEDPYILLVSSKV, 0
AYLKQATAK, 0
CNDGRTPGSRNLCN, 0
CPKYVRSAKLRM, 0
DALESIMTTKSVSFR, 0
DDDDPHGPVQLSYYD, 0
DIEKKIAKMEKASSVFNVVNS, 0
DNVLDHLTGRSC, 0
DTPYLDITYHFVMQRLP, 0
DVFKELKVHHANENI, 0
EEQNKSKKKAQQAAAA, 0
EFWEFDLPGIKA, 0
ERFAVNPGLLETSEGC, 0
EVWREEAYHAADIKD, 0
GARASVLSGGELDKWE, 0
GDGPPLCSQNLGAPG, 0
GDVVAVVDIKEKGKDKWIELK, 0
GGELDKWEKIRLRPGG, 0
GGHSHDSGHGGGDPH, 0
GHGGGDPHLPTLLLG, 0
GRTQDENPVVHFFKNIVTPRTPPP, 0
HDDSLPHPQQATDDS, 0
HIATNAVLFFGR, 0
HLLVSGAGDGPPLCS, 0
HNTNGVTAASSH, 0
HTEFTPTRTDTYACRV, 0
ILMQYIKANS, 0
INEEAAEWDRVHPVHA, 0
ISQAVHAAHAEINE, 0
IVWASRELERFAVNPG, 0
IYKRWIILGLNKIVRM, 0
KAQQAAAAAGTGNSSQVSQNY, 0
KEALEKIEEEQNKSKK, 0
KGGDQGPPLMTDGGG, 0
KGRPGNFLQSRPEPTA, 0
KVVEEKAFSPEVIPMF, 0
LGKIWPSYKGRPGNFL, 0
LLPLLEKVIGAGKPL, 0
LPKPPKPVSKMRMAT, 0
LTEEVENKGGDQGPP, 0
MTETLLVQNANPDCKT, 0
NDGGPPQLTEEVENK, 0
NGQIGNDPNRDIL, 0
NKALELFRKDIAA, 0
NLCNIPCSALLSS, 0
NSNEGRHHLLVSGAG, 0
NVMEERKIKVYLPRM, 0
PHDPLPHSPSDSAGN, 0
PIVQNLQGQMVHQAIS, 0
PKESSWPNHNT, 0
PLGFFPDHQLDPAFGANSNNPDWDFNP, 0
PLKAEIAQRLEDV, 0
PLMTDGGGHSHDSG, 0
PPEESFRFGEEKTTPS, 0
PSLQTGSEELRSLYNT, 0
QKQEPIDKELYPLTSL, 0
QRIDVKDTKEALEKIE, 0
QSRPEPTAPPEESFRF, 0
REPRGSDIAGTTSTLQ, 0
RHSDEHHHDDSLPHP, 0
RNRCKGTDVQAWIRGCRL, 0
RQILGQLQPSLQTGSE, 0
RQWVSAGRRVGG, 0
RTLYQNVGTYVSVGTSTLNK, 0
SALLSSDITASVNCAK, 0
SALSEGATPQDLNTML, 0
SCFEIKCTKPESCSGEAVTV, 0
SEAIIHVLHSR, 0
SFYILAHTEFTPTETD, 0
SLKMADPNRFRGKDLP, 0
SPEVIPMFSALSEGAT, 0
SPSDSAGNDGGPPQL, 0
SQNLGAPGGGPDNGP, 0
SSAESLKISQA, 0
SSSANLSGISS, 0
TYQRTRALVTG, 0
WLRVPKVSASHLE, 0
WMYYHGQRHSDEHHH, 0
YFERFEIFPKE, 0
YGSDTITLPCRIKLQFINMWQE, 0
YKLNFYFDLLRAKL, 0
YKTIAYDEEARR, 0
YLDNIKDNVGKMED, 0
YLDPLIRGLLARPAKLQV, 0
YLEDARRLKAIYEKKK, 0
YLLEQKRGRVDNYCRHNYGV, 0
YPILPEYLQCVK, 0
YTYTVHAAHAYTYT, 0
AAKFESNFNTQATNRNTDGSTDYGI, 0
ATSTKKLHKEPATLIKAIDG, 0
AWDRDMSMAEPKTVY, 0
AWVAWRNRCK, 0
DIAAKYKELGY, 0
DNTDDNGPHDPLPHS, 0
DNYRGYSLGNWVCAAKFESNFTQ, 0
EALVRQGLAKVAYVYKPNNT, 0
GGGPDNGPQDPDNTD, 0
HEQHLRKSEAQAKKEKLNIW, 0
HPPENGKPNILNCY, 0
HYTVDKSKPKVYQWFD, 0
IIYPGTLWCGHGNKSS, 0
IQKTPQIQVYSRHPPE, 0
KHTDACCRTHDMCPNV, 0
KPNILNCYVTQFHPPH, 0
KVFGRCELAAAMKRHGLD, 0
NELGRFKHTDACCRHT, 0
NTLKLATGMR, 0
SRLSCNNNDFYKNSAD, 0
SSYFVGKMYFNLINTK, 0
TDYGILQINSRWWCND, 0
TETDTYACRVKHDSMA, 0
TPETKHPKKGVEKYGPEASA, 0
VEMSDMSFSKDWSFYI, 0
AGESKHGLTDTASRLS, 0
FTKKMVENAKKIEVEFDKGQ, 0
GPHDPLPQDPDNTDD, 0
HPPHIEIQMLKNGKKI, 0
INTKCYKLEHPVTGCG, 0
RTDKYGRGLAYIYADGKMVN, 0
TGCGERTEGRCLHYTV, 0
YGGFLRRIR, 0
DNGPQPPDNTDDNGP, 0
GACPKYVKQN, 0
KAERADLIAYL, 0
PKYVKQNELKLAT, 0
