# Supplementary material for: On Evaluating MHC-II Binding Peptide Prediction Methods
Source: PLoS One. 2008 Sep 24;3(9):e3268. doi: 10.1371/journal.pone.0003268 (PMC2533399; doi:10.1371/journal.pone.0003268)
Supplement: Dataset S2 — Datasets derived from MHCBN database (0.17 MB ZIP) [file pone.0003268.s003.zip › MHCBN/SRDS3/HLA-DR1.arff]

@relation HLA-DR1
@attribute Seq string
@attribute class {0,1}
@data
ACRVNHVTLSQPKIVK, 1
AELVHFLLLKYRAR, 1
AFHHMARELHP, 1
AGPLKAETLQRAT, 1
AGVEAIIRILQQLL, 1
ALSYRLNMFTPYI, 1
APYTSTLLPPELSETP, 1
ARRNRRRRWRERQR, 1
ASLALSYRLNMF, 1
ATKYGNMTEDHVMHLLQNA, 1
ATSTKKLHKEPATLIKAIDG, 1
AVDDVQYVDEIASVLTSQ, 1
AVLEDPYILLVSSKV, 1
AVNEIISDYHQQFT, 1
CPKYVRSAKLRM, 1
CPTNQQVVLEGTNKTD, 1
CYVTQFHPPHIEIQML, 1
DALESIMTTKSVSFR, 1
DEGDYFSELRVSGANPM, 1
DEQNCSMKLGTWTYDGSWAINPESDQPDL, 1
DLLEQRRAAVDTYCRHNYGVGESFT, 1
DNPEYSPDPSIYAYDN, 1
DNVLDHLTGRSC, 1
DNYRGYSLGNWVCAAKFESNFTQ, 1
DRSMEWRMM, 1
DTPYLDITYHFVMQRLPL, 1
DTVKLMYKGQPMTFRLLLVD, 1
DVFKELKVHHANENI, 1
DVGEYRAVTELGRPDAEYWN, 1
DYNLRWNPDDYGGVKKIHIPSEKIWRPDL, 1
EALVRQGLAKVA, 1
EATGANIVKVALEAPLKQIAFNSGMEPGVVAEKVRNLSVGHGLNAATGEYEDLLKAGVADP, 1
EEEVGFPVRPQ, 1
EEVGFPVRPQV, 1
EGPGHHHKPGLGEG, 1
EIKKVLVPGCHGSE, 1
ELYTDTAFSWSVGAD, 1
ERFAVNPGLLETSEGC, 1
FERARSRLL, 1
FHHMARELHPE, 1
FHKVYRGLL, 1
FHQLRGGSL, 1
FMAMRAVRL, 1
FMRLGGGHL, 1
FSAIRNRIL, 1
FTMLMNQVM, 1
FYYTTGAVRQIFGDYKTTICG, 1
GARASVLSGGELDKWE, 1
GDARLVITTYWGL, 1
GDTRPRFLWQLKFECHFFNG, 1
GIVEQCCTSICSLY, 1
GNNDNVLDHLTGR, 1
GPPKLDIRKEEKQIMIDIF, 1
GQRSYSSMQ, 1
GRETVILYLVSEGVW, 1
HLVEALYLVCGERGFF, 1
HPAENGKSNFLNCYVS, 1
HRIEDAVRNA, 1
IDTLKKNENIKEL, 1
IGFRKEIGRMLNIL, 1
INEEAAEWDRVHPVHA, 1
IPDNLFLKSDGRVKYTLN, 1
IPELNKVARAAAEVAG, 1
IQRTPKIQVYSRHPAE, 1
IRIQRGPGRAFVTIGK, 1
IVHSATGFKQSSKALQRPVASDFEP, 1
IWHMQNARV, 1
KHIEQYLKKIKNS, 1
KHKVYACEVTHQGLS, 1
KKIMSYHAL, 1
KMYFNLINTKCYKLEH, 1
KNPLFLDEQLI, 1
KPRAIVVDPVHGFMY, 1
KQTISPDYRNMI, 1
KRGRVDNYCRHNY, 1
KRWIILGLNKIVRMY, 1
KSNFLNCYVSGFHPSD, 1
KVFGRCELAAAMKRHGLD, 1
KVKILPKDRWTQHTTTGG, 1
KVPIKWMALESILRRRF, 1
LAFHHMARELH, 1
LDNIKDNVGKMEDY, 1
LFIHFRIGCRHSR, 1
LKKLVFGYRKPLDNI, 1
LLKYRAREPVTKAE, 1
LLSFVRDLNQYRADI, 1
LTLMQAKRL, 1
LWQSFMQMA, 1
LYTDTAFSWSVGADA, 1
MENRWQVMIVWQVDR, 1
MFHRMSGLQ, 1
MFQRMAVDA, 1
MMSRMLGQT, 1
MPRQYTQMI, 1
MQRGNFRNQRKIVK, 1
MRYFHTSVSRPGRGEP, 1
MYGLMLAQR, 1
NALYKMNAVAAAA, 1
NELGRFKHTDACCRTH, 1
NENIKELLDKIN, 1
NSADTISSYFVGKMYF, 1
NSGGEFFYSNS, 1
NSNEGRHHLLVSGAG, 1
NSNHVASGAGEAAIETQSSSSEEIV, 1
NSQKEVLEGTRAELDTV, 1
NWRALRGAL, 1
NYLGMKPRV, 1
NYQMMGTMR, 1
PATLIKAIDGDTVKLMYKGQ, 1
PHHTALRQAILCWGELMTLA, 1
PIVQNLQGQMVHQAIS, 1
PKSENVVVTVKVMG, 1
PMTFRLLLVDTPETKHPKKG, 1
PVVHFFKNIVTPRTPPPSQGK, 1
PWQAMRGWL, 1
QASLALSYRLNM, 1
QKQEPIDKELYPLTSL, 1
QPFLLLLAFLLTP, 1
QQRASAGQISVQPAFS, 1
QRYNAMRAA, 1
QVGKYLGLG, 1
RFTQMGALA, 1
RFTQMMAVA, 1
RGFRHMMAA, 1
RHIPRRIRQGLERIL, 1
RIGRLVTRAAFNSGK, 1
RILAVERYLKDQQLLGIWGCS, 1
RNRCKGTDVQAWIRGCRL, 1
RSYSLAPGR, 1
RTDKYGRGLAYIYADGKMVN, 1
RTLYQNVGTYVSVGTSTLNK, 1
RVFQNLRAS, 1
RYWAIRTRSGGN, 1
SAAFEDLRVLSFIRGY, 1
SALSEGATPQDLNTML, 1
SDYEGRLIQNSLTI, 1
SFSKDWSFYILAHTEF, 1
SFYILAHTEFTPTETD, 1
SGPDKEQIADEIN, 1
SIMMMGAVR, 1
SKLIEYDETARH, 1
SKPKVYQWFDLRKY, 1
SKYLKQNIAKLLE, 1
SSGRYARLG, 1
SSVITLNTNVGLYNQS, 1
SSYFVGKMYFNLINTK, 1
SWRHIQTRV, 1
TDTAFSWSVGADASID, 1
TERVRLLERCIYNQEESVRFDS, 1
TFYRMGTQM, 1
TLCDNIHGFKYLIDGYEEINE, 1
TRANPNPYTSRRSVASIVGTLVRMA, 1
TSLYNLRRGTALA, 1
TSRGSQQYRALTVPELI, 1
TWNSLRGRL, 1
TYQRTRAKVTG, 1
TYRGMAGFR, 1
VAYWKPNNTHEQHLRKSEA, 1
VDAQGTLSKIFKLGGRDSRS, 1
VEMSDMSFSKDWSFYL, 1
VKHHMYVSGKARGWFY, 1
VPYTTRPPRKSEEDGKEY, 1
VVTVRAERPG, 1
VWGIKQLQARILAVERYLKD, 1
VYRAQGPQM, 1
WFGQLQAAQ, 1
WIGQMYAAK, 1
WKGLQGALS, 1
WPDPEVYDPFRFDPKNIK, 1
WQMAMSRLH, 1
WRQMYRAQL, 1
WYTLLKSRL, 1
YAAMRGGQI, 1
YAHAAHAAHAAHAAHAA, 1
YAYVAREQSCR, 1
YEKIGAELVKEVAKKTDDVAG, 1
YGKLRGGTL, 1
YIMQMNRVV, 1
YIYADGKMVNEALVRQGLAK, 1
YKGILGFVFTLTV, 1
YKLLRATQM, 1
YKLNFYFDLLRAKL, 1
YKPLWGQMT, 1
YKPMLASVG, 1
YLDPLIRGLLARPAKLQV, 1
YLRMLQILK, 1
YMMQKSVRA, 1
YQALRAYWQ, 1
YQQMGARLM, 1
YRAMQTTLS, 1
YRGMQRRTL, 1
YRGMSAFRA, 1
YRHAQAYGV, 1
YRMQSNHVS, 1
YRQMSAPTL, 1
YRQMWVNRA, 1
YTYTVHAAHAYTYT, 1
YYGKMPALV, 1
YYVRAVRAYLTT, 1
ADLRIISANGCKV, 1
AGYTCNVKARSCE, 1
DFYTSITRARFEE, 1
EHRVKRGLTVAVAGA, 1
EVWREEAYHAA, 1
FNNFTVSFWLRVPKVSASHLE, 1
GQIGNDPNRDIL, 1
GVRYPLTFGWCYKLVP, 1
HPPHIEIQMLKDGKKI, 1
IPADLRIISANGCK, 1
IQVYSRHPAENGKSNF, 1
IQWSRHPPENGKPNI, 1
ISNQLTLDSNIKYFHK, 1
LRAVESYLL, 1
NHFIAEFKRKHKK, 1
QYDLFIYNKQL, 1
RVEYHFLSPYVSP, 1
SGPLKAEIAQRLE, 1
TLLQAAPALDKY, 1
VEYHFLSPYVSPK, 1
AAAALTLDSNIKYFAA, 1
AAFAAAATLKAAA, 1
AILEFRAMAQFSRKDT, 1
AKLAKLAGGVAVIK, 1
DFTGTIKDDDENSYVPR, 1
GPLKAEIAQRLEDV, 1
NWVRKVFIDTIPNI, 1
AKFVKANTLKAAA, 1
HTLNQIDSVKVWP, 1
KMRMATPLLMQALPMGALP, 1
LIGFRKEIGRM, 1
PRYVRQNTLRLAT, 1
FAYGSFVRTVSLPVGADE, 1
KIAKMEKASSVFNVVNS, 1
KPVSQMRMATPLLMRPM, 1
VGSDWRFLRGYHQY, 1
ADLIAYLKQATAK, 1
GSDWRFLRGYHQYA, 1
KYVKQNTLKLATGMRNV, 1
ILMQYIKANSK, 1
DIEKKIAKMEKAS, 1
AKTIAYDEE, 1
VDTALEDVKNLYHSEA, 1
KTIAYDEEA, 1
KPPKPVSKMRMATPL, 1
PPKPVSKMRMATPLL, 1
PKPVSKMRMATPLLM, 1
EFAYGSFVRTVSL, 1
SEFAYGSFVRT, 1
SKMRMATPLLMQALP, 1
PKYVKQNKKKLAT, 1
PKYVKQNTAKLLT, 1
ASKMRMATPLLMQAL, 1
IAYDEEARR, 1
GACPKYVKQNTLKL, 1
TIAYDEEAR, 1
QYIKANSKFIGIT, 1
YIKANSKFIGITE, 1
EDKIAKMEKASSVFNVV, 1
PKFVKQNTLKLAT, 1
AAKFESNFNTQATNRNTDGSTDYGI, 0
ACRVKHDSMAEPKTVY, 0
AGESKHGLTDTASRLS, 0
AKNCRAPRKKGCWRCG, 0
APYHFDLSGHAFGSMAKKGE, 0
ASNENMDAMESSTL, 0
AWDRDMSMAEPKTVY, 0
AWVAWRNRCK, 0
AYLKQATAK, 0
CNDGRTPGSRNLCN, 0
CPNVMSAGESKHGLTD, 0
CRTHDMCPNVMSAGES, 0
DDDDPHGPVQLSYYD, 0
DDNGPQDPDNTDDNG, 0
DNGPQPPDNTDDNGP, 0
DNTDDNGPHDPLPHS, 0
EEQNKSKKKAQQAAAA, 0
EFWEFDLPGIKA, 0
ESWGAVWRIDTPDKLTGPFT, 0
FTKKMVENAKKIEVEFDKGQ, 0
GDGPPLCSQNLGAPG, 0
GDVVAVVDIKEKGKDKWIELK, 0
GGELDKWEKIRLRPGG, 0
GGGPDNGPQDPDNTD, 0
GGHSHDSGHGGGDPH, 0
GHGGGDPHLPTLLLG, 0
GKKIPKVEMSDMSFSK, 0
GLTDTASRLSCNNNDF, 0
GPHDPLPQDPDNTDD, 0
HDDSLPHPQQATDDS, 0
HEQHLRKSEAQAKKEKLNIW, 0
HIATNAVLFFGR, 0
HLLVSGAGDGPPLCS, 0
HNTNGVTAASSH, 0
HPPENGKPNILNCY, 0
HTEFTPTRTDTYACRV, 0
HYTVDKSKPKVYQWFD, 0
IIYPGTLWCGHGNKSS, 0
ILMQYIKANS, 0
IQKTPQIQVYSRHPPE, 0
IQMLKNGKKIPKVEMS, 0
ISQAVHAAHAEINE, 0
IVSDGNGMNAWVAWRNRC, 0
IVWASRELERFAVNPG, 0
IYKRWIILGLNKIVRM, 0
KAQQAAAAAGTGNSSQVSQNY, 0
KEALEKIEEEQNKSKK, 0
KGGDQGPPLMTDGGG, 0
KGRPGNFLQSRPEPTA, 0
KHTDACCRTHDMCPNV, 0
KIEVEFDKGQRTDKYGRGLA, 0
KLEHPVTGCGERTEGR, 0
KPNILNCYVTQFHPPH, 0
KVVEEKAFSPEVIPMF, 0
LAAAMKRHGLDNYRGYSLGNWV, 0
LERGPPGPRRPPRGPPLSSS, 0
LGKIWPSYKGRPGNFL, 0
LLPLLEKVIGAGKPL, 0
LTEEVENKGGDQGPP, 0
LWCGHGNKSSGPNELG, 0
MTETLLVQNANPDCKT, 0
NDGGPPQLTEEVENK, 0
NGQIGNDPNRDIL, 0
NKALELFRKDIAAKYKELGY, 0
NKSSGPNELGRFKHTD, 0
NLCNIPCSALLSS, 0
NNDFYKNSADTISSYF, 0
NTDGSTDYGILQINSR, 0
NVMEERKIKVYLPRM, 0
PDNTDDNGPHDPLPQ, 0
PHDPLPHSPSDSAGN, 0
PKESSWPNHNT, 0
PKYVKQNTEKEAT, 0
PLGFFPDHQLDPAFGANSNNPDWDFNP, 0
PLMTDGGGHSHDSG, 0
PPEESFRFGEEKTTPS, 0
PQDPDNTDDNGPQDP, 0
PSLQTGSEELRSLYNT, 0
QAKKEKLNIWSEDNADSGQ, 0
QDPDNTDDNGPQDPD, 0
QRIDVKDTKEALEKIE, 0
QSRPEPTAPPEESFRF, 0
REPRGSDIAGTTSTLQ, 0
RHSDEHHHDDSLPHP, 0
SALLSSDITASVNCAK, 0
SCFEIKCTKPESCSGEAVTV, 0
SEAIIHVLHSR, 0
SLKMADPNRFRGKDLP, 0
SPEVIPMFSALSEGAT, 0
SPSDSAGNDGGPPQL, 0
SQNLGAPGGGPDNGP, 0
SRLSCNNNDFYKNSAD, 0
SSAESLKISQA, 0
SSSANLSGISS, 0
SVNCAKKIVSDGDGMN, 0
TDYGILQINSRWWCND, 0
TEGRCLHYTVDKSKPK, 0
TETDTYACRVKHDSMA, 0
TGCGERTEGRCLHYTV, 0
TPETKHPKKGVEKYGPEASA, 0
TYQRTRALVTG, 0
VEKYGPEASAFTKKMVENAK, 0
VEMSDMSFSKDWSFYI, 0
VSKAMRMATPLLMQAL, 0
VSKMRAATPLLMQAL, 0
WMYYHGQRHSDEHHH, 0
YFERFEIFPKE, 0
YGGFLRRIRPKLK, 0
YGSDTITLPCRIKLQFINMWQE, 0
YKTIAYDEEARR, 0
YLDNIKDNVGKMED, 0
YLEDARRLKAIYEKKK, 0
YLLEQKRGRVDNYCRHNYGV, 0
YPILPEYLQCVK, 0
ATPLLMQALP, 0
LPKPPKPVSKMRMAT, 0
ANSKFIGITELKK, 0
GACPKYVKQN, 0
IEANSKFIGITELK, 0
KQNTLKLATGMR, 0
YGSFVRTVSLPVGADE, 0
AKMEKASSVFNVVNS, 0
KPVSKMRMATP, 0
DIEKKIAKMEKA, 0
KAERADLIAYL, 0
PKAVKQNTLKLAT, 0
AYGSFVRTVSL, 0
SEFAYGSFVR, 0
FAYGSFVRT, 0
EKKDAKMEKASSVFNVV, 0
