# Supplementary material for: On Evaluating MHC-II Binding Peptide Prediction Methods
Source: PLoS One. 2008 Sep 24;3(9):e3268. doi: 10.1371/journal.pone.0003268 (PMC2533399; doi:10.1371/journal.pone.0003268)
Supplement: Dataset S3 — Datasets derived from IEDB database (0.26 MB ZIP) [file pone.0003268.s004.zip]

Archive with 67 entries (61 files):
- IEDB/
- IEDB/ReadMe
- IEDB/SRDS1/
- IEDB/SRDS1/HLA-DRB1-0101.arff
- IEDB/SRDS1/HLA-DRB1-0301.arff
- IEDB/SRDS1/HLA-DRB1-0401.arff
- IEDB/SRDS1/HLA-DRB1-0404.arff
- IEDB/SRDS1/HLA-DRB1-0405.arff
- IEDB/SRDS1/HLA-DRB1-0701.arff
- IEDB/SRDS1/HLA-DRB1-0802.arff
- IEDB/SRDS1/HLA-DRB1-1101.arff
- IEDB/SRDS1/HLA-DRB1-1302.arff
- IEDB/SRDS1/HLA-DRB1-1501.arff
- IEDB/SRDS1/HLA-DRB4-0101.arff
- IEDB/SRDS1/HLA-DRB5-0101.arff
- IEDB/SRDS2/
- IEDB/SRDS2/HLA-DRB1-0101.arff
- IEDB/SRDS2/HLA-DRB1-0301.arff
- IEDB/SRDS2/HLA-DRB1-0401.arff
- IEDB/SRDS2/HLA-DRB1-0404.arff
- IEDB/SRDS2/HLA-DRB1-0405.arff
- IEDB/SRDS2/HLA-DRB1-0701.arff
- IEDB/SRDS2/HLA-DRB1-0802.arff
- IEDB/SRDS2/HLA-DRB1-1101.arff
- IEDB/SRDS2/HLA-DRB1-1302.arff
- IEDB/SRDS2/HLA-DRB1-1501.arff
- IEDB/SRDS2/HLA-DRB4-0101.arff
- IEDB/SRDS2/HLA-DRB5-0101.arff
- IEDB/SRDS3/
- IEDB/SRDS3/HLA-DRB1-0101.arff
- IEDB/SRDS3/HLA-DRB1-0301.arff
- IEDB/SRDS3/HLA-DRB1-0401.arff
- IEDB/SRDS3/HLA-DRB1-0404.arff
- IEDB/SRDS3/HLA-DRB1-0405.arff
- IEDB/SRDS3/HLA-DRB1-0701.arff
- IEDB/SRDS3/HLA-DRB1-0802.arff
- IEDB/SRDS3/HLA-DRB1-1101.arff
- IEDB/SRDS3/HLA-DRB1-1302.arff
- IEDB/SRDS3/HLA-DRB1-1501.arff
- IEDB/SRDS3/HLA-DRB4-0101.arff
- IEDB/SRDS3/HLA-DRB5-0101.arff
- IEDB/UPDS/
- IEDB/UPDS/HLA-DRB1-0101.arff
- IEDB/UPDS/HLA-DRB1-0301.arff
- IEDB/UPDS/HLA-DRB1-0401.arff
- IEDB/UPDS/HLA-DRB1-0404.arff
- IEDB/UPDS/HLA-DRB1-0405.arff
- IEDB/UPDS/HLA-DRB1-0701.arff
- IEDB/UPDS/HLA-DRB1-0802.arff
- IEDB/UPDS/HLA-DRB1-1101.arff
- IEDB/UPDS/HLA-DRB1-1302.arff
- IEDB/UPDS/HLA-DRB1-1501.arff
- IEDB/UPDS/HLA-DRB4-0101.arff
- IEDB/UPDS/HLA-DRB5-0101.arff
- IEDB/WUPDS/
- IEDB/WUPDS/HLA-DRB1-0101.xrff
- IEDB/WUPDS/HLA-DRB1-0301.xrff
- IEDB/WUPDS/HLA-DRB1-0401.xrff
- IEDB/WUPDS/HLA-DRB1-0404.xrff
- IEDB/WUPDS/HLA-DRB1-0405.xrff
- IEDB/WUPDS/HLA-DRB1-0701.xrff
- IEDB/WUPDS/HLA-DRB1-0802.xrff
- IEDB/WUPDS/HLA-DRB1-1101.xrff
- IEDB/WUPDS/HLA-DRB1-1302.xrff
- IEDB/WUPDS/HLA-DRB1-1501.xrff
- IEDB/WUPDS/HLA-DRB4-0101.xrff
- IEDB/WUPDS/HLA-DRB5-0101.xrff
