# Supplementary material for: On Evaluating MHC-II Binding Peptide Prediction Methods
Source: PLoS One. 2008 Sep 24;3(9):e3268. doi: 10.1371/journal.pone.0003268 (PMC2533399; doi:10.1371/journal.pone.0003268)
Supplement: Dataset S3 — Datasets derived from IEDB database (0.26 MB ZIP) [file pone.0003268.s004.zip › IEDB/ReadMe]

Benchmark datasets extracted from IEDB databases.
The files are in weka arff and xrff formats. However, the files are also readable using any ASCII text editor.
For more information about these datasets, please see:
EL-Manzalawy, Y., Dobbs, D., Honavar, V., 2008. On evaluating MHC-II binding peptide prediction methods. Submitted to PLoS ONE. 
  
