# Supplementary material for: On Evaluating MHC-II Binding Peptide Prediction Methods
Source: PLoS One. 2008 Sep 24;3(9):e3268. doi: 10.1371/journal.pone.0003268 (PMC2533399; doi:10.1371/journal.pone.0003268)
Supplement: Dataset S3 — Datasets derived from IEDB database (0.26 MB ZIP) [file pone.0003268.s004.zip › IEDB/SRDS1/HLA-DRB1-0101.arff]

@relation HLA-DRB1-0101
@attribute Seq string
@attribute class {0,1}
@data
AGFFLLTRILTIPQS, 1
LVPFVQWFVGLSPTV, 1
RHYLHTLWKAGILYK, 1
LQSLTNLLSSNLSWL, 1
SSNLSWLSLDVSAAF, 1
LHLYSHPIILGFRKI, 1
KQCFRKLPVNRPIDW, 1
KQAFTFSPTYKAFLC, 1
AANWILRGTSFVYVP, 1
PRYISLIPVNVVAD, 1
DALESIMTTKSVSFR, 1
DNVLDHLTGRSC, 1
DTPYLDITYHFVMQRLPL, 1
EVWREEAYHAADIKD, 1
QYIKANSSFIGITE, 1
IQVYSRHPAENGKSNF, 1
SFYILAHTEFTPTETD, 1
EPQGSTYAASSATSVD, 1
FATCFLIPLTSQFFLP, 1
IKLPIILAFATCFLIP, 1
IPQEWKPAITVKVLPA, 1
LAAIIFLFGPPTALRS, 1
LTSQFFLPALPVFTWL, 1
LWWSTMYLTHHYFVDL, 1
NLSNVLATITTGVLDI, 1
QEIDPLSYNYIPVNSN, 1
RVYQEPQVSPPQRAET, 1
SSIIFGAFPSLHSGCC, 1
THHYFVDLIGGAMLSL, 1
VVFPASFFIKLPIILA, 1
KYKIAGGIAGGLALL, 1
MNYYGKQENWYSLKK, 1
FRKYTAFTIPSINNE, 1
HSNWRAMASDFNLPP, 1
KTAVQMAVFIHNFKR, 1
QGQMVHQAISPRTLN, 1
QKQITKIQNFRVYYR, 1
SPAIFQSSMTKILEP, 1
WEFVNTPPLVKLWYQ, 1
FESTGNLIAPEYGFKISY, 1
FVNQHLCGSHLVEAL, 1
GVAGLLVALAV, 1
IDVWLGGLAENFLPY, 1
PPLYATGRLSQAQLMPSPPM, 1
YARFQRQTTLKAAA, 1
YARFQSQTTLKQKT, 1
PIVQNIQGQMVHQ, 1
PKISFEPIPIHYCAPAGFAI, 1
VWGIKQLQARVLAVERYLKD, 1
ESEFQAALSRKVAKL, 1
LLKYRAREPVTKAEMLGSVVGNWQ, 1
FENLVAENVKPPKVD, 1
FNQMIFVSSIFISFY, 1
GVIYIMIISKKMMRK, 1
HFFLFLLYILFLVKM, 1
HFNMLKNKMQSSFFM, 1
KSKFNILSSPLFNNF, 1
LKELIKVGLPSFENL, 1
LLKIWKNYMKIMNHL, 1
LYYLFNQHIKKELYH, 1
NVNLQKQLLTNHLIN, 1
QKKYIYNLIMNTQNK, 1
QKQVQMMIMIKFMGV, 1
YEALIKLLPFSKRIR, 1
YILLKKILSSRFNQM, 1
EYLNKIQNSLSTEWSPCSVT, 1
PKYVKANTLKLAT, 1
PKYVKQATLKLAT, 1
PKYVKQNALKLAT, 1
PKYVKQNTAKLAT, 1
KIFKLGGADSRSGS, 1
KIFKLGGRASRSGS, 1
PKYVQQNTLKLAT, 1
PKYVKRNTLKLAT, 1
PKYVKQKTLKLAT, 1
PKYVKQNYLKLAT, 1
REHLKNGTCGLVELE, 1
LVELEKGVLPQLEQP, 1
TRELNGGAVTRYVDN, 1
FDTFKGECPKFVFPL, 1
NYKVTKGKPVKGAWN, 1
AWNIGQQRSVLTPLC, 1
IRSIFARTLDAANHS, 1
IPDLQRAAVTILDGI, 1
LDGISEQSLRLVDAM, 1
SLRLVDAMVYTSDLL, 1
AWEILKFLITGVFDI, 1
VFDIVKGQIQVASDN, 1
LGEVFIAQSKGLYRQ, 1
VDSFTNGAIVGTPVC, 1
VFRLKGGAPIKGVTF, 1
YLKLTDNVAIKCVDI, 1
VDIVKEAQSANPMVI, 1
DDYIKLNGPLTVGGS, 1
SCLLSGHNLAKKCLH, 1
CLHVVGPNLNAGEDI, 1
TTEMLSRALKKVPVD, 1
ITTYPGQGCAGYTLE, 1
CAGYTLEEAKTALKK, 1
SWNLREMLAHAEETR, 1
CMDVRAIMATIQRKY, 1
KEPVASIITKLNSLN, 1
VVSVSSPDAVTTYNG, 1
VTTYNGYLTSSSKTS, 1
EFHLDGEVLSLDKLK, 1
NTNLHTQLVDMSMTY, 1
PTYLDGADVTKIKPH, 1
DESFLGRYMSALNHT, 1
FPQVGGLTSIKWADN, 1
NCYLSSVLLALQQLE, 1
YDNLKTGVSIPCVCG, 1
TQYLVQQESSFVMMS, 1
MSEYKGPVTDVFYKE, 1
TDVFYKETSYTTTIK, 1
NAYYTEQPIDLVPTQ, 1
MTGFTKPASRELSVT, 1
AKLLHKPIVWHINQA, 1
VWHINQATTKTTFKP, 1
FEVLAVEDTQGMDNL, 1
AQRVFNNYMPYVFTL, 1
VFTLLFQLCTFTKST, 1
NSRIRASLPTTIAKN, 1
PTTIAKNSVKSVAKL, 1
SPKFSKLFTIAMWLL, 1
CNGVRELYLNSSNVT, 1
AAEWVLAYMLFTKFF, 1
MQVFFGYFASHFISN, 1
FYYIWKSYVHIMDGC, 1
MMCYKRNRATRVECT, 1
SVKMFDAYVDTFSAT, 1
VDTFSATFSVPMEKL, 1
ARHINAQVAKSHNVS, 1
PFRLTCATTRQVVNV, 1
TRQVVNVITTKISLK, 1
KISLKGGKIVSTCFK, 1
FKLMLKATLLCVLAA, 1
TNEIIGYKAIQDGVT, 1
YSDFATSACVLAAEC, 1
PGVYSVFYLYLTFYF, 1
TFYFTNDVSFLAHLQ, 1
PFWITAIYVFCISLK, 1
CHWFFNNYLRKRVMF, 1
KRVMFNGVTFSTFEE, 1
SFLVQAGNVQLRVIG, 1
GHSMQNCLLRLKVDT, 1
QCAMRPNHTIKGSFL, 1
YDCVSFCYMHHMELP, 1
RRVWTLMNVITLVYK, 1
PLLFITGNTLQCIML, 1
LGVYDYLVSTQEFRY, 1
CIKVATVQSKMSDVK, 1
CTSVVLLSVLQQLRV, 1
SSKLWAQCVQLHNDI, 1
CEEMLDNRATLQAIA, 1
LPSYAAYATAQEAYE, 1
QEAYEQAVANGDSEV, 1
KSEFDRDAAMQRKLE, 1
LEKMADQAMTQMYKQ, 1
IQQVVDADSKIVQLS, 1
GRFVLALLSDHQDLK, 1
PCRFVTDTPKGPKVK, 1
TVRLQAGNATEVPAN, 1
ATEVPANSTVLSFCA, 1
VCGVSAARLTPCGTG, 1
SYFVVKRHTMSNYQH, 1
YNLVKDCPAVAVHDF, 1
DGDMVPHISRQRLTK, 1
LTKYTMADLVYALRH, 1
GERVRQSLLKTVQFC, 1
ILTLTRALAAESHMD, 1
FSTVFPPTSFGPLVR, 1
LLVYAADPAMHAASG, 1
TTCFSVAALTNNVAF, 1
TNNVAFQTVKPGNFN, 1
KGFFKEGSSVELKHF, 1
GGCINANQVIVNNLD, 1
SMSYEDQDALFAYTK, 1
LFAYTKRNVIPTITQ, 1
VAGVSICSTMTNRQF, 1
GATVVIGTSKFYGGW, 1
YSDVETPHLMGWDYP, 1
AQVLSEMVMCGGSLY, 1
VFNICQAVTANVNAL, 1
YAYLRKHFSMMILSD, 1
VASIKNFKAVLYYQN, 1
PHEFCSQHTMLVKQG, 1
DDIVKTDGTLMIERF, 1
GTLMIERFVSLAIDA, 1
SLAIDAYPLTKHPNQ, 1
VFHLYLQYIRKLHDE, 1
VTDVTQLYLGGMSYY, 1
SWEVGKPRPPLNRNY, 1
YVRITGLYPTLNISD, 1
KVGMQKYSTLQGPPG, 1
CSRIIPARARVECFD, 1
FDKFKVNSTLEQYVF, 1
HYVYIGDPAQLPAPR, 1
EPEYFNSVCRLMKTI, 1
PAEIVDTVSALVYDN, 1
ISPYNSQNAVASKIL, 1
ASKILGLPTQTVDSS, 1
DYVIFTQTTETAHSC, 1
VNRFNVAITRAKIGI, 1
SKIITGLHPTQAPTH, 1
GLCVDIPGIPKDMTY, 1
GVNLVAVPTGYVDTE, 1
IPLMYKGLPWNVVRI, 1
DRVVFVLWAHGFELT, 1
MKYFVKIGPERTCCL, 1
FDYVYNPFMIDVQQW, 1
DAIMTRCLAVHECFV, 1
LHDIGNPKAIKCVPQ, 1
GSLYVNKHAFHTPAF, 1
LDAYNMMISAGFSLW, 1
PVSIINNAVYTKVDG, 1
VEIFENKTTLPVNVA, 1
GVDIAANTVIWDYKR, 1
IWDYKREAPAHVSTI, 1
PAHVSTIGVCTMTDI, 1
MTDIAKKPTESACSS, 1
VDGIIQQLPETYFTQ, 1
LEDFIPMDSTVKNYF, 1
DLSVISKVVKVTIDY, 1
KVTIDYAEISFMLWC, 1
DKGVAPGTAVLRQWL, 1
STLIGDCATVHTANK, 1
ISDMYDPRTKHVTKE, 1
AFLIGANYLGKPKEQ, 1
DTLYLTQDLFLPFYS, 1
VRGWVFGSTMNNKSQ, 1
SVIIINNSTNVVIRA, 1
NPFFAVSKPMGTQTH, 1
LYVYKGYQPIDVVRD, 1
FKCYGVSATKLNDLC, 1
PDDFMGCVLAWNTRN, 1
EVAVLYQDVNCTDVS, 1
STAIHADQLTPAWRI, 1
SIAYSNNTIAIPTNF, 1
NRALSGIAAEQDRNT, 1
FSQILPDPLKPTKRS, 1
AYRFNGIGVTQNVLY, 1
ANQFNKAISQIQESL, 1
LQDVVNQNAQALNTL, 1
LNTLVKQLSSNFGAI, 1
SSNFGAISSVLNDIL, 1
PHGVVFLHVTYVPSQ, 1
ERNFTTAPAICHEGK, 1
GVFVFNGTSWFITQR, 1
RNFFSPQIITTDNTF, 1
NCDVVIGIINNTVYD, 1
WLGFIAGLIAIVMVT, 1
DDSEPVLKGVKLHYT, 1
VIGVAFLAVFQSATK, 1
TEVYYQLESTQITTD, 1
TTLFAGTHITMTTVY, 1
GTLIVNSVLLFLAFV, 1
MADNGTITVEELKQL, 1
LACFVLAAVYRINWV, 1
HLRMAGHPLGRCDIK, 1
VRQLFKPLTKKNYSE, 1
MKIILFLTLIVFTSC, 1
QECVRGTTVLLKEPC, 1
VAALVFLILCFTIKR, 1
TAAFRDVLVVLNKRT, 1
TASWFTALTQHGKEE, 1
VLQLPQGTTLPKGFY, 1
MSRIGMEVTPSGTWL, 1
GTWLTYHGAIKLDDK, 1
DPQFKDNVILLNKHI, 1
QPTVTLLPAADMDDF, 1
LQNSMSGASADSTQA, 1
EAAVKPLLAPHHVVA, 1
MASLGPLRETYLMCL, 1
MAVVHSVNSLVSSME, 1
LSALIRATSTRHPSK, 1
NLTLSKGNAQSLCFL, 1
SFSCIAIGIITLYLG, 1
MYVGGVEHRLEAACNWTRGE, 1
LGALTGTYVYNHLTPLRDWA, 1
TDATSILGIGTVLDQAETAG, 1
LTTSQTLLFNILGGWVAAQL, 1
GEVPSTEDLVNLLPAILSPG, 1
SMSYSWTGALVTPCAAEEQK, 1
LPINALSNSLLRHHNLVYST, 1
VYYLTRDPTTPLARAAWETA, 1
NANPDCKTILKALGPAA, 1
GRPGNFLQSRPEPTA, 1
YKAAVDLSHFLKEKGGL, 1
EEREVLMWKFDSALARKH, 1
EHREVLQWKFDSQLARRH, 1
PTPLLYRLGAVQNEITLTHP, 1
CPAGHAVGIFRAAVCTRGVA, 1
TGRGKPGIYRFVAPGERPSG, 1
FGYGAKDVRCHARKAVTHIN, 1
FFTELDGVRLHRFAPPCKPL, 1
TVDFSLDPTFTIETITLPQD, 1
GCTWMNSTGFTKVCGAPPCV, 1
AARVTAILSSLTVTQLLRRL, 1
PCSGSWLRDIWDWICEVLSD, 1
ITRVESENKVVILDSFDPLV, 1
RTVVLTESTLSTALAELATR, 1
TPAETTVRLRAYMNTPGLPV, 1
ENLPYLVAYQATVCARAQAP, 1
KSYVLEGTLTAEK, 1
AIKGAVVGIALG, 1
NENIKELLDKINEI, 1
LYQAQYNLFIYNKQLQEAH, 1
LYQAQYDLSIYNKQLEEAH, 1
DYLINLKAKINDC, 1
LFVIHLEAKVLNY, 1
DYDVVYLKPLAGMYK, 1
YSEMKRASLTTPVLKEKPYY, 1
MLNISQHQCVKKQCPQNSY, 1
MLNISMLQTVMMMTPQK, 1
KMNMHMENVAWIMKNQNLFK, 1
STYRAAAAAALST, 1
TSLNFLGGSPVCLGQ, 1
NPKFENIAEGLRALLARSHVERTTDE, 1
FAEVLKDAIKDLVMTKPAPTCNIR, 1
IIFIFRRDLLCPLGAL, 1
ALWNLHGQALFLGIVL, 1
VLVMLVLLILAYRRRWRRLTV, 1
GGSILQTNFKSLSSTEF, 1
ISKISGEWYSIFLASD, 1
DRPFQLFEFYAREPDV, 1
SPEIKEEFVKIVQKRG, 1
IDLTKIDRCFQLRGNG, 1
DSVTPMILKAQKGGNL, 1
EAKITMLTNGQCQNIT, 1
SRTIYRGVSPSTTRLES, 1
YEAQILNYSKAKSSLES, 1
NSELIRRAKAAESLASD, 1
RLKSLVNDLTDKNNLLE, 1
FERQYKELQTQAEDDRR, 1
AERTVTVRRVGPGGRAV, 1
IGGWLLLEPWISPSV, 1
TEDDFKNIAAAGLNHV, 1
LNHVRIPIGYWAVNP, 1
IDQHVKLACSLPHGRL, 1
GHRGAINWQKGDTIK, 1
PLKAEIAQRLEDV, 1
YYVRAVRAYLTT, 1
AGLLGNVSTVLLGGV, 1
GLAYKFVVPGAATPY, 1
KSKYKLATSVLAGLL, 1
LVNLLIFHINGKIIK, 1
MRKLAILSVSSFLFV, 1
VKNVIGPFMKAVCVE, 1
EKVYLAWVPAHKGIG, 1
EVIPMFSALSEGA, 1
FKKLKNHVLFLQMMN, 1
ILFLVKMNALRRLPV, 1
KKNIIALLIIPPKIH, 1
PATYGIIVPVLTSLF, 1
VLFLQMMNVNLQKQL, 1
KTHVQLSLPVLQVRD, 1
ETPIAYRNVLLRKNG, 1
CGYLPTNAVVKMPCP, 1
NEEVAIILASFSAST, 1
LASFSASTSAFIDTI, 1
RPIFEWIEAKLSAGV, 1
KEQLQLLMPLKAPKE, 1
GTPVCVNGLMLLEIK, 1
YCALSPGLLATNNVF, 1
ANPMVIVNAANIHLK, 1
SAGIFGAKPLQSLQV, 1
ETKFLTNKLLLFADI, 1
DAPYMVGDVITSGDI, 1
LNSLNEPLVTMPIGY, 1
LVTMPIGYVTHGFNL, 1
ARCMRSLKAPAVVSV, 1
VLSLDKLKSLLSLRE, 1
LREVKTIKVFTTVDN, 1
LLALQQLEVKFNAPA, 1
EVKFNAPALQEAYYR, 1
AANFCALILAYSNKT, 1
TTTLTGVEAVMYMGT, 1
ETLYRIDGAHLTKMS, 1
PIDLVPTQPLPNASF, 1
HEDLMAAYVENTSIT, 1
ALGLKTIATHGIAAI, 1
THGIAAINSVPWSKI, 1
SICLGSLICVTAAFG, 1
TAAFGVLLSNFGAPS, 1
LDSLDSYPALETIQV, 1
VSAMVRMYIFFASFY, 1
SSYIVDSVAVKNGAL, 1
FVNLDNLRANNTKGS, 1
PILLLDQVLVSDVGD, 1
SVPMEKLKALVATAH, 1
KALVATAHSELAKGV, 1
SCPVVAAIITREIGF, 1
EIGFIVPGLPGTVLR, 1
ECTIFKDAMGKPVPY, 1
PNTYLEGSVRVVTTF, 1
FCGVDAMNLIANIFT, 1
ILCLVPAYSFLPGVY, 1
HLQWFAMFSPIVPFW, 1
GADVLYQPPQTSITS, 1
KYKFVRIQPGQTFSV, 1
YGPFVDRQTAQAAGT, 1
QTGIAVLDMCAALKE, 1
LKELLQNGMNGRTIL, 1
LFFFVYENAFLPFTL, 1
DQAISMWALVISVTS, 1
TSNYSGVVTTIMFLA, 1
TTIMFLARAIVFVCV, 1
SVLLSMQGAVDINRL, 1
AVKLQNNELSPVALR, 1
FCAFAVDPAKAYKDY, 1
CDQLREPLMQSADAS, 1
YDFVENPDILRVYAN, 1
CDAMRDAGIVGVLTL, 1
ESHMDADLAKPLIKW, 1
VRKIFVDGVPFVVST, 1
ITQMNLKYAISAKNR, 1
VVCYNSNYAAQGLVA, 1
HTVLQAVGACVLCNS, 1
RLKLFAAETLKATEE, 1
TFKLSYGIATVREVL, 1
KSHFAIGLALYYPSA, 1
DIVVFDEISMATNYD, 1
NYDLSVVNARLRAKH, 1
PAQLPAPRTLLTKGT, 1
RRNVATLQAENVTGL, 1
PKDMTYRRLISMMGF, 1
RDAVGTNLPLQLGFS, 1
NGVLITEGSVKGLTP, 1
QASVNGVTLIGESVK, 1
HGQLGGLHLMIGLAK, 1
ETFYPKLQASQAWQP, 1
LYKMQRMLLEKCDLQ, 1
TAVLRQWLPTGTLLV, 1
MGHFSWWTAFVTNVN, 1
KEQIDGYTMHANYIF, 1
LFDMSKFPLKLRGTA, 1
PLKLRGTAVMSLKEN, 1
MFIFLLFLTLTSGSD, 1
PSGFNTLKPIFKLPL, 1
STDLIKNQCVNFNFN, 1
CVNFNFNGLTGTGVL, 1
GTGVLTPSSKRFQPF, 1
PCSFGGVSVITPGTN, 1
QKSIVAYTMSLGADS, 1
PTNFSISITTEVMPV, 1
VKQMYKTPTLKYFGG, 1
IEDLLFNKVTLADAG, 1
AQKFNGLTVLPPLLT, 1
GWTFGAGAALQIPFA, 1
QIPFAMQMAYRFNGI, 1
IDRLITGRLQSLQTY, 1
YHLMSFPQAAPHGVV, 1
LDKYFKNHTSPDVDL, 1
LGDISGINASVVNIQ, 1
PVKIDNASPASTVHA, 1
ASTVHATATIPLQAS, 1
GFQFICNLLLLFVTI, 1
LLLFVTIYSHLLLVA, 1
ATFFIFNKLVKDPPN, 1
HITVSQIQLSLLKVT, 1
VTAFQHQNSKKTTKL, 1
ILRIGTQVLKTMSLY, 1
STALQELLIQQWIQF, 1
QQWIQFMMSRRRLLA, 1
IGFLFLAWIMLLQFA, 1
IMLLQFAYSNRNRFL, 1
IKLVFLWLLWPVTLA, 1
TNILLNVPLRGTIVT, 1
IKDLPKEITVATSRT, 1
TLSYYKLGASQRVGT, 1
FHLVDFQVTIAEILI, 1
EILIIIMRTFRIAIW, 1
QELYSPLFLIVAALV, 1
LCALGKVLPFHRWHT, 1
KEGIVWVATEGALNT, 1
NKHIDAYKTFPPTEP, 1
ALHLVDPQIQLTITR, 1
VAVIQEIQLLAAVGE, 1
LLEWLAEVVKLPSRY, 1
NALLRALRLTKEFTR, 1
TKEFTRPLISGLFPQ, 1
QCALFPNNLITSSRR, 1
TMSMKLPGSLSALIR, 1
AQSLCFLLTQKSKSF, 1
QYENLKYTVIITVHT, 1
KENIKYEVAIFVHGP, 1
AIFVHGPTTVESHGN, 1
GLDFNEMILLTMKNK, 1
TMKNKAWMVHRQWFF, 1
SGIDTNAYYVMTVGT, 1
TVGTKTFLVHREWFM, 1
AVGGVLLFLSVNVHA, 1
PTIDVKMMNMEAANL, 1
YCYLATVSDLSTKAA, 1
WNRKELLVTFKNAHA, 1
TFKNAHAKKPEVVVL, 1
SLGKMVHQIFGSAYT, 1
VSWVMKIGIGVLLTW, 1
TQGLLGALLLWMGIN, 1
SVGLGKVLIDILAGYGAGVA, 1
PAEILRKSRRFAQALPVW, 1
KPARLIVFPDLGVRVC, 1
QCCDLDPQARVAIKSLTERL, 1
KYLFNWAVRTKLKLTPIA, 1
ERFALNPSLLETTEGCQQI, 1
TDVNRYRYSNNYEAIPHIS, 1
MIKSAFLPTGAFKADRYKSH, 1
MIKAAFLPTGAFMADRYKSH, 1
DAEVAGTQWFDPSGKSPVFG, 1
NNNFNNIPSRYNLYDKKLDL, 1
EVLYLKPLAGVYRSLKGQLE, 1
STARAMAAAALST, 1
STYRAMAAAAAST, 1
PIYNVLPTTSLVLGKNQTLAT, 1
KTSLYNLRRGTALAIPQCRLTPLSRL, 1
EKIEENGSMRVFVDVI, 1
PGKYTAYEGQRVVFIQ, 1
GQRVVFIQPSPVRDHY, 1
PHHTALRQAILCWGELMTLA, 1
YTLLQAAPALDKLKLTGDEATGANI, 1
YAHAAHAAHAAHAAHAA, 1
AKRKTVTAMDVVYAL, 1
KRHRKVLRDNIQGITKPAIRRLAR, 1
HNWVNHAVPLAMKLI, 1
GEGAVQWMNRLIAFASRGNHV, 1
IFSKASDSLQLVFGIE, 1
RSGITLGVLVPHVGE, 1
TENLVIEGPTTCGYL, 1
TSDLLTNSVIIMAYV, 1
TGGLVQQTSQWLSNL, 1
EMCIDQVTIAGAKLR, 1
VTEFACVVAEAVVKT, 1
EAVVKTLQPVSDLLT, 1
YENFNSQDILLAPLL, 1
ESSFVMMSAPPAEYK, 1
ILAYVKPFLGQAAIT, 1
ISSYKLDLTILGLAA, 1
TKFFYLLGLSAIMQV, 1
ASVYYSQLMCQPILL, 1
HSELAKGVALDGVLS, 1
LAALVCYIVMPVHTL, 1
TRYVLMDGSIIQFPN, 1
IANIFTPLVQPVGAL, 1
VQPVGALDVSASVVA, 1
IAILVTCAAYYFMKF, 1
YNHVVAANALLFLMS, 1
LFLMSFTILCLVPAY, 1
LNVLAWLYAAVINGD, 1
QDHVDILGPLSAQTG, 1
FLCLFLLPSLATVAY, 1
TEAFEKMVSLLSVLL, 1
DGCVPLNIIPLTTAA, 1
SPNLAWPLIVTALRA, 1
VTALRANSAVKLQNN, 1
FCDLKGKYVQIPTTC, 1
VPIVDSYYSLLMPIL, 1
NRQFHQKLLKSIAAT, 1
TGHMLDMYSVMLTND, 1
PEFYEAMYTPHTVLQ, 1
KGDYGDAVVYRGTTT, 1
VGDYFVLTSHTVMPL, 1
HTVMPLSAPTLVPQE, 1
PWNVVRIKIVQMLSD, 1
CRKVQHMVVKSALLA, 1
VSDIDYVPLKSATCI, 1
SQAWQPGVAMPNLYK, 1
ENAVIPKGIMMNVAK, 1
LCQYLNTLTLAVPYN, 1
LCGFIKQKLALGGSI, 1
KLALGGSIAVKITEH, 1
KLPLGINITNFRAIL, 1
ITNFRAILTAFSPAQ, 1
AAAYFVGYLKPTTFM, 1
VLSFELLNAPATVCG, 1
TTEVMPVSMAKTSVD, 1
TAALVSGTATAGWTF, 1
QQLIRAAEIRASANL, 1
FMRFFTLGSITAQPV, 1
HLLLVAAGMEAQFLY, 1
EAQFLYLYALIYFLQ, 1
TTSLSLHKLLQTLVL, 1
TLVLKMLHSSSLTSL, 1
CCNIVNVSLVKPTVY, 1
RINWVTGGIAIAMAC, 1
GIAIAMACIVGLMWL, 1
RGTIVTRPLMESELV, 1
GAVIIRGHLRMAGHP, 1
IWNLDVIISSIVRQL, 1
LIVLKIHLLNSNALL, 1
MANLAPHLLLIVIGH, 1
VSSMEVQSLAMSTTI, 1
VAQMGTLLIASKIFS, 1
RETYLMCLSPLMANL, 1
ERFAVNPGLLETSEGCR, 1
SLYNTVATLYCVHQRIEV, 1
PEKEVLVWKFDSRLAFHH, 1
DRSIALTFLAVGGVL, 1
EAANLAEVRSYCYLA, 1
GSAYTALFSGVSWVM, 1
WMGINARDRSIALTF, 1
YVDRFFKTLRAEQATQEV, 1
DIEKKIAKMEKASSVFNVVNS, 1
DILLAPLLSAGIFGA, 1
ASVVAGGIIAILVTC, 1
HWMLLTFLTSLLILV, 1
FLPFTLGIMAIAACA, 1
IMAIAACAMLLVKHK, 1
LATVAYFNMVYMPAS, 1
MVYMPASWVMRIMTW, 1
GYRLKDCVMYASALV, 1
LVLLILMTARTVYDD, 1
LNNLNRGMVLGSLAA, 1
MPNMLRIMASLVLAR, 1
CFKMFYKGVITHDVS, 1
LPPLLTDDMIAAYTA, 1
LQSLQTYVTQQLIRA, 1
LKTMSLYMAISPKFT, 1
FLAFVVFLLVTLAIL, 1
LVTLAILTALRLCAY, 1
MDPNQTNVVPPALHL, 1
YPIILRLGSQLSLSM, 1
ASRELERFALNPGLL, 1
KMYFNLIDTKAYK, 1
KQTLIAIHTLAIRYA, 1
NFISGIQYLAGLSTLPGNPA, 1
WLMWFIISIVQMAPV, 1
FLAFLLFLVLIMLII, 1
STPIVVQMTKLATTE, 1
SLAMSTTISVAQMGT, 1
KIFKAGGRDSRSGS, 1
KIFKLGGRDARSGS, 1
YKTLRAEQA, 1
TKCYKLEHPVTGCGERTE, 1
YLPKPPKPVSKLRLATPLLLQALPL, 1
GYKVLVLNPSVAAT, 1
GEIYKRWIILGLNKI, 1
LNKIVRMYSPTSI, 1
KPVSQMRMATPLLMRPM, 1
QFIKANSKFIGITE, 1
VRKVFLRLGPQLLRMHVRPL, 1
VRKVFLRLLPQGLRMHVRPL, 1
NNFTVSFWLRVAKVSASHLE, 1
PKYVKQNTLSLAT, 1
NNFTVSFWARVPKVSASHLE, 1
PKYAKQNTLKLAT, 1
ESRLVVDFSQFSRGN, 0
DPIELNATLSAVA, 0
VAFRAGLVMEAGSKVT, 0
ADLVPTATLLDTY, 0
EGVVLLLVGALVL, 0
EFVVEFDLPGIKA, 0
ESWGAVWRIDTPDKLTGPFT, 0
GDVVAVVDIKEKGKDKWIELK, 0
NGQIGNDPNRDIL, 0
PLGFFPDHQLDPAFGANSNNPDWDFNP, 0
SCFEIKCTKPESCSGEAVTV, 0
YGSDTITLPCRIKQFINMWQE, 0
YKLNFYDLLRAKL, 0
YKTIAYDEEARR, 0
YLLEQKRGRVDNYCRHNYGV, 0
NKALELFRKDIAAKYKELGYGK, 0
YGGFLRRIRPKLK, 0
GRHLIFCHSKRKCDELATKL, 0
SVIDCNTCVTQTVDFSLDPT, 0
TAMDVVYALKRQGRT, 0
VTYTEHAKRKTVTAM, 0
NVKYLVIVFLIFFDL, 0
DVKFPGGGQIVGGVYLLPRR, 0
HQAISPRTLNSPAIF, 0
KILEPFRKYTAFTIP, 0
KILEPGPGPGFRKYT, 0
PRTLNGPGPGSPAIF, 0
AAAAAVAAEAY, 0
CDGERPTLAFLQDVM, 0
DMTPADALDDFDL, 0
DSNIMNSINNVMDEIDFFEK, 0
EEDIEIIPPIQEEEY, 0
GVTYEIDLTNKN, 0
IARAKMFPAVAEK, 0
IEKKIAKMEKASY, 0
KLPKPPKPVSKMRMATPLL, 0
KPLLIAEDVEGEY, 0
LLDILDTAGLEEYSAMRD, 0
LTEWTSSNVMEERY, 0
MSSGSFINISV, 0
PATLIKAIDGDTVKLMYKGQ, 0
TPTEKDEYCARVNH, 0
YKTIAFDEEARR, 0
YPFIEQEGPEFFDQE, 0
YQSYGPSGQYTHEFD, 0
DTEVHNVWATQACVPTDPNP, 0
LTQYFVQENYLEYRQVPG, 0
AENVKPPKVDPATYG, 0
ALLIIPPKIHISIEL, 0
ENEYATGAVRPFQAA, 0
FIHFFTWGTMFVPKY, 0
KCLVISQVSNSDSYK, 0
LDIYQKLYIKQEEQK, 0
LFLLYILFLVKMNAL, 0
MIMIKFMGVIYIMII, 0
MTLYQIQVMKRNQKQ, 0
NYELSKKAVIFTPIY, 0
QKILIKIPVTKNIIT, 0
SAFLESQSMNKIGDD, 0
SKIMKLPKLPISNGK, 0
SMEYKKDFLITARKP, 0
TERVRLVTRHIYNREE, 0
GPDGRLLRGHDQYAYDGKD, 0
TTAYFLYQQQGRLDK, 0
GPEYWDRETQKYKRQAQ, 0
APRFKHLRKYTYNYEA, 0
SSVITLNTNVGLYDQSD, 0
DPTLDHHWHLWKKTYGKQYK, 0
NPGGYVAYSKAATVT, 0
CNNMHLSTLMKCNHC, 0
MVIVNAANIHLKHGG, 0
YIKLNGPLTVGGSCL, 0
AGIFGAKPLQSLQVC, 0
SLQVCVQTVRTQVYI, 0
PICMDVRAIMATIQR, 0
SEEVVENPTIQKEVI, 0
FYLLGLSAIMQVFFG, 0
SWLMWFIISIVQMAP, 0
VHIMDGCTSSTCMMC, 0
ALDVSASVVAGGIIA, 0
ALLFLMSFTILCLVP, 0
VYSVFYLYLTFYFTN, 0
TIMFLARAIVFVCVE, 0
CCCYFGLFCLLNRYF, 0
EEMLDNRATLQAIAS, 0
ASEFSSLPSYAAYAT, 0
LSPVALRQMSCAAGT, 0
VLTLDNQDLNGNWYD, 0
GYHFRELGVVHNQDV, 0
RLSFKELLVYAADPA, 0
VAALTNNVAFQTVKP, 0
KDFYDFAVSKGFFKE, 0
IPTITQMNLKYAISA, 0
SLYVKPGGTSSGDAT, 0
NSVFNICQAVTANVN, 0
VMPLSAPTLVPQEHY, 0
VANYQKVGMQKYSTL, 0
NTEFTRVNAKPPPGD, 0
IEELFYSYATHHDKF, 0
VDRYPANAIVCRFDT, 0
RCNLGGAVCRHHANE, 0
RQYLDAYNMMISAGF, 0
LENVAYNVVNKGHFD, 0
DVEIFENKTTLPVNV, 0
FELWAKRNIKPVPEI, 0
LQNYGENAVIPKGIM, 0
NHTFGNPVIPFKDGI, 0
QSVIIINNSTNVVIR, 0
MLKYDENGTITDAVD, 0
QRNFFSPQIITTDNT, 0
SSGVANPAMDPIYDE, 0
DPIYDEPTTTTSVPL, 0
RFLYIIKLVFLWLLW, 0
VFLWLLWPVTLACFV, 0
ESELVIGAVIIRGHL, 0
QVTIAEILIIIMRTF, 0
LVFLILCFTIKRKTE, 0
MKLLIVLTCISLCSC, 0
GQTVTKKSAAEASKK, 0
QGNFGDQDLIRQGTD, 0
TRALSNLNLPGCDGG, 0
VVQMTKLATTEELPD, 0
YNFLKEQHCQKASTQ, 0
KPLLAPHHVVAVIQE, 0
RREVSTAAVTMSMKL, 0
LERFAVNPGLL, 0
ILGLNKIVRMY, 0
AIGIITLYLGAVVQA, 0
KIGIGVLLTWIGLNS, 0
SDGSWSTVSSEANAEDVVCC, 0
PARLIVFPDLGVR, 0
KFDSQLARRHMARELH, 0
QLQPSLQTGSEELRSLY, 0
KFDSALARKHIARELH, 0
SFFELDRWEKIRLRPGGK, 0
LDVSVIPTSGDVVVVATDAL, 0
FTFSPRRHWTTQGCNCSIYP, 0
CTMLVCGDDLVVICESAGVQ, 0
CPTDCFRKHPDATYSRCGSG, 0
MRSPVFTDNSSPPVV, 0
EEYVEIRQVGDFH, 0
LMAFTAAVTS, 0
VRKVFLRLLPQLLRMHVRPL, 0
NNFTVSFWLRVPKVSASHLE, 0
ENITSGFLGPLLVLQ, 0
GMLPVCPLIPGSTTT, 0
RDGVRRPQKRPSCIGCKGT, 0
RPFFHPVGEADYFEYHQEGGPDGEPD, 0
DGGRRKKGGWFGKHRGQGGSNP, 0
LPPWFPPMVEGAAAEGDDG, 0
EHDLERGPPGPRRPP, 0
AILIWMYYHGQRHSDEH, 0
SGHESDSNSNEGRHHLLVSGAGDGPPL, 0
HDPLPHSPSDSAGND, 0
DPHLPTLLLGSSGSGGDDDDPHGPVQLSYYD, 0
MGSLEMVPMGAGPPSPGGDP, 0
EDPYWGNGDRHSDYQPLGTQDQSLY, 0
VSTVVTATGLALSLLL, 0
FENDEHIILYLVNFDK, 0
DKFKIFEAAFSES, 0
DAFVTALTEALRV, 0
PSPVRDHYILYCEGEL, 0
MAKLLGRDPEQSQEAL, 0
QEALEDFREFSRAKGL, 0
AKGLNQEILELAQSET, 0
TPALGKDTVAVSGKWY, 0
TESHVKISRTIYRGVSP, 0
LDGALKAKQSAESKLEG, 0
LDSQLNRLKSLTDDLQR, 0
AENNLQITEHKRLQLAN, 0
NNEVLRLADELRQEQGN, 0
VNPIEGEPYVQGQLD, 0
DASLPPRTWNGFLAP, 0
KTYKNVYIDTYHN, 0
VGPLTVNEKRRLKLI, 0
LCQVFADATPTGWGL, 0
APYHFDLSGHAFGSMAKKGE, 0
YLDNIKDNVGKMED, 0
ISQAVHAAHAEINE, 0
IAKVPPGPNITAEYGDKWLD, 0
ASMAEPKTVYWDRDM, 0
HPAENGKSNFLNCYVS, 0
HTEFTPTETDTYACRV, 0
IQKTPQIQVYSRHPPE, 0
IQRTPKIQVYSRHPAE, 0
SFSKDWSFYILAHTEF, 0
VTLSQPKIVKWDRDM, 0
KRHRKVLRDNIQGIT, 0
SQDLELSWNLNGLQADLSS, 0
AAEWDRVHPVHAG, 0
QEQIGWMTNNPPI, 0
NHLINTPKIMPHHII, 0
NNYMPYVFTLLFQLC, 0
FSKLFTIAMWLLLLS, 0
TSLLILVQSTQWSLF, 0
YKVYYGNALDQAISM, 0
TQEFRYMNSQGLLPP, 0
LLGIGGKPCIKVATV, 0
SLPFGWLVIGVAFLA, 0
VVFLLVTLAILTALR, 0
QWNLVIGFLFLAWIM, 0
FLFLAWIMLLQFAYS, 0
KIILFLTLIVFTSCE, 0
YLCFLAFLLFLVLIM, 0
FLVLIMLIIFWFSLE, 0
RQANFLGKIWPSHKGR, 0
ITVHTGDQHQVGNET, 0
ANKIVYTVKVEPHTG, 0
VTPCAAEEQKLPINALSNSL, 0
TFALWRVSAEEY, 0
AGFFLLTRILTIPQS, 0
LDSWWTSLNFLGGSP, 0
PICPGYRWMCLRRFI, 0
SVRFSWLSLLVPFVQ, 0
VPFVQWFVGLSPTVW, 0
GPSLYSIVSPFIPLL, 0
MATTLPVQRHPRSLFPEFSE, 0
SVAVSEGKPTEKHIQIRSTN, 0
VKYAVFEAALTKA, 0
LKAMTADQEVPEKPDS, 0
QNITVVLHKTSEPGKY, 0
YLEDARRLKAIYEKKK, 0
CYVSGFHPSDIEVDLL, 0
CYVTQFHPPHIEIQML, 0
GERIEKVEHSDLSFSY, 0
GKKIPKVEMSDMSFSK, 0
HPPENGKPNILNCYVT, 0
SFSNDWSFYLLYYTEF, 0
TEKDEYACRVNHVTLS, 0
ECDVKTTEVVGNVIL, 0
KATLLCVLAALVCYI, 0
DSYYSLLMPILTLTR, 0
TGTLIVNSVLLFLAF, 0
SPLFLIVAALVFLIL, 0
MVQSQMLLIVLKIHL, 0
RLEDEMKEGRYEVRAELPGV, 0
DPDKDVDIMVRDGQLTIKAE, 0
RTEQKDFDGRSEFAYGSFVR, 0
TVSLPVGADEDDIKATYDKG, 0
IIYPGTLWCGHGNKSSGP, 0
TVDKSKPKVYQWFDLRKY, 0
YKLEHPVTGCGER, 0
KENIIDLTKIDRCFQL, 0
LGFIAGLIAIVMVTI, 0
AIVMVTILLCCMTSC, 0
LFAAFPSFAGLRPTFDTRLM, 0
GDKPSLFGQAAAG, 0
PVTGCGERTEGRCLHYTV, 0
EFVKIVQKRGIVKENI, 0
SKFIGITELKK, 0
SVLLFLAFVVFLLVT, 0
KPPPFGQAAAGDK, 0
THDMCPDVMSAGESKHGL, 0
ESKHGLTNTASHTRLSCD, 0
TRLSCDCDDKFYDCLKNS, 0
DCLKNSADTISSYFVGKM, 0
NTLKLATGMR, 0
SSGPNELGRFKHT, 0
FVGKMYFNLIDTK, 0
NLIDTKCYKLEHP, 0
AYLKQATAK, 0
GACPKYVKQN, 0
ILMQYIKANS, 0
KAERADLIAYL, 0
EVLYLKPLAGVYRSLKKQLE, 0
RFKHTDACCRTHD, 0
PKHVKQNTLKLAT, 0
QYQKANSKFIGITE, 0
