# Supplementary material for: On Evaluating MHC-II Binding Peptide Prediction Methods
Source: PLoS One. 2008 Sep 24;3(9):e3268. doi: 10.1371/journal.pone.0003268 (PMC2533399; doi:10.1371/journal.pone.0003268)
Supplement: Dataset S3 — Datasets derived from IEDB database (0.26 MB ZIP) [file pone.0003268.s004.zip › IEDB/SRDS1/HLA-DRB1-0401.arff]

@relation HLA-DRB1-0401
@attribute Seq string
@attribute class {0,1}
@data
LVPFVQWFVGLSPTV, 1
ESRLVVDFSQFSRGN, 1
LQSLTNLLSSNLSWL, 1
SSNLSWLSLDVSAAF, 1
LHLYSHPIILGFRKI, 1
KQCFRKLPVNRPIDW, 1
KQAFTFSPTYKAFLC, 1
QYMRADQAAGGLR, 1
DALESIMTTKSVSFR, 1
EFVVEFDLPGIKA, 1
FYYTTGAVRQIFGDYKTTICG, 1
QKGRGSRGQHQAHSLERVCH, 1
QNILLSNAQLGPQFP, 1
QNILLSNAVLGPQFP, 1
QNILLSNVPLGPQFP, 1
IPQEWKPAITVKVLPA, 1
LTSQFFLPALPVFTWL, 1
QEIDPLSYNYIPVNSN, 1
RVYQEPQVSPPQRAET, 1
SSIIFGAFPSLHSGCC, 1
THHYFVDLIGGAMLSL, 1
VVFPASFFIKLPIILA, 1
GEGAVQWMNRLIAFASRGNHV, 1
MNYYGKQENWYSLKK, 1
FRKYTAFTIPSINNE, 1
HSNWRAMASDFNLPP, 1
QGQMVHQAISPRTLN, 1
QKQITKIQNFRVYYR, 1
WEFVNTPPLVKLWYQ, 1
ALHIYMDGTMSQVQGSA, 1
IYRRRLMKQDFSVPQLPHS, 1
MTPAEVSIVVLSGTTAAQVTTT, 1
WNRQLYPEWTEAQRLD, 1
EPRAPWIEQEGPEYW, 1
PEVIPMFSALSEG, 1
PKISFEPIPIHYCAPAGFAI, 1
ESEFQAALSRKVAKL, 1
ENEYATGAVRPFQAA, 1
FIHFFTWGTMFVPKY, 1
GVIYIMIISKKMMRK, 1
HFNMLKNKMQSSFFM, 1
KCLVISQVSNSDSYK, 1
KSKFNILSSPLFNNF, 1
LKELIKVGLPSFENL, 1
LLKIWKNYMKIMNHL, 1
MTLYQIQVMKRNQKQ, 1
QKILIKIPVTKNIIT, 1
QKKYIYNLIMNTQNK, 1
QKQLLTNHLINTPKI, 1
SAFLESQSMNKIGDD, 1
SMEYKKDFLITARKP, 1
YILLKKILSSRFNQM, 1
MHHWLLFEMSRHSLE, 1
EYLNKIQNSLSTEWSPCSVT, 1
PKYVKANTLKLAT, 1
PKYVKQATLKLAT, 1
PKYVKQNALKLAT, 1
PKYVKQNTAKLAT, 1
ISKYAGINILNVYSP, 1
IYGLPWMTTQTSALS, 1
PKGFYASPSVKTSLV, 1
DNIFIPSVITKSGKK, 1
IHVLTTPGLNHAFSS, 1
ILLLDYMTSTNTNNS, 1
NSLLFIPDIKLAIDN, 1
RQLIKTDISMSMPKF, 1
TPRYIPSTSISSSNI, 1
VLTIKAPNVISSKIS, 1
PSVFINPISHTSYCY, 1
LKAYFTAKINEMVDE, 1
PKIFFRPTTITANVS, 1
FFIVVATAAVCLLFI, 1
ENMLRSMPVKGKRKD, 1
PGVMYAFTTPLISFF, 1
NAYYVMTVGTKTFLV, 1
SFSCIAIGIITLYLG, 1
AVGGVLLFLSVNVHA, 1
ANKIVYTVKVEPHTG, 1
LGALTGTYVYNHLTPLRDWA, 1
TDATSILGIGTVLDQAETAG, 1
SMSYSWTGALVTPCAAEEQK, 1
VYYLTRDPTTPLARAAWETA, 1
ERFALNPGLLETSEGCK, 1
GRPGNFLQSRPEPTA, 1
YKAAVDLSHFLKEKGGL, 1
EEREVLMWKFDSALARKH, 1
PEREVLVWKFDSRLAFHH, 1
EHREVLQWKFDSQLARRH, 1
PTPLLYRLGAVQNEITLTHP, 1
PAEILRKSRRFAQALPVWAR, 1
GAGLAGAAIGSVGLGKVLID, 1
TVDFSLDPTFTIETITLPQD, 1
AARVTAILSSLTVTQLLRRL, 1
RTVVLTESTLSTALAELATR, 1
LMAFTAAVTS, 1
TFALWRVSAEEY, 1
TPAETTVRLRAYMNTPGLPV, 1
ENLPYLVAYQATVCARAQAP, 1
KSYALEGTLTAE, 1
KSYVAEGTLTAE, 1
KSYVLAGTLTAE, 1
KSYVLEATLTAE, 1
KSYVLEGTATAE, 1
WGEEKRASHTTPVLMEKPYY, 1
YSEMKRASLTTPVLKEKPYY, 1
KMNMLKENVDYIQKNQNLFK, 1
RFHYDRNNIAV, 1
NPKFENIAEGLRALLARSHVERTTDE, 1
KTSLYNLRRGTALAIPQCRLTPLSRL, 1
VLVMLVLLILAYRRRWRRLTV, 1
GGSILQTNFKSLSSTEF, 1
ISKISGEWYSIFLASD, 1
IDLTKIDRCFQLRGNG, 1
ELEKYQQLDSERGVPN, 1
ELEKYQQINSERGVPN, 1
SRTIYRGVSPSTTRLES, 1
LDSQLNRLKSLTDDLQR, 1
NSELIRRAKAAESLASD, 1
FERQYKELQTQAEDDRR, 1
IDQHVKLACSLPHGRL, 1
LCQVFADATPTGWGL, 1
AVPVYIYFNTWTTCQSIAFP, 1
SYLQDSDPDSFQD, 1
GLAYKFVVPGAATPY, 1
KSKYKLATSVLAGLL, 1
EKVYLAWVPAHKGIG, 1
FESTGNLIAPEYGFKISY, 1
GVTYEIDLTNKN, 1
LLDILDTAGLEEYSAMRD, 1
PPLYATGRLSQAQLMPSPPM, 1
YARFQRQTTLKAAA, 1
FKKLKNHVLFLQMMN, 1
HFFLFLLYILFLVKM, 1
KKNIIALLIIPPKIH, 1
MIMIKFMGVIYIMII, 1
MNALRRLPVICSFLV, 1
PATYGIIVPVLTSLF, 1
VLFLQMMNVNLQKQL, 1
KPGQPPRLLIYDASNRATGIPA, 1
DTQFVRFDSDAASQR, 1
HDYNFVKAINAIQKSW, 1
GRLLRGHNQFAYDGK, 1
SGEIIRAATTSPARE, 1
ASRELERFAVNPGLL, 1
RQANFLGKIWPSHKGR, 1
QYENLKYTVIITVHT, 1
ITVHTGDQHQVGNET, 1
KENIKYEVAIFVHGP, 1
GLDFNEMILLTMKNK, 1
TMKNKAWMVHRQWFF, 1
DRSIALTFLAVGGVL, 1
PTIDVKMMNMEAANL, 1
YCYLATVSDLSTKAA, 1
WNRKELLVTFKNAHA, 1
TFKNAHAKKPEVVVL, 1
SLGKMVHQIFGSAYT, 1
ALFSGVSWVMKIGIG, 1
GALLLWMGINARDRS, 1
KYLFNWAVRTKLKLTPIA, 1
ERFALNPSLLETTEGCQQI, 1
MIKSAFLPTGAFKADRYKSH, 1
MIKAAFLPTGAFMADRYKSH, 1
DAEVAGTQYRLPSGKCPVF, 1
NNIPSRYNLYDKMLDLDDL, 1
EKIEENGSMRVFVDVI, 1
GKWYLKAMTADQEVPE, 1
QNITVVLHKTSEPGKY, 1
PGKYTAYEGQRVVFIQ, 1
GQRVVFIQPSPVRDHY, 1
EDFREFSRAKGLNQEI, 1
TPALGKDTVAVSGKWY, 1
ELEKYQQLNSERGVPN, 1
PHHTALRQAILCWGELMTLA, 1
APYHFDLSGHAFGSMAKKGE, 1
HNWVNHAVPLAMKLI, 1
SQDLELSWNLNGLQADLSS, 1
YARFQSQTTLKQKT, 1
SLYNTVATLYCVHQRIEV, 1
EAANLAEVRSYCYLA, 1
YVDRFFKTLRAEQATQEV, 1
AGFFLLTRILTIPQS, 1
DIEKKIAKMEKASSVFNVVNS, 1
QNFLLSNAPLGPQFP, 1
PVGEIYKRWIILGLNKIV, 1
KSYVLEGTLAAE, 1
TDVNRYRYSNNYEAIPHIS, 1
KQTLIAIHTLAIRYA, 1
NFISGIQYLAGLSTLPGNPA, 1
YVDRFYKTLRAEQASQEV, 1
ASYVLEGTLTAE, 1
VGKMYFNLIDTKC, 1
KPVSQMRMATPLLMRPM, 1
GYKVLVLNPSVAAT, 1
LNKIVRMYSPTSI, 1
TKCYKLEHPVTGCGERTE, 1
PKYVKQNTLKAAT, 1
PKYAKQNTLKLAT, 1
RHYLHTLWKAGILYK, 0
AANWILRGTSFVYVP, 0
DPIELNATLSAVA, 0
PRYISLIPVNVVAD, 0
VAFRAGLVMEAGSKVT, 0
ADLVPTATLLDTY, 0
EGVVLLLVGALVL, 0
DNVLDHLTGRSC, 0
DTPYLDITYHFVMQRLPL, 0
ESWGAVWRIDTPDKLTGPFT, 0
EVWREEAYHAADIKD, 0
FNNFTVSFWLRVPKVSASHLEQY, 0
GDVVAVVDIKEKGKDKWIELK, 0
NGQIGNDPNRDIL, 0
PLGFFPDHQLDPAFGANSNNPDWDFNP, 0
SCFEIKCTKPESCSGEAVTV, 0
VDAQGTLSKIFKLGGRDSRS, 0
YGSDTITLPCRIKQFINMWQE, 0
YKLNFYDLLRAKL, 0
YKTIAYDEEARR, 0
YLLEQKRGRVDNYCRHNYGV, 0
YTLLQAAPALDKLKLTGDEATGANI, 0
KGLSATVTGGQKGRGYRGQH, 0
LYGALLLAEGFYTTGAVRQI, 0
MAATYNFAVLKLMGRFTKF, 0
QNILLSNQPLGPQFP, 0
GRHLIFCHSKRKCDELATKL, 0
SVIDCNTCVTQTVDFSLDPT, 0
EPQGSTYAASSATSVD, 0
FATCFLIPLTSQFFLP, 0
IKLPIILAFATCFLIP, 0
LAAIIFLFGPPTALRS, 0
LWWSTMYLTHHYFVDL, 0
NLSNVLATITTGVLDI, 0
NVKYLVIVFLIFFDL, 0
DVKFPGGGQIVGGVYLLPRR, 0
IGCWYCRRRNGYRAL, 0
PAYEKLSAEQSPPPY, 0
RNGYRALMDKSLHVGTQCALTRR, 0
KYKIAGGIAGGLALL, 0
KTAVQMAVFIHNFKR, 0
SPAIFQSSMTKILEP, 0
ALHIYMNGTMSQVQGSA, 0
EGDAFELTVSCQGGLPK, 0
EKVPVSEVMGTTLAEMSTPEAT, 0
IVGILLVLMAVVLASLIYRRR, 0
KRCLLHLAVIGALLAVGATKV, 0
LCQPVLPSPACQLVLHQILKGG, 0
PGPVTAQVVLQAAIPLTSCGSS, 0
VSGLSIGTGRAMLGTHTMEVTVY, 0
VYVWKTWGQYWQVLGGPVS, 0
WPSVFYNRTCQCSGNF, 0
YGQMKNGSTPMFNDINIYDL, 0
HQAISPRTLNSPAIF, 0
KILEPFRKYTAFTIP, 0
KILEPGPGPGFRKYT, 0
PRTLNGPGPGSPAIF, 0
EEDIEIIPIQEEEY, 0
EEDIEIIPPIQEEEY, 0
IARFKMFPEVKEK, 0
IEKKIAKMEKASY, 0
KPLLIAEDVEGEY, 0
PATLIKAIDGDTVKLMYKGQ, 0
YKTIAFDEEARR, 0
YPFIEQEGPEFFDQE, 0
EVIPMFSALSEGA, 0
PIVQNIQGQMVHQ, 0
DTEVHNVWATQACVPTDPNP, 0
VWGIKQLQARVLAVERYLKD, 0
ALGLVGAQAPATEEQ, 0
EKIWEELSVLEVFEGRED, 0
ETSYVKVLHHMVKISGG, 0
IGHVYIFATCLGLSYDGL, 0
LLKYRAREPVTKAEMLGSVVGNWQ, 0
LTQYFVQENYLEYRQVPG, 0
LVEVTLGEVPAAESPD, 0
TGFLIIILAIIAKEGDCAPE, 0
YPLWSQSYEDSSNQE, 0
ALLIIPPKIHISIEL, 0
FNQMIFVSSIFISFY, 0
LDIYQKLYIKQEEQK, 0
LYYLFNQHIKKELYH, 0
NHLINTPKIMPHHII, 0
NVNLQKQLLTNHLIN, 0
NYELSKKAVIFTPIY, 0
SKIMKLPKLPISNGK, 0
YEALIKLLPFSKRIR, 0
QDFLTKHASHTGSWIG, 0
MGQKDSYVGDEAQSKR, 0
VAPEEHPVLLTEAPLNPKA, 0
KPGQPPRLLI, 0
NFVKAINAIQ, 0
DYNFVKAINA, 0
RFDSDAASQR, 0
GPDGRLLRGH, 0
HNQFAYDGKD, 0
DDDYGEPIIITSYLQ, 0
VHTGDQHQVGNETQG, 0
AIFVHGPTTVESHGN, 0
SGIDTNAYYVMTVGT, 0
TVGTKTFLVHREWFM, 0
AIGIITLYLGAVVQA, 0
LTFLAVGGVLLFLSV, 0
TVKVEPHTGDYVAAN, 0
GSAYTALFSGVSWVM, 0
KIGIGVLLTWIGLNS, 0
TQGLLGALLLWMGIN, 0
MYVGGVEHRLEAACNWTRGE, 0
LTTSQTLLFNILGGWVAAQL, 0
SVGLGKVLIDILAGYGAGVA, 0
GEVPSTEDLVNLLPAILSPG, 0
PAEILRKSRRFAQALPVW, 0
SDGSWSTVSSEANAEDVVCC, 0
ASRELERFALNPGLL, 0
KFDSQLARRHMARELH, 0
QLQPSLQTGSEELRSLY, 0
NANPDCKTILKALGPAA, 0
KFDSALARKHIARELH, 0
SFFELDRWEKIRLRPGGK, 0
CPAGHAVGIFRAAVCTRGVA, 0
LDVSVIPTSGDVVVVATDAL, 0
TGRGKPGIYRFVAPGERPSG, 0
FGYGAKDVRCHARKAVTHIN, 0
FFTELDGVRLHRFAPPCKPL, 0
FTFSPRRHWTTQGCNCSIYP, 0
CTMLVCGDDLVVICESAGVQ, 0
GCTWMNSTGFTKVCGAPPCV, 0
CPTDCFRKHPDATYSRCGSG, 0
PCSGSWLRDIWDWICEVLSD, 0
ITRVESENKVVILDSFDPLV, 0
MRSPVFTDNSSPPVV, 0
EEYVEIRQVGDFH, 0
ALWRVSAEEY, 0
KIYVIEGTSKQDL, 0
IAFTSEHSHFSLK, 0
KSAVLEGTLTAE, 0
KSYVLEGALTAE, 0
DYDVVYLKPLAGMYK, 0
QAGFFLLTRILTIPQSLD, 0
LFAAFPSFAGLRPTFDTRLM, 0
RDGVRRPQKRPSCIGCKGT, 0
RPFFHPVGEADYFEYHQEGGPDGEPD, 0
DGGRRKKGGWFGKHRGQGGSNP, 0
PQCRLTPLSRLPFGMAPGPGPQPG, 0
FAEVLKDAIKDLVMTKPAPTCNIR, 0
LPPWFPPMVEGAAAEGDDG, 0
EHDLERGPPGPRRPP, 0
IIFIFRRDLLCPLGAL, 0
ALWNLHGQALFLGIVL, 0
AILIWMYYHGQRHSDEH, 0
SGHESDSNSNEGRHHLLVSGAGDGPPL, 0
HDPLPHSPSDSAGND, 0
DPHLPTLLLGSSGSGGDDDDPHGPVQLSYYD, 0
MGSLEMVPMGAGPPSPGGDP, 0
EDPYWGNGDRHSDYQPLGTQDQSLY, 0
VSTVVTATGLALSLLL, 0
LTEWGSGNRTYGPVFMCL, 0
FENDEHIILYLVNFDK, 0
DRPFQLFEFYAREPDV, 0
DKFKIFEAAFSES, 0
DAFVTALTEALRV, 0
PKYVKQNTLKLAT, 0
DSVTPMILKAQKGGNL, 0
QEALEDFREFSRAKGL, 0
ELEKAQQLNSERGVPN, 0
ELEKYQQLNYERGVPN, 0
TESHVKISRTIYRGVSP, 0
LDGALKAKQSAESKLEG, 0
YEAQILNYSKAKSSLES, 0
RLKSLVNDLTDKNNLLE, 0
AENNLQITEHKRLQLAN, 0
NNEVLRLADELRQEQGN, 0
AERTVTVRRVGPGGRAV, 0
IGGWLLLEPWISPSV, 0
TEDDFKNIAAAGLNHV, 0
LNHVRIPIGYWAVNP, 0
VNPIEGEPYVQGQLD, 0
GHRGAINWQKGDTIK, 0
KTYKNVYIDTYHN, 0
VGPLTVNEKRRLKLI, 0
PLKAEIAQRLEDV, 0
LFCGCGHEALTGTEKLIETY, 0
LVGAPFASLVATGLCFFGVA, 0
AGLLGNVSTVLLGGV, 0
LVNLLIFHINGKIIK, 0
MRKLAILSVSSFLFV, 0
VKNVIGPFMKAVCVE, 0
GPGEGAVQWMNRLIAFASRG, 0
AAAAAVAAEAY, 0
CDGERPTLAFLQDVM, 0
DMTPADALDDFDL, 0
DSNIMNSINNVMDEIDFFEK, 0
FVNQHLCGSHLVEAL, 0
GVAGLLVALAV, 0
IARAKMFPAVAEK, 0
IDVWLGGLAENFLPY, 0
LEDARRLKAIYEK, 0
LTEWTSSNVMEERY, 0
MSSGSFINISV, 0
TPTEKDEYCARVNH, 0
YAHAAHAAHAAHAAHAA, 0
YQSYGPSGQYTHEFD, 0
AAEWDRVHPVHAG, 0
QEQIGWMTNNPPI, 0
AENVKPPKVDPATYG, 0
TPDFIVPLTDLRIPS, 0
TLKYPIEHGIVTNWDD, 0
LANIAVDKAN, 0
DKANLEIMTKR, 0
ERFAVNPGLLETSEGCR, 0
PEKEVLVWKFDSRLAFHH, 0
RFYKTLRAEQAS, 0
LPINALSNSLLRHHNLVYST, 0
QCCDLDPQARVAIKSLTERL, 0
WTGALVTPCAAEEQK, 0
SPEIKEEFVKIVQKRG, 0
VKYAVFEAALTKA, 0
LKAMTADQEVPEKPDS, 0
PSPVRDHYILYCEGEL, 0
EGELHGRQIRMAKLLG, 0
MAKLLGRDPEQSQEAL, 0
QYIKANSKFIGITE, 0
YLDNIKDNVGKMED, 0
YLPKPPKPVSKLRLATPLLLQALPL, 0
QNILLSNAPQGPQFP, 0
VAKVKIKPLEDKILV, 0
YLILSARDVLAVVSK, 0
AAGIGILTVILGVL, 0
GEIYKRWIILGLNKI, 0
SDSLQLVFGIELMEVD, 0
ILGLNKIVRMY, 0
KPARLIVFPDLGVRVC, 0
EVLYLKPLAGVYRSLKKQLE, 0
IIYPGTLWCGHGNKSSGP, 0
CYKLEHPVTGCGE, 0
KENIIDLTKIDRCFQL, 0
GGNLEAKITMLTNGQC, 0
AKGLNQEILELAQSET, 0
VGNWQYFFPVIFSKASDSL, 0
AKEKPQEGTVVAVGP, 0
DEDGAKRIPVDVSEG, 0
DIVIYSKYGGTEIKY, 0
EAETMTPSGLVIPEN, 0
EDKILVQAGEAETMT, 0
GTEIKYNGEEYLILS, 0
VVAVGPGRWDEDGAK, 0
THDMCPDVMSAGESKHGL, 0
ESKHGLTNTASHTRLSCD, 0
TRLSCDCDDKFYDCLKNS, 0
NLIDTKCYKLEHP, 0
VKIVQKRGIVKENIID, 0
DCLKNSADTISSYFVGKM, 0
SSYFVGKMYFNLI, 0
KPKVYQWFDLRKY, 0
PVTGCGERTEGRCLHYTV, 0
SGPNELGRFKHTD, 0
GKMYFNLIDTKCY, 0
FKHTDACCRTHDM, 0
GRCLHYTVDKSKP, 0
YTVDKSKPKVYQW, 0
DFSYLQDSDPDSFQD, 0
ILLSNAPLGPQFP, 0
