# Supplementary material for: On Evaluating MHC-II Binding Peptide Prediction Methods
Source: PLoS One. 2008 Sep 24;3(9):e3268. doi: 10.1371/journal.pone.0003268 (PMC2533399; doi:10.1371/journal.pone.0003268)
Supplement: Dataset S3 — Datasets derived from IEDB database (0.26 MB ZIP) [file pone.0003268.s004.zip › IEDB/SRDS1/HLA-DRB1-0404.arff]

@relation HLA-DRB1-0404
@attribute Seq string
@attribute class {0,1}
@data
QYIKANSSFIGITE, 1
ENPVVHFFANIVTPRTP, 1
AAGIGILTVILGVL, 1
EKVPVSEVMGTTLAEMSTPEAT, 1
IYRRRLMKQDFSVPQLPHS, 1
KRCLLHLAVIGALLAVGATKV, 1
MTPAEVSIVVLSGTTAAQVTTT, 1
PGPVTAQVVLQAAIPLTSCGSS, 1
QNILLSNAPLGPQFP, 1
VSGLSIGTGRAMLGTHTMEVTVY, 1
EPRAPWIEQEGPEYW, 1
LCQVFADATPTGWGL, 1
QEQIGWMTNNPPI, 1
LLKYRAREPVTKAEMLGSVVGNWQ, 1
KPGQPPRLLIYDASNRATGIPA, 1
MHHWLLFEMSRHSLE, 1
TPDFIVPLTDLRIPS, 1
EEFVAEFDLPGIK, 1
EEFVVAFDLPGIK, 1
EEFVVEADLPGIK, 1
EEFVVEFALPGIK, 1
EEFVVEFDAPGIK, 1
KENIKYEVAIFVHGP, 1
AVGGVLLFLSVNVHA, 1
ANKIVYTVKVEPHTG, 1
YCYLATVSDLSTKAA, 1
KIGIGVLLTWIGLNS, 1
PTPLLYRLGAVQNEITLTHP, 1
GAVQWMNRLIAFASRGNHVS, 1
GAGLAGAAIGSVGLGKVLID, 1
CTMLVCGDDLVVICESAGVQ, 1
AARVTAILSSLTVTQLLRRL, 1
ITRVESENKVVILDSFDPLV, 1
RTVVLTESTLSTALAELATR, 1
QYLAGLSTLPGNGN, 1
TPAETTVRLRAYMNTPGLPV, 1
ENLPYLVAYQATVCARAQAP, 1
KGGRKPARLIVFPDLGVRVC, 1
IYNVLPTTSLVL, 1
SLVLGKNQTLAT, 1
RFHYDRNNIAV, 1
ALHIYMDGTMSQVQGSA, 1
DSNIMNSINNVMDEIDFFEK, 1
GVAGLLVALAV, 1
LLDILDTAGLEEYSAMRD, 1
YARFQRQTTLKAAA, 1
EVIPMFSALSEGA, 1
LNKIVRMYSPTSI, 1
DTQFVRFDSDAASQR, 1
HDYNFVKAINAIQKSW, 1
GRLLRGHNQFAYDGK, 1
QYENLKYTVIITVHT, 1
GLDFNEMILLTMKNK, 1
DRSIALTFLAVGGVL, 1
PTIDVKMMNMEAANL, 1
WNRKELLVTFKNAHA, 1
TFKNAHAKKPEVVVL, 1
SLGKMVHQIFGSAYT, 1
GALLLWMGINARDRS, 1
PKFVKQNTLKLAT, 1
SQDLELSWNLNGLQADLSS, 1
YARFQSQTTLKQKT, 1
QAGFFLLTRILTIPQSLD, 1
ENPVVHFFKAIVTPRTP, 1
EEFAVEFDLPGIK, 1
GYKVLVLNPSVAAT, 1
EEFVVEFDLPAIK, 1
KPVSQMRMATPLLMRPM, 1
YLPKPPKPVSKLRLATPLLLQALPL, 1
PHHTALRQAILCWGELMTLA, 0
YSGPLKAEIAQRLEDV, 0
GRHLIFCHSKRKCDELATKL, 0
IGCWYCRRRNGYRAL, 0
PAYEKLSAEQSPPPY, 0
RNGYRALMDKSLHVGTQCALTRR, 0
DYSYLQDSDPDSFQD, 0
EGDAFELTVSCQGGLPK, 0
IVGILLVLMAVVLASLIYRRR, 0
LCQPVLPSPACQLVLHQILKGG, 0
VYVWKTWGQYWQVLGGPVS, 0
WNRQLYPEWTEAQRLD, 0
WPSVFYNRTCQCSGNF, 0
YGQMKNGSTPMFNDINIYDL, 0
EEDIEIIPIQEEEY, 0
EEDIEIIPPIQEEEY, 0
IARFKMFPEVKEK, 0
KPLLIAEDVEGEY, 0
PATLIKAIDGDTVKLMYKGQ, 0
VGPLTVNEKRRLKLI, 0
YKTIAFDEEARR, 0
YPFIEQEGPEFFDQE, 0
PIVQNIQGQMVHQ, 0
TSTLQEQIGWMTN, 0
DTEVHNVWATQACVPTDPNP, 0
PKISFEPIPIHYCAPAGFAI, 0
VWGIKQLQARVLAVERYLKD, 0
ESEFQAALSRKVAKL, 0
LTQYFVQENYLEYRQVPG, 0
VGNWQYFFPVIFSKASDSLQLVFGIELMEVD, 0
QDFLTKHASHTGSWIG, 0
MGQKDSYVGDEAQSKR, 0
VAPEEHPVLLTEAPLNPKA, 0
LIYDASNRAT, 0
KPGQPPRLLI, 0
NFVKAINAIQ, 0
DYNFVKAINA, 0
RFDSDAASQR, 0
VPLTDLRIPS, 0
GPDGRLLRGH, 0
HNQFAYDGKD, 0
EEAVVEFDLPGIK, 0
EEFVVEFDLAGIK, 0
TMKNKAWMVHRQWFF, 0
LTFLAVGGVLLFLSV, 0
TVKVEPHTGDYVAAN, 0
TQGLLGALLLWMGIN, 0
CPAGHAVGIFRAAVCTRGVA, 0
LDVSVIPTSGDVVVVATDAL, 0
TGRGKPGIYRFVAPGERPSG, 0
FGYGAKDVRCHARKAVTHIN, 0
VAIKSLTERLYVGGPLTNSR, 0
FFTELDGVRLHRFAPPCKPL, 0
PAEILRKSRRFAQALPVWAR, 0
FTFSPRRHWTTQGCNCSIYP, 0
GCTWMNSTGFTKVCGAPPCV, 0
CPTDCFRKHPDATYSRCGSG, 0
PCSGSWLRDIWDWICEVLSD, 0
MRSPVFTDNSSPPVV, 0
EEYVEIRQVGDFH, 0
WTGALVTPCAAEEQK, 0
GYKVLVLNPSV, 0
LMAFTAAVTS, 0
CGKYLFNWAVRTKLKLTPIA, 0
QAGFFLLTRILTIPQSLD, 0
PKYVKQNTLKLAT, 0
QYIKANSKFIGITE, 0
DIEKKIAKMEKASSVFNVVNS, 0
SVIDCNTCVTQTVDFSLDPT, 0
GHGHSYTTAEEAAGIGILTVIL, 0
AAAAAVAAEAY, 0
APYHFDLSGHAFGSMAKKGE, 0
CDGERPTLAFLQDVM, 0
DMTPADALDDFDL, 0
FESTGNLIAPEYGFKISY, 0
FGYRKPLDNIKDNVGKMEDYIKK, 0
FVNQHLCGSHLVEAL, 0
GVTYEIDLTNKN, 0
IARAKMFPAVAEK, 0
IDVWLGGLAENFLPY, 0
LEDARRLKAIYEK, 0
LTEWTSSNVMEERY, 0
MSSGSFINISV, 0
PPLYATGRLSQAQLMPSPPM, 0
TPTEKDEYCARVNH, 0
YAHAAHAAHAAHAAHAA, 0
YQSYGPSGQYTHEFD, 0
AAEWDRVHPVHAG, 0
TLKYPIEHGIVTNWDD, 0
LANIAVDKAN, 0
DKANLEIMTKR, 0
ITVHTGDQHQVGNET, 0
YEVAIFVHGPTTVES, 0
SGIDTNAYYVMTVGT, 0
TVGTKTFLVHREWFM, 0
SFSCIAIGIITLYLG, 0
EAANLAEVRSYCYLA, 0
GSAYTALFSGVSWVM, 0
VSWVMKIGIGVLLTW, 0
TFALWRVSAEEY, 0
