# Supplementary material for: On Evaluating MHC-II Binding Peptide Prediction Methods
Source: PLoS One. 2008 Sep 24;3(9):e3268. doi: 10.1371/journal.pone.0003268 (PMC2533399; doi:10.1371/journal.pone.0003268)
Supplement: Dataset S3 — Datasets derived from IEDB database (0.26 MB ZIP) [file pone.0003268.s004.zip › IEDB/SRDS1/HLA-DRB1-0405.arff]

@relation HLA-DRB1-0405
@attribute Seq string
@attribute class {0,1}
@data
AGFFLLTRILTIPQS, 1
LVPFVQWFVGLSPTV, 1
ESRLVVDFSQFSRGN, 1
LQSLTNLLSSNLSWL, 1
SSNLSWLSLDVSAAF, 1
LHLYSHPIILGFRKI, 1
KQCFRKLPVNRPIDW, 1
KQAFTFSPTYKAFLC, 1
IPQEWKPAITVKVLPA, 1
QEIDPLSYNYIPVNSN, 1
SSIIFGAFPSLHSGCC, 1
VVFPASFFIKLPIILA, 1
MNYYGKQENWYSLKK, 1
RHNWVNHAVPLAMKLI, 1
FRKYTAFTIPSINNE, 1
HSNWRAMASDFNLPP, 1
KTAVQMAVFIHNFKR, 1
QGQMVHQAISPRTLN, 1
QKQITKIQNFRVYYR, 1
SPAIFQSSMTKILEP, 1
WEFVNTPPLVKLWYQ, 1
EEDIEIIPIQEEEY, 1
EEDIEIIPPIQEEEY, 1
EPRAPWIEQEGPEYW, 1
IARFKMFPEVKEK, 1
QEQIGWMTNNPPI, 1
LGALTGTYVYNHLTPLRDWA, 1
TDATSILGIGTVLDQAETAG, 1
GEVPSTEDLVNLLPAILSPG, 1
SDGSWSTVSSEANAEDVVCC, 1
SMSYSWTGALVTPCAAEEQK, 1
LPINALSNSLLRHHNLVYST, 1
QCCDLDPQARVAIKSLTERL, 1
VYYLTRDPTTPLARAAWETA, 1
RQANFLGKIWPSSKGR, 1
EEREVLMWKFDSALARKH, 1
EHREVLQWKFDSQLARRH, 1
EEYVEIRQVGDFH, 1
TFALWRVSAEEY, 1
TPAETTVRLRAYMNTPGLPV, 1
ENLPYLVAYQATVCARAQAP, 1
CGKYLFNWAVRTKLKLTPIA, 1
SRTIYRGVSPSTTRLES, 1
LDSQLNRLKSLTDDLQR, 1
YEAQILNYSKAKSSLES, 1
FERQYKELQTQAEDDRR, 1
IGGWLLLEPWISPSV, 1
TEDDFKNIAAAGLNHV, 1
IDQHVKLACSLPHGRL, 1
KSKYKLATSVLAGLL, 1
EKVYLAWVPAHKGIG, 1
DSNIMNSINNVMDEIDFFEK, 1
FESTGNLIAPEYGFKISY, 1
GVTYEIDLTNKN, 1
IARAKMFPAVAEK, 1
LTEWTSSNVMEERY, 1
PPLYATGRLSQAQLMPSPPM, 1
YARFQRQTTLKAAA, 1
EVIPMFSALSEGA, 1
PKYVKQNTLKLAT, 1
GIQYLAGLSTLPGNPAIASL, 1
ERFALNPSLLETTEGCQQI, 1
ERFALNPGLLETSEGCK, 1
GYKVLVLNPSVAAT, 1
LPKPPKPVSKMRMATPLLMQALPM, 1
YARFQSQTTLKQKT, 1
ASRELERFAVNPGLL, 1
SLYNTVATLYCVHQRIEV, 1
KPARLIVFPDLGVRVC, 1
YVDRFFKTLRAEQATQEV, 1
YVDRFYKTLRAEQASQEV, 1
KQTLIAIHTLAIRYA, 1
GEIYKRWIILGLNKI, 1
LNKIVRMYSPTSI, 1
RHYLHTLWKAGILYK, 0
AANWILRGTSFVYVP, 0
GRHLIFCHSKRKCDELATKL, 0
SVIDCNTCVTQTVDFSLDPT, 0
EPQGSTYAASSATSVD, 0
FATCFLIPLTSQFFLP, 0
IKLPIILAFATCFLIP, 0
LAAIIFLFGPPTALRS, 0
LTSQFFLPALPVFTWL, 0
LWWSTMYLTHHYFVDL, 0
NLSNVLATITTGVLDI, 0
NVKYLVIVFLIFFDL, 0
RVYQEPQVSPPQRAET, 0
THHYFVDLIGGAMLSL, 0
QYIKANSKFIGITE, 0
KYKIAGGIAGGLALL, 0
IEKKIAKMEKASY, 0
KPLLIAEDVEGEY, 0
PATLIKAIDGDTVKLMYKGQ, 0
YKTIAFDEEARR, 0
YPFIEQEGPEFFDQE, 0
PIVQNIQGQMVHQ, 0
TSTLQEQIGWMTN, 0
RQANFLGKIWPSHKGR, 0
LERFAVNPGLL, 0
MYVGGVEHRLEAACNWTRGE, 0
LAGLSTLPGNPAIASL, 0
LTTSQTLLFNILGGWVAAQL, 0
SVGLGKVLIDILAGYGAGVA, 0
PAEILRKSRRFAQALPVW, 0
KYLFNWAVRTKLKLTPIA, 0
ASRELERFALNPGLL, 0
KFDSQLARRHMARELH, 0
QLQPSLQTGSEELRSLY, 0
NANPDCKTILKALGPAA, 0
GRPGNFLQSRPEPTA, 0
YKAAVDLSHFLKEKGGL, 0
KFDSALARKHIARELH, 0
SFFELDRWEKIRLRPGGK, 0
LMAFTAAVTS, 0
ALWRVSAEEY, 0
DYDVVYLKPLAGMYK, 0
TESHVKISRTIYRGVSP, 0
LDGALKAKQSAESKLEG, 0
NSELIRRAKAAESLASD, 0
RLKSLVNDLTDKNNLLE, 0
AENNLQITEHKRLQLAN, 0
NNEVLRLADELRQEQGN, 0
AERTVTVRRVGPGGRAV, 0
LNHVRIPIGYWAVNP, 0
VNPIEGEPYVQGQLD, 0
GHRGAINWQKGDTIK, 0
KTYKNVYIDTYHN, 0
SKGSSSELSAQQKK, 0
VGPLTVNEKRRLKLI, 0
LCQVFADATPTGWGL, 0
AAYAAQGYKVLVLNPSVAAT, 0
AGLLGNVSTVLLGGV, 0
GLAYKFVVPGAATPY, 0
HNWVNHAVPLAMKLI, 0
LVNLLIFHINGKIIK, 0
MRKLAILSVSSFLFV, 0
SSVFNVVNSSIGLIM, 0
VKNVIGPFMKAVCVE, 0
AAAAAVAAEAY, 0
APYHFDLSGHAFGSMAKKGE, 0
CDGERPTLAFLQDVM, 0
DMTPADALDDFDL, 0
FGYRKPLDNIKDNVGKMEDYIKK, 0
FVNQHLCGSHLVEAL, 0
GVAGLLVALAV, 0
IDVWLGGLAENFLPY, 0
KLPKPPKPVSKMRMATPLL, 0
LEDARRLKAIYEK, 0
LLDILDTAGLEEYSAMRD, 0
MSSGSFINISV, 0
TPTEKDEYCARVNH, 0
YAHAAHAAHAAHAAHAA, 0
YQSYGPSGQYTHEFD, 0
AAEWDRVHPVHAG, 0
WIILGLNKIVRM, 0
VTPCAAEEQKLPINALSNSL, 0
SQDLELSWNLNGLQADLSS, 0
PEKEVLVWKFDSRLAFHH, 0
FYKTLRAEQASQ, 0
