# Supplementary material for: On Evaluating MHC-II Binding Peptide Prediction Methods
Source: PLoS One. 2008 Sep 24;3(9):e3268. doi: 10.1371/journal.pone.0003268 (PMC2533399; doi:10.1371/journal.pone.0003268)
Supplement: Dataset S3 — Datasets derived from IEDB database (0.26 MB ZIP) [file pone.0003268.s004.zip › IEDB/SRDS1/HLA-DRB4-0101.arff]

@relation HLA-DRB4-0101
@attribute Seq string
@attribute class {0,1}
@data
SSNLSWLSLDVSAAF, 1
LHLYSHPIILGFRKI, 1
KQAFTFSPTYKAFLC, 1
FYYTTGAVRQIFGDYKTTICG, 1
VKIKPLEDKILVQAG, 1
LLQELCCQHLWQIPEQSQCQ, 1
QFEEIRNLALQTLPAMCNVY, 1
QQLIFCMDVVLQQHNIAHGR, 1
PKISFEPIPIHYCAPAGFAI, 1
VWGIKQLQARVLAVERYLKD, 1
LLKYRAREPVTKAEMLGSVVGNWQ, 1
FIHFFTWGTMFVPKY, 1
GVIYIMIISKKMMRK, 1
KCLVISQVSNSDSYK, 1
KSKFNILSSPLFNNF, 1
LDIYQKLYIKQEEQK, 1
LKELIKVGLPSFENL, 1
LLKIWKNYMKIMNHL, 1
MTLYQIQVMKRNQKQ, 1
NVNLQKQLLTNHLIN, 1
NYELSKKAVIFTPIY, 1
QKKYIYNLIMNTQNK, 1
SAFLESQSMNKIGDD, 1
YEALIKLLPFSKRIR, 1
YILLKKILSSRFNQM, 1
PEREVLVWKFDSRLAFHH, 1
EHREVLQWKFDSQLARRH, 1
TPAETTVRLRAYMNTPGLPV, 1
ENLPYLVAYQATVCARAQAP, 1
KGGRKPARLIVFPDLGVRVC, 1
CGKYLFNWAVRTKLKLTPIA, 1
AYAAQGYKVLVLNPSVAA, 1
KTSLYNLRRGTALAIPQCRLTPLSRL, 1
AILIWMYYHGQRHSDEH, 1
VLVMLVLLILAYRRRWRRLTV, 1
IDLTKIDRCFQLRGNG, 1
AGDLLAIETDKATI, 1
GKWYLKAMTADQEVPE, 1
LHQQQKQQQQPSSQVSFQQP, 1
VRVPVPQLQPQNPSQQQPQE, 1
EKVYLAWVPAHKGIG, 1
QGQMVHQAISPRTLN, 1
ALLIIPPKIHISIEL, 1
FKKLKNHVLFLQMMN, 1
ILFLVKMNALRRLPV, 1
LCNFKKNIIALLIIP, 1
MIMIKFMGVIYIMII, 1
PATYGIIVPVLTSLF, 1
VLFLQMMNVNLQKQL, 1
ASRELERFALNPSLL, 1
YVDRFFKTLRAEQATQEV, 1
EEREVLMWKFDSALARKH, 1
TISSYFVGKMYFNLIDTK, 1
CGERTEGRCLHYTVDKSK, 1
PSPVRDHYILYCEGEL, 1
EGELHGRQIRMAKLLG, 1
FPQPQLPYSQPQPFRPQQPY, 1
QPYPQPQPFPSQQPYLQLQP, 1
QVPLVQQQQFLGQQQPFPPQ, 1
NKIVRMYSPISI, 1
VKIVQKRGIVKENIID, 1
KPVSQMRMATPLLMRPM, 1
YLPKPPKPVSKLRLATPLLLQALPL, 1
GEIYKRWIILGLNKI, 1
VGPLTVNEKRRLKLI, 0
RHYLHTLWKAGILYK, 0
ESRLVVDFSQFSRGN, 0
LQSLTNLLSSNLSWL, 0
KQCFRKLPVNRPIDW, 0
LCQVFADATPTGWGL, 0
AANWILRGTSFVYVP, 0
KGLSATVTGGQKGRGYRGQH, 0
LYGALLLAEGFYTTGAVRQI, 0
MAATYNFAVLKLMGRFTKF, 0
QKGRGSRGQHQAHSLERVCH, 0
DIEKKIAKMEKASSVFNVVNS, 0
PKYVKQNTLKLAT, 0
YSGPLKAEIAQRLEDV, 0
LQQHNIAHGRSQVLQQSTYQ, 0
PQPQPQYSQPQQPISQQQQQ, 0
GLAYKFVVPGAATPY, 0
KSKYKLATSVLAGLL, 0
LVNLLIFHINGKIIKNS, 0
VKNVIGPFMKAVCVE, 0
HSNWRAMASDFNLPP, 0
KTAVQMAVFIHNFKR, 0
QKQITKIQNFRVYYR, 0
SPAIFQSSMTKILEP, 0
WEFVNTPPLVKLWYQ, 0
KILEPGPGPGFRKYT, 0
PRTLNGPGPGSPAIF, 0
DTEVHNVWATQACVPTDPNP, 0
ENEYATGAVRPFQAA, 0
FNQMIFVSSIFISFY, 0
HFNMLKNKMQSSFFM, 0
LYYLFNQHIKKELYH, 0
QKILIKIPVTKNIIT, 0
SKIMKLPKLPISNGK, 0
SMEYKKDFLITARKP, 0
ERFALNPSLLETTEGCQQI, 0
RQANFLGKIWPSSKGR, 0
ERFALNPGLLETSEGCK, 0
KFDSQLARRHMARELH, 0
QLQPSLQTGSEELRSLY, 0
NANPDCKTILKALGPAA, 0
GRPGNFLQSRPEPTA, 0
YKAAVDLSHFLKEKGGL, 0
SFFELDRWEKIRLRPGGK, 0
EEYVEIRQVGDFH, 0
WTGALVTPCAAEEQK, 0
GYKVLVLNPSV, 0
LMAFTAAVTS, 0
RDGVRRPQKRPSCIGCKGT, 0
RPFFHPVGEADYFEYHQEGGPDGEPD, 0
DGGRRKKGGWFGKHRGQGGSNP, 0
NPKFENIAEGLRALLARSHVERTTDE, 0
PQCRLTPLSRLPFGMAPGPGPQPG, 0
FAEVLKDAIKDLVMTKPAPTCNIR, 0
LPPWFPPMVEGAAAEGDDG, 0
EHDLERGPPGPRRPP, 0
IIFIFRRDLLCPLGAL, 0
ALWNLHGQALFLGIVL, 0
SGHESDSNSNEGRHHLLVSGAGDGPPL, 0
HDPLPHSPSDSAGND, 0
DPHLPTLLLGSSGSGGDDDDPHGPVQLSYYD, 0
MGSLEMVPMGAGPPSPGGDP, 0
EDPYWGNGDRHSDYQPLGTQDQSLY, 0
VSTVVTATGLALSLLL, 0
LTEWGSGNRTYGPVFMCL, 0
ISKISGEWYSIFLASD, 0
FENDEHIILYLVNFDK, 0
DRPFQLFEFYAREPDV, 0
DSVTPMILKAQKGGNL, 0
MAKLLGRDPEQSQEAL, 0
AVPVYIYFNTWTTCQSIAFP, 0
LFCGCGHEALTGTEKLIETY, 0
LVGAPFASLVATGLCFFGVA, 0
QYIKANSKFIGITE, 0
VAKVKIKPLEDKILV, 0
IPPYCTIAPFGIFGTN, 0
LQQYPLGQGSFRPSQQNPQA, 0
QGSVQPQQLPQFEEIRNLAL, 0
HNWVNHAVPLAMKLI, 0
FRKYTAFTIPSINNE, 0
AENVKPPKVDPATYG, 0
HFFLFLLYILFLVKM, 0
NHLINTPKIMPHHII, 0
SLYNTVATLYCVHQRIDV, 0
RFYKTLRAEQASQ, 0
TFALWRVSAEEY, 0
EKIEENGSMRVFVDVI, 0
SPEIKEEFVKIVQKRG, 0
KENIIDLTKIDRCFQL, 0
DTVAVSGKWYLKAMTA, 0
LKAMTADQEVPEKPDS, 0
QNITVVLHKTSEPGKY, 0
PGKYTAYEGQRVVFIQ, 0
GQRVVFIQPSPVRDHY, 0
YLILSARDVLAVVSK, 0
IIYPGTLWCGHGNKSSGP, 0
GGNLEAKITMLTNGQC, 0
QEALEDFREFSRAKGL, 0
NQEILELAQSETCSPG, 0
EDKILVQAGEAETMT, 0
AKEKPQEGTVVAVGP, 0
DEDGAKRIPVDVSEG, 0
DIVIYSKYGGTEIKY, 0
EAETMTPSGLVIPEN, 0
GTEIKYNGEEYLILS, 0
VVAVGPGRWDEDGAK, 0
NKSSGPNELGRFKHTDAC, 0
KHTDACCRTHDMCPDVMS, 0
CPDVMSAGESKHGLTNTA, 0
GLTNTASHTRLSCDCDDK, 0
CDCDDKFYDCLKNSADTI, 0
KLEHPVTGCGERTEGRCL, 0
ERTEGRCLHYTVD, 0
KPKVYQWFDLRKY, 0
NSADTISSYFVGK, 0
DTKCYKLEHPVTG, 0
VGKMYFNLIDTKC, 0
RCLHYTVDKSKPK, 0
TVDKSKPKVYQWF, 0
ISSYFVGKMYFNL, 0
