# Supplementary material for: On Evaluating MHC-II Binding Peptide Prediction Methods
Source: PLoS One. 2008 Sep 24;3(9):e3268. doi: 10.1371/journal.pone.0003268 (PMC2533399; doi:10.1371/journal.pone.0003268)
Supplement: Dataset S3 — Datasets derived from IEDB database (0.26 MB ZIP) [file pone.0003268.s004.zip › IEDB/SRDS2/HLA-DRB1-1101.arff]

@relation HLA-DRB1-1101
@attribute Seq string
@attribute class {0,1}
@data
RHYLHTLWKAGILYK, 1
LQSLTNLLSSNLSWL, 1
LHLYSHPIILGFRKI, 1
KQAFTFSPTYKAFLC, 1
PRYISLIPVNVVAD, 1
DIEKKIAKMEKASSVFNVVNS, 1
ESWGAVWRIDTPDKLTGPFT, 1
PHHTALRQAILCWGELMTLA, 1
VDAQGTLSKIFKLGGRDSRS, 1
YTLLQAAPALDKLKLTGDEATGANI, 1
VVFPASFFIKLPIILA, 1
LPKPPKPVSKMRMATPLLMQALPM, 1
SQQPYLQLQPFPQPQLPYSQ, 1
KYKIAGGIAGGLALL, 1
MNYYGKQENWYSLKK, 1
RHNWVNHAVPLAMKLI, 1
HSNWRAMASDFNLPP, 1
KTAVQMAVFIHNFKR, 1
QKQITKIQNFRVYYR, 1
WEFVNTPPLVKLWYQ, 1
KILEPFRKYTAFTIP, 1
VWGIKQLQARVLAVERYLKD, 1
ESEFQAALSRKVAKL, 1
MHHWLLFEMSRHSLE, 1
GPDGRLLRGHNQFAYDGK, 1
EYLNKIQNSLSTEWSPCSVT, 1
YDTEYYLIPVASSSKD, 1
ERFAVNPGLLETSEGCR, 1
KENIKYEVAIFVHGP, 1
PTIDVKMMNMEAANL, 1
LLVTFKNAHAKKPEV, 1
SLGKMVHQIFGSAYT, 1
LGALTGTYVYNHLTPLRDWA, 1
GEVPSTEDLVNLLPAILSPG, 1
PAEILRKSRRFAQALPVW, 1
SMSYSWTGALVTPCAAEEQK, 1
QCCDLDPQARVAIKSLTERL, 1
VYYLTRDPTTPLARAAWETA, 1
SFFELDRWEKIRLRPGGK, 1
TPAETTVRLRAYMNTPGLPV, 1
ENLPYLVAYQATVCARAQAP, 1
DYDVVYLKPLAGMYK, 1
MLNISQHQCVKKQCPQNSY, 1
MHNISQLQVVKKMVPQK, 1
MLNISMLQTVMMMTPQK, 1
EVLYHMPLAGVYRALKKQLE, 1
DQGNCDTSWIFASKYHLETI, 1
DQGNSDTSYIFASKYHE, 1
AGFFLLTRILTIPQS, 1
PICPGYRWMCLRRFI, 1
DKIKLNAKMNILI, 1
DGGRRKKGGWFGKHRGQGGSNP, 1
NPKFENIAEGLRALLARSHVERTTDE, 1
IIFIFRRDLLCPLGAL, 1
VSTVVTATGLALSLLL, 1
VLVMLVLLILAYRRRWRRLTV, 1
GGSILQTNFKSLSSTEF, 1
KMYFNLIDTKAYK, 1
ISKISGEWYSIFLASD, 1
DRPFQLFEFYAREPDV, 1
SPEIKEEFVKIVQKRG, 1
IDLTKIDRCFQLRGNG, 1
TESHVKISRTIYRGVSP, 1
YEAQILNYSKAKSSLES, 1
NSELIRRAKAAESLASD, 1
AENNLQITEHKRLQLAN, 1
FERQYKELQTQAEDDRR, 1
IDQHVKLACSLPHGRL, 1
GLAYKFVVPGAATPY, 1
KSKYKLATSVLAGLL, 1
LVNLLIFHINGKIIK, 1
VKNVIGPFMKAVCVE, 1
GEGAVQWMNRLIAFASRGNHV, 1
EKVYLAWVPAHKGIG, 1
HDYNFVKAINAIQKSW, 1
QYENLKYTVIITVHT, 1
EMILLTMKNKAWMVH, 1
SGIDTNAYYVMTVGT, 1
TVGTKTFLVHREWFM, 1
AEVRSYCYLATVSDL, 1
GSAYTALFSGVSWVM, 1
GALLLWMGINARDRS, 1
KYLFNWAVRTKLKLTPIA, 1
TFALWRVSAEEY, 1
YSEMKRASLTTPVLKEMPWY, 1
QIPYNLKIRANELDVLKKLV, 1
KTSLYNLRRGTALAIPQCRLTPLSRL, 1
TVDKSKPKVYQWFDLRKY, 1
EKIEENGSMRVFVDVI, 1
DTVAVSGKWYLKAMTA, 1
EGELHGRQIRMAKLLG, 1
FNNFTVSFWLRVPKVSASHLEQY, 1
QYIKANSKFIGITE, 1
PEKEVLVWKFDSRLAFHH, 1
IVQKRGIVKENIIDLT, 1
QEALEDFREFSRAKGL, 1
NFISGIQYLAGLSTLPGNPA, 1
KQTLIAIHTLAIRYA, 1
FNNIPSRYNLYDKMLPLDD, 1
TDVNRYRYSNNYEAIPHIS, 1
GYKVLVLNPSVAAT, 1
GEIYKRWIILGLNKI, 1
LNKIVRMYSPTSI, 1
KFDSALARKHIARELH, 1
KMNMLKENVDYIQKNQNLFK, 1
KMNMHLENVPWIMNKQNLFK, 1
DNIHVKMRKVIMNNDKSELI, 1
MIKSAFLPTGAFKADRYKSH, 1
DAEVAGTQYRLPSGKCPVF, 1
YVDRFFKTLRAEQATQEV, 1
PKYVKANTLKLAT, 1
VGPLTVNEKRRLKLI, 0
SSNLSWLSLDVSAAF, 0
KQCFRKLPVNRPIDW, 0
AANWILRGTSFVYVP, 0
DPIELNATLSAVA, 0
VAFRAGLVMEAGSKVT, 0
ADLVPTATLLDTY, 0
EGVVLLLVGALVL, 0
APYHFDLSGHAFGSMAKKGE, 0
DALESIMTTKSVSFR, 0
DNVLDHLTGRSC, 0
DTPYLDITYHFVMQRLPL, 0
EFVVEFDLPGIKA, 0
EVWREEAYHAADIKD, 0
GDVVAVVDIKEKGKDKWIELK, 0
NGQIGNDPNRDIL, 0
PLGFFPDHQLDPAFGANSNNPDWDFNP, 0
PLKAEIAQRLEDV, 0
SCFEIKCTKPESCSGEAVTV, 0
YGSDTITLPCRIKQFINMWQE, 0
YKLNFYDLLRAKL, 0
YKTIAYDEEARR, 0
YLDNIKDNVGKMED, 0
YLLEQKRGRVDNYCRHNYGV, 0
GRHLIFCHSKRKCDELATKL, 0
SVIDCNTCVTQTVDFSLDPT, 0
EPQGSTYAASSATSVD, 0
FATCFLIPLTSQFFLP, 0
IKLPIILAFATCFLIP, 0
IPQEWKPAITVKVLPA, 0
LAAIIFLFGPPTALRS, 0
LTSQFFLPALPVFTWL, 0
LWWSTMYLTHHYFVDL, 0
NLSNVLATITTGVLDI, 0
NVKYLVIVFLIFFDL, 0
QEIDPLSYNYIPVNSN, 0
RVYQEPQVSPPQRAET, 0
SSIIFGAFPSLHSGCC, 0
THHYFVDLIGGAMLSL, 0
LLQELCCQHLWQIPEQSQCQ, 0
QQLIFCMDVVLQQHNIAHGR, 0
DVKFPGGGQIVGGVYLLPRR, 0
FRKYTAFTIPSINNE, 0
SPAIFQSSMTKILEP, 0
KILEPGPGPGFRKYT, 0
PRTLNGPGPGSPAIF, 0
PIVQNIQGQMVHQ, 0
DTEVHNVWATQACVPTDPNP, 0
PKISFEPIPIHYCAPAGFAI, 0
LTQYFVQENYLEYRQVPG, 0
QDFLTKHASHTGSWIG, 0
MGQKDSYVGDEAQSKR, 0
VAPEEHPVLLTEAPLNPKA, 0
NFVKAINAIQ, 0
DYNFVKAINA, 0
GPDGRLLRGH, 0
VSIDKFRIFCKALNPK, 0
KFIIKRYTPNNEIDSF, 0
ILGLNKIVRMY, 0
GLDFNEMILLTMKNK, 0
WNRKELLVTFKNAHA, 0
TFKNAHAKKPEVVVL, 0
VHQIFGSAYTALFSG, 0
TQGLLGALLLWMGIN, 0
MYVGGVEHRLEAACNWTRGE, 0
TDATSILGIGTVLDQAETAG, 0
LTTSQTLLFNILGGWVAAQL, 0
SVGLGKVLIDILAGYGAGVA, 0
SDGSWSTVSSEANAEDVVCC, 0
QLQPSLQTGSEELRSLY, 0
PVGEIYKRWIILGLNKIV, 0
NANPDCKTILKALGPAA, 0
GRPGNFLQSRPEPTA, 0
YKAAVDLSHFLKEKGGL, 0
EEREVLMWKFDSALARKH, 0
EEYVEIRQVGDFH, 0
LMAFTAAVTS, 0
EKKIAKMFKASSVFNVV, 0
ENITSGFLGPLLVLQ, 0
YRWMCLRRFIIFLFI, 0
GMLPVCPLIPGSTTT, 0
RDGVRRPQKRPSCIGCKGT, 0
RPFFHPVGEADYFEYHQEGGPDGEPD, 0
FAEVLKDAIKDLVMTKPAPTCNIR, 0
LPPWFPPMVEGAAAEGDDG, 0
EHDLERGPPGPRRPP, 0
ALWNLHGQALFLGIVL, 0
AILIWMYYHGQRHSDEH, 0
SGHESDSNSNEGRHHLLVSGAGDGPPL, 0
HDPLPHSPSDSAGND, 0
DPHLPTLLLGSSGSGGDDDDPHGPVQLSYYD, 0
MGSLEMVPMGAGPPSPGGDP, 0
EDPYWGNGDRHSDYQPLGTQDQSLY, 0
LTEWGSGNRTYGPVFMCL, 0
FENDEHIILYLVNFDK, 0
KENIIDLTKIDRCFQL, 0
DKFKIFEAAFSES, 0
DAFVTALTEALRV, 0
ITVVLHKTSEPGKYTA, 0
MAKLLGRDPEQSQEAL, 0
TPALGKDTVAVSGKWY, 0
SRTIYRGVSPSTTRLES, 0
LDGALKAKQSAESKLEG, 0
LDSQLNRLKSLTDDLQR, 0
RLKSLVNDLTDKNNLLE, 0
NNEVLRLADELRQEQGN, 0
AERTVTVRRVGPGGRAV, 0
IGGWLLLEPWISPSV, 0
TEDDFKNIAAAGLNHV, 0
LNHVRIPIGYWAVNP, 0
VNPIEGEPYVQGQLD, 0
GHRGAINWQKGDTIK, 0
KTYKNVYIDTYHN, 0
SKGSSSELSAQQKK, 0
AGLLGNVSTVLLGGV, 0
HNWVNHAVPLAMKLI, 0
MRKLAILSVSSFLFV, 0
SSVFNVVNSSIGLIM, 0
FPQPQLPYSQPQPFRPQQPY, 0
IPPYCTIAPFGIFGTN, 0
LHQQQKQQQQPSSQVSFQQP, 0
PQPQPQYSQPQQPISQQQQQ, 0
QNPSQQQPQEQVPLVQQQQF, 0
QPYPQPQPFPSQQPYLQLQP, 0
QGQMVHQAISPRTLN, 0
AAEWDRVHPVHAG, 0
EVIPMFSALSEGA, 0
QEQIGWMTNNPPI, 0
TPDFIVPLTDLRIPS, 0
TLKYPIEHGIVTNWDD, 0
GRLLRGHNQFAYDGK, 0
LIYDASNRAT, 0
KPGQPPRLLI, 0
LANIAVDKAN, 0
DKANLEIMTKR, 0
FNNFTVSFWLRVPKVSASHLE, 0
RQANFLGKIWPSHKGR, 0
LERFAVNPGLL, 0
RFYKTLRAEQAS, 0
ITVHTGDQHQVGNET, 0
YEVAIFVHGPTTVES, 0
SFSCIAIGIITLYLG, 0
AVGGVLLFLSVNVHA, 0
ANKIVYTVKVEPHTG, 0
KMMNMEAANLAEVRS, 0
VSWVMKIGIGVLLTW, 0
ARDRSIALTFLAVGG, 0
LPINALSNSLLRHHNLVYST, 0
WTGALVTPCAAEEQK, 0
LTRILTIPQSLDSWW, 0
TSLNFLGGSPVCLGQ, 0
SVRFSWLSLLVPFVQ, 0
VPFVQWFVGLSPTVW, 0
GPSLYSIVSPFIPLL, 0
EFVKIVQKRGIVKENI, 0
VKYAVFEAALTKA, 0
LKAMTADQEVPEKPDS, 0
PGKYTAYEGQRVVFIQ, 0
GQRVVFIQPSPVRDHY, 0
PSPVRDHYILYCEGEL, 0
CYVSGFHPSDIEVDLL, 0
CYVTQFHPPHIEIQML, 0
HTEFTPTETDTYACRV, 0
TEKDEYACRVNHVTLS, 0
VAKVKIKPLEDKILV, 0
YLILSARDVLAVVSK, 0
FRPSQQNPQAQGSVQPQQLP, 0
QFEEIRNLALQTLPAMCNVY, 0
IFSKASDSLQLVFGIE, 0
DTQFVRFDSDAASQR, 0
SLYNTVATLYCVHQRIEV, 0
KPARLIVFPDLGVRVC, 0
IIYPGTLWCGHGNKSSGP, 0
GGNLEAKITMLTNGQC, 0
AKGLNQEILELAQSET, 0
FLRRIRPKLK, 0
YGGFLRRIR, 0
AKEKPQEGTVVAVGP, 0
DEDGAKRIPVDVSEG, 0
DIVIYSKYGGTEIKY, 0
EAETMTPSGLVIPEN, 0
EDKILVQAGEAETMT, 0
GTEIKYNGEEYLILS, 0
VVAVGPGRWDEDGAK, 0
THDMCPDVMSAGESKHGL, 0
ESKHGLTNTASHTRLSCD, 0
TRLSCDCDDKFYDCLKNS, 0
PVTGCGERTEGRCLHYTV, 0
ILMQYIKANS, 0
SKPKVYQWFDLRK, 0
ANSKFIGITELKK, 0
AYLKQATAK, 0
GACPKYVKQN, 0
NKALELFRKDIA, 0
NTLKLATGMR, 0
DCLKNSADTISSYFVGKM, 0
SSGPNELGRFKHT, 0
DIAAKYKELGY, 0
KAERADLIAYL, 0
YKLEHPVTGCGER, 0
LHYTVDKSKPKVY, 0
FKHTDACCRTHDM, 0
SSYFVGKMYFNLI, 0
GKMYFNLIDTKCY, 0
IDTKCYKLEHPVT, 0
PKYVKQNTLKLAT, 0
ASMAEPKTVYWDRDM, 0
IQKTPQIQVYSRHPPE, 0
ERFALNPSLLETTEGCQQI, 0
GERIEKVEHSDLSFSY, 0
HPAENGKSNFLNCYVS, 0
SFSKDWSFYILAHTEF, 0
