# Supplementary material for: On Evaluating MHC-II Binding Peptide Prediction Methods
Source: PLoS One. 2008 Sep 24;3(9):e3268. doi: 10.1371/journal.pone.0003268 (PMC2533399; doi:10.1371/journal.pone.0003268)
Supplement: Dataset S3 — Datasets derived from IEDB database (0.26 MB ZIP) [file pone.0003268.s004.zip › IEDB/SRDS2/HLA-DRB1-1302.arff]

@relation HLA-DRB1-1302
@attribute Seq string
@attribute class {0,1}
@data
LQSLTNLLSSNLSWL, 1
SSNLSWLSLDVSAAF, 1
KQAFTFSPTYKAFLC, 1
AANWILRGTSFVYVP, 1
IKLPIILAFATCFLIP, 1
IPQEWKPAITVKVLPA, 1
NLSNVLATITTGVLDI, 1
QYIKANSKFIGITE, 1
KYKIAGGIAGGLALL, 1
KTAVQMAVFIHNFKR, 1
QGQMVHQAISPRTLN, 1
QKQITKIQNFRVYYR, 1
SPAIFQSSMTKILEP, 1
WEFVNTPPLVKLWYQ, 1
VWGIKQLQARVLAVERYLKD, 1
LLKYRAREPVTKAEMLGSVVGNWQ, 1
VGNWQYFFPVIFSKASDSLQLVFGIELMEVD, 1
FIHFFTWGTMFVPKY, 1
FNQMIFVSSIFISFY, 1
GVIYIMIISKKMMRK, 1
HFNMLKNKMQSSFFM, 1
KCLVISQVSNSDSYK, 1
KSKFNILSSPLFNNF, 1
LKELIKVGLPSFENL, 1
LLKIWKNYMKIMNHL, 1
LYYLFNQHIKKELYH, 1
MTLYQIQVMKRNQKQ, 1
NYELSKKAVIFTPIY, 1
QKILIKIPVTKNIIT, 1
QKKYIYNLIMNTQNK, 1
SAFLESQSMNKIGDD, 1
YEALIKLLPFSKRIR, 1
YILLKKILSSRFNQM, 1
TPKIQVYSRHPAENG, 1
TERVRLVTRHIYNREE, 1
GPDGRLLRGHDQYAYDGKD, 1
TTAYFLYQQQGRLDK, 1
GPEYWDRETQKYKRQAQ, 1
APRFKHLRKYTYNYEA, 1
SSVITLNTNVGLYDQSD, 1
DPTLDHHWHLWKKTYGKQYK, 1
NPGGYVAYSKAATVT, 1
SLYNTVATLYCVHQRIEV, 1
YVDRFYKTLRAEQASQEV, 1
RQANFLGKIWPSHKGR, 1
LGALTGTYVYNHLTPLRDWA, 1
LTTSQTLLFNILGGWVAAQL, 1
SVGLGKVLIDILAGYGAGVA, 1
GEVPSTEDLVNLLPAILSPG, 1
QCCDLDPQARVAIKSLTERL, 1
VYYLTRDPTTPLARAAWETA, 1
ENLPYLVAYQATVCARAQAP, 1
DYLINLKAKINDC, 1
LFVIHLEAKVLNY, 1
PICPGYRWMCLRRFI, 1
TESHVKISRTIYRGVSP, 1
YEAQILNYSKAKSSLES, 1
NSELIRRAKAAESLASD, 1
RLKSLVNDLTDKNNLLE, 1
TEDDFKNIAAAGLNHV, 1
VNPIEGEPYVQGQLD, 1
GHRGAINWQKGDTIK, 1
AGFFLLTRILTIPQS, 1
AGLLGNVSTVLLGGV, 1
GLAYKFVVPGAATPY, 1
KSKYKLATSVLAGLL, 1
LVNLLIFHINGKIIK, 1
MRKLAILSVSSFLFV, 1
SSVFNVVNSSIGLIM, 1
VKNVIGPFMKAVCVE, 1
LPKPPKPVSKMRMATPLLMQALPM, 1
ALLIIPPKIHISIEL, 1
FKKLKNHVLFLQMMN, 1
HFFLFLLYILFLVKM, 1
LCNFKKNIIALLIIP, 1
MIMIKFMGVIYIMII, 1
MNALRRLPVICSFLV, 1
NHLINTPKIMPHHII, 1
NVNLQKQLLTNHLIN, 1
PATYGIIVPVLTSLF, 1
VLFLQMMNVNLQKQL, 1
VTPCAAEEQKLPINALSNSL, 1
KPARLIVFPDLGVRVC, 1
KYLFNWAVRTKLKLTPIA, 1
PIYNVLPTTSLVLGKNQTLAT, 1
HNWVNHAVPLAMKLI, 1
LERFAVNPGLL, 1
GIQYLAGLSTLPGNPAIASL, 1
NKIVRMYSPTSI, 1
KQTLIAIHTLAIRYA, 1
GYKVLVLNPSVAAT, 1
ILGLNKIVRMY, 1
GEIYKRWIILGLNKI, 1
NENIKKLLEDIDKI, 1
LYQAQYNLFIYNKQLQEAH, 1
ERFALNPSLLETTEGCQQI, 1
PKYVKANTLKLAT, 1
PHHTALRQAILCWGELMTLA, 0
VGPLTVNEKRRLKLI, 0
RHYLHTLWKAGILYK, 0
ESRLVVDFSQFSRGN, 0
KQCFRKLPVNRPIDW, 0
LCQVFADATPTGWGL, 0
GRHLIFCHSKRKCDELATKL, 0
SVIDCNTCVTQTVDFSLDPT, 0
EPQGSTYAASSATSVD, 0
FATCFLIPLTSQFFLP, 0
LAAIIFLFGPPTALRS, 0
LTSQFFLPALPVFTWL, 0
LWWSTMYLTHHYFVDL, 0
NVKYLVIVFLIFFDL, 0
QEIDPLSYNYIPVNSN, 0
RVYQEPQVSPPQRAET, 0
SSIIFGAFPSLHSGCC, 0
THHYFVDLIGGAMLSL, 0
VVFPASFFIKLPIILA, 0
MNYYGKQENWYSLKK, 0
HSNWRAMASDFNLPP, 0
HQAISPRTLNSPAIF, 0
KILEPGPGPGFRKYT, 0
PRTLNGPGPGSPAIF, 0
DTEVHNVWATQACVPTDPNP, 0
PKISFEPIPIHYCAPAGFAI, 0
ESEFQAALSRKVAKL, 0
LTQYFVQENYLEYRQVPG, 0
ENEYATGAVRPFQAA, 0
LDIYQKLYIKQEEQK, 0
SKIMKLPKLPISNGK, 0
SMEYKKDFLITARKP, 0
MYVGGVEHRLEAACNWTRGE, 0
TDATSILGIGTVLDQAETAG, 0
PAEILRKSRRFAQALPVW, 0
SDGSWSTVSSEANAEDVVCC, 0
PARLIVFPDLGVR, 0
RQANFLGKIWPSSKGR, 0
QLQPSLQTGSEELRSLY, 0
NANPDCKTILKALGPAA, 0
GRPGNFLQSRPEPTA, 0
YKAAVDLSHFLKEKGGL, 0
NKIVRMYSPISI, 0
SFFELDRWEKIRLRPGGK, 0
EEYVEIRQVGDFH, 0
LMAFTAAVTS, 0
TPAETTVRLRAYMNTPGLPV, 0
DYDVVYLKPLAGMYK, 0
ENITSGFLGPLLVLQ, 0
YRWMCLRRFIIFLFI, 0
GMLPVCPLIPGSTTT, 0
SRTIYRGVSPSTTRLES, 0
LDGALKAKQSAESKLEG, 0
LDSQLNRLKSLTDDLQR, 0
AENNLQITEHKRLQLAN, 0
NNEVLRLADELRQEQGN, 0
FERQYKELQTQAEDDRR, 0
AERTVTVRRVGPGGRAV, 0
IGGWLLLEPWISPSV, 0
LNHVRIPIGYWAVNP, 0
IDQHVKLACSLPHGRL, 0
DASLPPRTWNGFLAP, 0
KTYKNVYIDTYHN, 0
SKGSSSELSAQQKK, 0
EKVYLAWVPAHKGIG, 0
FRKYTAFTIPSINNE, 0
IFSKASDSLQLVFGIE, 0
AENVKPPKVDPATYG, 0
SMSYSWTGALVTPCAAEEQK, 0
SLYNTVATLYCVHQRIDV, 0
KFDSQLARRHMARELH, 0
EEREVLMWKFDSALARKH, 0
TFALWRVSAEEY, 0
LTRILTIPQSLDSWW, 0
TSLNFLGGSPVCLGQ, 0
SVRFSWLSLLVPFVQ, 0
GPSLYSIVSPFIPLL, 0
LVPFVQWFVGLSPTV, 0
PEKEVLVWKFDSRLAFHH, 0
YVDRFFKTLRAEQATQEV, 0
YKTLRAEQA, 0
