# Supplementary material for: On Evaluating MHC-II Binding Peptide Prediction Methods
Source: PLoS One. 2008 Sep 24;3(9):e3268. doi: 10.1371/journal.pone.0003268 (PMC2533399; doi:10.1371/journal.pone.0003268)
Supplement: Dataset S3 — Datasets derived from IEDB database (0.26 MB ZIP) [file pone.0003268.s004.zip › IEDB/SRDS2/HLA-DRB1-1501.arff]

@relation HLA-DRB1-1501
@attribute Seq string
@attribute class {0,1}
@data
AGFFLLTRILTIPQS, 1
RHYLHTLWKAGILYK, 1
LQSLTNLLSSNLSWL, 1
KQAFTFSPTYKAFLC, 1
AANWILRGTSFVYVP, 1
PRYISLIPVNVVAD, 1
IKYNGEEYLILSARD, 1
FATCFLIPLTSQFFLP, 1
IKLPIILAFATCFLIP, 1
LAAIIFLFGPPTALRS, 1
SSIIFGAFPSLHSGCC, 1
THHYFVDLIGGAMLSL, 1
LPKPPKPVSKMRMATPLLMQALPM, 1
DVKFPGGGQIVGGVYLLPRR, 1
QGQMVHQAISPRTLN, 1
QKQITKIQNFRVYYR, 1
SPAIFQSSMTKILEP, 1
WEFVNTPPLVKLWYQ, 1
ESEFQAALSRKVAKL, 1
GVIYIMIISKKMMRK, 1
KCLVISQVSNSDSYK, 1
KKNIIALLIIPPKIH, 1
KSKFNILSSPLFNNF, 1
LDIYQKLYIKQEEQK, 1
LKELIKVGLPSFENL, 1
LLKIWKNYMKIMNHL, 1
QKQVQMMIMIKFMGV, 1
YEALIKLLPFSKRIR, 1
YGIIVPVLTSLFNKV, 1
YILLKKILSSRFNQM, 1
PKYVKQNTLKLAT, 1
LGALTGTYVYNHLTPLRDWA, 1
LTTSQTLLFNILGGWVAAQL, 1
GEVPSTEDLVNLLPAILSPG, 1
SMSYSWTGALVTPCAAEEQK, 1
LPINALSNSLLRHHNLVYST, 1
SLYNTVATLYCVHAGIEV, 1
PTPLLYRLGAVQNEITLTHP, 1
CPAGHAVGIFRAAVCTRGVA, 1
TGRGKPGIYRFVAPGERPSG, 1
GAVQWMNRLIAFASRGNHVS, 1
FFTELDGVRLHRFAPPCKPL, 1
FTFSPRRHWTTQGCNCSIYP, 1
CTMLVCGDDLVVICESAGVQ, 1
GCTWMNSTGFTKVCGAPPCV, 1
AARVTAILSSLTVTQLLRRL, 1
PCSGSWLRDIWDWICEVLSD, 1
ITRVESENKVVILDSFDPLV, 1
RTVVLTESTLSTALAELATR, 1
TPAETTVRLRAYMNTPGLPV, 1
ENLPYLVAYQATVCARAQAP, 1
ENITSGFLGPLLVLQ, 1
GPSLYSIVSPFIPLL, 1
SLVLGKNQTLAT, 1
NPKFENIAEGLRALLARSHVERTTDE, 1
KTSLYNLRRGTALAIPQCRLTPLSRL, 1
IIFIFRRDLLCPLGAL, 1
ALWNLHGQALFLGIVL, 1
AILIWMYYHGQRHSDEH, 1
DPHLPTLLLGSSGSGGDDDDPHGPVQLSYYD, 1
GGSILQTNFKSLSSTEF, 1
ISKISGEWYSIFLASD, 1
FENDEHIILYLVNFDK, 1
RGIVKENIIDLTKIDR, 1
DKFKIFEAAFSES, 1
EAEQLRAYLDGTGVE, 1
PGKYTAYEGQRVVFIQ, 1
GQRVVFIQPSPVRDHY, 1
QEALEDFREFSRAKGL, 1
YEAQILNYSKAKSSLES, 1
NSELIRRAKAAESLASD, 1
AENNLQITEHKRLQLAN, 1
AERTVTVRRVGPGGRAV, 1
IGGWLLLEPWISPSV, 1
LNHVRIPIGYWAVNP, 1
GHRGAINWQKGDTIK, 1
KTYKNVYIDTYHN, 1
PHHTALRQAILCWGELMTLA, 1
LVPFVQWFVGLSPTV, 1
MAATYNFAVLKLMGRFTKF, 1
WTTCQSIAFPSKTSASIGSL, 1
RIPVDVSEGDIVIYS, 1
VAKVKIKPLEDKILV, 1
AGLLGNVSTVLLGGV, 1
LVNLLIFHINGKIIK, 1
MRKLAILSVSSFLFV, 1
SSVFNVVNSSIGLIM, 1
VKNVIGPFMKAVCVE, 1
EKVYLAWVPAHKGIG, 1
FRKYTAFTIPSINNE, 1
VGNWQYFFPVIFSKASDSLQLVFGIELMEVD, 1
FKKLKNHVLFLQMMN, 1
ILFLVKMNALRRLPV, 1
RQANFLGKIWPSHKGR, 1
QYENLKYTVIITVHT, 1
KENIKYEVAIFVHGP, 1
AIFVHGPTTVESHGN, 1
GLDFNEMILLTMKNK, 1
TMKNKAWMVHRQWFF, 1
NAYYVMTVGTKTFLV, 1
SFSCIAIGIITLYLG, 1
AVGGVLLFLSVNVHA, 1
ANKIVYTVKVEPHTG, 1
PTIDVKMMNMEAANL, 1
YCYLATVSDLSTKAA, 1
WNRKELLVTFKNAHA, 1
TFKNAHAKKPEVVVL, 1
SLGKMVHQIFGSAYT, 1
ALFSGVSWVMKIGIG, 1
KIGIGVLLTWIGLNS, 1
TQGLLGALLLWMGIN, 1
SVGLGKVLIDILAGYGAGVA, 1
PAEILRKSRRFAQALPVW, 1
QCCDLDPQARVAIKSLTERL, 1
KYLFNWAVRTKLKLTPIA, 1
EKIEENGSMRVFVDVI, 1
DTVAVSGKWYLKAMTA, 1
GGNLEAKITMLTNGQC, 1
PSPVRDHYILYCEGEL, 1
TESHVKISRTIYRGVSP, 1
HNWVNHAVPLAMKLI, 1
ASRELERFAVNPGLL, 1
PEKEVLVWKFDSRLAFHH, 1
DRSIALTFLAVGGVL, 1
EAANLAEVRSYCYLA, 1
WMGINARDRSIALTF, 1
GIQYLAGLSTLPGNPAIASL, 1
KPARLIVFPDLGVRVC, 1
FYYTTGAVRQIFGDYKTTICG, 1
YFVGKMYFNLIDT, 1
KQTLIAIHTLAIRYA, 1
APEKAKVEAFKAAAAPA, 1
NKIVRMYSPTSI, 1
CLHYTVDKSKPKVYQWFD, 1
GYKVLVLNPSVAAT, 1
ILGLNKIVRMY, 1
GEIYKRWIILGLNKI, 1
NSADTISSYFVGK, 1
EEREVLMWKFDSALARKH, 1
YVDRFFKTLRAEQATQEV, 1
EKAKYEAYKAAAAAA, 1
ENPVVHFAKNIVTPR, 1
VGPLTVNEKRRLKLI, 0
ESRLVVDFSQFSRGN, 0
SSNLSWLSLDVSAAF, 0
LHLYSHPIILGFRKI, 0
KQCFRKLPVNRPIDW, 0
LCQVFADATPTGWGL, 0
DPIELNATLSAVA, 0
VAFRAGLVMEAGSKVT, 0
ADLVPTATLLDTY, 0
EGVVLLLVGALVL, 0
DIEKKIAKMEKASSVFNVVNS, 0
YSGPLKAEIAQRLEDV, 0
ENPVHFARNIVTPR, 0
GRHLIFCHSKRKCDELATKL, 0
EPQGSTYAASSATSVD, 0
IPQEWKPAITVKVLPA, 0
LTSQFFLPALPVFTWL, 0
LWWSTMYLTHHYFVDL, 0
NLSNVLATITTGVLDI, 0
NVKYLVIVFLIFFDL, 0
QEIDPLSYNYIPVNSN, 0
RVYQEPQVSPPQRAET, 0
VVFPASFFIKLPIILA, 0
KYKIAGGIAGGLALL, 0
MNYYGKQENWYSLKK, 0
HSNWRAMASDFNLPP, 0
KTAVQMAVFIHNFKR, 0
HQAISPRTLNSPAIF, 0
KILEPGPGPGFRKYT, 0
PRTLNGPGPGSPAIF, 0
IFSKASDSLQLVFGIE, 0
LTQYFVQENYLEYRQVPG, 0
ALLIIPPKIHISIEL, 0
ENEYATGAVRPFQAA, 0
FIHFFTWGTMFVPKY, 0
FNQMIFVSSIFISFY, 0
HFNMLKNKMQSSFFM, 0
LCNFKKNIIALLIIP, 0
LYYLFNQHIKKELYH, 0
MIMIKFMGVIYIMII, 0
MTLYQIQVMKRNQKQ, 0
NYELSKKAVIFTPIY, 0
PATYGIIVPVLTSLF, 0
QKILIKIPVTKNIIT, 0
QKKYIYNLIMNTQNK, 0
SAFLESQSMNKIGDD, 0
SKIMKLPKLPISNGK, 0
SMEYKKDFLITARKP, 0
VLFLQMMNVNLQKQL, 0
SGIDTNAYYVMTVGT, 0
GSAYTALFSGVSWVM, 0
MYVGGVEHRLEAACNWTRGE, 0
TDATSILGIGTVLDQAETAG, 0
LAGLSTLPGNPAIASL, 0
SDGSWSTVSSEANAEDVVCC, 0
VYYLTRDPTTPLARAAWETA, 0
YVDRFFKTLRAEQATQDV, 0
QLQPSLQTGSEELRSLY, 0
NANPDCKTILKALGPAA, 0
GRPGNFLQSRPEPTA, 0
YKAAVDLSHFLKEKGGL, 0
SFFELDRWEKIRLRPGGK, 0
LDVSVIPTSGDVVVVATDAL, 0
FGYGAKDVRCHARKAVTHIN, 0
CPTDCFRKHPDATYSRCGSG, 0
MRSPVFTDNSSPPVV, 0
EEYVEIRQVGDFH, 0
LMAFTAAVTS, 0
AYAAQGYKVLVLNPSVAA, 0
DYDVVYLKPLAGMYK, 0
GMLPVCPLIPGSTTT, 0
SIVSPFIPLLPIFFC, 0
RDGVRRPQKRPSCIGCKGT, 0
RPFFHPVGEADYFEYHQEGGPDGEPD, 0
DGGRRKKGGWFGKHRGQGGSNP, 0
PQCRLTPLSRLPFGMAPGPGPQPG, 0
FAEVLKDAIKDLVMTKPAPTCNIR, 0
LPPWFPPMVEGAAAEGDDG, 0
EHDLERGPPGPRRPP, 0
SGHESDSNSNEGRHHLLVSGAGDGPPL, 0
HDPLPHSPSDSAGND, 0
MGSLEMVPMGAGPPSPGGDP, 0
EDPYWGNGDRHSDYQPLGTQDQSLY, 0
VSTVVTATGLALSLLL, 0
VLVMLVLLILAYRRRWRRLTV, 0
DRPFQLFEFYAREPDV, 0
DAFVTALTEALRV, 0
KFDSKKPKEDPGPARVIYTY, 0
KWEDKRLLYNEAKAESNSHH, 0
DSVTPMILKAQKGGNL, 0
KITMLTNGQCQNITVV, 0
TAYEGQRVVFIQPSPV, 0
TPALGKDTVAVSGKWY, 0
LDGALKAKQSAESKLEG, 0
LDSQLNRLKSLTDDLQR, 0
RLKSLVNDLTDKNNLLE, 0
NNEVLRLADELRQEQGN, 0
FERQYKELQTQAEDDRR, 0
TEDDFKNIAAAGLNHV, 0
IDQHVKLACSLPHGRL, 0
VNPIEGEPYVQGQLD, 0
DASLPPRTWNGFLAP, 0
MEVGWYRSPFSRVVHLYRNGK, 0
KFVGITYALTVVWLLVFACS, 0
LVSLLTFMIAATYNFAVLKL, 0
SKTSASIGSLCADARMYGVL, 0
VIYGTASFFFLYGALLLAEG, 0
QYIKANSKFIGITE, 0
SVIDCNTCVTQTVDFSLDPT, 0
GLAYKFVVPGAATPY, 0
KSKYKLATSVLAGLL, 0
AENVKPPKVDPATYG, 0
HFFLFLLYILFLVKM, 0
NHLINTPKIMPHHII, 0
NVNLQKQLLTNHLIN, 0
SLYNTVATLYCVHQRIEV, 0
LERFAVNPGLL, 0
ITVHTGDQHQVGNET, 0
VTPCAAEEQKLPINALSNSL, 0
TFALWRVSAEEY, 0
AGFFLLTRILTIPQS, 0
TSLNFLGGSPVCLGQ, 0
PICPGYRWMCLRRFI, 0
SVRFSWLSLLVPFVQ, 0
MATTLPVQRHPRSLFPEFSE, 0
SVAVSEGKPTEKHIQIRSTN, 0
KPKVYQWFDLRKY, 0
SPEIKEEFVKIVQKRG, 0
IDLTKIDRCFQLRGNG, 0
VKYAVFEAALTKA, 0
LKAMTADQEVPEKPDS, 0
QNITVVLHKTSEPGKY, 0
EGELHGRQIRMAKLLG, 0
MAKLLGRDPEQSQEAL, 0
EDFREFSRAKGLNQEI, 0
AEFQMTFHLFIAAFVGAAAT, 0
AVPVYIYFNTWTTCQSIAFP, 0
FGDYKTTICGKGLSATVTGG, 0
FSKNYQDYEYLINVIHAFQY, 0
MGLLECCARCLVGAPFASLV, 0
PWNAFPGKVCGSNLLSICKT, 0
QKGRGSRGQHQAHSLERVCH, 0
PKYVKQNTLKLAT, 0
EYLILSARDVLAVVS, 0
KPLEDKILVQAGEAE, 0
VDVSEGDIVIYSKYG, 0
FYKTLRAEQASQE, 0
TIPQSLDSWWTSLNF, 0
RLEDEMKEGRYEVRAELPGV, 0
DPDKDVDIMVRDGQLTIKAE, 0
RTEQKDFDGRSEFAYGSFVR, 0
TVSLPVGADEDDIKATYDKG, 0
IIYPGTLWCGHGNKSSGP, 0
DKFYDCLKNSADTISSYF, 0
NQEILELAQSETCSPG, 0
DEDGAKRIPVDVSEG, 0
GTEIKYNGEEYLILS, 0
LFAAFPSFAGLRPTFDTRLM, 0
VKIVQKRGIVKENIID, 0
LFCGCGHEALTGTEKLIETY, 0
AKEKPQEGTVVAVGP, 0
EAETMTPSGLVIPEN, 0
VVAVGPGRWDEDGAK, 0
NKSSGPNELGRFKHTDAC, 0
KHTDACCRTHDMCPDVMS, 0
CPDVMSAGESKHGLTNTA, 0
GLTNTASHTRLSCDCDDK, 0
KLEHPVTGCGERTEGRCL, 0
TISSYFVGKMYFN, 0
HYTVDKSKPKVYQ, 0
IDTKCYKLEHPVT, 0
FVGKMYFNLIDTK, 0
ERFALNPSLLETTEGCQQI, 0
KFDSQLARRHMARELH, 0
