# Supplementary material for: On Evaluating MHC-II Binding Peptide Prediction Methods
Source: PLoS One. 2008 Sep 24;3(9):e3268. doi: 10.1371/journal.pone.0003268 (PMC2533399; doi:10.1371/journal.pone.0003268)
Supplement: Dataset S3 — Datasets derived from IEDB database (0.26 MB ZIP) [file pone.0003268.s004.zip › IEDB/SRDS3/HLA-DRB1-0101.arff]

@relation HLA-DRB1-0101
@attribute Seq string
@attribute class {0,1}
@data
AGFFLLTRILTIPQS, 1
LVPFVQWFVGLSPTV, 1
RHYLHTLWKAGILYK, 1
LQSLTNLLSSNLSWL, 1
SSNLSWLSLDVSAAF, 1
LHLYSHPIILGFRKI, 1
KQCFRKLPVNRPIDW, 1
KQAFTFSPTYKAFLC, 1
AANWILRGTSFVYVP, 1
PRYISLIPVNVVAD, 1
DALESIMTTKSVSFR, 1
DNVLDHLTGRSC, 1
DTPYLDITYHFVMQRLPL, 1
EVWREEAYHAADIKD, 1
VDAQGTLSKIFKLGGRDSRS, 1
KPVSQMRMATPLLMRPM, 1
IQVYSRHPAENGKSNF, 1
SFYILAHTEFTPTETD, 1
EPQGSTYAASSATSVD, 1
FATCFLIPLTSQFFLP, 1
IKLPIILAFATCFLIP, 1
IPQEWKPAITVKVLPA, 1
LAAIIFLFGPPTALRS, 1
LTSQFFLPALPVFTWL, 1
LWWSTMYLTHHYFVDL, 1
NLSNVLATITTGVLDI, 1
QEIDPLSYNYIPVNSN, 1
RVYQEPQVSPPQRAET, 1
SSIIFGAFPSLHSGCC, 1
THHYFVDLIGGAMLSL, 1
VVFPASFFIKLPIILA, 1
GEGAVQWMNRLIAFASRGNHV, 1
GPGEGAVQWMNRLIAFASRG, 1
KYKIAGGIAGGLALL, 1
MNYYGKQENWYSLKK, 1
EKVYLAWVPAHKGIG, 1
FRKYTAFTIPSINNE, 1
HSNWRAMASDFNLPP, 1
KTAVQMAVFIHNFKR, 1
KVYLAWVPAHKGIGG, 1
QGQMVHQAISPRTLN, 1
QKQITKIQNFRVYYR, 1
SPAIFQSSMTKILEP, 1
WEFVNTPPLVKLWYQ, 1
FESTGNLIAPEYGFKISY, 1
FVNQHLCGSHLVEAL, 1
GVAGLLVALAV, 1
IDVWLGGLAENFLPY, 1
PPLYATGRLSQAQLMPSPPM, 1
YARFQRQTTLKAAA, 1
YARFQSQTTLKQKT, 1
EVIPMFSALSEGA, 1
PEVIPMFSALSEG, 1
PIVQNIQGQMVHQ, 1
PKISFEPIPIHYCAPAGFAI, 1
VWGIKQLQARVLAVERYLKD, 1
ESEFQAALSRKVAKL, 1
LLKYRAREPVTKAEMLGSVVGNWQ, 1
FENLVAENVKPPKVD, 1
FKKLKNHVLFLQMMN, 1
FNQMIFVSSIFISFY, 1
GVIYIMIISKKMMRK, 1
HFFLFLLYILFLVKM, 1
HFNMLKNKMQSSFFM, 1
ILFLVKMNALRRLPV, 1
KKNIIALLIIPPKIH, 1
KNHVLFLQMMNVNLQ, 1
KSKFNILSSPLFNNF, 1
LCNFKKNIIALLIIP, 1
LKELIKVGLPSFENL, 1
LLKIWKNYMKIMNHL, 1
LYYLFNQHIKKELYH, 1
MNALRRLPVICSFLV, 1
NVNLQKQLLTNHLIN, 1
PATYGIIVPVLTSLF, 1
QKKYIYNLIMNTQNK, 1
QKQVQMMIMIKFMGV, 1
VLFLQMMNVNLQKQL, 1
YEALIKLLPFSKRIR, 1
YGIIVPVLTSLFNKV, 1
YILLKKILSSRFNQM, 1
EYLNKIQNSLSTEWSPCSVT, 1
KTHVQLSLPVLQVRD, 1
HVQLSLPVLQVRDVL, 1
REHLKNGTCGLVELE, 1
LVELEKGVLPQLEQP, 1
RSGITLGVLVPHVGE, 1
GITLGVLVPHVGETP, 1
TLGVLVPHVGETPIA, 1
ETPIAYRNVLLRKNG, 1
PIAYRNVLLRKNGNK, 1
TRELNGGAVTRYVDN, 1
FDTFKGECPKFVFPL, 1
TENLVIEGPTTCGYL, 1
ENLVIEGPTTCGYLP, 1
NLVIEGPTTCGYLPT, 1
CGYLPTNAVVKMPCP, 1
TNAVVKMPCPACQDP, 1
NEEVAIILASFSAST, 1
VAIILASFSASTSAF, 1
LASFSASTSAFIDTI, 1
NYKVTKGKPVKGAWN, 1
AWNIGQQRSVLTPLC, 1
IRSIFARTLDAANHS, 1
IPDLQRAAVTILDGI, 1
LDGISEQSLRLVDAM, 1
SLRLVDAMVYTSDLL, 1
TSDLLTNSVIIMAYV, 1
SDLLTNSVIIMAYVT, 1
NSVIIMAYVTGGLVQ, 1
IMAYVTGGLVQQTSQ, 1
MAYVTGGLVQQTSQW, 1
TGGLVQQTSQWLSNL, 1
RPIFEWIEAKLSAGV, 1
FEWIEAKLSAGVEFL, 1
AWEILKFLITGVFDI, 1
VFDIVKGQIQVASDN, 1
EMCIDQVTIAGAKLR, 1
IDQVTIAGAKLRSLN, 1
QVTIAGAKLRSLNLG, 1
LGEVFIAQSKGLYRQ, 1
KEQLQLLMPLKAPKE, 1
LQLLMPLKAPKEVTF, 1
VDSFTNGAIVGTPVC, 1
GTPVCVNGLMLLEIK, 1
PVCVNGLMLLEIKDK, 1
YCALSPGLLATNNVF, 1
PGLLATNNVFRLKGG, 1
VFRLKGGAPIKGVTF, 1
VTEFACVVAEAVVKT, 1
FACVVAEAVVKTLQP, 1
ACVVAEAVVKTLQPV, 1
EAVVKTLQPVSDLLT, 1
YLKLTDNVAIKCVDI, 1
VDIVKEAQSANPMVI, 1
ANPMVIVNAANIHLK, 1
NPMVIVNAANIHLKH, 1
DDYIKLNGPLTVGGS, 1
SCLLSGHNLAKKCLH, 1
CLHVVGPNLNAGEDI, 1
YENFNSQDILLAPLL, 1
SQDILLAPLLSAGIF, 1
QDILLAPLLSAGIFG, 1
DILLAPLLSAGIFGA, 1
LAPLLSAGIFGAKPL, 1
SAGIFGAKPLQSLQV, 1
ETKFLTNKLLLFADI, 1
TKFLTNKLLLFADIN, 1
DAPYMVGDVITSGDI, 1
APYMVGDVITSGDIT, 1
TTEMLSRALKKVPVD, 1
ITTYPGQGCAGYTLE, 1
CAGYTLEEAKTALKK, 1
SWNLREMLAHAEETR, 1
CMDVRAIMATIQRKY, 1
KEPVASIITKLNSLN, 1
LNSLNEPLVTMPIGY, 1
NEPLVTMPIGYVTHG, 1
LVTMPIGYVTHGFNL, 1
ARCMRSLKAPAVVSV, 1
MRSLKAPAVVSVSSP, 1
VVSVSSPDAVTTYNG, 1
VTTYNGYLTSSSKTS, 1
EFHLDGEVLSLDKLK, 1
VLSLDKLKSLLSLRE, 1
LDKLKSLLSLREVKT, 1
LLSLREVKTIKVFTT, 1
LREVKTIKVFTTVDN, 1
NTNLHTQLVDMSMTY, 1
PTYLDGADVTKIKPH, 1
DESFLGRYMSALNHT, 1
FPQVGGLTSIKWADN, 1
NCYLSSVLLALQQLE, 1
LLALQQLEVKFNAPA, 1
QLEVKFNAPALQEAY, 1
EVKFNAPALQEAYYR, 1
AANFCALILAYSNKT, 1
FCALILAYSNKTVGE, 1
TTTLTGVEAVMYMGT, 1
VEAVMYMGTLSYDNL, 1
YDNLKTGVSIPCVCG, 1
TQYLVQQESSFVMMS, 1
ESSFVMMSAPPAEYK, 1
SFVMMSAPPAEYKLQ, 1
FVMMSAPPAEYKLQQ, 1
ETLYRIDGAHLTKMS, 1
LYRIDGAHLTKMSEY, 1
MSEYKGPVTDVFYKE, 1
TDVFYKETSYTTTIK, 1
NAYYTEQPIDLVPTQ, 1
PIDLVPTQPLPNASF, 1
IDLVPTQPLPNASFD, 1
MTGFTKPASRELSVT, 1
AKLLHKPIVWHINQA, 1
VWHINQATTKTTFKP, 1
FEVLAVEDTQGMDNL, 1
HEDLMAAYVENTSIT, 1
MAAYVENTSITIKKP, 1
ALGLKTIATHGIAAI, 1
LKTIATHGIAAINSV, 1
THGIAAINSVPWSKI, 1
ILAYVKPFLGQAAIT, 1
VKPFLGQAAITTSNC, 1
KPFLGQAAITTSNCA, 1
AQRVFNNYMPYVFTL, 1
VFTLLFQLCTFTKST, 1
NSRIRASLPTTIAKN, 1
PTTIAKNSVKSVAKL, 1
SPKFSKLFTIAMWLL, 1
SICLGSLICVTAAFG, 1
GSLICVTAAFGVLLS, 1
TAAFGVLLSNFGAPS, 1
CNGVRELYLNSSNVT, 1
LDSLDSYPALETIQV, 1
LDSYPALETIQVTIS, 1
ISSYKLDLTILGLAA, 1
KLDLTILGLAAEWVL, 1
DLTILGLAAEWVLAY, 1
AAEWVLAYMLFTKFF, 1
TKFFYLLGLSAIMQV, 1
KFFYLLGLSAIMQVF, 1
FFYLLGLSAIMQVFF, 1
MQVFFGYFASHFISN, 1
WLMWFIISIVQMAPV, 1
LMWFIISIVQMAPVS, 1
WFIISIVQMAPVSAM, 1
IISIVQMAPVSAMVR, 1
ISIVQMAPVSAMVRM, 1
IVQMAPVSAMVRMYI, 1
VSAMVRMYIFFASFY, 1
FYYIWKSYVHIMDGC, 1
MMCYKRNRATRVECT, 1
SSYIVDSVAVKNGAL, 1
SVAVKNGALHLYFDK, 1
FVNLDNLRANNTKGS, 1
LDNLRANNTKGSLPI, 1
ASVYYSQLMCQPILL, 1
YSQLMCQPILLLDQV, 1
SQLMCQPILLLDQVL, 1
PILLLDQVLVSDVGD, 1
SVKMFDAYVDTFSAT, 1
VDTFSATFSVPMEKL, 1
SVPMEKLKALVATAH, 1
MEKLKALVATAHSEL, 1
KALVATAHSELAKGV, 1
HSELAKGVALDGVLS, 1
AKGVALDGVLSTFVS, 1
GVALDGVLSTFVSAA, 1
ARHINAQVAKSHNVS, 1
PFRLTCATTRQVVNV, 1
TRQVVNVITTKISLK, 1
KISLKGGKIVSTCFK, 1
FKLMLKATLLCVLAA, 1
LAALVCYIVMPVHTL, 1
LVCYIVMPVHTLSIH, 1
CYIVMPVHTLSIHDG, 1
TNEIIGYKAIQDGVT, 1
SCPVVAAIITREIGF, 1
CPVVAAIITREIGFI, 1
EIGFIVPGLPGTVLR, 1
IGFIVPGLPGTVLRA, 1
YSDFATSACVLAAEC, 1
ECTIFKDAMGKPVPY, 1
KDAMGKPVPYCYDTN, 1
TRYVLMDGSIIQFPN, 1
RYVLMDGSIIQFPNT, 1
YVLMDGSIIQFPNTY, 1
GSIIQFPNTYLEGSV, 1
PNTYLEGSVRVVTTF, 1
FCGVDAMNLIANIFT, 1
MNLIANIFTPLVQPV, 1
IANIFTPLVQPVGAL, 1
TPLVQPVGALDVSAS, 1
VQPVGALDVSASVVA, 1
VGALDVSASVVAGGI, 1
SASVVAGGIIAILVT, 1
ASVVAGGIIAILVTC, 1
AGGIIAILVTCAAYY, 1
GGIIAILVTCAAYYF, 1
IAILVTCAAYYFMKF, 1
YNHVVAANALLFLMS, 1
NHVVAANALLFLMSF, 1
ANALLFLMSFTILCL, 1
LFLMSFTILCLVPAY, 1
LMSFTILCLVPAYSF, 1
ILCLVPAYSFLPGVY, 1
PGVYSVFYLYLTFYF, 1
TFYFTNDVSFLAHLQ, 1
HLQWFAMFSPIVPFW, 1
WFAMFSPIVPFWITA, 1
PFWITAIYVFCISLK, 1
CHWFFNNYLRKRVMF, 1
KRVMFNGVTFSTFEE, 1
GADVLYQPPQTSITS, 1
DVLYQPPQTSITSAV, 1
SFLVQAGNVQLRVIG, 1
GHSMQNCLLRLKVDT, 1
KYKFVRIQPGQTFSV, 1
FVRIQPGQTFSVLAC, 1
QCAMRPNHTIKGSFL, 1
YDCVSFCYMHHMELP, 1
YGPFVDRQTAQAAGT, 1
GPFVDRQTAQAAGTD, 1
LNVLAWLYAAVINGD, 1
VLAWLYAAVINGDRW, 1
LAWLYAAVINGDRWF, 1
QDHVDILGPLSAQTG, 1
HVDILGPLSAQTGIA, 1
VDILGPLSAQTGIAV, 1
QTGIAVLDMCAALKE, 1
IAVLDMCAALKELLQ, 1
LKELLQNGMNGRTIL, 1
QNGMNGRTILGSTIL, 1
HWMLLTFLTSLLILV, 1
WMLLTFLTSLLILVQ, 1
LLTFLTSLLILVQST, 1
LTFLTSLLILVQSTQ, 1
LFFFVYENAFLPFTL, 1
FFVYENAFLPFTLGI, 1
FLPFTLGIMAIAACA, 1
PFTLGIMAIAACAML, 1
TLGIMAIAACAMLLV, 1
LGIMAIAACAMLLVK, 1
IMAIAACAMLLVKHK, 1
FLCLFLLPSLATVAY, 1
LCLFLLPSLATVAYF, 1
CLFLLPSLATVAYFN, 1
LATVAYFNMVYMPAS, 1
VAYFNMVYMPASWVM, 1
YFNMVYMPASWVMRI, 1
FNMVYMPASWVMRIM, 1
MVYMPASWVMRIMTW, 1
GYRLKDCVMYASALV, 1
KDCVMYASALVLLIL, 1
DCVMYASALVLLILM, 1
CVMYASALVLLILMT, 1
ASALVLLILMTARTV, 1
SALVLLILMTARTVY, 1
ALVLLILMTARTVYD, 1
LVLLILMTARTVYDD, 1
RRVWTLMNVITLVYK, 1
DQAISMWALVISVTS, 1
AISMWALVISVTSNY, 1
TSNYSGVVTTIMFLA, 1
YSGVVTTIMFLARAI, 1
TTIMFLARAIVFVCV, 1
PLLFITGNTLQCIML, 1
LGVYDYLVSTQEFRY, 1
CIKVATVQSKMSDVK, 1
CTSVVLLSVLQQLRV, 1
SSKLWAQCVQLHNDI, 1
TEAFEKMVSLLSVLL, 1
FEKMVSLLSVLLSMQ, 1
EKMVSLLSVLLSMQG, 1
VSLLSVLLSMQGAVD, 1
SVLLSMQGAVDINRL, 1
CEEMLDNRATLQAIA, 1
LPSYAAYATAQEAYE, 1
QEAYEQAVANGDSEV, 1
KSEFDRDAAMQRKLE, 1
LEKMADQAMTQMYKQ, 1
DGCVPLNIIPLTTAA, 1
CVPLNIIPLTTAAKL, 1
PLNIIPLTTAAKLMV, 1
IQQVVDADSKIVQLS, 1
SPNLAWPLIVTALRA, 1
AWPLIVTALRANSAV, 1
PLIVTALRANSAVKL, 1
VTALRANSAVKLQNN, 1
AVKLQNNELSPVALR, 1
NNELSPVALRQMSCA, 1
GRFVLALLSDHQDLK, 1
PCRFVTDTPKGPKVK, 1
LNNLNRGMVLGSLAA, 1
NRGMVLGSLAATVRL, 1
RGMVLGSLAATVRLQ, 1
GMVLGSLAATVRLQA, 1
TVRLQAGNATEVPAN, 1
ATEVPANSTVLSFCA, 1
FCAFAVDPAKAYKDY, 1
AFAVDPAKAYKDYLA, 1
FCDLKGKYVQIPTTC, 1
KGKYVQIPTTCANDP, 1
GKYVQIPTTCANDPV, 1
CDQLREPLMQSADAS, 1
VCGVSAARLTPCGTG, 1
SYFVVKRHTMSNYQH, 1
YNLVKDCPAVAVHDF, 1
DGDMVPHISRQRLTK, 1
LTKYTMADLVYALRH, 1
YDFVENPDILRVYAN, 1
NPDILRVYANLGERV, 1
GERVRQSLLKTVQFC, 1
CDAMRDAGIVGVLTL, 1
DAGIVGVLTLDNQDL, 1
VPIVDSYYSLLMPIL, 1
VDSYYSLLMPILTLT, 1
YYSLLMPILTLTRAL, 1
ILTLTRALAAESHMD, 1
ESHMDADLAKPLIKW, 1
DADLAKPLIKWDLLK, 1
FSTVFPPTSFGPLVR, 1
VRKIFVDGVPFVVST, 1
RKIFVDGVPFVVSTG, 1
LLVYAADPAMHAASG, 1
TTCFSVAALTNNVAF, 1
TNNVAFQTVKPGNFN, 1
KGFFKEGSSVELKHF, 1
GGCINANQVIVNNLD, 1
SMSYEDQDALFAYTK, 1
LFAYTKRNVIPTITQ, 1
ITQMNLKYAISAKNR, 1
QMNLKYAISAKNRAR, 1
VAGVSICSTMTNRQF, 1
NRQFHQKLLKSIAAT, 1
HQKLLKSIAATRGAT, 1
QKLLKSIAATRGATV, 1
GATVVIGTSKFYGGW, 1
YSDVETPHLMGWDYP, 1
MPNMLRIMASLVLAR, 1
PNMLRIMASLVLARK, 1
MLRIMASLVLARKHN, 1
LRIMASLVLARKHNT, 1
AQVLSEMVMCGGSLY, 1
VFNICQAVTANVNAL, 1
YAYLRKHFSMMILSD, 1
VVCYNSNYAAQGLVA, 1
NSNYAAQGLVASIKN, 1
VASIKNFKAVLYYQN, 1
PHEFCSQHTMLVKQG, 1
DDIVKTDGTLMIERF, 1
GTLMIERFVSLAIDA, 1
SLAIDAYPLTKHPNQ, 1
VFHLYLQYIRKLHDE, 1
TGHMLDMYSVMLTND, 1
GHMLDMYSVMLTNDN, 1
LDMYSVMLTNDNTSR, 1
PEFYEAMYTPHTVLQ, 1
YEAMYTPHTVLQAVG, 1
EAMYTPHTVLQAVGA, 1
HTVLQAVGACVLCNS, 1
VTDVTQLYLGGMSYY, 1
RLKLFAAETLKATEE, 1
LKLFAAETLKATEET, 1
TFKLSYGIATVREVL, 1
KLSYGIATVREVLSD, 1
SWEVGKPRPPLNRNY, 1
KGDYGDAVVYRGTTT, 1
GDAVVYRGTTTYKLN, 1
AVVYRGTTTYKLNVG, 1
VGDYFVLTSHTVMPL, 1
DYFVLTSHTVMPLSA, 1
YFVLTSHTVMPLSAP, 1
SHTVMPLSAPTLVPQ, 1
HTVMPLSAPTLVPQE, 1
YVRITGLYPTLNISD, 1
KVGMQKYSTLQGPPG, 1
KSHFAIGLALYYPSA, 1
GLALYYPSARIVYTA, 1
CSRIIPARARVECFD, 1
FDKFKVNSTLEQYVF, 1
DIVVFDEISMATNYD, 1
IVVFDEISMATNYDL, 1
NYDLSVVNARLRAKH, 1
DLSVVNARLRAKHYV, 1
HYVYIGDPAQLPAPR, 1
PAQLPAPRTLLTKGT, 1
PRTLLTKGTLEPEYF, 1
EPEYFNSVCRLMKTI, 1
PAEIVDTVSALVYDN, 1
CFKMFYKGVITHDVS, 1
FKMFYKGVITHDVSS, 1
KMFYKGVITHDVSSA, 1
YKGVITHDVSSAINR, 1
ISPYNSQNAVASKIL, 1
ASKILGLPTQTVDSS, 1
DYVIFTQTTETAHSC, 1
VNRFNVAITRAKIGI, 1
RRNVATLQAENVTGL, 1
VATLQAENVTGLFKD, 1
SKIITGLHPTQAPTH, 1
GLCVDIPGIPKDMTY, 1
PKDMTYRRLISMMGF, 1
DMTYRRLISMMGFKM, 1
RDAVGTNLPLQLGFS, 1
NLPLQLGFSTGVNLV, 1
GVNLVAVPTGYVDTE, 1
IPLMYKGLPWNVVRI, 1
PWNVVRIKIVQMLSD, 1
VVRIKIVQMLSDTLK, 1
RIKIVQMLSDTLKGL, 1
DRVVFVLWAHGFELT, 1
MKYFVKIGPERTCCL, 1
FDYVYNPFMIDVQQW, 1
DAIMTRCLAVHECFV, 1
CRKVQHMVVKSALLA, 1
VQHMVVKSALLADKF, 1
QHMVVKSALLADKFP, 1
LHDIGNPKAIKCVPQ, 1
GSLYVNKHAFHTPAF, 1
VSDIDYVPLKSATCI, 1
DIDYVPLKSATCITR, 1
YVPLKSATCITRCNL, 1
LDAYNMMISAGFSLW, 1
PVSIINNAVYTKVDG, 1
VEIFENKTTLPVNVA, 1
GVDIAANTVIWDYKR, 1
IWDYKREAPAHVSTI, 1
PAHVSTIGVCTMTDI, 1
MTDIAKKPTESACSS, 1
NGVLITEGSVKGLTP, 1
EGSVKGLTPSKGPAQ, 1
QASVNGVTLIGESVK, 1
GVTLIGESVKTQFNY, 1
VDGIIQQLPETYFTQ, 1
HGQLGGLHLMIGLAK, 1
GLHLMIGLAKRSQDS, 1
LEDFIPMDSTVKNYF, 1
DLSVISKVVKVTIDY, 1
KVTIDYAEISFMLWC, 1
ETFYPKLQASQAWQP, 1
YPKLQASQAWQPGVA, 1
SQAWQPGVAMPNLYK, 1
QPGVAMPNLYKMQRM, 1
PNLYKMQRMLLEKCD, 1
LYKMQRMLLEKCDLQ, 1
ENAVIPKGIMMNVAK, 1
NAVIPKGIMMNVAKY, 1
PKGIMMNVAKYTQLC, 1
LCQYLNTLTLAVPYN, 1
CQYLNTLTLAVPYNM, 1
LNTLTLAVPYNMRVI, 1
DKGVAPGTAVLRQWL, 1
TAVLRQWLPTGTLLV, 1
LRQWLPTGTLLVDSD, 1
STLIGDCATVHTANK, 1
ISDMYDPRTKHVTKE, 1
LCGFIKQKLALGGSI, 1
CGFIKQKLALGGSIA, 1
KQKLALGGSIAVKIT, 1
KLALGGSIAVKITEH, 1
MGHFSWWTAFVTNVN, 1
HFSWWTAFVTNVNAS, 1
AFLIGANYLGKPKEQ, 1
KEQIDGYTMHANYIF, 1
GYTMHANYIFWRNTN, 1
LFDMSKFPLKLRGTA, 1
KFPLKLRGTAVMSLK, 1
PLKLRGTAVMSLKEN, 1
MFIFLLFLTLTSGSD, 1
FIFLLFLTLTSGSDL, 1
DTLYLTQDLFLPFYS, 1
VRGWVFGSTMNNKSQ, 1
SVIIINNSTNVVIRA, 1
NPFFAVSKPMGTQTH, 1
LYVYKGYQPIDVVRD, 1
PSGFNTLKPIFKLPL, 1
LKPIFKLPLGINITN, 1
KLPLGINITNFRAIL, 1
GINITNFRAILTAFS, 1
ITNFRAILTAFSPAQ, 1
FRAILTAFSPAQDIW, 1
AAAYFVGYLKPTTFM, 1
AYFVGYLKPTTFMLK, 1
FVGYLKPTTFMLKYD, 1
FKCYGVSATKLNDLC, 1
PDDFMGCVLAWNTRN, 1
VLSFELLNAPATVCG, 1
SFELLNAPATVCGPK, 1
FELLNAPATVCGPKL, 1
STDLIKNQCVNFNFN, 1
TDLIKNQCVNFNFNG, 1
CVNFNFNGLTGTGVL, 1
FNGLTGTGVLTPSSK, 1
GTGVLTPSSKRFQPF, 1
PCSFGGVSVITPGTN, 1
GVSVITPGTNASSEV, 1
EVAVLYQDVNCTDVS, 1
STAIHADQLTPAWRI, 1
QKSIVAYTMSLGADS, 1
KSIVAYTMSLGADSS, 1
SIAYSNNTIAIPTNF, 1
PTNFSISITTEVMPV, 1
SISITTEVMPVSMAK, 1
TTEVMPVSMAKTSVD, 1
TEVMPVSMAKTSVDC, 1
NRALSGIAAEQDRNT, 1
VKQMYKTPTLKYFGG, 1
KQMYKTPTLKYFGGF, 1
FSQILPDPLKPTKRS, 1
IEDLLFNKVTLADAG, 1
EDLLFNKVTLADAGF, 1
AQKFNGLTVLPPLLT, 1
FNGLTVLPPLLTDDM, 1
LPPLLTDDMIAAYTA, 1
TDDMIAAYTAALVSG, 1
DDMIAAYTAALVSGT, 1
IAAYTAALVSGTATA, 1
TAALVSGTATAGWTF, 1
AALVSGTATAGWTFG, 1
GWTFGAGAALQIPFA, 1
GAALQIPFAMQMAYR, 1
QIPFAMQMAYRFNGI, 1
AYRFNGIGVTQNVLY, 1
ANQFNKAISQIQESL, 1
LQDVVNQNAQALNTL, 1
LNTLVKQLSSNFGAI, 1
SSNFGAISSVLNDIL, 1
IDRLITGRLQSLQTY, 1
TGRLQSLQTYVTQQL, 1
LQSLQTYVTQQLIRA, 1
LQTYVTQQLIRAAEI, 1
QTYVTQQLIRAAEIR, 1
QQLIRAAEIRASANL, 1
YHLMSFPQAAPHGVV, 1
LMSFPQAAPHGVVFL, 1
PHGVVFLHVTYVPSQ, 1
ERNFTTAPAICHEGK, 1
GVFVFNGTSWFITQR, 1
RNFFSPQIITTDNTF, 1
NCDVVIGIINNTVYD, 1
LDKYFKNHTSPDVDL, 1
DKYFKNHTSPDVDLG, 1
LGDISGINASVVNIQ, 1
ISGINASVVNIQKEI, 1
WLGFIAGLIAIVMVT, 1
DDSEPVLKGVKLHYT, 1
FMRFFTLGSITAQPV, 1
FFTLGSITAQPVKID, 1
LGSITAQPVKIDNAS, 1
AQPVKIDNASPASTV, 1
PVKIDNASPASTVHA, 1
ASTVHATATIPLQAS, 1
TATIPLQASLPFGWL, 1
VIGVAFLAVFQSATK, 1
GFQFICNLLLLFVTI, 1
FQFICNLLLLFVTIY, 1
LLLFVTIYSHLLLVA, 1
VTIYSHLLLVAAGME, 1
HLLLVAAGMEAQFLY, 1
AAGMEAQFLYLYALI, 1
EAQFLYLYALIYFLQ, 1
QFLYLYALIYFLQCI, 1
TEVYYQLESTQITTD, 1
ATFFIFNKLVKDPPN, 1
FNKLVKDPPNVQIHT, 1
TTLFAGTHITMTTVY, 1
HITVSQIQLSLLKVT, 1
QIQLSLLKVTAFQHQ, 1
QLSLLKVTAFQHQNS, 1
VTAFQHQNSKKTTKL, 1
ILRIGTQVLKTMSLY, 1
TQVLKTMSLYMAISP, 1
LKTMSLYMAISPKFT, 1
TMSLYMAISPKFTTS, 1
MSLYMAISPKFTTSL, 1
TTSLSLHKLLQTLVL, 1
LHKLLQTLVLKMLHS, 1
HKLLQTLVLKMLHSS, 1
TLVLKMLHSSSLTSL, 1
STALQELLIQQWIQF, 1
QELLIQQWIQFMMSR, 1
QQWIQFMMSRRRLLA, 1
GTLIVNSVLLFLAFV, 1
FLAFVVFLLVTLAIL, 1
AFVVFLLVTLAILTA, 1
VFLLVTLAILTALRL, 1
FLLVTLAILTALRLC, 1
LVTLAILTALRLCAY, 1
CCNIVNVSLVKPTVY, 1
CNIVNVSLVKPTVYV, 1
NVSLVKPTVYVYSRV, 1
MADNGTITVEELKQL, 1
IGFLFLAWIMLLQFA, 1
AWIMLLQFAYSNRNR, 1
IMLLQFAYSNRNRFL, 1
IKLVFLWLLWPVTLA, 1
FLWLLWPVTLACFVL, 1
LACFVLAAVYRINWV, 1
RINWVTGGIAIAMAC, 1
INWVTGGIAIAMACI, 1
TGGIAIAMACIVGLM, 1
GIAIAMACIVGLMWL, 1
TNILLNVPLRGTIVT, 1
NVPLRGTIVTRPLME, 1
RGTIVTRPLMESELV, 1
RPLMESELVIGAVII, 1
SELVIGAVIIRGHLR, 1
ELVIGAVIIRGHLRM, 1
GAVIIRGHLRMAGHP, 1
HLRMAGHPLGRCDIK, 1
IKDLPKEITVATSRT, 1
PKEITVATSRTLSYY, 1
TLSYYKLGASQRVGT, 1
LSYYKLGASQRVGTD, 1
FHLVDFQVTIAEILI, 1
DFQVTIAEILIIIMR, 1
IAEILIIIMRTFRIA, 1
EILIIIMRTFRIAIW, 1
IWNLDVIISSIVRQL, 1
NLDVIISSIVRQLFK, 1
LDVIISSIVRQLFKP, 1
VRQLFKPLTKKNYSE, 1
MKIILFLTLIVFTSC, 1
QECVRGTTVLLKEPC, 1
QELYSPLFLIVAALV, 1
YSPLFLIVAALVFLI, 1
VAALVFLILCFTIKR, 1
FLAFLLFLVLIMLII, 1
LAFLLFLVLIMLIIF, 1
AFLLFLVLIMLIIFW, 1
LLFLVLIMLIIFWFS, 1
LFLVLIMLIIFWFSL, 1
LCALGKVLPFHRWHT, 1
VLPFHRWHTMVQTCT, 1
TAAFRDVLVVLNKRT, 1
TASWFTALTQHGKEE, 1
KEGIVWVATEGALNT, 1
IVWVATEGALNTPKD, 1
VLQLPQGTTLPKGFY, 1
MSRIGMEVTPSGTWL, 1
GTWLTYHGAIKLDDK, 1
DPQFKDNVILLNKHI, 1
NKHIDAYKTFPPTEP, 1
IDAYKTFPPTEPKKD, 1
QPTVTLLPAADMDDF, 1
LQNSMSGASADSTQA, 1
VVQMTKLATTEELPD, 1
EPLMQSADASTFLKR, 1
EAAVKPLLAPHHVVA, 1
VAVIQEIQLLAAVGE, 1
IQEIQLLAAVGEILL, 1
LLEWLAEVVKLPSRY, 1
EWLAEVVKLPSRYCC, 1
LIVLKIHLLNSNALL, 1
IHLLNSNALLRALRL, 1
NALLRALRLTKEFTR, 1
TKEFTRPLISGLFPQ, 1
FTRPLISGLFPQEML, 1
MASLGPLRETYLMCL, 1
TYLMCLSPLMANLAP, 1
LMCLSPLMANLAPHL, 1
SPLMANLAPHLLLIV, 1
MANLAPHLLLIVIGH, 1
MAVVHSVNSLVSSME, 1
VSSMEVQSLAMSTTI, 1
SMEVQSLAMSTTISV, 1
SLAMSTTISVAQMGT, 1
STTISVAQMGTLLIA, 1
TISVAQMGTLLIASK, 1
VAQMGTLLIASKIFS, 1
QCALFPNNLITSSRR, 1
CALFPNNLITSSRRE, 1
TMSMKLPGSLSALIR, 1
SMKLPGSLSALIRAT, 1
LSALIRATSTRHPSK, 1
NLTLSKGNAQSLCFL, 1
AQSLCFLLTQKSKSF, 1
LCFLLTQKSKSFNHV, 1
RETYLMCLSPLMANL, 1
VQSLAMSTTISVAQM, 1
KIHLLNSNALLRALR, 1
LSPLMANLAPHLLLI, 1
KFDSRLAFHHMARELH, 1
QYENLKYTVIITVHT, 1
KYTVIITVHTGDQHQ, 1
KENIKYEVAIFVHGP, 1
YEVAIFVHGPTTVES, 1
AIFVHGPTTVESHGN, 1
GLDFNEMILLTMKNK, 1
EMILLTMKNKAWMVH, 1
TMKNKAWMVHRQWFF, 1
SGIDTNAYYVMTVGT, 1
NAYYVMTVGTKTFLV, 1
TVGTKTFLVHREWFM, 1
SFSCIAIGIITLYLG, 1
DRSIALTFLAVGGVL, 1
LTFLAVGGVLLFLSV, 1
AVGGVLLFLSVNVHA, 1
PTIDVKMMNMEAANL, 1
KMMNMEAANLAEVRS, 1
EAANLAEVRSYCYLA, 1
AEVRSYCYLATVSDL, 1
YCYLATVSDLSTKAA, 1
WNRKELLVTFKNAHA, 1
LLVTFKNAHAKKPEV, 1
TFKNAHAKKPEVVVL, 1
SLGKMVHQIFGSAYT, 1
VHQIFGSAYTALFSG, 1
GSAYTALFSGVSWVM, 1
ALFSGVSWVMKIGIG, 1
VSWVMKIGIGVLLTW, 1
TQGLLGALLLWMGIN, 1
GALLLWMGINARDRS, 1
WMGINARDRSIALTF, 1
ARDRSIALTFLAVGG, 1
MYVGGVEHRLEAACNWTRGE, 1
LGALTGTYVYNHLTPLRDWA, 1
TDATSILGIGTVLDQAETAG, 1
LTTSQTLLFNILGGWVAAQL, 1
SVGLGKVLIDILAGYGAGVA, 1
GEVPSTEDLVNLLPAILSPG, 1
SMSYSWTGALVTPCAAEEQK, 1
LPINALSNSLLRHHNLVYST, 1
QCCDLDPQARVAIKSLTERL, 1
VYYLTRDPTTPLARAAWETA, 1
NANPDCKTILKALGPAA, 1
GRPGNFLQSRPEPTA, 1
YKAAVDLSHFLKEKGGL, 1
EEREVLMWKFDSALARKH, 1
EHREVLQWKFDSQLARRH, 1
PTPLLYRLGAVQNEITLTHP, 1
CPAGHAVGIFRAAVCTRGVA, 1
TGRGKPGIYRFVAPGERPSG, 1
GAVQWMNRLIAFASRGNHVS, 1
FGYGAKDVRCHARKAVTHIN, 1
VAIKSLTERLYVGGPLTNSR, 1
FFTELDGVRLHRFAPPCKPL, 1
GAGLAGAAIGSVGLGKVLID, 1
TVDFSLDPTFTIETITLPQD, 1
GCTWMNSTGFTKVCGAPPCV, 1
AARVTAILSSLTVTQLLRRL, 1
PCSGSWLRDIWDWICEVLSD, 1
ITRVESENKVVILDSFDPLV, 1
RTVVLTESTLSTALAELATR, 1
TPAETTVRLRAYMNTPGLPV, 1
ENLPYLVAYQATVCARAQAP, 1
KSYVLEGTLTAEK, 1
AIKGAVVGIALG, 1
NENIKELLDKINEI, 1
DYLINLKAKINDC, 1
LFVIHLEAKVLNY, 1
DYDVVYLKPLAGMYK, 1
YSEMKRASLTTPVLKEKPYY, 1
MLNISQHQCVKKQCPQNSY, 1
MLNISMLQTVMMMTPQK, 1
KMNMHMENVAWIMKNQNLFK, 1
NNNFNNIPSRYNLYDKKLDL, 1
FNNIPSRYNLYDKMLPLDD, 1
TSLNFLGGSPVCLGQ, 1
NPKFENIAEGLRALLARSHVERTTDE, 1
KTSLYNLRRGTALAIPQCRLTPLSRL, 1
PQCRLTPLSRLPFGMAPGPGPQPG, 1
FAEVLKDAIKDLVMTKPAPTCNIR, 1
IIFIFRRDLLCPLGAL, 1
ALWNLHGQALFLGIVL, 1
VLVMLVLLILAYRRRWRRLTV, 1
GGSILQTNFKSLSSTEF, 1
ISKISGEWYSIFLASD, 1
EKIEENGSMRVFVDVI, 1
ENGSMRVFVDVIRALD, 1
DRPFQLFEFYAREPDV, 1
SPEIKEEFVKIVQKRG, 1
IDLTKIDRCFQLRGNG, 1
DSVTPMILKAQKGGNL, 1
EAKITMLTNGQCQNIT, 1
PGKYTAYEGQRVVFIQ, 1
TAYEGQRVVFIQPSPV, 1
GQRVVFIQPSPVRDHY, 1
SRTIYRGVSPSTTRLES, 1
YEAQILNYSKAKSSLES, 1
NSELIRRAKAAESLASD, 1
RLKSLVNDLTDKNNLLE, 1
FERQYKELQTQAEDDRR, 1
AERTVTVRRVGPGGRAV, 1
IGGWLLLEPWISPSV, 1
TEDDFKNIAAAGLNHV, 1
LNHVRIPIGYWAVNP, 1
IDQHVKLACSLPHGRL, 1
GHRGAINWQKGDTIK, 1
DIEKKIAKMEKASSVFNVVNS, 1
PLKAEIAQRLEDV, 1
YYVRAVRAYLTT, 1
AKRKTVTAMDVVYAL, 1
KTVTAMDVVYALKRQ, 1
LRDNIQGITKPAIRR, 1
NIQGITKPAIRRLAR, 1
AGLLGNVSTVLLGGV, 1
GLAYKFVVPGAATPY, 1
KSKYKLATSVLAGLL, 1
LVNLLIFHINGKIIK, 1
MRKLAILSVSSFLFV, 1
SSVFNVVNSSIGLIM, 1
VKNVIGPFMKAVCVE, 1
NFISGIQYLAGLSTLPGNPA, 1
GEIYKRWIILGLNKI, 1
KRWIILGLNKIVRMY, 1
IFSKASDSLQLVFGIE, 1
YFFPVIFSKASDSLQL, 1
MDPNQTNVVPPALHL, 1
QTNVVPPALHLVDPQ, 1
ALHLVDPQIQLTITR, 1
YPIILRLGSQLSLSM, 1
ILRLGSQLSLSMARR, 1
STPIVVQMTKLATTE, 1
PIVVQMTKLATTEEL, 1
ERFAVNPGLLETSEGCR, 1
PEKEVLVWKFDSRLAFHH, 1
PAEILRKSRRFAQALPVW, 1
KPARLIVFPDLGVRVC, 1
KYLFNWAVRTKLKLTPIA, 1
ERFALNPSLLETTEGCQQI, 1
LYQAQYNLFIYNKQLQEAH, 1
TDVNRYRYSNNYEAIPHIS, 1
DAEVAGTQWFDPSGKSPVFG, 1
EVLYLKPLAGVYRSLKGQLE, 1
PIYNVLPTTSLVLGKNQTLAT, 1
DTKCYKLEHPVTG, 1
KQTLIAIHTLAIRYA, 1
LIAIHTLAIRYANRT, 1
QTLIAIHTLAIRYAN, 1
PHHTALRQAILCWGELMTLA, 1
YTLLQAAPALDKLKLTGDEATGANI, 1
YAHAAHAAHAAHAAHAA, 1
HNWVNHAVPLAMKLI, 1
NKIVRMYSPTSIL, 1
ASRELERFAVNPGLL, 1
SLYNTVATLYCVHQRIEV, 1
LAGLSTLPGNPAIASL, 1
PAAYAAQGYKVLVLNPSVAA, 1
MIKSAFLPTGAFKADRYKSH, 1
YFVGKMYFNLIDTKCYKL, 1
KMYFNLIDTKCYKLEHPV, 1
TKCYKLEHPVTGCGERTE, 1
YLPKPPKPVSKLRLATPLLLQALPL, 1
AAYAAQGYKVLVLNPSVAAT, 1
GYKVLVLNPSVAATLGFGAY, 1
STYRAMAAAALST, 1
LNKIVRMYSPTSI, 1
FYKTLRAEQASQE, 1
LPKPPKPVSKMRMATPLLMGALPM, 1
RFYKTLRAEQAS, 1
KIFKLGGRDSRSGS, 1
QFIKANSKFIGITE, 1
FNNFTVSFWLRVPKVSASHLEQY, 1
GRKVFLRLLPQLLRMHVRPL, 1
PKYVKQNTLKLATGMR, 1
YPKYVKQNTLKLAT, 1
ESRLVVDFSQFSRGN, 0
DPIELNATLSAVA, 0
VAFRAGLVMEAGSKVT, 0
ADLVPTATLLDTY, 0
EGVVLLLVGALVL, 0
EFVVEFDLPGIKA, 0
ESWGAVWRIDTPDKLTGPFT, 0
GDVVAVVDIKEKGKDKWIELK, 0
NGQIGNDPNRDIL, 0
PLGFFPDHQLDPAFGANSNNPDWDFNP, 0
SCFEIKCTKPESCSGEAVTV, 0
YGSDTITLPCRIKQFINMWQE, 0
YKLNFYDLLRAKL, 0
YLLEQKRGRVDNYCRHNYGV, 0
NKALELFRKDIAAKYKELGYGK, 0
YGGFLRRIRPKLK, 0
ACRVKHDSMAEPKTVY, 0
ACRVNHVTLSQPKIVK, 0
ASMAEPKTVYWDRDM, 0
CYVSGFHPSDIEVDLL, 0
CYVTQFHPPHIEIQML, 0
GERIEKVEHSDLSFSY, 0
GKKIPKVEMSDMSFSK, 0
HPAENGKSNFLNCYVS, 0
HPPENGKPNILNCYVT, 0
HPPHIEIQMLKNGKKI, 0
HPSDIEVDLLKDGERI, 0
IQMLKNGKKIPKVEMS, 0
IQVYSRHPPENGKPNI, 0
KPNILNCYVTQFHPPH, 0
KSNFLNCYVSGFHPSD, 0
SFSKDWSFYILAHTEF, 0
SFSNDWSFYLLYYTEF, 0
SFYLLYYTEFTPTEKD, 0
TEKDEYACRVNHVTLS, 0
TETDTYACRVKHDSMA, 0
VDLLKDGERIEKVEHS, 0
VEHSDLSFSNDWSFYL, 0
VEMSDMSFSKDWSFYI, 0
VTLSQPKIVKWDRDM, 0
GRHLIFCHSKRKCDELATKL, 0
SVIDCNTCVTQTVDFSLDPT, 0
KRHRKVLRDNIQGIT, 0
RKVLRDNIQGITKPA, 0
TAMDVVYALKRQGRT, 0
VTYTEHAKRKTVTAM, 0
NVKYLVIVFLIFFDL, 0
DVKFPGGGQIVGGVYLLPRR, 0
HQAISPRTLNSPAIF, 0
KILEPFRKYTAFTIP, 0
KILEPGPGPGFRKYT, 0
PRTLNGPGPGSPAIF, 0
AAAAAVAAEAY, 0
CDGERPTLAFLQDVM, 0
DMTPADALDDFDL, 0
DSNIMNSINNVMDEIDFFEK, 0
EEDIEIIPPIQEEEY, 0
GVTYEIDLTNKN, 0
IARAKMFPAVAEK, 0
IEKKIAKMEKASY, 0
KLPKPPKPVSKMRMATPLL, 0
KPLLIAEDVEGEY, 0
LLDILDTAGLEEYSAMRD, 0
LTEWTSSNVMEERY, 0
MSSGSFINISV, 0
PATLIKAIDGDTVKLMYKGQ, 0
TPTEKDEYCARVNH, 0
YPFIEQEGPEFFDQE, 0
YQSYGPSGQYTHEFD, 0
AAEWDRVHPVHAG, 0
AEWDRVHPVHAGP, 0
QEQIGWMTNNPPI, 0
TSTLQEQIGWMTN, 0
DTEVHNVWATQACVPTDPNP, 0
LTQYFVQENYLEYRQVPG, 0
AENVKPPKVDPATYG, 0
ALLIIPPKIHISIEL, 0
ENEYATGAVRPFQAA, 0
FIHFFTWGTMFVPKY, 0
KCLVISQVSNSDSYK, 0
LDIYQKLYIKQEEQK, 0
LFLLYILFLVKMNAL, 0
MIMIKFMGVIYIMII, 0
MTLYQIQVMKRNQKQ, 0
NHLINTPKIMPHHII, 0
NYELSKKAVIFTPIY, 0
QKILIKIPVTKNIIT, 0
QKQLLTNHLINTPKI, 0
SAFLESQSMNKIGDD, 0
SKIMKLPKLPISNGK, 0
SMEYKKDFLITARKP, 0
TPKIQVYSRHPAENG, 0
TERVRLVTRHIYNREE, 0
GPDGRLLRGHDQYAYDGKD, 0
TTAYFLYQQQGRLDK, 0
GPEYWDRETQKYKRQAQ, 0
APRFKHLRKYTYNYEA, 0
SSVITLNTNVGLYDQSD, 0
DPTLDHHWHLWKKTYGKQYK, 0
NPGGYVAYSKAATVT, 0
CNNMHLSTLMKCNHC, 0
MVIVNAANIHLKHGG, 0
YIKLNGPLTVGGSCL, 0
AGIFGAKPLQSLQVC, 0
SLQVCVQTVRTQVYI, 0
PICMDVRAIMATIQR, 0
SEEVVENPTIQKEVI, 0
ECDVKTTEVVGNVIL, 0
TTEVVGNVILKPSDE, 0
TEVVGNVILKPSDEG, 0
NNYMPYVFTLLFQLC, 0
YMPYVFTLLFQLCTF, 0
FSKLFTIAMWLLLLS, 0
LFTIAMWLLLLSICL, 0
FYLLGLSAIMQVFFG, 0
SWLMWFIISIVQMAP, 0
VHIMDGCTSSTCMMC, 0
KATLLCVLAALVCYI, 0
LLCVLAALVCYIVMP, 0
LCVLAALVCYIVMPV, 0
ALDVSASVVAGGIIA, 0
ALLFLMSFTILCLVP, 0
VYSVFYLYLTFYFTN, 0
TSLLILVQSTQWSLF, 0
SLLILVQSTQWSLFF, 0
YKVYYGNALDQAISM, 0
GNALDQAISMWALVI, 0
TIMFLARAIVFVCVE, 0
CCCYFGLFCLLNRYF, 0
TQEFRYMNSQGLLPP, 0
FRYMNSQGLLPPKSS, 0
LLGIGGKPCIKVATV, 0
KPCIKVATVQSKMSD, 0
EEMLDNRATLQAIAS, 0
ASEFSSLPSYAAYAT, 0
LSPVALRQMSCAAGT, 0
VLTLDNQDLNGNWYD, 0
DSYYSLLMPILTLTR, 0
YSLLMPILTLTRALA, 0
SLLMPILTLTRALAA, 0
GYHFRELGVVHNQDV, 0
RLSFKELLVYAADPA, 0
VAALTNNVAFQTVKP, 0
KDFYDFAVSKGFFKE, 0
IPTITQMNLKYAISA, 0
SLYVKPGGTSSGDAT, 0
NSVFNICQAVTANVN, 0
VMPLSAPTLVPQEHY, 0
VANYQKVGMQKYSTL, 0
NTEFTRVNAKPPPGD, 0
IEELFYSYATHHDKF, 0
VDRYPANAIVCRFDT, 0
RCNLGGAVCRHHANE, 0
RQYLDAYNMMISAGF, 0
LENVAYNVVNKGHFD, 0
DVEIFENKTTLPVNV, 0
FELWAKRNIKPVPEI, 0
LQNYGENAVIPKGIM, 0
NHTFGNPVIPFKDGI, 0
QSVIIINNSTNVVIR, 0
MLKYDENGTITDAVD, 0
QRNFFSPQIITTDNT, 0
LGFIAGLIAIVMVTI, 0
IAGLIAIVMVTILLC, 0
AGLIAIVMVTILLCC, 0
LIAIVMVTILLCCMT, 0
AIVMVTILLCCMTSC, 0
SLPFGWLVIGVAFLA, 0
FGWLVIGVAFLAVFQ, 0
SSGVANPAMDPIYDE, 0
DPIYDEPTTTTSVPL, 0
TGTLIVNSVLLFLAF, 0
TLIVNSVLLFLAFVV, 0
VNSVLLFLAFVVFLL, 0
SVLLFLAFVVFLLVT, 0
VLLFLAFVVFLLVTL, 0
LAFVVFLLVTLAILT, 0
VVFLLVTLAILTALR, 0
QWNLVIGFLFLAWIM, 0
GFLFLAWIMLLQFAY, 0
FLFLAWIMLLQFAYS, 0
RFLYIIKLVFLWLLW, 0
VFLWLLWPVTLACFV, 0
ESELVIGAVIIRGHL, 0
QVTIAEILIIIMRTF, 0
KIILFLTLIVFTSCE, 0
IILFLTLIVFTSCEL, 0
SPLFLIVAALVFLIL, 0
PLFLIVAALVFLILC, 0
LFLIVAALVFLILCF, 0
LVFLILCFTIKRKTE, 0
YLCFLAFLLFLVLIM, 0
FLLFLVLIMLIIFWF, 0
FLVLIMLIIFWFSLE, 0
MKLLIVLTCISLCSC, 0
GQTVTKKSAAEASKK, 0
QGNFGDQDLIRQGTD, 0
TRALSNLNLPGCDGG, 0
VVQMTKLATTEELPD, 0
YNFLKEQHCQKASTQ, 0
KPLLAPHHVVAVIQE, 0
MVQSQMLLIVLKIHL, 0
QMLLIVLKIHLLNSN, 0
LLIVLKIHLLNSNAL, 0
RREVSTAAVTMSMKL, 0
LERFAVNPGLL, 0
ILGLNKIVRMY, 0
ITVHTGDQHQVGNET, 0
VHTGDQHQVGNETQG, 0
AIGIITLYLGAVVQA, 0
ANKIVYTVKVEPHTG, 0
TVKVEPHTGDYVAAN, 0
KIGIGVLLTWIGLNS, 0
SDGSWSTVSSEANAEDVVCC, 0
VTPCAAEEQKLPINALSNSL, 0
PARLIVFPDLGVR, 0
QLQPSLQTGSEELRSLY, 0
SFFELDRWEKIRLRPGGK, 0
LDVSVIPTSGDVVVVATDAL, 0
FTFSPRRHWTTQGCNCSIYP, 0
CTMLVCGDDLVVICESAGVQ, 0
CPTDCFRKHPDATYSRCGSG, 0
MRSPVFTDNSSPPVV, 0
EEYVEIRQVGDFH, 0
WTGALVTPCAAEEQK, 0
LMAFTAAVTS, 0
VRKVFLRLLPQLLRMHVRPL, 0
NNFTVSFWLRVPKVSASHLE, 0
ENITSGFLGPLLVLQ, 0
AGFFLLTRILTIPQS, 0
LTRILTIPQSLDSWW, 0
TIPQSLDSWWTSLNF, 0
LDSWWTSLNFLGGSP, 0
PICPGYRWMCLRRFI, 0
YRWMCLRRFIIFLFI, 0
GMLPVCPLIPGSTTT, 0
SVRFSWLSLLVPFVQ, 0
WLSLLVPFVQWFVGL, 0
VPFVQWFVGLSPTVW, 0
GPSLYSIVSPFIPLL, 0
SIVSPFIPLLPIFFC, 0
AAGDKPSLFGQAA, 0
GDKPSLFGQAAAG, 0
SPFGQAAAGDKPS, 0
FGQAAAGDKPSLF, 0
QAAAGDKPSLFGQ, 0
RDGVRRPQKRPSCIGCKGT, 0
RPFFHPVGEADYFEYHQEGGPDGEPD, 0
DGGRRKKGGWFGKHRGQGGSNP, 0
LPPWFPPMVEGAAAEGDDG, 0
EHDLERGPPGPRRPP, 0
AILIWMYYHGQRHSDEH, 0
SGHESDSNSNEGRHHLLVSGAGDGPPL, 0
HDPLPHSPSDSAGND, 0
DPHLPTLLLGSSGSGGDDDDPHGPVQLSYYD, 0
MGSLEMVPMGAGPPSPGGDP, 0
EDPYWGNGDRHSDYQPLGTQDQSLY, 0
VSTVVTATGLALSLLL, 0
MATTLPVQRHPRSLFPEFSE, 0
PRSLFPEFSELFAAFPSFAG, 0
LRPTFDTRLMRLEDEMKEGR, 0
RLEDEMKEGRYEVRAELPGV, 0
YEVRAELPGVDPDKDVDIMV, 0
DPDKDVDIMVRDGQLTIKAE, 0
RDGQLTIKAERTEQKDFDGR, 0
RTEQKDFDGRSEFAYGSFVR, 0
SEFAYGSFVRTVSLPVGADE, 0
TVSLPVGADEDDIKATYDKG, 0
DDIKATYDKGILTVSVAVSE, 0
ILTVSVAVSEGKPTEKHIQI, 0
SVAVSEGKPTEKHIQIRSTN, 0
IIYPGTLWCGHGNKSSGP, 0
GTLWCGHGNKSSGPNELG, 0
CGHGNKSSGPNELGRFKH, 0
ACCRTHDMCPDVMSAGES, 0
THDMCPDVMSAGESKHGL, 0
CPDVMSAGESKHGLTNTA, 0
MSAGESKHGLTNTASHTR, 0
ESKHGLTNTASHTRLSCD, 0
GLTNTASHTRLSCDCDDK, 0
TASHTRLSCDCDDKFYDC, 0
TRLSCDCDDKFYDCLKNS, 0
CDCDDKFYDCLKNSADTI, 0
DKFYDCLKNSADTISSYF, 0
DCLKNSADTISSYFVGKM, 0
NSADTISSYFVGKMYFNL, 0
KLEHPVTGCGERTEGRCL, 0
PVTGCGERTEGRCLHYTV, 0
CGERTEGRCLHYTVDKSK, 0
TEGRCLHYTVDKSKPKVY, 0
CLHYTVDKSKPKVYQWFD, 0
TVDKSKPKVYQWFDLRKY, 0
VGKMYFNLIDTKC, 0
GKMYFNLIDTKCY, 0
MYFNLIDTKCYKL, 0
YFNLIDTKCYKLE, 0
FNLIDTKCYKLEH, 0
NLIDTKCYKLEHP, 0
LIDTKCYKLEHPV, 0
IDTKCYKLEHPVT, 0
CYKLEHPVTGCGE, 0
YKLEHPVTGCGER, 0
FENDEHIILYLVNFDK, 0
EFVKIVQKRGIVKENI, 0
VKIVQKRGIVKENIID, 0
IVQKRGIVKENIIDLT, 0
QKRGIVKENIIDLTKI, 0
RGIVKENIIDLTKIDR, 0
KENIIDLTKIDRCFQL, 0
DKFKIFEAAFSES, 0
DAFVTALTEALRV, 0
VKYAVFEAALTKA, 0
AVFEAALTKAITA, 0
LKAMTADQEVPEKPDS, 0
DQEVPEKPDSVTPMIL, 0
QNITVVLHKTSEPGKY, 0
ITVVLHKTSEPGKYTA, 0
PSPVRDHYILYCEGEL, 0
MAKLLGRDPEQSQEAL, 0
QEALEDFREFSRAKGL, 0
AKGLNQEILELAQSET, 0
TPALGKDTVAVSGKWY, 0
TESHVKISRTIYRGVSP, 0
LDGALKAKQSAESKLEG, 0
LDSQLNRLKSLTDDLQR, 0
AENNLQITEHKRLQLAN, 0
NNEVLRLADELRQEQGN, 0
VNPIEGEPYVQGQLD, 0
DASLPPRTWNGFLAP, 0
KTYKNVYIDTYHN, 0
VGPLTVNEKRRLKLI, 0
LCQVFADATPTGWGL, 0
APYHFDLSGHAFGSMAKKGE, 0
YKTIAYDEEARR, 0
YLDNIKDNVGKMED, 0
ISQAVHAAHAEINE, 0
IAKVPPGPNITAEYGDKWLD, 0
HTEFTPTETDTYACRV, 0
IQKTPQIQVYSRHPPE, 0
SQDLELSWNLNGLQADLSS, 0
RQANFLGKIWPSHKGR, 0
KFDSQLARRHMARELH, 0
TFALWRVSAEEY, 0
LFAAFPSFAGLRPTFDTRLM, 0
KHTDACCRTHDMCPDVMS, 0
TISSYFVGKMYFNLIDTK, 0
SSGPNELGRFKHT, 0
SGPNELGRFKHTD, 0
ELGRFKHTDACCR, 0
RFKHTDACCRTHD, 0
FKHTDACCRTHDM, 0
YLEDARRLKAIYEKKK, 0
KPSLFGQAAAGDK, 0
GPNELGRFKHTDA, 0
LGRFKHTDACCRT, 0
GRFKHTDACCRTH, 0
ANSKFIGITELKK, 0
PKYVKQNTLKLAT, 0
KQNTLKLATGMR, 0
ADLIAYLKQATAK, 0
GACPKYVKQN, 0
KAERADLIAYL, 0
QEIKANSKFIGITE, 0
ILMQYIKANS, 0
EVLYLKPLAGVYRSLKKQLE, 0
