# Supplementary material for: On Evaluating MHC-II Binding Peptide Prediction Methods
Source: PLoS One. 2008 Sep 24;3(9):e3268. doi: 10.1371/journal.pone.0003268 (PMC2533399; doi:10.1371/journal.pone.0003268)
Supplement: Dataset S3 — Datasets derived from IEDB database (0.26 MB ZIP) [file pone.0003268.s004.zip › IEDB/SRDS3/HLA-DRB1-0701.arff]

@relation HLA-DRB1-0701
@attribute Seq string
@attribute class {0,1}
@data
RHYLHTLWKAGILYK, 1
LQSLTNLLSSNLSWL, 1
KQCFRKLPVNRPIDW, 1
KQAFTFSPTYKAFLC, 1
AANWILRGTSFVYVP, 1
DPIELNATLSAVA, 1
PRYISLIPVNVVAD, 1
VAFRAGLVMEAGSKVT, 1
EGVVLLLVGALVL, 1
DALESIMTTKSVSFR, 1
DTPYLDITYHFVMQRLPL, 1
FNNFTVSFWLRVPKVSASHLEQY, 1
KPVSQMRMATPLLMRPM, 1
EPQGSTYAASSATSVD, 1
FATCFLIPLTSQFFLP, 1
IPQEWKPAITVKVLPA, 1
LTSQFFLPALPVFTWL, 1
MRKLAILSVSSFLFV, 1
NLSNVLATITTGVLDI, 1
IPPYCTIAPFGIFGTN, 1
QGSVQPQQLPQFEEIRNLAL, 1
GEGAVQWMNRLIAFASRGNHV, 1
EKVYLAWVPAHKGIG, 1
FRKYTAFTIPSINNE, 1
GEIYKRWIILGLNKI, 1
HSNWRAMASDFNLPP, 1
KRWIILGLNKIVRMY, 1
KVYLAWVPAHKGIGG, 1
QGQMVHQAISPRTLN, 1
QKQITKIQNFRVYYR, 1
SPAIFQSSMTKILEP, 1
WEFVNTPPLVKLWYQ, 1
KILEPFRKYTAFTIP, 1
DSNIMNSINNVMDEIDFFEK, 1
LTEWTSSNVMEERY, 1
PPLYATGRLSQAQLMPSPPM, 1
PKISFEPIPIHYCAPAGFAI, 1
VWGIKQLQARVLAVERYLKD, 1
ESEFQAALSRKVAKL, 1
ALLIIPPKIHISIEL, 1
FIHFFTWGTMFVPKY, 1
FKKLKNHVLFLQMMN, 1
GVIYIMIISKKMMRK, 1
ILFLVKMNALRRLPV, 1
KKNIIALLIIPPKIH, 1
KSKFNILSSPLFNNF, 1
LCNFKKNIIALLIIP, 1
LLKIWKNYMKIMNHL, 1
MNALRRLPVICSFLV, 1
PATYGIIVPVLTSLF, 1
YGIIVPVLTSLFNKV, 1
YILLKKILSSRFNQM, 1
EYLNKIQNSLSTEWSPCSVT, 1
ASRELERFAVNPGLL, 1
YVDRFYKTLRAEQASQEV, 1
KFDSRLAFHHMARELH, 1
QYENLKYTVIITVHT, 1
KYTVIITVHTGDQHQ, 1
KENIKYEVAIFVHGP, 1
YEVAIFVHGPTTVES, 1
EMILLTMKNKAWMVH, 1
TMKNKAWMVHRQWFF, 1
SGIDTNAYYVMTVGT, 1
NAYYVMTVGTKTFLV, 1
TVGTKTFLVHREWFM, 1
SFSCIAIGIITLYLG, 1
DRSIALTFLAVGGVL, 1
EAANLAEVRSYCYLA, 1
AEVRSYCYLATVSDL, 1
YCYLATVSDLSTKAA, 1
WNRKELLVTFKNAHA, 1
LLVTFKNAHAKKPEV, 1
SLGKMVHQIFGSAYT, 1
VHQIFGSAYTALFSG, 1
GSAYTALFSGVSWVM, 1
ALFSGVSWVMKIGIG, 1
WMGINARDRSIALTF, 1
LGALTGTYVYNHLTPLRDWA, 1
PAEILRKSRRFAQALPVW, 1
SMSYSWTGALVTPCAAEEQK, 1
LPINALSNSLLRHHNLVYST, 1
QCCDLDPQARVAIKSLTERL, 1
GRPGNFLQSRPEPTA, 1
LMAFTAAVTS, 1
TPAETTVRLRAYMNTPGLPV, 1
ENLPYLVAYQATVCARAQAP, 1
NENIKKLLEDIDKI, 1
NENIKELLDKINEI, 1
DYLINLKAKINDC, 1
LFVIHLEAKVLNY, 1
WGEEKRASHTTPVLMEKPYY, 1
MLNISQHQCVKKQCPQNSY, 1
MHNISQLQVVKKMVPQK, 1
MLNISMLQTVMMMTPQK, 1
KMNMLKENVDYIQKNQNLFK, 1
NNNFNNIPSRYNLYDKKLDL, 1
NNIPSRYNLYDKMLDLDDL, 1
FNNIPSRYNLYDKMLPLDD, 1
LTRILTIPQSLDSWW, 1
LDSWWTSLNFLGGSP, 1
SVRFSWLSLLVPFVQ, 1
VPFVQWFVGLSPTVW, 1
GPSLYSIVSPFIPLL, 1
SIVSPFIPLLPIFFC, 1
NPKFENIAEGLRALLARSHVERTTDE, 1
KTSLYNLRRGTALAIPQCRLTPLSRL, 1
PQCRLTPLSRLPFGMAPGPGPQPG, 1
FAEVLKDAIKDLVMTKPAPTCNIR, 1
IIFIFRRDLLCPLGAL, 1
ALWNLHGQALFLGIVL, 1
VLVMLVLLILAYRRRWRRLTV, 1
GGSILQTNFKSLSSTEF, 1
LGRFKHTDACCRTHDMCP, 1
TISSYFVGKMYFNLIDTK, 1
ISKISGEWYSIFLASD, 1
EKIEENGSMRVFVDVI, 1
DAFVTALTEALRV, 1
AVFEAALTKAITA, 1
DTVAVSGKWYLKAMTA, 1
GKWYLKAMTADQEVPE, 1
KITMLTNGQCQNITVV, 1
PGKYTAYEGQRVVFIQ, 1
TAYEGQRVVFIQPSPV, 1
GQRVVFIQPSPVRDHY, 1
MAKLLGRDPEQSQEAL, 1
QEALEDFREFSRAKGL, 1
EDFREFSRAKGLNQEI, 1
FREFSRAKGLNQEILE, 1
TESHVKISRTIYRGVSP, 1
SRTIYRGVSPSTTRLES, 1
YEAQILNYSKAKSSLES, 1
NSELIRRAKAAESLASD, 1
AENNLQITEHKRLQLAN, 1
TEDDFKNIAAAGLNHV, 1
IDQHVKLACSLPHGRL, 1
AGFFLLTRILTIPQS, 1
DIEKKIAKMEKASSVFNVVNS, 1
PLKAEIAQRLEDV, 1
AGLLGNVSTVLLGGV, 1
GLAYKFVVPGAATPY, 1
KSKYKLATSVLAGLL, 1
LVNLLIFHINGKIIK, 1
SSVFNVVNSSIGLIM, 1
VKNVIGPFMKAVCVE, 1
IFSKASDSLQLVFGIE, 1
YFFPVIFSKASDSLQL, 1
PEKEVLVWKFDSRLAFHH, 1
KPARLIVFPDLGVRVC, 1
KYLFNWAVRTKLKLTPIA, 1
AYAAQGYKVLVLNPSVAA, 1
LYQAQYNLFIYNKQLQEAH, 1
YSEMKRASLTTPVLKEMPWY, 1
DAEVAGTQYRLPSGKCPVF, 1
DAEVAGTQWFDPSGKSPVFG, 1
KMNMHMENVAWIMKNQNLFK, 1
PIYNVLPTTSLVLGKNQTLAT, 1
YFNLIDTKCYKLE, 1
KQTLIAIHTLAIRYA, 1
LIAIHTLAIRYANRT, 1
QTLIAIHTLAIRYAN, 1
YLPKPPKPVSKLRLATPLLLQALPL, 1
GYKVLVLNPSVAATLGFGAY, 1
HNWVNHAVPLAMKLI, 1
NKIVRMYSPTSIL, 1
SLYNTVATLYCVHQRIEV, 1
TDVNRYRYSNNYEAIPHIS, 1
MIKSAFLPTGAFKADRYKSH, 1
MYFNLIDTKCYKL, 1
QYIKANSKFIGITE, 1
LPKPPKPVSKMRMATPLLMGALPM, 1
KMYFNLIDTKCYK, 1
WIILGLNKIVRMYSPTSI, 1
PKYVKQNTLKLAT, 1
LVPFVQWFVGLSPTV, 0
SSNLSWLSLDVSAAF, 0
ADLVPTATLLDTY, 0
DNVLDHLTGRSC, 0
EFVVEFDLPGIKA, 0
ESWGAVWRIDTPDKLTGPFT, 0
EVWREEAYHAADIKD, 0
GDVVAVVDIKEKGKDKWIELK, 0
NGQIGNDPNRDIL, 0
PLGFFPDHQLDPAFGANSNNPDWDFNP, 0
SCFEIKCTKPESCSGEAVTV, 0
VDAQGTLSKIFKLGGRDSRS, 0
YGSDTITLPCRIKQFINMWQE, 0
YKLNFYDLLRAKL, 0
YLLEQKRGRVDNYCRHNYGV, 0
YTLLQAAPALDKLKLTGDEATGANI, 0
GRHLIFCHSKRKCDELATKL, 0
SVIDCNTCVTQTVDFSLDPT, 0
IKLPIILAFATCFLIP, 0
LAAIIFLFGPPTALRS, 0
LWWSTMYLTHHYFVDL, 0
NVKYLVIVFLIFFDL, 0
QEIDPLSYNYIPVNSN, 0
RVYQEPQVSPPQRAET, 0
SSIIFGAFPSLHSGCC, 0
THHYFVDLIGGAMLSL, 0
VVFPASFFIKLPIILA, 0
FPQPQLPYSQPQPFRPQQPY, 0
FRPSQQNPQAQGSVQPQQLP, 0
LGQQQPFPPQQPYPQPQPFP, 0
LHQQQKQQQQPSSQVSFQQP, 0
LLQELCCQHLWQIPEQSQCQ, 0
LQQYPLGQGSFRPSQQNPQA, 0
PQPFRPQQPYPQPQPQYSQP, 0
PQPQPQYSQPQQPISQQQQQ, 0
PSSQVSFQQPLQQYPLGQGS, 0
QFEEIRNLALQTLPAMCNVY, 0
QNPSQQQPQEQVPLVQQQQF, 0
QPYPQPQPFPSQQPYLQLQP, 0
QQLIFCMDVVLQQHNIAHGR, 0
QTLPAMCNVYIPPYCTIAPF, 0
SQQPYLQLQPFPQPQLPYSQ, 0
VRVPVPQLQPQNPSQQQPQE, 0
DVKFPGGGQIVGGVYLLPRR, 0
GPGEGAVQWMNRLIAFASRG, 0
NFISGIQYLAGLSTLPGNPA, 0
KYKIAGGIAGGLALL, 0
MNYYGKQENWYSLKK, 0
MRKLAILSVSSFLFV, 0
KTAVQMAVFIHNFKR, 0
HQAISPRTLNSPAIF, 0
KILEPGPGPGFRKYT, 0
PRTLNGPGPGSPAIF, 0
AAAAAVAAEAY, 0
CDGERPTLAFLQDVM, 0
DMTPADALDDFDL, 0
EEDIEIIPPIQEEEY, 0
FESTGNLIAPEYGFKISY, 0
FVNQHLCGSHLVEAL, 0
GVAGLLVALAV, 0
GVTYEIDLTNKN, 0
IARAKMFPAVAEK, 0
IDVWLGGLAENFLPY, 0
IEKKIAKMEKASY, 0
KLPKPPKPVSKMRMATPLL, 0
KPLLIAEDVEGEY, 0
LCQVFADATPTGWGL, 0
LEDARRLKAIYEK, 0
LLDILDTAGLEEYSAMRD, 0
MSSGSFINISV, 0
PATLIKAIDGDTVKLMYKGQ, 0
TPTEKDEYCARVNH, 0
VGPLTVNEKRRLKLI, 0
YAHAAHAAHAAHAAHAA, 0
YARFQRQTTLKAAA, 0
YARFQSQTTLKQKT, 0
YPFIEQEGPEFFDQE, 0
YQSYGPSGQYTHEFD, 0
AAEWDRVHPVHAG, 0
AEWDRVHPVHAGP, 0
EVIPMFSALSEGA, 0
LNKIVRMYSPTSI, 0
PEVIPMFSALSEG, 0
PIVQNIQGQMVHQ, 0
QEQIGWMTNNPPI, 0
TSTLQEQIGWMTN, 0
DTEVHNVWATQACVPTDPNP, 0
LLKYRAREPVTKAEMLGSVVGNWQ, 0
LTQYFVQENYLEYRQVPG, 0
AENVKPPKVDPATYG, 0
ENEYATGAVRPFQAA, 0
FENLVAENVKPPKVD, 0
FNQMIFVSSIFISFY, 0
HFFLFLLYILFLVKM, 0
HFNMLKNKMQSSFFM, 0
KCLVISQVSNSDSYK, 0
KNHVLFLQMMNVNLQ, 0
LDIYQKLYIKQEEQK, 0
LFLLYILFLVKMNAL, 0
LKELIKVGLPSFENL, 0
LYYLFNQHIKKELYH, 0
MIMIKFMGVIYIMII, 0
MTLYQIQVMKRNQKQ, 0
NHLINTPKIMPHHII, 0
NVNLQKQLLTNHLIN, 0
NYELSKKAVIFTPIY, 0
QKILIKIPVTKNIIT, 0
QKKYIYNLIMNTQNK, 0
QKQLLTNHLINTPKI, 0
QKQVQMMIMIKFMGV, 0
SAFLESQSMNKIGDD, 0
SKIMKLPKLPISNGK, 0
SMEYKKDFLITARKP, 0
VLFLQMMNVNLQKQL, 0
YEALIKLLPFSKRIR, 0
WIILGLNKIVRM, 0
ILGLNKIVRMY, 0
ITVHTGDQHQVGNET, 0
VHTGDQHQVGNETQG, 0
AIFVHGPTTVESHGN, 0
GLDFNEMILLTMKNK, 0
AIGIITLYLGAVVQA, 0
LTFLAVGGVLLFLSV, 0
AVGGVLLFLSVNVHA, 0
ANKIVYTVKVEPHTG, 0
TVKVEPHTGDYVAAN, 0
PTIDVKMMNMEAANL, 0
KMMNMEAANLAEVRS, 0
TFKNAHAKKPEVVVL, 0
VSWVMKIGIGVLLTW, 0
KIGIGVLLTWIGLNS, 0
TQGLLGALLLWMGIN, 0
GALLLWMGINARDRS, 0
ARDRSIALTFLAVGG, 0
MYVGGVEHRLEAACNWTRGE, 0
TDATSILGIGTVLDQAETAG, 0
LTTSQTLLFNILGGWVAAQL, 0
SVGLGKVLIDILAGYGAGVA, 0
GEVPSTEDLVNLLPAILSPG, 0
SDGSWSTVSSEANAEDVVCC, 0
VTPCAAEEQKLPINALSNSL, 0
PARLIVFPDLGVR, 0
VYYLTRDPTTPLARAAWETA, 0
QLQPSLQTGSEELRSLY, 0
PVGEIYKRWIILGLNKIV, 0
NANPDCKTILKALGPAA, 0
YKAAVDLSHFLKEKGGL, 0
EEREVLMWKFDSALARKH, 0
EHREVLQWKFDSQLARRH, 0
SFFELDRWEKIRLRPGGK, 0
EEYVEIRQVGDFH, 0
WTGALVTPCAAEEQK, 0
GYKVLVLNPSV, 0
DYDVVYLKPLAGMYK, 0
ENITSGFLGPLLVLQ, 0
TIPQSLDSWWTSLNF, 0
TSLNFLGGSPVCLGQ, 0
PICPGYRWMCLRRFI, 0
YRWMCLRRFIIFLFI, 0
GMLPVCPLIPGSTTT, 0
WLSLLVPFVQWFVGL, 0
RDGVRRPQKRPSCIGCKGT, 0
RPFFHPVGEADYFEYHQEGGPDGEPD, 0
DGGRRKKGGWFGKHRGQGGSNP, 0
LPPWFPPMVEGAAAEGDDG, 0
EHDLERGPPGPRRPP, 0
AILIWMYYHGQRHSDEH, 0
SGHESDSNSNEGRHHLLVSGAGDGPPL, 0
HDPLPHSPSDSAGND, 0
DPHLPTLLLGSSGSGGDDDDPHGPVQLSYYD, 0
MGSLEMVPMGAGPPSPGGDP, 0
EDPYWGNGDRHSDYQPLGTQDQSLY, 0
VSTVVTATGLALSLLL, 0
LTEWGSGNRTYGPVFMCL, 0
IIYPGTLWCGHGNKSSGP, 0
GTLWCGHGNKSSGPNELG, 0
CGHGNKSSGPNELGRFKH, 0
ACCRTHDMCPDVMSAGES, 0
THDMCPDVMSAGESKHGL, 0
CPDVMSAGESKHGLTNTA, 0
MSAGESKHGLTNTASHTR, 0
ESKHGLTNTASHTRLSCD, 0
GLTNTASHTRLSCDCDDK, 0
TASHTRLSCDCDDKFYDC, 0
TRLSCDCDDKFYDCLKNS, 0
CDCDDKFYDCLKNSADTI, 0
DKFYDCLKNSADTISSYF, 0
KLEHPVTGCGERTEGRCL, 0
PVTGCGERTEGRCLHYTV, 0
CGERTEGRCLHYTVDKSK, 0
TEGRCLHYTVDKSKPKVY, 0
CLHYTVDKSKPKVYQWFD, 0
TVDKSKPKVYQWFDLRKY, 0
RFKHTDACCRTHD, 0
FKHTDACCRTHDM, 0
SSYFVGKMYFNLI, 0
SYFVGKMYFNLID, 0
YFVGKMYFNLIDT, 0
FVGKMYFNLIDTK, 0
VGKMYFNLIDTKC, 0
GKMYFNLIDTKCY, 0
FNLIDTKCYKLEH, 0
ENGSMRVFVDVIRALD, 0
FENDEHIILYLVNFDK, 0
DRPFQLFEFYAREPDV, 0
SPEIKEEFVKIVQKRG, 0
EFVKIVQKRGIVKENI, 0
VKIVQKRGIVKENIID, 0
IVQKRGIVKENIIDLT, 0
QKRGIVKENIIDLTKI, 0
RGIVKENIIDLTKIDR, 0
KENIIDLTKIDRCFQL, 0
IDLTKIDRCFQLRGNG, 0
DKFKIFEAAFSES, 0
VKYAVFEAALTKA, 0
AGDLLAIETDKATI, 0
LKAMTADQEVPEKPDS, 0
DQEVPEKPDSVTPMIL, 0
DSVTPMILKAQKGGNL, 0
GGNLEAKITMLTNGQC, 0
QNITVVLHKTSEPGKY, 0
ITVVLHKTSEPGKYTA, 0
PSPVRDHYILYCEGEL, 0
RDHYILYCEGELHGRQ, 0
EGELHGRQIRMAKLLG, 0
RQIRMAKLLGRDPEQS, 0
AKGLNQEILELAQSET, 0
NQEILELAQSETCSPG, 0
EILELAQSETCSPGGQ, 0
LDGALKAKQSAESKLEG, 0
LDSQLNRLKSLTDDLQR, 0
RLKSLVNDLTDKNNLLE, 0
NNEVLRLADELRQEQGN, 0
FERQYKELQTQAEDDRR, 0
AERTVTVRRVGPGGRAV, 0
IGGWLLLEPWISPSV, 0
LNHVRIPIGYWAVNP, 0
VNPIEGEPYVQGQLD, 0
GHRGAINWQKGDTIK, 0
DASLPPRTWNGFLAP, 0
KTYKNVYIDTYHN, 0
APYHFDLSGHAFGSMAKKGE, 0
YKTIAYDEEARR, 0
YLDNIKDNVGKMED, 0
SQDLELSWNLNGLQADLSS, 0
ERFAVNPGLLETSEGCR, 0
RQANFLGKIWPSHKGR, 0
ERFALNPSLLETTEGCQQI, 0
KFDSQLARRHMARELH, 0
TFALWRVSAEEY, 0
KHTDACCRTHDMCPDVMS, 0
SSGPNELGRFKHT, 0
SGPNELGRFKHTD, 0
ELGRFKHTDACCR, 0
LGRFKHTDACCRT, 0
ADTISSYFVGKMY, 0
DTISSYFVGKMYF, 0
TISSYFVGKMYFN, 0
ISSYFVGKMYFNL, 0
NLIDTKCYKLEHP, 0
LIDTKCYKLEHPV, 0
IDTKCYKLEHPVT, 0
DTKCYKLEHPVTG, 0
CYKLEHPVTGCGE, 0
PHHTALRQAILCWGELMTLA, 0
LERFAVNPGLL, 0
GIQYLAGLSTLPGNPAIASL, 0
DCLKNSADTISSYFVGKM, 0
GPNELGRFKHTDA, 0
PNELGRFKHTDAC, 0
TKCYKLEHPVTGC, 0
KCYKLEHPVTGCG, 0
FYKTLRAEQASQE, 0
RFYKTLRAEQAS, 0
