# Supplementary material for: On Evaluating MHC-II Binding Peptide Prediction Methods
Source: PLoS One. 2008 Sep 24;3(9):e3268. doi: 10.1371/journal.pone.0003268 (PMC2533399; doi:10.1371/journal.pone.0003268)
Supplement: Dataset S3 — Datasets derived from IEDB database (0.26 MB ZIP) [file pone.0003268.s004.zip › IEDB/SRDS3/HLA-DRB1-0802.arff]

@relation HLA-DRB1-0802
@attribute Seq string
@attribute class {0,1}
@data
PHHTALRQAILCWGELMTLA, 1
AGFFLLTRILTIPQS, 1
LVPFVQWFVGLSPTV, 1
RHYLHTLWKAGILYK, 1
KQAFTFSPTYKAFLC, 1
AANWILRGTSFVYVP, 1
LTSQFFLPALPVFTWL, 1
GEGAVQWMNRLIAFASRGNHV, 1
NFISGIQYLAGLSTLPGNPA, 1
KYKIAGGIAGGLALL, 1
EKVYLAWVPAHKGIG, 1
KRWIILGLNKIVRMY, 1
KVYLAWVPAHKGIGG, 1
QKQITKIQNFRVYYR, 1
WEFVNTPPLVKLWYQ, 1
KILEPFRKYTAFTIP, 1
IEKKIAKMEKASY, 1
PPLYATGRLSQAQLMPSPPM, 1
YARFQSQTTLKQKT, 1
ESEFQAALSRKVAKL, 1
GVIYIMIISKKMMRK, 1
HFNMLKNKMQSSFFM, 1
ILFLVKMNALRRLPV, 1
KKNIIALLIIPPKIH, 1
KSKFNILSSPLFNNF, 1
LLKIWKNYMKIMNHL, 1
MNALRRLPVICSFLV, 1
MTLYQIQVMKRNQKQ, 1
NYELSKKAVIFTPIY, 1
PATYGIIVPVLTSLF, 1
QKQVQMMIMIKFMGV, 1
SKIMKLPKLPISNGK, 1
YEALIKLLPFSKRIR, 1
YILLKKILSSRFNQM, 1
RQANFLGKIWPSSKGR, 1
KFDSALARKHIARELH, 1
PEREVLVWKFDSRLAFHH, 1
CGKYLFNWAVRTKLKLTPIA, 1
GLAYKFVVPGAATPY, 1
KSKYKLATSVLAGLL, 1
LPKPPKPVSKMRMATPLLMQALPM, 1
QYIKANSKFIGITE, 1
GEIYKRWIILGLNKI, 1
PKYVKQNTLKLAT, 1
AAYAAQGYKVLVLNPSVAAT, 1
HNWVNHAVPLAMKLI, 1
WIILGLNKIVRMYSPVSI, 1
GYKVLVLNPSVAATLGFGAY, 1
YVDRFFKTLRAEQATQEV, 1
LQSLTNLLSSNLSWL, 0
SSNLSWLSLDVSAAF, 0
LHLYSHPIILGFRKI, 0
KQCFRKLPVNRPIDW, 0
GRHLIFCHSKRKCDELATKL, 0
SVIDCNTCVTQTVDFSLDPT, 0
EPQGSTYAASSATSVD, 0
FATCFLIPLTSQFFLP, 0
IKLPIILAFATCFLIP, 0
IPQEWKPAITVKVLPA, 0
LAAIIFLFGPPTALRS, 0
LWWSTMYLTHHYFVDL, 0
NLSNVLATITTGVLDI, 0
NVKYLVIVFLIFFDL, 0
QEIDPLSYNYIPVNSN, 0
RVYQEPQVSPPQRAET, 0
SSIIFGAFPSLHSGCC, 0
THHYFVDLIGGAMLSL, 0
VVFPASFFIKLPIILA, 0
MNYYGKQENWYSLKK, 0
FRKYTAFTIPSINNE, 0
HSNWRAMASDFNLPP, 0
KTAVQMAVFIHNFKR, 0
QGQMVHQAISPRTLN, 0
SPAIFQSSMTKILEP, 0
HQAISPRTLNSPAIF, 0
KILEPGPGPGFRKYT, 0
PRTLNGPGPGSPAIF, 0
AAAAAVAAEAY, 0
CDGERPTLAFLQDVM, 0
DMTPADALDDFDL, 0
DSNIMNSINNVMDEIDFFEK, 0
EEDIEIIPPIQEEEY, 0
FESTGNLIAPEYGFKISY, 0
FGYRKPLDNIKDNVGKMEDYIKK, 0
FVNQHLCGSHLVEAL, 0
GVAGLLVALAV, 0
GVTYEIDLTNKN, 0
IARAKMFPAVAEK, 0
IDVWLGGLAENFLPY, 0
KLPKPPKPVSKMRMATPLL, 0
KPLLIAEDVEGEY, 0
LCQVFADATPTGWGL, 0
LEDARRLKAIYEK, 0
LLDILDTAGLEEYSAMRD, 0
LTEWTSSNVMEERY, 0
MSSGSFINISV, 0
TPTEKDEYCARVNH, 0
YKTIAFDEEARR, 0
YPFIEQEGPEFFDQE, 0
YQSYGPSGQYTHEFD, 0
DTEVHNVWATQACVPTDPNP, 0
PKISFEPIPIHYCAPAGFAI, 0
VWGIKQLQARVLAVERYLKD, 0
LTQYFVQENYLEYRQVPG, 0
AENVKPPKVDPATYG, 0
ALLIIPPKIHISIEL, 0
ENEYATGAVRPFQAA, 0
FENLVAENVKPPKVD, 0
FIHFFTWGTMFVPKY, 0
FKKLKNHVLFLQMMN, 0
FNQMIFVSSIFISFY, 0
HFFLFLLYILFLVKM, 0
KCLVISQVSNSDSYK, 0
KNHVLFLQMMNVNLQ, 0
LCNFKKNIIALLIIP, 0
LDIYQKLYIKQEEQK, 0
LFLLYILFLVKMNAL, 0
LKELIKVGLPSFENL, 0
LYYLFNQHIKKELYH, 0
MIMIKFMGVIYIMII, 0
NHLINTPKIMPHHII, 0
NVNLQKQLLTNHLIN, 0
QKILIKIPVTKNIIT, 0
QKKYIYNLIMNTQNK, 0
QKQLLTNHLINTPKI, 0
SAFLESQSMNKIGDD, 0
SMEYKKDFLITARKP, 0
VLFLQMMNVNLQKQL, 0
YGIIVPVLTSLFNKV, 0
KFDSQLARRHMARELH, 0
QLQPSLQTGSEELRSLY, 0
NANPDCKTILKALGPAA, 0
GRPGNFLQSRPEPTA, 0
YKAAVDLSHFLKEKGGL, 0
EEREVLMWKFDSALARKH, 0
EHREVLQWKFDSQLARRH, 0
SFFELDRWEKIRLRPGGK, 0
EEYVEIRQVGDFH, 0
WTGALVTPCAAEEQK, 0
LMAFTAAVTS, 0
TPAETTVRLRAYMNTPGLPV, 0
ENLPYLVAYQATVCARAQAP, 0
KGGRKPARLIVFPDLGVRVC, 0
AYAAQGYKVLVLNPSVAA, 0
VGPLTVNEKRRLKLI, 0
AGLLGNVSTVLLGGV, 0
LVNLLIFHINGKIIK, 0
MRKLAILSVSSFLFV, 0
SSVFNVVNSSIGLIM, 0
VKNVIGPFMKAVCVE, 0
SQDLELSWNLNGLQADLSS, 0
IFSKASDSLQLVFGIE, 0
YFFPVIFSKASDSLQL, 0
ASRELERFALNPSLL, 0
ERFALNPSLLETTEGCQQI, 0
SLYNTVATLYCVHQRIDV, 0
TFALWRVSAEEY, 0
