# Supplementary material for: On Evaluating MHC-II Binding Peptide Prediction Methods
Source: PLoS One. 2008 Sep 24;3(9):e3268. doi: 10.1371/journal.pone.0003268 (PMC2533399; doi:10.1371/journal.pone.0003268)
Supplement: Dataset S3 — Datasets derived from IEDB database (0.26 MB ZIP) [file pone.0003268.s004.zip › IEDB/SRDS3/HLA-DRB5-0101.arff]

@relation HLA-DRB5-0101
@attribute Seq string
@attribute class {0,1}
@data
RHYLHTLWKAGILYK, 1
KQAFTFSPTYKAFLC, 1
ILMQYIKANSKFI, 1
CADARMYGVLPWNAFPGKVC, 1
TGTEKLIETYFSKNYQDYEY, 1
KPVSQMRMATPLLMRPM, 1
YSGPLKAEIAQRLEDV, 1
HPPHIEIQMLKNGKKI, 1
IQMLKNGKKIPKVEMS, 1
IYSKYGGTEIKYNGE, 1
AAYAAQGYKVLVLNPSVAAT, 1
FATCFLIPLTSQFFLP, 1
IPQEWKPAITVKVLPA, 1
LTSQFFLPALPVFTWL, 1
RVYQEPQVSPPQRAET, 1
VKNVIGPFMKAVCVE, 1
VVFPASFFIKLPIILA, 1
GEGAVQWMNRLIAFASRGNHV, 1
KYKIAGGIAGGLALL, 1
LVNLLIFHINGKIIKNS, 1
MNYYGKQENWYSLKK, 1
EKVYLAWVPAHKGIG, 1
GEIYKRWIILGLNKI, 1
HSNWRAMASDFNLPP, 1
KVYLAWVPAHKGIGG, 1
QGQMVHQAISPRTLN, 1
QKQITKIQNFRVYYR, 1
WEFVNTPPLVKLWYQ, 1
KILEPFRKYTAFTIP, 1
VWGIKQLQARVLAVERYLKD, 1
ESEFQAALSRKVAKL, 1
FKKLKNHVLFLQMMN, 1
GVIYIMIISKKMMRK, 1
HFNMLKNKMQSSFFM, 1
ILFLVKMNALRRLPV, 1
KKNIIALLIIPPKIH, 1
KSKFNILSSPLFNNF, 1
LLKIWKNYMKIMNHL, 1
MTLYQIQVMKRNQKQ, 1
PATYGIIVPVLTSLF, 1
QKILIKIPVTKNIIT, 1
QKKYIYNLIMNTQNK, 1
SAFLESQSMNKIGDD, 1
SMEYKKDFLITARKP, 1
YEALIKLLPFSKRIR, 1
YGIIVPVLTSLFNKV, 1
YILLKKILSSRFNQM, 1
EYLNKIQNSLSTEWSPCSVT, 1
RQANFLGKIWPSHKGR, 1
KENIKYEVAIFVHGP, 1
GLDFNEMILLTMKNK, 1
EMILLTMKNKAWMVH, 1
SGIDTNAYYVMTVGT, 1
NAYYVMTVGTKTFLV, 1
TVGTKTFLVHREWFM, 1
KMMNMEAANLAEVRS, 1
EAANLAEVRSYCYLA, 1
LLVTFKNAHAKKPEV, 1
TFKNAHAKKPEVVVL, 1
SLGKMVHQIFGSAYT, 1
VHQIFGSAYTALFSG, 1
GSAYTALFSGVSWVM, 1
ALFSGVSWVMKIGIG, 1
GALLLWMGINARDRS, 1
WMGINARDRSIALTF, 1
MYVGGVEHRLEAACNWTRGE, 1
LGALTGTYVYNHLTPLRDWA, 1
PAEILRKSRRFAQALPVW, 1
LPINALSNSLLRHHNLVYST, 1
KPARLIVFPDLGVRVC, 1
QCCDLDPQARVAIKSLTERL, 1
EHREVLQWKFDSQLARRH, 1
ENLPYLVAYQATVCARAQAP, 1
DYDVVYLKPLAGMYK, 1
NPKFENIAEGLRALLARSHVERTTDE, 1
KTSLYNLRRGTALAIPQCRLTPLSRL, 1
PQCRLTPLSRLPFGMAPGPGPQPG, 1
AILIWMYYHGQRHSDEH, 1
VSTVVTATGLALSLLL, 1
VLVMLVLLILAYRRRWRRLTV, 1
GGSILQTNFKSLSSTEF, 1
ISKISGEWYSIFLASD, 1
EKIEENGSMRVFVDVI, 1
FENDEHIILYLVNFDK, 1
SPEIKEEFVKIVQKRG, 1
EFVKIVQKRGIVKENI, 1
IVQKRGIVKENIIDLT, 1
QKRGIVKENIIDLTKI, 1
GPNELGRFKHTDACCRTH, 1
LGRFKHTDACCRTHDMCP, 1
ESKHGLTNTASHTRLSCD, 1
GLTNTASHTRLSCDCDDK, 1
TISSYFVGKMYFNLIDTK, 1
NLIDTKCYKLEHPVTGCG, 1
TKCYKLEHPVTGCGERTE, 1
CGERTEGRCLHYTVDKSK, 1
GKWYLKAMTADQEVPE, 1
PGKYTAYEGQRVVFIQ, 1
GQRVVFIQPSPVRDHY, 1
RQIRMAKLLGRDPEQS, 1
EDFREFSRAKGLNQEI, 1
FREFSRAKGLNQEILE, 1
TESHVKISRTIYRGVSP, 1
SRTIYRGVSPSTTRLES, 1
LDGALKAKQSAESKLEG, 1
LDSQLNRLKSLTDDLQR, 1
YEAQILNYSKAKSSLES, 1
NSELIRRAKAAESLASD, 1
AERTVTVRRVGPGGRAV, 1
TEDDFKNIAAAGLNHV, 1
IDQHVKLACSLPHGRL, 1
PHHTALRQAILCWGELMTLA, 1
AVPVYIYFNTWTTCQSIAFP, 1
FYYTTGAVRQIFGDYKTTICG, 1
LYGALLLAEGFYTTGAVRQI, 1
MAATYNFAVLKLMGRFTKF, 1
WTTCQSIAFPSKTSASIGSL, 1
YLPKPPKPVSKLRLATPLLLQALPL, 1
QYIKANSKFIGITE, 1
GLAYKFVVPGAATPY, 1
KSKYKLATSVLAGLL, 1
KRWIILGLNKIVRMY, 1
PEKEVLVWKFDSRLAFHH, 1
KFDSRLAFHHMARELH, 1
GIQYLAGLSTLPGNPAIASL, 1
KYLFNWAVRTKLKLTPIA, 1
TMTPSGLVIPENAKE, 1
TVDKSKPKVYQWFDLRKY, 1
RCLHYTVDKSKPK, 1
KQTLIAIHTLAIRYA, 1
LIAIHTLAIRYANRT, 1
QTLIAIHTLAIRYAN, 1
FLRRIRPKLK, 1
LPKPPKPVSKMRMATPLLMGALPM, 1
HNWVNHAVPLAMKLI, 1
CLHYTVDKSKPKVYQWFD, 1
MYFNLIDTKCYKL, 1
WIILGLNKIVRMYSPTSI, 1
MTPSGLVIPENAKEK, 1
KMYFNLIDTKAYK, 1
IPENAKEKPQEGT, 1
FYKTLRAEQASQE, 1
YVDRFFKTLRAEQATQDV, 1
GLVIPENAKEKPQEG, 1
PSGLVIPETAKEKP, 1
PKYVKQNTLKLAT, 1
KIFKLGGRDSRSGS, 1
AGFFLLTRILTIPQS, 0
LVPFVQWFVGLSPTV, 0
VGPLTVNEKRRLKLI, 0
LQSLTNLLSSNLSWL, 0
LHLYSHPIILGFRKI, 0
KQCFRKLPVNRPIDW, 0
AANWILRGTSFVYVP, 0
KAERADLIAYLKQATAK, 0
LRRIRPKLK, 0
AEFQMTFHLFIAAFVGAAAT, 0
CLGKWLGHPDKFVGITYALT, 0
FGDYKTTICGKGLSATVTGG, 0
FSKNYQDYEYLINVIHAFQY, 0
GSNLLSICKTAEFQMTFHLF, 0
IAAFVGAAATLVSLLTFMIA, 0
KFVGITYALTVVWLLVFACS, 0
LINVIHAFQYVIYGTASFFF, 0
LVSLLTFMIAATYNFAVLKL, 0
MGLLECCARCLVGAPFASLV, 0
PWNAFPGKVCGSNLLSICKT, 0
QAHSLERVCHCLGKWLGHPD, 0
SKTSASIGSLCADARMYGVL, 0
VIYGTASFFFLYGALLLAEG, 0
VVWLLVFAACSAVPVYIYFNT, 0
DIEKKIAKMEKASSVFNVVNS, 0
ACRVKHDSMAEPKTVY, 0
ACRVNHVTLSQPKIVK, 0
ASMAEPKTVYWDRDM, 0
CYVSGFHPSDIEVDLL, 0
CYVTQFHPPHIEIQML, 0
GERIEKVEHSDLSFSY, 0
GKKIPKVEMSDMSFSK, 0
HPAENGKSNFLNCYVS, 0
HPPENGKPNILNCYVT, 0
HPSDIEVDLLKDGERI, 0
KPNILNCYVTQFHPPH, 0
KSNFLNCYVSGFHPSD, 0
SFSKDWSFYILAHTEF, 0
SFSNDWSFYLLYYTEF, 0
SFYILAHTEFTPTETD, 0
SFYLLYYTEFTPTEKD, 0
TEKDEYACRVNHVTLS, 0
TETDTYACRVKHDSMA, 0
VDLLKDGERIEKVEHS, 0
VEHSDLSFSNDWSFYL, 0
VEMSDMSFSKDWSFYI, 0
VTLSQPKIVKWDRDM, 0
AKEKPQEGTVVAVGP, 0
DEDGAKRIPVDVSEG, 0
DIVIYSKYGGTEIKY, 0
EAETMTPSGLVIPEN, 0
EDKILVQAGEAETMT, 0
EGTVVAVGPGRWDED, 0
EYLILSARDVLAVVS, 0
GAKRIPVDVSEGDIV, 0
GRWDEDGAKRIPVDV, 0
GTEIKYNGEEYLILS, 0
IKYNGEEYLILSARD, 0
ILVQAGEAETMTPSG, 0
KPLEDKILVQAGEAE, 0
KPQEGTVVAVGPGRW, 0
KYGGTEIKYNGEEYL, 0
NGEEYLILSARDVLA, 0
PENAKEKPQEGTVVA, 0
QAGEAETMTPSGLVI, 0
RIPVDVSEGDIVIYS, 0
SEGDIVIYSKYGGTE, 0
TMTPSGLVIPENAKE, 0
VAKVKIKPLEDKILV, 0
VDVSEGDIVIYSKYG, 0
VGPGRWDEDGAKRIP, 0
VKIKPLEDKILVQAG, 0
VVAVGPGRWDEDGAK, 0
YLILSARDVLAVVSK, 0
GRHLIFCHSKRKCDELATKL, 0
SVIDCNTCVTQTVDFSLDPT, 0
EPQGSTYAASSATSVD, 0
IKLPIILAFATCFLIP, 0
LAAIIFLFGPPTALRS, 0
LVNLLIFHINGKIIK, 0
LWWSTMYLTHHYFVDL, 0
NLSNVLATITTGVLDI, 0
NVKYLVIVFLIFFDL, 0
QEIDPLSYNYIPVNSN, 0
SSIIFGAFPSLHSGCC, 0
THHYFVDLIGGAMLSL, 0
NFISGIQYLAGLSTLPGNPA, 0
VKNVIGPFMKAVCVE, 0
FRKYTAFTIPSINNE, 0
KTAVQMAVFIHNFKR, 0
SPAIFQSSMTKILEP, 0
HQAISPRTLNSPAIF, 0
KILEPGPGPGFRKYT, 0
PRTLNGPGPGSPAIF, 0
AAEWDRVHPVHAG, 0
AEWDRVHPVHAGP, 0
EVIPMFSALSEGA, 0
PEVIPMFSALSEG, 0
PIVQNIQGQMVHQ, 0
QEQIGWMTNNPPI, 0
TSTLQEQIGWMTN, 0
DTEVHNVWATQACVPTDPNP, 0
PKISFEPIPIHYCAPAGFAI, 0
LTQYFVQENYLEYRQVPG, 0
AENVKPPKVDPATYG, 0
ALLIIPPKIHISIEL, 0
ENEYATGAVRPFQAA, 0
FENLVAENVKPPKVD, 0
FIHFFTWGTMFVPKY, 0
FNQMIFVSSIFISFY, 0
HFFLFLLYILFLVKM, 0
KCLVISQVSNSDSYK, 0
KNHVLFLQMMNVNLQ, 0
LCNFKKNIIALLIIP, 0
LDIYQKLYIKQEEQK, 0
LFLLYILFLVKMNAL, 0
LKELIKVGLPSFENL, 0
LYYLFNQHIKKELYH, 0
MIMIKFMGVIYIMII, 0
MNALRRLPVICSFLV, 0
NHLINTPKIMPHHII, 0
NVNLQKQLLTNHLIN, 0
NYELSKKAVIFTPIY, 0
QKQLLTNHLINTPKI, 0
QKQVQMMIMIKFMGV, 0
SKIMKLPKLPISNGK, 0
VLFLQMMNVNLQKQL, 0
ILGLNKIVRMY, 0
QYENLKYTVIITVHT, 0
KYTVIITVHTGDQHQ, 0
ITVHTGDQHQVGNET, 0
VHTGDQHQVGNETQG, 0
YEVAIFVHGPTTVES, 0
AIFVHGPTTVESHGN, 0
TMKNKAWMVHRQWFF, 0
SFSCIAIGIITLYLG, 0
AIGIITLYLGAVVQA, 0
DRSIALTFLAVGGVL, 0
LTFLAVGGVLLFLSV, 0
AVGGVLLFLSVNVHA, 0
ANKIVYTVKVEPHTG, 0
TVKVEPHTGDYVAAN, 0
PTIDVKMMNMEAANL, 0
AEVRSYCYLATVSDL, 0
YCYLATVSDLSTKAA, 0
WNRKELLVTFKNAHA, 0
VSWVMKIGIGVLLTW, 0
KIGIGVLLTWIGLNS, 0
TQGLLGALLLWMGIN, 0
ARDRSIALTFLAVGG, 0
TDATSILGIGTVLDQAETAG, 0
LAGLSTLPGNPAIASL, 0
LTTSQTLLFNILGGWVAAQL, 0
SVGLGKVLIDILAGYGAGVA, 0
GEVPSTEDLVNLLPAILSPG, 0
SDGSWSTVSSEANAEDVVCC, 0
VTPCAAEEQKLPINALSNSL, 0
VYYLTRDPTTPLARAAWETA, 0
RQANFLGKIWPSSKGR, 0
QLQPSLQTGSEELRSLY, 0
PVGEIYKRWIILGLNKIV, 0
NANPDCKTILKALGPAA, 0
GRPGNFLQSRPEPTA, 0
YKAAVDLSHFLKEKGGL, 0
EEREVLMWKFDSALARKH, 0
KFDSALARKHIARELH, 0
SFFELDRWEKIRLRPGGK, 0
ETMTPSGLVIPENAK, 0
VIPENAKEKPQEGTV, 0
EEYVEIRQVGDFH, 0
LMAFTAAVTS, 0
TPAETTVRLRAYMNTPGLPV, 0
DQVHFQPLK, 0
GDKPSLFGQAAAG, 0
RDGVRRPQKRPSCIGCKGT, 0
RPFFHPVGEADYFEYHQEGGPDGEPD, 0
DGGRRKKGGWFGKHRGQGGSNP, 0
FAEVLKDAIKDLVMTKPAPTCNIR, 0
LPPWFPPMVEGAAAEGDDG, 0
EHDLERGPPGPRRPP, 0
IIFIFRRDLLCPLGAL, 0
ALWNLHGQALFLGIVL, 0
SGHESDSNSNEGRHHLLVSGAGDGPPL, 0
HDPLPHSPSDSAGND, 0
DPHLPTLLLGSSGSGGDDDDPHGPVQLSYYD, 0
MGSLEMVPMGAGPPSPGGDP, 0
EDPYWGNGDRHSDYQPLGTQDQSLY, 0
ENGSMRVFVDVIRALD, 0
DRPFQLFEFYAREPDV, 0
VKIVQKRGIVKENIID, 0
RGIVKENIIDLTKIDR, 0
KENIIDLTKIDRCFQL, 0
IDLTKIDRCFQLRGNG, 0
EAEQLRAYLDGTGVE, 0
IIYPGTLWCGHGNKSSGP, 0
GTLWCGHGNKSSGPNELG, 0
CGHGNKSSGPNELGRFKH, 0
NKSSGPNELGRFKHTDAC, 0
KHTDACCRTHDMCPDVMS, 0
ACCRTHDMCPDVMSAGES, 0
THDMCPDVMSAGESKHGL, 0
CPDVMSAGESKHGLTNTA, 0
MSAGESKHGLTNTASHTR, 0
TASHTRLSCDCDDKFYDC, 0
TRLSCDCDDKFYDCLKNS, 0
CDCDDKFYDCLKNSADTI, 0
DKFYDCLKNSADTISSYF, 0
KLEHPVTGCGERTEGRCL, 0
PVTGCGERTEGRCLHYTV, 0
SSYFVGKMYFNLI, 0
SYFVGKMYFNLID, 0
YFVGKMYFNLIDT, 0
FVGKMYFNLIDTK, 0
VGKMYFNLIDTKC, 0
GKMYFNLIDTKCY, 0
YFNLIDTKCYKLE, 0
FNLIDTKCYKLEH, 0
NLIDTKCYKLEHP, 0
LIDTKCYKLEHPV, 0
IDTKCYKLEHPVT, 0
DTKCYKLEHPVTG, 0
TKCYKLEHPVTGC, 0
KCYKLEHPVTGCG, 0
CYKLEHPVTGCGE, 0
YKLEHPVTGCGER, 0
ERTEGRCLHYTVD, 0
RTEGRCLHYTVDK, 0
TEGRCLHYTVDKS, 0
EGRCLHYTVDKSK, 0
GRCLHYTVDKSKP, 0
HYTVDKSKPKVYQ, 0
YTVDKSKPKVYQW, 0
TVDKSKPKVYQWF, 0
VDKSKPKVYQWFD, 0
DKSKPKVYQWFDL, 0
KSKPKVYQWFDLR, 0
SKPKVYQWFDLRK, 0
DTVAVSGKWYLKAMTA, 0
LKAMTADQEVPEKPDS, 0
DQEVPEKPDSVTPMIL, 0
DSVTPMILKAQKGGNL, 0
GGNLEAKITMLTNGQC, 0
EAKITMLTNGQCQNIT, 0
KITMLTNGQCQNITVV, 0
QNITVVLHKTSEPGKY, 0
ITVVLHKTSEPGKYTA, 0
TAYEGQRVVFIQPSPV, 0
PSPVRDHYILYCEGEL, 0
RDHYILYCEGELHGRQ, 0
EGELHGRQIRMAKLLG, 0
MAKLLGRDPEQSQEAL, 0
QEALEDFREFSRAKGL, 0
AKGLNQEILELAQSET, 0
NQEILELAQSETCSPG, 0
EILELAQSETCSPGGQ, 0
TPALGKDTVAVSGKWY, 0
RLKSLVNDLTDKNNLLE, 0
AENNLQITEHKRLQLAN, 0
NNEVLRLADELRQEQGN, 0
FERQYKELQTQAEDDRR, 0
IGGWLLLEPWISPSV, 0
LNHVRIPIGYWAVNP, 0
VNPIEGEPYVQGQLD, 0
GHRGAINWQKGDTIK, 0
DASLPPRTWNGFLAP, 0
KTYKNVYIDTYHN, 0
SKGSSSELSAQQKK, 0
ATGLCFFGVALFCGCGHEAL, 0
KGLSATVTGGQKGRGYRGQH, 0
LFCGCGHEALTGTEKLIETY, 0
LVGAPFASLVATGLCFFGVA, 0
QKGRGSRGQHQAHSLERVCH, 0
HTEFTPTETDTYACRV, 0
IQKTPQIQVYSRHPPE, 0
IQVYSRHPAENGKSNF, 0
AGLLGNVSTVLLGGV, 0
MRKLAILSVSSFLFV, 0
SSVFNVVNSSIGLIM, 0
IFSKASDSLQLVFGIE, 0
YFFPVIFSKASDSLQL, 0
ERFAVNPGLLETSEGCR, 0
RFYKTLRAEQAS, 0
SMSYSWTGALVTPCAAEEQK, 0
PARLIVFPDLGVR, 0
ERFALNPSLLETTEGCQQI, 0
PSGLVIPDNAKEKPQ, 0
TFALWRVSAEEY, 0
AYAAQGYKVLVLNPSVAA, 0
KPSLFGQAAAGDK, 0
ADTISSYFVGKMY, 0
DTISSYFVGKMYF, 0
TISSYFVGKMYFN, 0
ISSYFVGKMYFNL, 0
YGGFLRRIR, 0
LNKIVRMYSPTSI, 0
NKIVRMYSPTSIL, 0
SLYNTVATLYCVHQRIEV, 0
DCLKNSADTISSYFVGKM, 0
PKYVKQNTLKLAT, 0
GYKVLVLNPSVAAT, 0
ASRELERFAVNPGLL, 0
ANSKFIGITELKK, 0
QYIKANSKFIGITE, 0
QVHFQPLAAKAAAAS, 0
KQNTLKLATGMR, 0
NKALELFRKDIA, 0
GACPKYVKQN, 0
ILMQYIKANS, 0
ALELFRKDIAAKYKELGY, 0
