# Supplementary material for: On Evaluating MHC-II Binding Peptide Prediction Methods
Source: PLoS One. 2008 Sep 24;3(9):e3268. doi: 10.1371/journal.pone.0003268 (PMC2533399; doi:10.1371/journal.pone.0003268)
Supplement: Dataset S3 — Datasets derived from IEDB database (0.26 MB ZIP) [file pone.0003268.s004.zip › IEDB/UPDS/HLA-DRB1-0301.arff]

@relation HLA-DRB1-0301
@attribute Seq string
@attribute class {0,1}
@data
KSKKHMDLDGEMMMAKKLKD, 1
KSKKHMIHDGEKKKIKKLKD, 1
KMNMHLENVPWIMNKQNLFK, 1
KMNMHMENVPWIVKNQNLFK, 1
KMNMHMENVPYIVKNQNLFK, 1
KMNMHMENVPYIMKNQNLFK, 1
VGPLTVNEKRRLKLI, 1
ESRLVVDFSQFSRGN, 1
SSNLSWLSLDVSAAF, 1
LCQVFADATPTGWGL, 1
NNIPSRYNLYDKMLDLDDL, 1
FNNIPSRYNLYDKMLELDD, 1
DPIELNATLSAVA, 1
ALELFRKDIAAKYELGY, 1
DTPYLDITYHFVMQRLPL, 1
ELFRKDIAAKYEGY, 1
NKALEFRKDIAAKYK, 1
NKALELFRKDIAAKYKEGY, 1
YKTIAYDEEARR, 1
FYYTTGAVRQIFGDYKTTICG, 1
KPVSQMRMATPLLMRPM, 1
LPKPPKPVSKMRMATPLLMGALPM, 1
LPKPPKPVSKMRMATPLLMGALPM, 1
GDVVAVVDIKEKRKDKWIELK, 1
GDVVAVVDIKRKGKDKWIELK, 1
NKALELFEKDIAAKYKEGY, 1
NKALELFIKDIAAKYKEGY, 1
NKALELFKKDIAAKYKEGY, 1
NKALELFREDIAAKYKEGY, 1
NKALELFRIDIAAKYKEGY, 1
NKALELFRKDIAAKAKEGY, 1
NKALELFRKDIAARYKEGY, 1
NKALELFRKDIKAKYKEGY, 1
NKALELFRKDLAAKYKEGY, 1
NKALELFRRDIAAKYKEGY, 1
LPKPPKPVSKMRMATPLLMQALPM, 1
KRWIILGLNKIVRMY, 1
KPVSKMRMATPLLMQALP, 1
LCQVFADATPTGWGL, 1
LCQVFADATPTGWGL, 1
PATLIKAIDGDTVKLMYKGQ, 1
PATLIKAIDGDTVKLMYKGQ, 1
VGPLTVNEKRRLKLI, 1
VGPLTVNEKRRLKLI, 1
YKTIAFDEEARR, 1
YKTIAFDEEARR, 1
YKTIAFDEEARR, 1
EYLNKIQNSLSTEWSPCSVT, 1
PKYVKQNTLKLAT, 1
PKSVKQNTLKLAT, 1
KIFKLGGRDSRSGS, 1
AIFKLGGRDSRSGS, 1
KAFKLGGRDSRSGS, 1
KIAKLGGRDSRSGS, 1
KIFALGGRDSRSGS, 1
KIFKAGGRDSRSGS, 1
KIFKLGGADSRSGS, 1
KIFKLGGRASRSGS, 1
KIFKLGGRDARSGS, 1
KIFKLGGRDSASGS, 1
KIFKLGGRDSRAGS, 1
KIFKLGGRDSRSGA, 1
KENIKYEVAIFVHGP, 1
EMILLTMKNKAWMVH, 1
TMKNKAWMVHRQWFF, 1
SGIDTNAYYVMTVGT, 1
NAYYVMTVGTKTFLV, 1
PTIDVKMMNMEAANL, 1
YCYLATVSDLSTKAA, 1
WNRKELLVTFKNAHA, 1
WMGINARDRSIALTF, 1
SVGLGKVLIDILAGYGAGVA, 1
PAEILRKSRRFAQALPVW, 1
LPINALSNSLLRHHNLVYST, 1
KPARLIVFPDLGVRVC, 1
QCCDLDPQARVAIKSLTERL, 1
VYYLTRDPTTPLARAAWETA, 1
KYLFNWAVRTKLKLTPIA, 1
YVDRFFKTLRAEQATQEV, 1
WIILGLNKIVRMYSPVSI, 1
YVDRFFKTLRAEQATQDV, 1
QLQPSLQTGSEELRSLY, 1
EEREVLMWKFDSALARKH, 1
WIILGLNKIVRMYSPISI, 1
YVDRFFKTLRAEQASQDV, 1
PEREVLVWKFDSRLAFHH, 1
EHREVLQWKFDSQLARRH, 1
GAVQWMNRLIAFASRGNHVS, 1
FFTELDGVRLHRFAPPCKPL, 1
PAEILRKSRRFAQALPVWAR, 1
TVDFSLDPTFTIETITLPQD, 1
AARVTAILSSLTVTQLLRRL, 1
MAKTIAYDEEARRGLERGLN, 1
KKWGAPTITNDGVSIAKEIE, 1
LQVPSPSMGRDIKVQFQSGG, 1
ENLPYLVAYQATVCARAQAP, 1
KGGRKPARLIVFPDLGVRVC, 1
TDVNRYRYSNNYEAIPHIS, 1
MTDVIRYRYSNNYEAESHIS, 1
MTDVIRYRYSNNYEASDHIS, 1
MIKSAFLPTGAFKADRYKSH, 1
MIKAAFLPTGAFKADRYKSH, 1
MIKAAFLPTGAFMADRYKSH, 1
WGEEKRASHTTPVLMEKPYY, 1
YSEMKRASLTTPVLKEMPWY, 1
YSEMKRASLTTPVLKEKPYY, 1
DAEVAGTQYRLPSGKCPVF, 1
DAEVAGTQWFDPSGKSPVFG, 1
DAEVAGTQYFHPSGKSPVFG, 1
MLNISQHQCVKKQCPQNSY, 1
MLNISMLQTVMMMTPQK, 1
KMNMHMENVAWIMKNQNLFK, 1
KMNMHLENVPWIMNKQNLFK, 1
NNNFNNIPSRYNLYDKKLDL, 1
NNIPSRYNLYDKMLDLDDL, 1
FNNIPSRYNLYDKMLPLDD, 1
QIPYNLKIRANELDVLKKLV, 1
QIPYNLKIFAIMLDTHKMLV, 1
EVLYLLDLAGVYRSLKKQLE, 1
DNILVKMFKTNENNDKSELI, 1
DNIHVKMRKVIMNNDKSELI, 1
DQGNCDTSWIFASKYHLETI, 1
GNSITAWIRASKYLLET, 1
DKIKLNAKMNILI, 1
PIYNVLPTTSLVLGKNQTLAT, 1
IIFIFRRDLLCPLGAL, 1
VLVMLVLLILAYRRRWRRLTV, 1
TASHTRLSCDCDDKFYDC, 1
TRLSCDCDDKFYDCLKNS, 1
YFVGKMYFNLIDTKCYKL, 1
KMYFNLIDTKCYKLEHPV, 1
DTVAVSGKWYLKAMTA, 1
KITMLTNGQCQNITVV, 1
KQTLIAIHTLAIRYA, 1
IKQTLIAIHTLAIRYANRTDV, 1
PRYISLIPVNVVAD, 0
VAFRAGLVMEAGSKVT, 0
ADLVPTATLLDTY, 0
EGVVLLLVGALVL, 0
APYHFDLSGHAFGSMAKKGE, 0
DALESIMTTKSVSFR, 0
DIAAKYKEGY, 0
DIEKKIAKMEKASSVFNVVNS, 0
DNVLDHLTGRSC, 0
EFVVEFDLPGIKA, 0
ESWGAVWRIDTPDKLTGPFT, 0
EVWREEAYHAADIKD, 0
FNNFTVSFWLRVPKVSASHLEQY, 0
FRKDIAAKYEGY, 0
GDVVAVVDIKEKGKDKWIELK, 0
KDIAAKYKEGY, 0
LFRKDIAAKYKEGY, 0
LYIKANSKFIGITE, 0
NGQIGNDPNRDIL, 0
NKAELFRKDIAAKY, 0
NKALEFRKIDAA, 0
NKALEFRKIDAAK, 0
NKALELFRKDIA, 0
NYIKANSKFIGITE, 0
PHHTALRQAILCWGELMTLA, 0
PKYVKQNTLKLAT, 0
PLGFFPDHQLDPAFGANSNNPDWDFNP, 0
PLKAEIAQRLEDV, 0
QEIKANSKFIGITE, 0
QFIKANSKFIGITE, 0
QSIKANSKFIGITE, 0
QYIIANSKFIGITE, 0
QYIKAASKFIGITE, 0
QYIKALSKFIGITE, 0
QYIKANAKFIGITE, 0
QYIKANQKFIGITE, 0
QYIKANSEFIGITE, 0
QYIKANSKEIGITE, 0
QYIKANSKFIAITE, 0
QYIKANSKFIGIFE, 0
QYIKANSKFIGIKE, 0
QYIKANSKFIGISE, 0
QYIKANSKFIGITD, 0
QYIKANSKFIGITE, 0
QYIKANSKFIGITE, 0
QYIKANSKFIGITK, 0
QYIKANSKFIGITV, 0
QYIKANSKFIGLTE, 0
QYIKANSKFIGQTE, 0
QYIKANSKFIGSTE, 0
QYIKANSKFIQITE, 0
QYIKANSKFIYITE, 0
QYIKANSKFKGITE, 0
QYIKANSKFQGITE, 0
QYIKANSKFVGITE, 0
QYIKANSKSIGITE, 0
QYIKANSKYIGITE, 0
QYIKANSRFIGITE, 0
QYIKANSSFIGITE, 0
QYIKANYKFIGITE, 0
QYIKAQSKFIGITE, 0
QYIKFNSKFIGITE, 0
QYIKKNSKFIGITE, 0
QYIKSNSKFIGITE, 0
QYIRANSKFIGITE, 0
QYISANSKFIGITE, 0
QYKKANSKFIGITE, 0
QYQKANSKFIGITE, 0
QYVKANSKFIGITE, 0
RKDIAAKYKEGY, 0
SCFEIKCTKPESCSGEAVTV, 0
TYIKANSKFIGITE, 0
VDAQGTLSKIFKLGGRDSRS, 0
YGSDTITLPCRIKQFINMWQE, 0
YKLNFYDLLRAKL, 0
YLDNIKDNVGKMED, 0
YLLEQKRGRVDNYCRHNYGV, 0
YTLLQAAPALDKLKLTGDEATGANI, 0
ATGLCFFGVALFCGCGHEAL, 0
AVPVYIYFNTWTTCQSIAFP, 0
KGLSATVTGGQKGRGYRGQH, 0
LFCGCGHEALTGTEKLIETY, 0
LVGAPFASLVATGLCFFGVA, 0
LYGALLLAEGFYTTGAVRQI, 0
MAATYNFAVLKLMGRFTKF, 0
QKGRGSRGQHQAHSLERVCH, 0
WTTCQSIAFPSKTSASIGSL, 0
YLPKPPKPVSKLRLATPLLLQALPL, 0
DIEKKIAKMEKASSVFNVVNS, 0
PHHTALRQAILCWGELMTLA, 0
PKYVKQNTLKLAT, 0
QYIKANSKFIGITE, 0
YSGPLKAEIAQRLEDV, 0
GDVEAVVDIKEKGKDKWIELK, 0
GDVLAVVDIKEKGKDKWIELK, 0
GDVRAVVDIKEKGKDKWIELK, 0
GDVVAEVDIKEKGKDKWIELK, 0
GDVVALVDIKEKGKDKWIELK, 0
GDVVARVDIKEKGKDKWIELK, 0
GDVVAVEDIKEKGKDKWIELK, 0
GDVVAVLDIKEKGKDKWIELK, 0
GDVVAVRDIKEKGKDKWIELK, 0
GDVVAVVDEKEKGKDKWIELK, 0
GDVVAVVDIEEKGKDKWIELK, 0
GDVVAVVDIKDKGKDKWIELK, 0
GDVVAVVDIKEEGKDKWIELK, 0
GDVVAVVDIKEKAKDKWIELK, 0
GDVVAVVDIKEKDKDKWIELK, 0
GDVVAVVDIKEKGEDKWIELK, 0
GDVVAVVDIKEKGKDKWIELK, 0
GDVVAVVDIKEKGLDKWIELK, 0
GDVVAVVDIKEKGRDKWIELK, 0
GDVVAVVDIKELGKDKWIELK, 0
GDVVAVVDIKERGKDKWIELK, 0
GDVVAVVDIKLKGKDKWIELK, 0
GDVVAVVDILEKGKDKWIELK, 0
GDVVAVVDIREKGKDKWIELK, 0
GDVVAVVDLKEKGKDKWIELK, 0
GDVVAVVDRKEKGKDKWIELK, 0
GDVVAVVEIKEKGKDKWIELK, 0
GDVVAVVRIKEKGKDKWIELK, 0
GDVVAVVVIKEKGKDKWIELK, 0
GDVVDVVDIKEKGKDKWIELK, 0
GDVVGVVDIKEKGKDKWIELK, 0
GDVVRVVDIKEKGKDKWIELK, 0
NKALELERKDIAAKYKEGY, 0
NKALELFRKAIAAKYKEGY, 0
NKALELFRKDEAAKYKEGY, 0
NKALELFRKDIAAEYKEGY, 0
NKALELFRKDIAAKEKEGY, 0
NKALELFRKDIAAKFKEGY, 0
NKALELFRKDIAAKYKEGY, 0
NKALELFRKDIAAKYREGY, 0
NKALELFRKDIAALYKEGY, 0
NKALELFRKDIAEKYKEGY, 0
NKALELFRKDIAKKYKEGY, 0
NKALELFRKDIALKYKEGY, 0
NKALELFRKDIEAKYKEGY, 0
NKALELFRKDILAKYKEGY, 0
NKALELFRKDKAAKYKEGY, 0
NKALELFRKEIAAKYKEGY, 0
NKALELFRKKIAAKYKEGY, 0
NKALELKRKDIAAKYKEGY, 0
NKALELVRKDIAAKYKEGY, 0
NKALELFRKDIAAKYEEGY, 0
NKALELFRKDIAAKYLEGY, 0
AGLLGNVSTVLLGGV, 0
EPQGSTYAASSATSVD, 0
FATCFLIPLTSQFFLP, 0
GLAYKFVVPGAATPY, 0
HNWVNHAVPLAMKLI, 0
IKLPIILAFATCFLIP, 0
IPQEWKPAITVKVLPA, 0
KSKYKLATSVLAGLL, 0
LAAIIFLFGPPTALRS, 0
LTSQFFLPALPVFTWL, 0
LVNLLIFHINGKIIK, 0
LWWSTMYLTHHYFVDL, 0
MRKLAILSVSSFLFV, 0
NLSNVLATITTGVLDI, 0
NVKYLVIVFLIFFDL, 0
QEIDPLSYNYIPVNSN, 0
RVYQEPQVSPPQRAET, 0
SSIIFGAFPSLHSGCC, 0
SSVFNVVNSSIGLIM, 0
THHYFVDLIGGAMLSL, 0
VKNVIGPFMKAVCVE, 0
VVFPASFFIKLPIILA, 0
QYIKANSKFIGITE, 0
FPQPQLPYSQPQPFRPQQPY, 0
FRPSQQNPQAQGSVQPQQLP, 0
IPPYCTIAPFGIFGTN, 0
LGQQQPFPPQQPYPQPQPFP, 0
LHQQQKQQQQPSSQVSFQQP, 0
LLQELCCQHLWQIPEQSQCQ, 0
LQQYPLGQGSFRPSQQNPQA, 0
PQPFRPQQPYPQPQPQYSQP, 0
PQPQPQYSQPQQPISQQQQQ, 0
PSSQVSFQQPLQQYPLGQGS, 0
QFEEIRNLALQTLPAMCNVY, 0
QGSVQPQQLPQFEEIRNLAL, 0
QNPSQQQPQEQVPLVQQQQF, 0
QPYPQPQPFPSQQPYLQLQP, 0
QQLIFCMDVVLQQHNIAHGR, 0
QTLPAMCNVYIPPYCTIAPF, 0
SQQPYLQLQPFPQPQLPYSQ, 0
VRVPVPQLQPQNPSQQQPQE, 0
GLAYKFVVPGAATPY, 0
HNWVNHAVPLAMKLI, 0
KSKYKLATSVLAGLL, 0
LVNLLIFHINGKIIKNS, 0
RHNWVNHAVPLAMKLI, 0
SSVFNVVNSSIGLIM, 0
VKNVIGPFMKAVCVE, 0
EKVYLAWVPAHKGIG, 0
FRKYTAFTIPSINNE, 0
GEIYKRWIILGLNKI, 0
HSNWRAMASDFNLPP, 0
KTAVQMAVFIHNFKR, 0
KVYLAWVPAHKGIGG, 0
QGQMVHQAISPRTLN, 0
QKQITKIQNFRVYYR, 0
SPAIFQSSMTKILEP, 0
WEFVNTPPLVKLWYQ, 0
HQAISPRTLNSPAIF, 0
KILEPFRKYTAFTIP, 0
KILEPGPGPGFRKYT, 0
PRTLNGPGPGSPAIF, 0
AAAAAVAAEAY, 0
AAAAAVAAEAY, 0
APYHFDLSGHAFGSMAKKGE, 0
APYHFDLSGHAFGSMAKKGE, 0
CDGERPTLAFLQDVM, 0
DMTPADALDDFDL, 0
DSNIMNSINNVMDEIDFFEK, 0
DSNIMNSINNVMDEIDFFEK, 0
EEDIEIIPPIQEEEY, 0
EPRAPWIEQEGPEYW, 0
FESTGNLIAPEYGFKISY, 0
FESTGNLIAPEYGFKISY, 0
FGYRKPLDNIKDNVGKMEDYIKK, 0
FGYRKPLDNIKDNVGKMEDYIKK, 0
FVNQHLCGSHLVEAL, 0
FVNQHLCGSHLVEAL, 0
GVAGLLVALAV, 0
GVAGLLVALAV, 0
GVTYEIDLTNKN, 0
IARAKMFPAVAEK, 0
IDVWLGGLAENFLPY, 0
IDVWLGGLAENFLPY, 0
IEKKIAKMEKASY, 0
KLPKPPKPVSKMRMATPLL, 0
KLPKPPKPVSKMRMATPLL, 0
KPLLIAEDVEGEY, 0
LEDARRLKAIYEK, 0
LEDARRLKAIYEK, 0
LLDILDTAGLEEYSAMRD, 0
LLDILDTAGLEEYSAMRD, 0
LTEWTSSNVMEERY, 0
LTEWTSSNVMEERY, 0
MSSGSFINISV, 0
MSSGSFINISV, 0
PPLYATGRLSQAQLMPSPPM, 0
PPLYATGRLSQAQLMPSPPM, 0
SQDLELSWNLNGLQADLSS, 0
SQDLELSWNLNGLQADLSS, 0
SQDLELSWNLNGLQAY, 0
TPTEKDEYCARVNH, 0
TPTEKDEYCARVNH, 0
YAHAAHAAHAAHAAHAA, 0
YAHAAHAAHAAHAAHAA, 0
YARFQRQTTLKAAA, 0
YARFQSQTTLKQKT, 0
YPFIEQEGPEFFDQE, 0
YPFIEQEGPEFFDQE, 0
YQSYGPSGQYTHEFD, 0
YQSYGPSGQYTHEFD, 0
AAEWDRVHPVHAG, 0
AEWDRVHPVHAGP, 0
EVIPMFSALSEGA, 0
LNKIVRMYSPTSI, 0
NKIVRMYSPTSIL, 0
PEVIPMFSALSEG, 0
PIVQNIQGQMVHQ, 0
QEQIGWMTNNPPI, 0
TSTLQEQIGWMTN, 0
DTEVHNVWATQACVPTDPNP, 0
PKISFEPIPIHYCAPAGFAI, 0
VWGIKQLQARVLAVERYLKD, 0
LLKYRAREPVTKAEMLGSVVGNWQ, 0
QYENLKYTVIITVHT, 0
KYTVIITVHTGDQHQ, 0
ITVHTGDQHQVGNET, 0
VHTGDQHQVGNETQG, 0
YEVAIFVHGPTTVES, 0
AIFVHGPTTVESHGN, 0
GLDFNEMILLTMKNK, 0
TVGTKTFLVHREWFM, 0
SFSCIAIGIITLYLG, 0
AIGIITLYLGAVVQA, 0
DRSIALTFLAVGGVL, 0
LTFLAVGGVLLFLSV, 0
AVGGVLLFLSVNVHA, 0
ANKIVYTVKVEPHTG, 0
TVKVEPHTGDYVAAN, 0
KMMNMEAANLAEVRS, 0
EAANLAEVRSYCYLA, 0
AEVRSYCYLATVSDL, 0
LLVTFKNAHAKKPEV, 0
TFKNAHAKKPEVVVL, 0
SLGKMVHQIFGSAYT, 0
VHQIFGSAYTALFSG, 0
GSAYTALFSGVSWVM, 0
ALFSGVSWVMKIGIG, 0
VSWVMKIGIGVLLTW, 0
KIGIGVLLTWIGLNS, 0
TQGLLGALLLWMGIN, 0
GALLLWMGINARDRS, 0
ARDRSIALTFLAVGG, 0
MYVGGVEHRLEAACNWTRGE, 0
LGALTGTYVYNHLTPLRDWA, 0
TDATSILGIGTVLDQAETAG, 0
GIQYLAGLSTLPGNPAIASL, 0
LAGLSTLPGNPAIASL, 0
LTTSQTLLFNILGGWVAAQL, 0
GEVPSTEDLVNLLPAILSPG, 0
SDGSWSTVSSEANAEDVVCC, 0
SMSYSWTGALVTPCAAEEQK, 0
VTPCAAEEQKLPINALSNSL, 0
PARLIVFPDLGVR, 0
ASRELERFALNPSLL, 0
ERFALNPSLLETTEGCQQI, 0
SLYNTVATLYCVHQRIDV, 0
RQANFLGKIWPSSKGR, 0
ASRELERFALNPGLL, 0
ERFALNPGLLETSEGCK, 0
SLYNTVATLYCVHAGIEV, 0
KFDSQLARRHMARELH, 0
PVGEIYKRWIILGLNKIV, 0
NANPDCKTILKALGPAA, 0
GRPGNFLQSRPEPTA, 0
YKAAVDLSHFLKEKGGL, 0
RFYKTLRAEQASQ, 0
KFDSALARKHIARELH, 0
NKIVRMYSPISI, 0
SFFELDRWEKIRLRPGGK, 0
PAAYAAQGYKVLVLNPSVAA, 0
PTPLLYRLGAVQNEITLTHP, 0
CPAGHAVGIFRAAVCTRGVA, 0
LDVSVIPTSGDVVVVATDAL, 0
TGRGKPGIYRFVAPGERPSG, 0
FGYGAKDVRCHARKAVTHIN, 0
VAIKSLTERLYVGGPLTNSR, 0
GAGLAGAAIGSVGLGKVLID, 0
FTFSPRRHWTTQGCNCSIYP, 0
CTMLVCGDDLVVICESAGVQ, 0
GCTWMNSTGFTKVCGAPPCV, 0
CPTDCFRKHPDATYSRCGSG, 0
PCSGSWLRDIWDWICEVLSD, 0
ITRVESENKVVILDSFDPLV, 0
RTVVLTESTLSTALAELATR, 0
MRSPVFTDNSSPPVV, 0
QYLAGLSTLPGNGN, 0
ARRGLERGLNALADAVKVTL, 0
ALADAVKVTLGPKGRNVVLE, 0
GPKGRNVVLEKKWGAPTITN, 0
DGVSIAKEIELEDPYEKIGA, 0
LEDPYEKIGAELVKEVAKKT, 0
ELVKEVAKKTDDVAGDGTTT, 0
DDVAGDGTTTATVLAQALVR, 0
ATVLAQALVREGLRNVAAGA, 0
EGLRNVAAGANPLGLKRGIE, 0
NPLGLKRGIEKAVEKVTETL, 0
KAVEKVTETLLKGAKEVETK, 0
NPLGLKRGIEKAVEKVTETL, 0
EQIAATAAISAGDQSIGDLI, 0
AGDQSIGDLIAEAMDKVGNE, 0
AEAMDKVGNEGVITVEESNT, 0
GVITVEESNTFGLQLELTEG, 0
FGLQLELTEGMRFDKGYISG, 0
MRFDKGYISGYFVTDPERQE, 0
YFVTDPERQEAVLEDPYILL, 0
AVLEDPYILLVSSKVSTVKD, 0
VSSKVSTVKDLLPLLEKVIG, 0
LLPLLEKVIGAGKPLLIIAE, 0
AGKPLLIIAEDVEGEALSTL, 0
DVEGEALSTLVVNKIRGTFK, 0
VVNKIRGTFKSVAVKAPGFG, 0
SVAVKAPGFGDRRKAMLQDM, 0
DRRKAMLQDMAILTGGQVIS, 0
AILTGGQVISEEVGLTLENA, 0
EEVGLTLENADLSLLGKARK, 0
DLSLLGKARKVVVTKDETTI, 0
VVVTKDETTIVEGAGDTDAI, 0
VEGAGDTDAIAGRVAQIRQE, 0
AGRVAQIRQEIENSDSDYDR, 0
IENSDSDYDREKLQERLAKL, 0
EKLQERLAKLAGGVAVIKAG, 0
AGGVAVIKAGAATEVELKER, 0
AATEVELKERKHRIEDAVRN, 0
KHRIEDAVRNAKAAVEEGIV, 0
AKAAVEEGIVAGGGVTLLQA, 0
AGGGVTLLQAAPTLDELKLE, 0
APTLDELKLEGDEATGANIV, 0
GDEATGANIVKVALEAPLKQ, 0
KVALEAPLKQIAFNSGLEPG, 0
IAFNSGLEPGVVAEKVRNLP, 0
VVAEKVRNLPAGHGLNAQTG, 0
AGHGLNAQTGVYEDLLAAGV, 0
VYEDLLAAGVADPVKVTRSA, 0
ADPVKVTRSALQNAASIAGL, 0
LQNAASIAGLFLTTEAVVAD, 0
FLTTEAVVADKPEKEKASVP, 0
KPEKEKASVPGGGDMGGMDF, 0
MTDVSRKIRAWGRRLMIGTA, 0
WGRRLMIGTAAAVVLPGLVG, 0
AAVVLPGLVGLAGGAATAGA, 0
LAGGAATAGAFSRPGLPVEY, 0
FSRPGLPVEYLQVPSPSMGR, 0
DIKVQFQSGGNNSPAVYLLD, 0
NNSPAVYLLDGLRAQDDYNG, 0
GLRAQDDYNGWDINTPAFEW, 0
WDINTPAFEWYYQSGLSIVM, 0
YYQSGLSIVMPVGGQSSFYS, 0
PVGGQSSFYSDWYSPACGKA, 0
DWYSPACGKAGCQTYKWETF, 0
GCQTYKWETFLTSELPQWLS, 0
LTSELPQWLSANRAVKPTGS, 0
ANRAVKPTGSAAIGLSMAGS, 0
AAIGLSMAGSSAMILAAYHP, 0
SAMILAAYHPQQFIYAGSLS, 0
QQFIYAGSLSALLDPSQGMG, 0
ALLDPSQGMGPSLIGLAMGD, 0
PSLIGLAMGDAGGYKAADMW, 0
AGGYKAADMWGPSSDPAWER, 0
GPSSDPAWERNDPTQQIPKL, 0
NDPTQQIPKLVANNTRLWVY, 0
VANNTRLWVYCGNGTPNELG, 0
CGNGTPNELGGANIPAEFLE, 0
GANIPAEFLENFVRSSNLKF, 0
NFVRSSNLKFQDAYNAAGGH, 0
QDAYNAAGGHNAVFNFPPNG, 0
NAVFNFPPNGTHSWEYWGAQ, 0
THSWEYWGAQLNAMKGDLQS, 0
YWGAQLNAMKGDLQSSLGAG, 0
EEYVEIRQVGDFH, 0
WTGALVTPCAAEEQK, 0
GYKVLVLNPSV, 0
LMAFTAAVTS, 0
TFALWRVSAEEY, 0
ALWRVSAEEY, 0
TPAETTVRLRAYMNTPGLPV, 0
GIQYLAGLSTLPGNPAIASL, 0
CGKYLFNWAVRTKLKLTPIA, 0
AYAAQGYKVLVLNPSVAA, 0
DANLISIDIKNDLYEKTL, 0
DANLISIDIKNLLYEKTL, 0
DANLISIDIKNKLYEKTL, 0
DANLISIDIKNELYEKTL, 0
LGAIREDNNITLKLD, 0
NGQIGNDPNRDIL, 0
NGQIGNDPNRLIL, 0
NGQIGNDPNRKIL, 0
NGQIGNDPNREIL, 0
LFAAFPSFAGLRPTFDTRLM, 0
ENITSGFLGPLLVLQ, 0
AGFFLLTRILTIPQS, 0
LTRILTIPQSLDSWW, 0
TIPQSLDSWWTSLNF, 0
LDSWWTSLNFLGGSP, 0
TSLNFLGGSPVCLGQ, 0
PICPGYRWMCLRRFI, 0
YRWMCLRRFIIFLFI, 0
GMLPVCPLIPGSTTT, 0
SVRFSWLSLLVPFVQ, 0
WLSLLVPFVQWFVGL, 0
VPFVQWFVGLSPTVW, 0
GPSLYSIVSPFIPLL, 0
SIVSPFIPLLPIFFC, 0
RDGVRRPQKRPSCIGCKGT, 0
RPFFHPVGEADYFEYHQEGGPDGEPD, 0
DGGRRKKGGWFGKHRGQGGSNP, 0
NPKFENIAEGLRALLARSHVERTTDE, 0
KTSLYNLRRGTALAIPQCRLTPLSRL, 0
PQCRLTPLSRLPFGMAPGPGPQPG, 0
FAEVLKDAIKDLVMTKPAPTCNIR, 0
LPPWFPPMVEGAAAEGDDG, 0
EHDLERGPPGPRRPP, 0
AILIWMYYHGQRHSDEH, 0
SGHESDSNSNEGRHHLLVSGAGDGPPL, 0
HDPLPHSPSDSAGND, 0
DPHLPTLLLGSSGSGGDDDDPHGPVQLSYYD, 0
MGSLEMVPMGAGPPSPGGDP, 0
EDPYWGNGDRHSDYQPLGTQDQSLY, 0
VSTVVTATGLALSLLL, 0
GGSILQTNFKSLSSTEF, 0
IIYPGTLWCGHGNKSSGP, 0
GTLWCGHGNKSSGPNELG, 0
CGHGNKSSGPNELGRFKH, 0
NKSSGPNELGRFKHTDAC, 0
GPNELGRFKHTDACCRTH, 0
LGRFKHTDACCRTHDMCP, 0
KHTDACCRTHDMCPDVMS, 0
ACCRTHDMCPDVMSAGES, 0
THDMCPDVMSAGESKHGL, 0
CPDVMSAGESKHGLTNTA, 0
MSAGESKHGLTNTASHTR, 0
ESKHGLTNTASHTRLSCD, 0
GLTNTASHTRLSCDCDDK, 0
CDCDDKFYDCLKNSADTI, 0
DKFYDCLKNSADTISSYF, 0
DCLKNSADTISSYFVGKM, 0
NSADTISSYFVGKMYFNL, 0
TISSYFVGKMYFNLIDTK, 0
NLIDTKCYKLEHPVTGCG, 0
TKCYKLEHPVTGCGERTE, 0
KLEHPVTGCGERTEGRCL, 0
PVTGCGERTEGRCLHYTV, 0
CGERTEGRCLHYTVDKSK, 0
TEGRCLHYTVDKSKPKVY, 0
CLHYTVDKSKPKVYQWFD, 0
TVDKSKPKVYQWFDLRKY, 0
VGKMYFNLIDTKC, 0
GKMYFNLIDTKCY, 0
KMYFNLIDTKCYK, 0
MYFNLIDTKCYKL, 0
YFNLIDTKCYKLE, 0
FNLIDTKCYKLEH, 0
NLIDTKCYKLEHP, 0
LIDTKCYKLEHPV, 0
KMYFNLIDTKAYK, 0
ISKISGEWYSIFLASD, 0
EKIEENGSMRVFVDVI, 0
ENGSMRVFVDVIRALD, 0
FENDEHIILYLVNFDK, 0
DRPFQLFEFYAREPDV, 0
SPEIKEEFVKIVQKRG, 0
EFVKIVQKRGIVKENI, 0
VKIVQKRGIVKENIID, 0
IVQKRGIVKENIIDLT, 0
QKRGIVKENIIDLTKI, 0
RGIVKENIIDLTKIDR, 0
KENIIDLTKIDRCFQL, 0
IDLTKIDRCFQLRGNG, 0
DKFKIFEAAFSES, 0
DAFVTALTEALRV, 0
VKYAVFEAALTKA, 0
AVFEAALTKAITA, 0
PKYVKQNTLKLAT, 0
GKWYLKAMTADQEVPE, 0
LKAMTADQEVPEKPDS, 0
DQEVPEKPDSVTPMIL, 0
DSVTPMILKAQKGGNL, 0
GGNLEAKITMLTNGQC, 0
EAKITMLTNGQCQNIT, 0
QNITVVLHKTSEPGKY, 0
ITVVLHKTSEPGKYTA, 0
PGKYTAYEGQRVVFIQ, 0
TAYEGQRVVFIQPSPV, 0
GQRVVFIQPSPVRDHY, 0
PSPVRDHYILYCEGEL, 0
RDHYILYCEGELHGRQ, 0
RQIRMAKLLGRDPEQS, 0
MAKLLGRDPEQSQEAL, 0
QEALEDFREFSRAKGL, 0
EDFREFSRAKGLNQEI, 0
FREFSRAKGLNQEILE, 0
AKGLNQEILELAQSET, 0
NQEILELAQSETCSPG, 0
EILELAQSETCSPGGQ, 0
TPALGKDTVAVSGKWY, 0
IDQHVKLACSLPHGRL, 0
VNPIEGEPYVQGQLD, 0
KTYKNVYIDTYHN, 0
LIAIHTLAIRYANRT, 0
QTLIAIHTLAIRYAN, 0
