# Supplementary material for: On Evaluating MHC-II Binding Peptide Prediction Methods
Source: PLoS One. 2008 Sep 24;3(9):e3268. doi: 10.1371/journal.pone.0003268 (PMC2533399; doi:10.1371/journal.pone.0003268)
Supplement: Dataset S3 — Datasets derived from IEDB database (0.26 MB ZIP) [file pone.0003268.s004.zip › IEDB/UPDS/HLA-DRB1-1101.arff]

@relation HLA-DRB1-1101
@attribute Seq string
@attribute class {0,1}
@data
KMNMHMENVPYIVKNQNLFK, 1
RHYLHTLWKAGILYK, 1
LQSLTNLLSSNLSWL, 1
LHLYSHPIILGFRKI, 1
KQAFTFSPTYKAFLC, 1
FNNIPSRYNLYDKMLPLDD, 1
NNIPSRYNLYDKMLDLD, 1
PRYISLIPVNVVAD, 1
DIEKKIAKMEKASSVFNVVNS, 1
ESWGAVWRIDTPDKLTGPFT, 1
FNNFTVSFWLRVPKVSASHLEQY, 1
PHHTALRQAILCWGELMTLA, 1
PKYVKQNTLKLAT, 1
QYIKANSKFIGITE, 1
VDAQGTLSKIFKLGGRDSRS, 1
YTLLQAAPALDKLKLTGDEATGANI, 1
GYKVLVLNPSVAAT, 1
AAYAAQGYKVLVLNPSVAAT, 1
GYKVLVLNPSVAATLGFGAY, 1
GLAYKFVVPGAATPY, 1
KSKYKLATSVLAGLL, 1
LVNLLIFHINGKIIK, 1
VKNVIGPFMKAVCVE, 1
VVFPASFFIKLPIILA, 1
LPKPPKPVSKMRMATPLLMQALPM, 1
QYIKANSKFIGITE, 1
SQQPYLQLQPFPQPQLPYSQ, 1
GEGAVQWMNRLIAFASRGNHV, 1
GPGEGAVQWMNRLIAFASRG, 1
GYKVLVLNPSVAATLGFGAY, 1
NFISGIQYLAGLSTLPGNPA, 1
GLAYKFVVPGAATPY, 1
KSKYKLATSVLAGLL, 1
KYKIAGGIAGGLALL, 1
LVNLLIFHINGKIIKNS, 1
MNYYGKQENWYSLKK, 1
RHNWVNHAVPLAMKLI, 1
VKNVIGPFMKAVCVE, 1
EKVYLAWVPAHKGIG, 1
GEIYKRWIILGLNKI, 1
HSNWRAMASDFNLPP, 1
KRWIILGLNKIVRMY, 1
KTAVQMAVFIHNFKR, 1
KVYLAWVPAHKGIGG, 1
QKQITKIQNFRVYYR, 1
WEFVNTPPLVKLWYQ, 1
KILEPFRKYTAFTIP, 1
LNKIVRMYSPTSI, 1
NKIVRMYSPTSIL, 1
VWGIKQLQARVLAVERYLKD, 1
ESEFQAALSRKVAKL, 1
MHHWLLFEMSRHSLE, 1
HDYNFVKAINAIQKSW, 1
HDYNFVKAINAIQKSWT, 1
GPDGRLLRGHNQFAYDGK, 1
EYLNKIQNSLSTEWSPCSVT, 1
QYIKANSKFIGITE, 1
TVSFWLRVPKVSASHLE, 1
SFWLRVPKVSASHLE, 1
YDTEYYLIPVASSSKD, 1
PKYVKQNTLKLAT, 1
PKSVKQNTLKLAT, 1
PKYVKQNTLKLAT, 1
AKYVKQNTLKLAT, 1
PAYVKQNTLKLAT, 1
PKYAKQNTLKLAT, 1
PKYVKANTLKLAT, 1
PKYVKQATLKLAT, 1
PKYVKQNALKLAT, 1
PKYVKQNTAKLAT, 1
PKYVKQNTLKAAT, 1
PKYVKQNTLKLAA, 1
ERFAVNPGLLETSEGCR, 1
WIILGLNKIVRMYSPTSI, 1
YVDRFYKTLRAEQASQEV, 1
PEKEVLVWKFDSRLAFHH, 1
KFDSRLAFHHMARELH, 1
WIILGLNKIVRM, 1
NKIVRMYSPTSI, 1
FYKTLRAEQASQE, 1
FYKTLRAEQASQ, 1
QYENLKYTVIITVHT, 1
KYTVIITVHTGDQHQ, 1
KENIKYEVAIFVHGP, 1
EMILLTMKNKAWMVH, 1
TMKNKAWMVHRQWFF, 1
SGIDTNAYYVMTVGT, 1
NAYYVMTVGTKTFLV, 1
TVGTKTFLVHREWFM, 1
PTIDVKMMNMEAANL, 1
AEVRSYCYLATVSDL, 1
YCYLATVSDLSTKAA, 1
LLVTFKNAHAKKPEV, 1
SLGKMVHQIFGSAYT, 1
GSAYTALFSGVSWVM, 1
ALFSGVSWVMKIGIG, 1
GALLLWMGINARDRS, 1
WMGINARDRSIALTF, 1
LGALTGTYVYNHLTPLRDWA, 1
GIQYLAGLSTLPGNPAIASL, 1
LAGLSTLPGNPAIASL, 1
GEVPSTEDLVNLLPAILSPG, 1
PAEILRKSRRFAQALPVW, 1
SMSYSWTGALVTPCAAEEQK, 1
QCCDLDPQARVAIKSLTERL, 1
VYYLTRDPTTPLARAAWETA, 1
KYLFNWAVRTKLKLTPIA, 1
YVDRFFKTLRAEQATQEV, 1
WIILGLNKIVRMYSPVSI, 1
YVDRFFKTLRAEQATQDV, 1
KFDSQLARRHMARELH, 1
RFYKTLRAEQASQ, 1
KFDSALARKHIARELH, 1
NKIVRMYSPISI, 1
WIILGLNKIVRMYSPISI, 1
YVDRFFKTLRAEQASQDV, 1
PEREVLVWKFDSRLAFHH, 1
EHREVLQWKFDSQLARRH, 1
SFFELDRWEKIRLRPGGK, 1
GYKVLVLNPSV, 1
TFALWRVSAEEY, 1
ALWRVSAEEY, 1
TPAETTVRLRAYMNTPGLPV, 1
ENLPYLVAYQATVCARAQAP, 1
GIQYLAGLSTLPGNPAIASL, 1
CGKYLFNWAVRTKLKLTPIA, 1
AYAAQGYKVLVLNPSVAA, 1
DYDVVYLKPLAGMYK, 1
TDVNRYRYSNNYEAIPHIS, 1
MTDVIRYRYSNNYEAESHIS, 1
MTDVIRYRYSNNYEASDHIS, 1
MIKSAFLPTGAFKADRYKSH, 1
MIKAAFLPTGAFKADRYKSH, 1
MIKAAFLPTGAFMADRYKSH, 1
YSEMKRASLTTPVLKEMPWY, 1
YSEMKRASLTTPVLKEKPYY, 1
DAEVAGTQYRLPSGKCPVF, 1
DAEVAGTQWFDPSGKSPVFG, 1
DAEVAGTQYFHPSGKSPVFG, 1
MLNISQHQCVKKQCPQNSY, 1
MHNISQLQVVKKMVPQK, 1
MLNISMLQTVMMMTPQK, 1
KMNMLKENVDYIQKNQNLFK, 1
KMNMHMENVAWIMKNQNLFK, 1
KMNMHLENVPWIMNKQNLFK, 1
NNNFNNIPSRYNLYDKKLDL, 1
NNIPSRYNLYDKMLDLDDL, 1
FNNIPSRYNLYDKMLPLDD, 1
QIPYNLKIRANELDVLKKLV, 1
QIPYNLKIRAGGLDGGKKLV, 1
EVLYHMPLAGVYRALKKQLE, 1
DNIHVKMRKVIMNNDKSELI, 1
DNIHVKMFKVIENNDKSELI, 1
DQGNCDTSWIFASKYHLETI, 1
DQGNSDTSYIFASKYHE, 1
MTDVNRYRYSNNYEAIPHIS, 1
MTDVNRYRYSNNYERPHIS, 1
AGFFLLTRILTIPQS, 1
PICPGYRWMCLRRFI, 1
DKIKLNAKMNILI, 1
DGGRRKKGGWFGKHRGQGGSNP, 1
NPKFENIAEGLRALLARSHVERTTDE, 1
KTSLYNLRRGTALAIPQCRLTPLSRL, 1
PQCRLTPLSRLPFGMAPGPGPQPG, 1
IIFIFRRDLLCPLGAL, 1
VSTVVTATGLALSLLL, 1
VLVMLVLLILAYRRRWRRLTV, 1
GGSILQTNFKSLSSTEF, 1
TVDKSKPKVYQWFDLRKY, 1
KPKVYQWFDLRKY, 1
KMYFNLIDTKAYK, 1
ISKISGEWYSIFLASD, 1
EKIEENGSMRVFVDVI, 1
ENGSMRVFVDVIRALD, 1
DRPFQLFEFYAREPDV, 1
SPEIKEEFVKIVQKRG, 1
IVQKRGIVKENIIDLT, 1
QKRGIVKENIIDLTKI, 1
RGIVKENIIDLTKIDR, 1
IDLTKIDRCFQLRGNG, 1
DTVAVSGKWYLKAMTA, 1
GKWYLKAMTADQEVPE, 1
EGELHGRQIRMAKLLG, 1
RQIRMAKLLGRDPEQS, 1
QEALEDFREFSRAKGL, 1
EDFREFSRAKGLNQEI, 1
FREFSRAKGLNQEILE, 1
TESHVKISRTIYRGVSP, 1
YEAQILNYSKAKSSLES, 1
NSELIRRAKAAESLASD, 1
AENNLQITEHKRLQLAN, 1
FERQYKELQTQAEDDRR, 1
IDQHVKLACSLPHGRL, 1
KQTLIAIHTLAIRYA, 1
LIAIHTLAIRYANRT, 1
IKQTLIAIHTLAIRYANRTDV, 1
QTLIAIHTLAIRYAN, 1
VGPLTVNEKRRLKLI, 0
SSNLSWLSLDVSAAF, 0
KQCFRKLPVNRPIDW, 0
AANWILRGTSFVYVP, 0
DPIELNATLSAVA, 0
VAFRAGLVMEAGSKVT, 0
ADLVPTATLLDTY, 0
EGVVLLLVGALVL, 0
APYHFDLSGHAFGSMAKKGE, 0
DALESIMTTKSVSFR, 0
DNVLDHLTGRSC, 0
DTPYLDITYHFVMQRLPL, 0
EFVVEFDLPGIKA, 0
EVWREEAYHAADIKD, 0
GDVVAVVDIKEKGKDKWIELK, 0
NGQIGNDPNRDIL, 0
PLGFFPDHQLDPAFGANSNNPDWDFNP, 0
PLKAEIAQRLEDV, 0
SCFEIKCTKPESCSGEAVTV, 0
YGSDTITLPCRIKQFINMWQE, 0
YKLNFYDLLRAKL, 0
YKTIAYDEEARR, 0
YLDNIKDNVGKMED, 0
YLLEQKRGRVDNYCRHNYGV, 0
ADLIAYLKQATAK, 0
ALELFRKDIAAKYKELGY, 0
ANSKFIGITELKK, 0
AYLKQATAK, 0
DIAAKYKELGY, 0
DLIAYLKQATAK, 0
ELFRKDIAAKYKELGY, 0
ERADLIAYLKQATAK, 0
FLRRIRPKLK, 0
FRKDIAAKYKELGY, 0
GACPKYVKQN, 0
GACPKYVKQNTL, 0
GACPKYVKQNTLK, 0
GACPKYVKQNTLKL, 0
GACPKYVKQNTLKLA, 0
GACPKYVKQNTLKLAT, 0
GACPKYVKQNTLKLATGMR, 0
GFLRRIRPKLK, 0
IAYLKQATAK, 0
IKANSKFIGITELKK, 0
ILMQYIKANS, 0
ILMQYIKANSKF, 0
ILMQYIKANSKFIG, 0
ILMQYIKANSKFIGI, 0
ILMQYIKANSKFIGITE, 0
ILMQYIKANSKFIGITELKK, 0
KAERADLIAYL, 0
KAERADLIAYLK, 0
KAERADLIAYLKQ, 0
KAERADLIAYLKQA, 0
KAERADLIAYLKQAT, 0
KAERADLIAYLKQATA, 0
KAERADLIAYLKQATAK, 0
KQNTLKLATGMR, 0
KYVKQNTLKLATGMR, 0
LFRKDIAAKYKELGY, 0
LIAYLKQATAK, 0
LRRIRPKLK, 0
NKALELFRKDIA, 0
NKALELFRKDIAAK, 0
NKALELFRKDIAAKY, 0
NKALELFRKDIAAKYK, 0
NKALELFRKDIAAKYKELGY, 0
NKALELFRKDIAAKYKELGYGK, 0
NTLKLATGMR, 0
PKYVKQNTLKLAT, 0
PKYVKQNTLKLATGMR, 0
QYIKANSKFIGITE, 0
QYIKANSKFIGITELKK, 0
RKDIAAKYKELGY, 0
VKQNTLKLATGMR, 0
YGGFLRRIR, 0
YGGFLRRIRP, 0
YGGFLRRIRPK, 0
YGGFLRRIRPKLK, 0
YIKANSKFIGITE, 0
YVKQNTLKLATGMR, 0
ACRVKHDSMAEPKTVY, 0
ACRVNHVTLSQPKIVK, 0
ASMAEPKTVYWDRDM, 0
CYVSGFHPSDIEVDLL, 0
CYVTQFHPPHIEIQML, 0
GERIEKVEHSDLSFSY, 0
GKKIPKVEMSDMSFSK, 0
HPAENGKSNFLNCYVS, 0
HPPENGKPNILNCYVT, 0
HPPHIEIQMLKNGKKI, 0
HPSDIEVDLLKDGERI, 0
HTEFTPTETDTYACRV, 0
IQKTPQIQVYSRHPPE, 0
IQMLKNGKKIPKVEMS, 0
IQRTPKIQVYSRHPAE, 0
IQVYSRHPAENGKSNF, 0
IQVYSRHPPENGKPNI, 0
KPNILNCYVTQFHPPH, 0
KSNFLNCYVSGFHPSD, 0
SFSKDWSFYILAHTEF, 0
SFSNDWSFYLLYYTEF, 0
SFYILAHTEFTPTETD, 0
SFYLLYYTEFTPTEKD, 0
TEKDEYACRVNHVTLS, 0
TETDTYACRVKHDSMA, 0
VDLLKDGERIEKVEHS, 0
VEHSDLSFSNDWSFYL, 0
VEMSDMSFSKDWSFYI, 0
VTLSQPKIVKWDRDM, 0
YTEFTPTEKDEYACRV, 0
AKEKPQEGTVVAVGP, 0
DEDGAKRIPVDVSEG, 0
DIVIYSKYGGTEIKY, 0
EAETMTPSGLVIPEN, 0
EDKILVQAGEAETMT, 0
EGTVVAVGPGRWDED, 0
EYLILSARDVLAVVS, 0
GAKRIPVDVSEGDIV, 0
GRWDEDGAKRIPVDV, 0
GTEIKYNGEEYLILS, 0
IKYNGEEYLILSARD, 0
ILVQAGEAETMTPSG, 0
IYSKYGGTEIKYNGE, 0
KPLEDKILVQAGEAE, 0
KPQEGTVVAVGPGRW, 0
KYGGTEIKYNGEEYL, 0
LVIPENAKEKPQEGT, 0
NGEEYLILSARDVLA, 0
PENAKEKPQEGTVVA, 0
PSGLVIPENAKEKPQ, 0
QAGEAETMTPSGLVI, 0
RIPVDVSEGDIVIYS, 0
SEGDIVIYSKYGGTE, 0
TMTPSGLVIPENAKE, 0
VAKVKIKPLEDKILV, 0
VDVSEGDIVIYSKYG, 0
VGPGRWDEDGAKRIP, 0
VKIKPLEDKILVQAG, 0
VVAVGPGRWDEDGAK, 0
YLILSARDVLAVVSK, 0
GRHLIFCHSKRKCDELATKL, 0
SVIDCNTCVTQTVDFSLDPT, 0
AGLLGNVSTVLLGGV, 0
EPQGSTYAASSATSVD, 0
FATCFLIPLTSQFFLP, 0
HNWVNHAVPLAMKLI, 0
IKLPIILAFATCFLIP, 0
IPQEWKPAITVKVLPA, 0
LAAIIFLFGPPTALRS, 0
LTSQFFLPALPVFTWL, 0
LWWSTMYLTHHYFVDL, 0
MRKLAILSVSSFLFV, 0
NLSNVLATITTGVLDI, 0
NVKYLVIVFLIFFDL, 0
QEIDPLSYNYIPVNSN, 0
RVYQEPQVSPPQRAET, 0
SSIIFGAFPSLHSGCC, 0
SSVFNVVNSSIGLIM, 0
THHYFVDLIGGAMLSL, 0
FPQPQLPYSQPQPFRPQQPY, 0
FRPSQQNPQAQGSVQPQQLP, 0
IPPYCTIAPFGIFGTN, 0
LGQQQPFPPQQPYPQPQPFP, 0
LHQQQKQQQQPSSQVSFQQP, 0
LLQELCCQHLWQIPEQSQCQ, 0
LQQYPLGQGSFRPSQQNPQA, 0
PQPFRPQQPYPQPQPQYSQP, 0
PQPQPQYSQPQQPISQQQQQ, 0
PSSQVSFQQPLQQYPLGQGS, 0
QFEEIRNLALQTLPAMCNVY, 0
QGSVQPQQLPQFEEIRNLAL, 0
QNPSQQQPQEQVPLVQQQQF, 0
QPYPQPQPFPSQQPYLQLQP, 0
QQLIFCMDVVLQQHNIAHGR, 0
QTLPAMCNVYIPPYCTIAPF, 0
VRVPVPQLQPQNPSQQQPQE, 0
DVKFPGGGQIVGGVYLLPRR, 0
AGLLGVVSTVLLGGV, 0
HNWVNHAVPLAMKLI, 0
MRKLAILSVSSFLFV, 0
SSVFNVVNSSIGLIM, 0
FRKYTAFTIPSINNE, 0
QGQMVHQAISPRTLN, 0
SPAIFQSSMTKILEP, 0
HQAISPRTLNSPAIF, 0
KILEPGPGPGFRKYT, 0
PRTLNGPGPGSPAIF, 0
AAEWDRVHPVHAG, 0
AEWDRVHPVHAGP, 0
EVIPMFSALSEGA, 0
PEVIPMFSALSEG, 0
PIVQNIQGQMVHQ, 0
QEQIGWMTNNPPI, 0
TSTLQEQIGWMTN, 0
DTEVHNVWATQACVPTDPNP, 0
PKISFEPIPIHYCAPAGFAI, 0
IFSKASDSLQLVFGIE, 0
LTQYFVQENYLEYRQVPG, 0
VGNWQYFFPVIFSKASDSLQLVFGIELMEVD, 0
YFFPVIFSKASDSLQL, 0
KPGQPPRLLIYDASNRATGIPA, 0
QDFLTKHASHTGSWIG, 0
LANIAVDKANLEIMTKR, 0
TPDFIVPLTDLRIPS, 0
MGQKDSYVGDEAQSKR, 0
TLKYPIEHGIVTNWDD, 0
YPIEHGIVTNWDDM, 0
VAPEEHPVLLTEAPLNPKA, 0
DTQFVRFDSDAASQR, 0
VDDTQFVRFDSDAASQRME, 0
GRLLRGHNQFAYDGK, 0
LIYDASNRAT, 0
KPGQPPRLLI, 0
NFVKAINAIQ, 0
DYNFVKAINA, 0
RFDSDAASQR, 0
LANIAVDKAN, 0
VPLTDLRIPS, 0
DKANLEIMTKR, 0
GPDGRLLRGH, 0
HNQFAYDGKD, 0
FNNFTVSFWLRVPKVSASHLE, 0
NFTVSFWLRVPKVSASHLE, 0
VSIDKFRIFCKALNPK, 0
KFIIKRYTPNNEIDSF, 0
ASRELERFAVNPGLL, 0
SLYNTVATLYCVHQRIEV, 0
RQANFLGKIWPSHKGR, 0
LERFAVNPGLL, 0
ILGLNKIVRMY, 0
RFYKTLRAEQAS, 0
YKTLRAEQA, 0
ITVHTGDQHQVGNET, 0
VHTGDQHQVGNETQG, 0
YEVAIFVHGPTTVES, 0
AIFVHGPTTVESHGN, 0
GLDFNEMILLTMKNK, 0
SFSCIAIGIITLYLG, 0
AIGIITLYLGAVVQA, 0
DRSIALTFLAVGGVL, 0
LTFLAVGGVLLFLSV, 0
AVGGVLLFLSVNVHA, 0
ANKIVYTVKVEPHTG, 0
TVKVEPHTGDYVAAN, 0
KMMNMEAANLAEVRS, 0
EAANLAEVRSYCYLA, 0
WNRKELLVTFKNAHA, 0
TFKNAHAKKPEVVVL, 0
VHQIFGSAYTALFSG, 0
VSWVMKIGIGVLLTW, 0
KIGIGVLLTWIGLNS, 0
TQGLLGALLLWMGIN, 0
ARDRSIALTFLAVGG, 0
MYVGGVEHRLEAACNWTRGE, 0
TDATSILGIGTVLDQAETAG, 0
LTTSQTLLFNILGGWVAAQL, 0
SVGLGKVLIDILAGYGAGVA, 0
SDGSWSTVSSEANAEDVVCC, 0
VTPCAAEEQKLPINALSNSL, 0
LPINALSNSLLRHHNLVYST, 0
KPARLIVFPDLGVRVC, 0
PARLIVFPDLGVR, 0
ASRELERFALNPSLL, 0
ERFALNPSLLETTEGCQQI, 0
SLYNTVATLYCVHQRIDV, 0
RQANFLGKIWPSSKGR, 0
ASRELERFALNPGLL, 0
ERFALNPGLLETSEGCK, 0
SLYNTVATLYCVHAGIEV, 0
QLQPSLQTGSEELRSLY, 0
PVGEIYKRWIILGLNKIV, 0
NANPDCKTILKALGPAA, 0
GRPGNFLQSRPEPTA, 0
YKAAVDLSHFLKEKGGL, 0
EEREVLMWKFDSALARKH, 0
EEYVEIRQVGDFH, 0
WTGALVTPCAAEEQK, 0
LMAFTAAVTS, 0
KGGRKPARLIVFPDLGVRVC, 0
EKKIAKMFKASSVFNVV, 0
ENITSGFLGPLLVLQ, 0
LTRILTIPQSLDSWW, 0
TIPQSLDSWWTSLNF, 0
LDSWWTSLNFLGGSP, 0
TSLNFLGGSPVCLGQ, 0
YRWMCLRRFIIFLFI, 0
GMLPVCPLIPGSTTT, 0
SVRFSWLSLLVPFVQ, 0
WLSLLVPFVQWFVGL, 0
VPFVQWFVGLSPTVW, 0
GPSLYSIVSPFIPLL, 0
SIVSPFIPLLPIFFC, 0
RDGVRRPQKRPSCIGCKGT, 0
RPFFHPVGEADYFEYHQEGGPDGEPD, 0
FAEVLKDAIKDLVMTKPAPTCNIR, 0
LPPWFPPMVEGAAAEGDDG, 0
EHDLERGPPGPRRPP, 0
ALWNLHGQALFLGIVL, 0
AILIWMYYHGQRHSDEH, 0
SGHESDSNSNEGRHHLLVSGAGDGPPL, 0
HDPLPHSPSDSAGND, 0
DPHLPTLLLGSSGSGGDDDDPHGPVQLSYYD, 0
MGSLEMVPMGAGPPSPGGDP, 0
EDPYWGNGDRHSDYQPLGTQDQSLY, 0
LTEWGSGNRTYGPVFMCL, 0
IIYPGTLWCGHGNKSSGP, 0
GTLWCGHGNKSSGPNELG, 0
CGHGNKSSGPNELGRFKH, 0
NKSSGPNELGRFKHTDAC, 0
GPNELGRFKHTDACCRTH, 0
LGRFKHTDACCRTHDMCP, 0
KHTDACCRTHDMCPDVMS, 0
ACCRTHDMCPDVMSAGES, 0
THDMCPDVMSAGESKHGL, 0
CPDVMSAGESKHGLTNTA, 0
MSAGESKHGLTNTASHTR, 0
ESKHGLTNTASHTRLSCD, 0
GLTNTASHTRLSCDCDDK, 0
TASHTRLSCDCDDKFYDC, 0
TRLSCDCDDKFYDCLKNS, 0
CDCDDKFYDCLKNSADTI, 0
DKFYDCLKNSADTISSYF, 0
DCLKNSADTISSYFVGKM, 0
NSADTISSYFVGKMYFNL, 0
TISSYFVGKMYFNLIDTK, 0
YFVGKMYFNLIDTKCYKL, 0
KMYFNLIDTKCYKLEHPV, 0
NLIDTKCYKLEHPVTGCG, 0
TKCYKLEHPVTGCGERTE, 0
KLEHPVTGCGERTEGRCL, 0
PVTGCGERTEGRCLHYTV, 0
CGERTEGRCLHYTVDKSK, 0
TEGRCLHYTVDKSKPKVY, 0
CLHYTVDKSKPKVYQWFD, 0
SSGPNELGRFKHT, 0
SGPNELGRFKHTD, 0
GPNELGRFKHTDA, 0
NELGRFKHTDACC, 0
ELGRFKHTDACCR, 0
LGRFKHTDACCRT, 0
GRFKHTDACCRTH, 0
RFKHTDACCRTHD, 0
FKHTDACCRTHDM, 0
KHTDACCRTHDMC, 0
TISSYFVGKMYFN, 0
ISSYFVGKMYFNL, 0
SSYFVGKMYFNLI, 0
SYFVGKMYFNLID, 0
YFVGKMYFNLIDT, 0
FVGKMYFNLIDTK, 0
VGKMYFNLIDTKC, 0
GKMYFNLIDTKCY, 0
KMYFNLIDTKCYK, 0
MYFNLIDTKCYKL, 0
YFNLIDTKCYKLE, 0
FNLIDTKCYKLEH, 0
NLIDTKCYKLEHP, 0
LIDTKCYKLEHPV, 0
IDTKCYKLEHPVT, 0
DTKCYKLEHPVTG, 0
TKCYKLEHPVTGC, 0
KCYKLEHPVTGCG, 0
CYKLEHPVTGCGE, 0
YKLEHPVTGCGER, 0
LHYTVDKSKPKVY, 0
HYTVDKSKPKVYQ, 0
YTVDKSKPKVYQW, 0
TVDKSKPKVYQWF, 0
VDKSKPKVYQWFD, 0
DKSKPKVYQWFDL, 0
KSKPKVYQWFDLR, 0
SKPKVYQWFDLRK, 0
FENDEHIILYLVNFDK, 0
EFVKIVQKRGIVKENI, 0
VKIVQKRGIVKENIID, 0
KENIIDLTKIDRCFQL, 0
DKFKIFEAAFSES, 0
DAFVTALTEALRV, 0
VKYAVFEAALTKA, 0
AVFEAALTKAITA, 0
PKYVKQNTLKLAT, 0
LKAMTADQEVPEKPDS, 0
DQEVPEKPDSVTPMIL, 0
GGNLEAKITMLTNGQC, 0
EAKITMLTNGQCQNIT, 0
KITMLTNGQCQNITVV, 0
ITVVLHKTSEPGKYTA, 0
PGKYTAYEGQRVVFIQ, 0
TAYEGQRVVFIQPSPV, 0
GQRVVFIQPSPVRDHY, 0
PSPVRDHYILYCEGEL, 0
RDHYILYCEGELHGRQ, 0
MAKLLGRDPEQSQEAL, 0
AKGLNQEILELAQSET, 0
NQEILELAQSETCSPG, 0
EILELAQSETCSPGGQ, 0
TPALGKDTVAVSGKWY, 0
SRTIYRGVSPSTTRLES, 0
LDGALKAKQSAESKLEG, 0
LDSQLNRLKSLTDDLQR, 0
RLKSLVNDLTDKNNLLE, 0
NNEVLRLADELRQEQGN, 0
AERTVTVRRVGPGGRAV, 0
IGGWLLLEPWISPSV, 0
TEDDFKNIAAAGLNHV, 0
LNHVRIPIGYWAVNP, 0
VNPIEGEPYVQGQLD, 0
GHRGAINWQKGDTIK, 0
KTYKNVYIDTYHN, 0
SKGSSSELSAQQKK, 0
