# Supplementary material for: On Evaluating MHC-II Binding Peptide Prediction Methods
Source: PLoS One. 2008 Sep 24;3(9):e3268. doi: 10.1371/journal.pone.0003268 (PMC2533399; doi:10.1371/journal.pone.0003268)
Supplement: Dataset S3 — Datasets derived from IEDB database (0.26 MB ZIP) [file pone.0003268.s004.zip › IEDB/WUPDS/HLA-DRB1-0101.xrff]

<?xml version="1.0" encoding="utf-8"?>

<!DOCTYPE dataset
[
   <!ELEMENT dataset (header,body)>
   <!ATTLIST dataset name CDATA #REQUIRED>
   <!ATTLIST dataset version CDATA "3.5.4">

   <!ELEMENT header (notes?,attributes)>
   <!ELEMENT body (instances)>
   <!ELEMENT notes ANY>

   <!ELEMENT attributes (attribute+)>
   <!ELEMENT attribute (labels?,metadata?,attributes?)>
   <!ATTLIST attribute name CDATA #REQUIRED>
   <!ATTLIST attribute type (numeric|date|nominal|string|relational) #REQUIRED>
   <!ATTLIST attribute format CDATA #IMPLIED>
   <!ATTLIST attribute class (yes|no) "no">
   <!ELEMENT labels (label*)>
   <!ELEMENT label ANY>
   <!ELEMENT metadata (property*)>
   <!ELEMENT property ANY>
   <!ATTLIST property name CDATA #REQUIRED>

   <!ELEMENT instances (instance*)>
   <!ELEMENT instance (value*)>
   <!ATTLIST instance type (normal|sparse) "normal">
   <!ATTLIST instance weight CDATA #IMPLIED>
   <!ELEMENT value (#PCDATA|instances)*>
   <!ATTLIST value index CDATA #IMPLIED>
   <!ATTLIST value missing (yes|no) "no">
]
>
<dataset name="HLA-DRB1-0101" version="3.5.3">
   <header>
     <attributes>
        <attribute name="Seq" type="string"/>
        <attribute class="yes" name="class" type="nominal">
           <labels>
              <label>0</label>
              <label>1</label>
           </labels>
        </attribute>
     </attributes>
   </header>

   <body>
      <instances>
         <instance weight="0.023809523809523808">
            <value>PHHTALRQAILCWGELMTLA</value>
            <value>1</value>
         </instance>
         <instance weight="0.023809523809523808">
            <value>AGFFLLTRILTIPQS</value>
            <value>1</value>
         </instance>
         <instance weight="0.023809523809523808">
            <value>LVPFVQWFVGLSPTV</value>
            <value>1</value>
         </instance>
         <instance weight="0.023809523809523808">
            <value>RHYLHTLWKAGILYK</value>
            <value>1</value>
         </instance>
         <instance weight="0.023809523809523808">
            <value>LQSLTNLLSSNLSWL</value>
            <value>1</value>
         </instance>
         <instance weight="0.023809523809523808">
            <value>SSNLSWLSLDVSAAF</value>
            <value>1</value>
         </instance>
         <instance weight="0.023809523809523808">
            <value>LHLYSHPIILGFRKI</value>
            <value>1</value>
         </instance>
         <instance weight="0.023809523809523808">
            <value>KQCFRKLPVNRPIDW</value>
            <value>1</value>
         </instance>
         <instance weight="0.023809523809523808">
            <value>KQAFTFSPTYKAFLC</value>
            <value>1</value>
         </instance>
         <instance weight="0.023809523809523808">
            <value>AANWILRGTSFVYVP</value>
            <value>1</value>
         </instance>
         <instance weight="0.023809523809523808">
            <value>PRYISLIPVNVVAD</value>
            <value>1</value>
         </instance>
         <instance weight="0.023809523809523808">
            <value>DALESIMTTKSVSFR</value>
            <value>1</value>
         </instance>
         <instance weight="0.023809523809523808">
            <value>DIEKKIAKMEKASSVFNVVNS</value>
            <value>1</value>
         </instance>
         <instance weight="0.023809523809523808">
            <value>DNVLDHLTGRSC</value>
            <value>1</value>
         </instance>
         <instance weight="0.023809523809523808">
            <value>DTPYLDITYHFVMQRLPL</value>
            <value>1</value>
         </instance>
         <instance weight="0.023809523809523808">
            <value>EVWREEAYHAADIKD</value>
            <value>1</value>
         </instance>
         <instance weight="0.023809523809523808">
            <value>FNNFTVSFWLRVPKVSASHLEQY</value>
            <value>1</value>
         </instance>
         <instance weight="0.023809523809523808">
            <value>PHHTALRQAILCWGELMTLA</value>
            <value>1</value>
         </instance>
         <instance weight="0.023809523809523808">
            <value>PKYVKQNTLKLAT</value>
            <value>1</value>
         </instance>
         <instance weight="0.023809523809523808">
            <value>PLKAEIAQRLEDV</value>
            <value>1</value>
         </instance>
         <instance weight="0.023809523809523808">
            <value>QFIKANSKFIGITE</value>
            <value>1</value>
         </instance>
         <instance weight="0.023809523809523808">
            <value>QYIKANSKFIGITE</value>
            <value>1</value>
         </instance>
         <instance weight="0.023809523809523808">
            <value>QYIKANSKFIGITE</value>
            <value>1</value>
         </instance>
         <instance weight="0.023809523809523808">
            <value>QYKKANSKFIGITE</value>
            <value>1</value>
         </instance>
         <instance weight="0.023809523809523808">
            <value>QYQKANSKFIGITE</value>
            <value>1</value>
         </instance>
         <instance weight="0.023809523809523808">
            <value>QYVKANSKFIGITE</value>
            <value>1</value>
         </instance>
         <instance weight="0.023809523809523808">
            <value>VDAQGTLSKIFKLGGRDSRS</value>
            <value>1</value>
         </instance>
         <instance weight="0.023809523809523808">
            <value>YTLLQAAPALDKLKLTGDEATGANI</value>
            <value>1</value>
         </instance>
         <instance weight="0.023809523809523808">
            <value>PKYVKQNTLKLATGMR</value>
            <value>1</value>
         </instance>
         <instance weight="0.023809523809523808">
            <value>QYIKANSKFIGITE</value>
            <value>1</value>
         </instance>
         <instance weight="0.023809523809523808">
            <value>QYIKANSSFIGITE</value>
            <value>1</value>
         </instance>
         <instance weight="0.023809523809523808">
            <value>KPVSQMRMATPLLMRPM</value>
            <value>1</value>
         </instance>
         <instance weight="0.023809523809523808">
            <value>LPKPPKPVSKMRMATPLLMGALPM</value>
            <value>1</value>
         </instance>
         <instance weight="0.023809523809523808">
            <value>LPKPPKPVSKMRMATPLLMGALPM</value>
            <value>1</value>
         </instance>
         <instance weight="0.023809523809523808">
            <value>LPKPPKPVSKMRMATPLLMGALPM</value>
            <value>1</value>
         </instance>
         <instance weight="0.023809523809523808">
            <value>PKYVKQNTLKLAT</value>
            <value>1</value>
         </instance>
         <instance weight="0.023809523809523808">
            <value>PKYVKQNTLKLAT</value>
            <value>1</value>
         </instance>
         <instance weight="0.023809523809523808">
            <value>QYIKANSKFIGITE</value>
            <value>1</value>
         </instance>
         <instance weight="0.023809523809523808">
            <value>QYIKANSKFIGITE</value>
            <value>1</value>
         </instance>
         <instance weight="0.023809523809523808">
            <value>QYQKANSKFIGITE</value>
            <value>1</value>
         </instance>
         <instance weight="0.3333333333333333">
            <value>YAHAAHAAHAAHAAHAA</value>
            <value>1</value>
         </instance>
         <instance weight="0.3333333333333333">
            <value>YAHAAHAAHAAHAAHAA</value>
            <value>1</value>
         </instance>
         <instance weight="0.2">
            <value>YLPKPPKPVSKLRLATPLLLQALPL</value>
            <value>1</value>
         </instance>
         <instance weight="0.5">
            <value>YTLLQAAPALDKLKLTGDEATGANI</value>
            <value>1</value>
         </instance>
         <instance weight="0.5">
            <value>YTLLQAAPALDKLKLTGDEATGANI</value>
            <value>1</value>
         </instance>
         <instance weight="0.5">
            <value>YYVRAVRAYLTT</value>
            <value>1</value>
         </instance>
         <instance weight="0.5">
            <value>YYVRAVRAYLTT</value>
            <value>1</value>
         </instance>
         <instance weight="0.3333333333333333">
            <value>DIEKKIAKMEKASSVFNVVNS</value>
            <value>1</value>
         </instance>
         <instance weight="0.2">
            <value>LPKPPKPVSKMRMATPLLMGALPM</value>
            <value>1</value>
         </instance>
         <instance weight="1.0">
            <value>PHHTALRQAILCWGELMTLA</value>
            <value>1</value>
         </instance>
         <instance weight="0.041666666666666664">
            <value>PKYVKQNTLKLAT</value>
            <value>1</value>
         </instance>
         <instance weight="0.5">
            <value>QYIKANSKFIGITE</value>
            <value>1</value>
         </instance>
         <instance weight="1.0">
            <value>YSGPLKAEIAQRLEDV</value>
            <value>1</value>
         </instance>
         <instance weight="1.0">
            <value>IQVYSRHPAENGKSNF</value>
            <value>1</value>
         </instance>
         <instance weight="1.0">
            <value>SFYILAHTEFTPTETD</value>
            <value>1</value>
         </instance>
         <instance weight="0.14285714285714285">
            <value>GYKVLVLNPSVAAT</value>
            <value>1</value>
         </instance>
         <instance weight="0.14285714285714285">
            <value>AAYAAQGYKVLVLNPSVAAT</value>
            <value>1</value>
         </instance>
         <instance weight="0.14285714285714285">
            <value>GYKVLVLNPSVAATLGFGAY</value>
            <value>1</value>
         </instance>
         <instance weight="0.3333333333333333">
            <value>AKRKTVTAMDVVYAL</value>
            <value>1</value>
         </instance>
         <instance weight="0.3333333333333333">
            <value>KRHRKVLRDNIQGITKPAIRRLAR</value>
            <value>1</value>
         </instance>
         <instance weight="0.3333333333333333">
            <value>KTVTAMDVVYALKRQ</value>
            <value>1</value>
         </instance>
         <instance weight="0.3333333333333333">
            <value>LRDNIQGITKPAIRR</value>
            <value>1</value>
         </instance>
         <instance weight="0.3333333333333333">
            <value>NIQGITKPAIRRLAR</value>
            <value>1</value>
         </instance>
         <instance weight="0.3333333333333333">
            <value>TYTEHAKRKTVTAMDVVYALKRQG</value>
            <value>1</value>
         </instance>
         <instance weight="0.5">
            <value>AGLLGNVSTVLLGGV</value>
            <value>1</value>
         </instance>
         <instance weight="1.0">
            <value>EPQGSTYAASSATSVD</value>
            <value>1</value>
         </instance>
         <instance weight="1.0">
            <value>FATCFLIPLTSQFFLP</value>
            <value>1</value>
         </instance>
         <instance weight="0.5">
            <value>GLAYKFVVPGAATPY</value>
            <value>1</value>
         </instance>
         <instance weight="0.3333333333333333">
            <value>HNWVNHAVPLAMKLI</value>
            <value>1</value>
         </instance>
         <instance weight="1.0">
            <value>IKLPIILAFATCFLIP</value>
            <value>1</value>
         </instance>
         <instance weight="1.0">
            <value>IPQEWKPAITVKVLPA</value>
            <value>1</value>
         </instance>
         <instance weight="0.5">
            <value>KSKYKLATSVLAGLL</value>
            <value>1</value>
         </instance>
         <instance weight="1.0">
            <value>LAAIIFLFGPPTALRS</value>
            <value>1</value>
         </instance>
         <instance weight="1.0">
            <value>LTSQFFLPALPVFTWL</value>
            <value>1</value>
         </instance>
         <instance weight="0.5">
            <value>LVNLLIFHINGKIIK</value>
            <value>1</value>
         </instance>
         <instance weight="1.0">
            <value>LWWSTMYLTHHYFVDL</value>
            <value>1</value>
         </instance>
         <instance weight="0.5">
            <value>MRKLAILSVSSFLFV</value>
            <value>1</value>
         </instance>
         <instance weight="1.0">
            <value>NLSNVLATITTGVLDI</value>
            <value>1</value>
         </instance>
         <instance weight="1.0">
            <value>QEIDPLSYNYIPVNSN</value>
            <value>1</value>
         </instance>
         <instance weight="1.0">
            <value>RVYQEPQVSPPQRAET</value>
            <value>1</value>
         </instance>
         <instance weight="1.0">
            <value>SSIIFGAFPSLHSGCC</value>
            <value>1</value>
         </instance>
         <instance weight="0.3333333333333333">
            <value>SSVFNVVNSSIGLIM</value>
            <value>1</value>
         </instance>
         <instance weight="1.0">
            <value>THHYFVDLIGGAMLSL</value>
            <value>1</value>
         </instance>
         <instance weight="0.5">
            <value>VKNVIGPFMKAVCVE</value>
            <value>1</value>
         </instance>
         <instance weight="1.0">
            <value>VVFPASFFIKLPIILA</value>
            <value>1</value>
         </instance>
         <instance weight="0.2">
            <value>LPKPPKPVSKMRMATPLLMQALPM</value>
            <value>1</value>
         </instance>
         <instance weight="0.5">
            <value>QYIKANSKFIGITE</value>
            <value>1</value>
         </instance>
         <instance weight="0.3333333333333333">
            <value>GEGAVQWMNRLIAFASRGNHV</value>
            <value>1</value>
         </instance>
         <instance weight="0.3333333333333333">
            <value>GPGEGAVQWMNRLIAFASRG</value>
            <value>1</value>
         </instance>
         <instance weight="0.14285714285714285">
            <value>GYKVLVLNPSVAATLGFGAY</value>
            <value>1</value>
         </instance>
         <instance weight="0.2">
            <value>NFISGIQYLAGLSTLPGNPA</value>
            <value>1</value>
         </instance>
         <instance weight="0.5">
            <value>AGLLGVVSTVLLGGV</value>
            <value>1</value>
         </instance>
         <instance weight="0.5">
            <value>GLAYKFVVPGAATPY</value>
            <value>1</value>
         </instance>
         <instance weight="0.3333333333333333">
            <value>HNWVNHAVPLAMKLI</value>
            <value>1</value>
         </instance>
         <instance weight="0.5">
            <value>KSKYKLATSVLAGLL</value>
            <value>1</value>
         </instance>
         <instance weight="1.0">
            <value>KYKIAGGIAGGLALL</value>
            <value>1</value>
         </instance>
         <instance weight="0.5">
            <value>LVNLLIFHINGKIIKNS</value>
            <value>1</value>
         </instance>
         <instance weight="1.0">
            <value>MNYYGKQENWYSLKK</value>
            <value>1</value>
         </instance>
         <instance weight="0.5">
            <value>MRKLAILSVSSFLFV</value>
            <value>1</value>
         </instance>
         <instance weight="0.3333333333333333">
            <value>RHNWVNHAVPLAMKLI</value>
            <value>1</value>
         </instance>
         <instance weight="0.3333333333333333">
            <value>SSVFNVVNSSIGLIM</value>
            <value>1</value>
         </instance>
         <instance weight="0.5">
            <value>VKNVIGPFMKAVCVE</value>
            <value>1</value>
         </instance>
         <instance weight="0.5">
            <value>EKVYLAWVPAHKGIG</value>
            <value>1</value>
         </instance>
         <instance weight="1.0">
            <value>FRKYTAFTIPSINNE</value>
            <value>1</value>
         </instance>
         <instance weight="0.09090909090909091">
            <value>GEIYKRWIILGLNKI</value>
            <value>1</value>
         </instance>
         <instance weight="1.0">
            <value>HSNWRAMASDFNLPP</value>
            <value>1</value>
         </instance>
         <instance weight="0.09090909090909091">
            <value>KRWIILGLNKIVRMY</value>
            <value>1</value>
         </instance>
         <instance weight="1.0">
            <value>KTAVQMAVFIHNFKR</value>
            <value>1</value>
         </instance>
         <instance weight="0.5">
            <value>KVYLAWVPAHKGIGG</value>
            <value>1</value>
         </instance>
         <instance weight="1.0">
            <value>QGQMVHQAISPRTLN</value>
            <value>1</value>
         </instance>
         <instance weight="1.0">
            <value>QKQITKIQNFRVYYR</value>
            <value>1</value>
         </instance>
         <instance weight="1.0">
            <value>SPAIFQSSMTKILEP</value>
            <value>1</value>
         </instance>
         <instance weight="1.0">
            <value>WEFVNTPPLVKLWYQ</value>
            <value>1</value>
         </instance>
         <instance weight="1.0">
            <value>FESTGNLIAPEYGFKISY</value>
            <value>1</value>
         </instance>
         <instance weight="1.0">
            <value>FVNQHLCGSHLVEAL</value>
            <value>1</value>
         </instance>
         <instance weight="1.0">
            <value>GVAGLLVALAV</value>
            <value>1</value>
         </instance>
         <instance weight="1.0">
            <value>IDVWLGGLAENFLPY</value>
            <value>1</value>
         </instance>
         <instance weight="0.2">
            <value>KPVSKMRMATPLLMQALP</value>
            <value>1</value>
         </instance>
         <instance weight="1.0">
            <value>PPLYATGRLSQAQLMPSPPM</value>
            <value>1</value>
         </instance>
         <instance weight="0.3333333333333333">
            <value>YAHAAHAAHAAHAAHAA</value>
            <value>1</value>
         </instance>
         <instance weight="1.0">
            <value>YARFQRQTTLKAAA</value>
            <value>1</value>
         </instance>
         <instance weight="1.0">
            <value>YARFQSQTTLKQKT</value>
            <value>1</value>
         </instance>
         <instance weight="0.041666666666666664">
            <value>YPKYVKQNTLKLAT</value>
            <value>1</value>
         </instance>
         <instance weight="0.5">
            <value>EVIPMFSALSEGA</value>
            <value>1</value>
         </instance>
         <instance weight="0.09090909090909091">
            <value>LNKIVRMYSPTSI</value>
            <value>1</value>
         </instance>
         <instance weight="0.09090909090909091">
            <value>NKIVRMYSPTSIL</value>
            <value>1</value>
         </instance>
         <instance weight="0.5">
            <value>PEVIPMFSALSEG</value>
            <value>1</value>
         </instance>
         <instance weight="1.0">
            <value>PIVQNIQGQMVHQ</value>
            <value>1</value>
         </instance>
         <instance weight="1.0">
            <value>PKISFEPIPIHYCAPAGFAI</value>
            <value>1</value>
         </instance>
         <instance weight="1.0">
            <value>VWGIKQLQARVLAVERYLKD</value>
            <value>1</value>
         </instance>
         <instance weight="1.0">
            <value>ESEFQAALSRKVAKL</value>
            <value>1</value>
         </instance>
         <instance weight="0.3333333333333333">
            <value>IFSKASDSLQLVFGIE</value>
            <value>1</value>
         </instance>
         <instance weight="1.0">
            <value>LLKYRAREPVTKAEMLGSVVGNWQ</value>
            <value>1</value>
         </instance>
         <instance weight="0.3333333333333333">
            <value>VGNWQYFFPVIFSKASDSLQLVFGIELMEVD</value>
            <value>1</value>
         </instance>
         <instance weight="0.3333333333333333">
            <value>YFFPVIFSKASDSLQL</value>
            <value>1</value>
         </instance>
         <instance weight="1.0">
            <value>FENLVAENVKPPKVD</value>
            <value>1</value>
         </instance>
         <instance weight="0.5">
            <value>FKKLKNHVLFLQMMN</value>
            <value>1</value>
         </instance>
         <instance weight="1.0">
            <value>FNQMIFVSSIFISFY</value>
            <value>1</value>
         </instance>
         <instance weight="1.0">
            <value>GVIYIMIISKKMMRK</value>
            <value>1</value>
         </instance>
         <instance weight="1.0">
            <value>HFFLFLLYILFLVKM</value>
            <value>1</value>
         </instance>
         <instance weight="1.0">
            <value>HFNMLKNKMQSSFFM</value>
            <value>1</value>
         </instance>
         <instance weight="0.5">
            <value>ILFLVKMNALRRLPV</value>
            <value>1</value>
         </instance>
         <instance weight="0.5">
            <value>KKNIIALLIIPPKIH</value>
            <value>1</value>
         </instance>
         <instance weight="0.5">
            <value>KNHVLFLQMMNVNLQ</value>
            <value>1</value>
         </instance>
         <instance weight="1.0">
            <value>KSKFNILSSPLFNNF</value>
            <value>1</value>
         </instance>
         <instance weight="0.5">
            <value>LCNFKKNIIALLIIP</value>
            <value>1</value>
         </instance>
         <instance weight="1.0">
            <value>LKELIKVGLPSFENL</value>
            <value>1</value>
         </instance>
         <instance weight="1.0">
            <value>LLKIWKNYMKIMNHL</value>
            <value>1</value>
         </instance>
         <instance weight="1.0">
            <value>LYYLFNQHIKKELYH</value>
            <value>1</value>
         </instance>
         <instance weight="0.5">
            <value>MNALRRLPVICSFLV</value>
            <value>1</value>
         </instance>
         <instance weight="1.0">
            <value>NVNLQKQLLTNHLIN</value>
            <value>1</value>
         </instance>
         <instance weight="0.5">
            <value>PATYGIIVPVLTSLF</value>
            <value>1</value>
         </instance>
         <instance weight="1.0">
            <value>QKKYIYNLIMNTQNK</value>
            <value>1</value>
         </instance>
         <instance weight="1.0">
            <value>QKQVQMMIMIKFMGV</value>
            <value>1</value>
         </instance>
         <instance weight="1.0">
            <value>VLFLQMMNVNLQKQL</value>
            <value>1</value>
         </instance>
         <instance weight="1.0">
            <value>YEALIKLLPFSKRIR</value>
            <value>1</value>
         </instance>
         <instance weight="0.5">
            <value>YGIIVPVLTSLFNKV</value>
            <value>1</value>
         </instance>
         <instance weight="1.0">
            <value>YILLKKILSSRFNQM</value>
            <value>1</value>
         </instance>
         <instance weight="0.2">
            <value>LPKPPKPVSKMRMATPLLMQ</value>
            <value>1</value>
         </instance>
         <instance weight="0.041666666666666664">
            <value>PKYVKQNTLKLAT</value>
            <value>1</value>
         </instance>
         <instance weight="1.0">
            <value>EYLNKIQNSLSTEWSPCSVT</value>
            <value>1</value>
         </instance>
         <instance weight="0.041666666666666664">
            <value>PKYVKQNTLKLAT</value>
            <value>1</value>
         </instance>
         <instance weight="0.041666666666666664">
            <value>PKYVKQNTLKLAT</value>
            <value>1</value>
         </instance>
         <instance weight="0.041666666666666664">
            <value>AKYVKQNTLKLAT</value>
            <value>1</value>
         </instance>
         <instance weight="0.041666666666666664">
            <value>PAYVKQNTLKLAT</value>
            <value>1</value>
         </instance>
         <instance weight="0.041666666666666664">
            <value>PKYAKQNTLKLAT</value>
            <value>1</value>
         </instance>
         <instance weight="0.041666666666666664">
            <value>PKYVKANTLKLAT</value>
            <value>1</value>
         </instance>
         <instance weight="0.041666666666666664">
            <value>PKYVKQATLKLAT</value>
            <value>1</value>
         </instance>
         <instance weight="0.041666666666666664">
            <value>PKYVKQNALKLAT</value>
            <value>1</value>
         </instance>
         <instance weight="0.041666666666666664">
            <value>PKYVKQNTAKLAT</value>
            <value>1</value>
         </instance>
         <instance weight="0.041666666666666664">
            <value>PKYVKQNTLKAAT</value>
            <value>1</value>
         </instance>
         <instance weight="0.041666666666666664">
            <value>PKYVKQNTLKLAA</value>
            <value>1</value>
         </instance>
         <instance weight="0.08333333333333333">
            <value>KIFKLGGRDSRSGS</value>
            <value>1</value>
         </instance>
         <instance weight="0.08333333333333333">
            <value>AIFKLGGRDSRSGS</value>
            <value>1</value>
         </instance>
         <instance weight="0.08333333333333333">
            <value>KAFKLGGRDSRSGS</value>
            <value>1</value>
         </instance>
         <instance weight="0.08333333333333333">
            <value>KIAKLGGRDSRSGS</value>
            <value>1</value>
         </instance>
         <instance weight="0.08333333333333333">
            <value>KIFALGGRDSRSGS</value>
            <value>1</value>
         </instance>
         <instance weight="0.08333333333333333">
            <value>KIFKAGGRDSRSGS</value>
            <value>1</value>
         </instance>
         <instance weight="0.08333333333333333">
            <value>KIFKLGGADSRSGS</value>
            <value>1</value>
         </instance>
         <instance weight="0.08333333333333333">
            <value>KIFKLGGRASRSGS</value>
            <value>1</value>
         </instance>
         <instance weight="0.08333333333333333">
            <value>KIFKLGGRDARSGS</value>
            <value>1</value>
         </instance>
         <instance weight="0.08333333333333333">
            <value>KIFKLGGRDSASGS</value>
            <value>1</value>
         </instance>
         <instance weight="0.08333333333333333">
            <value>KIFKLGGRDSRAGS</value>
            <value>1</value>
         </instance>
         <instance weight="0.08333333333333333">
            <value>KIFKLGGRDSRSGA</value>
            <value>1</value>
         </instance>
         <instance weight="0.041666666666666664">
            <value>PKYVKQNTLKLAT</value>
            <value>1</value>
         </instance>
         <instance weight="0.041666666666666664">
            <value>RKYVKQNTLKLAT</value>
            <value>1</value>
         </instance>
         <instance weight="0.041666666666666664">
            <value>PGYVKQNTLKLAT</value>
            <value>1</value>
         </instance>
         <instance weight="0.041666666666666664">
            <value>PKYEKQNTLKLAT</value>
            <value>1</value>
         </instance>
         <instance weight="0.041666666666666664">
            <value>PKYVQQNTLKLAT</value>
            <value>1</value>
         </instance>
         <instance weight="0.041666666666666664">
            <value>PKYVKRNTLKLAT</value>
            <value>1</value>
         </instance>
         <instance weight="0.041666666666666664">
            <value>PKYVKQKTLKLAT</value>
            <value>1</value>
         </instance>
         <instance weight="0.041666666666666664">
            <value>PKYVKQNYLKLAT</value>
            <value>1</value>
         </instance>
         <instance weight="0.041666666666666664">
            <value>PKYVKQNTLSLAT</value>
            <value>1</value>
         </instance>
         <instance weight="0.5">
            <value>KTHVQLSLPVLQVRD</value>
            <value>1</value>
         </instance>
         <instance weight="0.5">
            <value>HVQLSLPVLQVRDVL</value>
            <value>1</value>
         </instance>
         <instance weight="1.0">
            <value>REHLKNGTCGLVELE</value>
            <value>1</value>
         </instance>
         <instance weight="1.0">
            <value>LVELEKGVLPQLEQP</value>
            <value>1</value>
         </instance>
         <instance weight="0.3333333333333333">
            <value>RSGITLGVLVPHVGE</value>
            <value>1</value>
         </instance>
         <instance weight="0.3333333333333333">
            <value>GITLGVLVPHVGETP</value>
            <value>1</value>
         </instance>
         <instance weight="0.3333333333333333">
            <value>TLGVLVPHVGETPIA</value>
            <value>1</value>
         </instance>
         <instance weight="0.5">
            <value>ETPIAYRNVLLRKNG</value>
            <value>1</value>
         </instance>
         <instance weight="0.5">
            <value>PIAYRNVLLRKNGNK</value>
            <value>1</value>
         </instance>
         <instance weight="1.0">
            <value>TRELNGGAVTRYVDN</value>
            <value>1</value>
         </instance>
         <instance weight="1.0">
            <value>FDTFKGECPKFVFPL</value>
            <value>1</value>
         </instance>
         <instance weight="0.3333333333333333">
            <value>TENLVIEGPTTCGYL</value>
            <value>1</value>
         </instance>
         <instance weight="0.3333333333333333">
            <value>ENLVIEGPTTCGYLP</value>
            <value>1</value>
         </instance>
         <instance weight="0.3333333333333333">
            <value>NLVIEGPTTCGYLPT</value>
            <value>1</value>
         </instance>
         <instance weight="0.5">
            <value>CGYLPTNAVVKMPCP</value>
            <value>1</value>
         </instance>
         <instance weight="0.5">
            <value>TNAVVKMPCPACQDP</value>
            <value>1</value>
         </instance>
         <instance weight="0.5">
            <value>NEEVAIILASFSAST</value>
            <value>1</value>
         </instance>
         <instance weight="0.5">
            <value>VAIILASFSASTSAF</value>
            <value>1</value>
         </instance>
         <instance weight="1.0">
            <value>LASFSASTSAFIDTI</value>
            <value>1</value>
         </instance>
         <instance weight="1.0">
            <value>NYKVTKGKPVKGAWN</value>
            <value>1</value>
         </instance>
         <instance weight="1.0">
            <value>AWNIGQQRSVLTPLC</value>
            <value>1</value>
         </instance>
         <instance weight="1.0">
            <value>IRSIFARTLDAANHS</value>
            <value>1</value>
         </instance>
         <instance weight="1.0">
            <value>IPDLQRAAVTILDGI</value>
            <value>1</value>
         </instance>
         <instance weight="1.0">
            <value>LDGISEQSLRLVDAM</value>
            <value>1</value>
         </instance>
         <instance weight="1.0">
            <value>SLRLVDAMVYTSDLL</value>
            <value>1</value>
         </instance>
         <instance weight="0.3333333333333333">
            <value>TSDLLTNSVIIMAYV</value>
            <value>1</value>
         </instance>
         <instance weight="0.3333333333333333">
            <value>SDLLTNSVIIMAYVT</value>
            <value>1</value>
         </instance>
         <instance weight="0.3333333333333333">
            <value>NSVIIMAYVTGGLVQ</value>
            <value>1</value>
         </instance>
         <instance weight="0.5">
            <value>IMAYVTGGLVQQTSQ</value>
            <value>1</value>
         </instance>
         <instance weight="0.5">
            <value>MAYVTGGLVQQTSQW</value>
            <value>1</value>
         </instance>
         <instance weight="1.0">
            <value>TGGLVQQTSQWLSNL</value>
            <value>1</value>
         </instance>
         <instance weight="0.5">
            <value>RPIFEWIEAKLSAGV</value>
            <value>1</value>
         </instance>
         <instance weight="0.5">
            <value>FEWIEAKLSAGVEFL</value>
            <value>1</value>
         </instance>
         <instance weight="1.0">
            <value>AWEILKFLITGVFDI</value>
            <value>1</value>
         </instance>
         <instance weight="1.0">
            <value>VFDIVKGQIQVASDN</value>
            <value>1</value>
         </instance>
         <instance weight="0.3333333333333333">
            <value>EMCIDQVTIAGAKLR</value>
            <value>1</value>
         </instance>
         <instance weight="0.3333333333333333">
            <value>IDQVTIAGAKLRSLN</value>
            <value>1</value>
         </instance>
         <instance weight="0.3333333333333333">
            <value>QVTIAGAKLRSLNLG</value>
            <value>1</value>
         </instance>
         <instance weight="1.0">
            <value>LGEVFIAQSKGLYRQ</value>
            <value>1</value>
         </instance>
         <instance weight="0.5">
            <value>KEQLQLLMPLKAPKE</value>
            <value>1</value>
         </instance>
         <instance weight="0.5">
            <value>LQLLMPLKAPKEVTF</value>
            <value>1</value>
         </instance>
         <instance weight="1.0">
            <value>VDSFTNGAIVGTPVC</value>
            <value>1</value>
         </instance>
         <instance weight="0.5">
            <value>GTPVCVNGLMLLEIK</value>
            <value>1</value>
         </instance>
         <instance weight="0.5">
            <value>PVCVNGLMLLEIKDK</value>
            <value>1</value>
         </instance>
         <instance weight="0.5">
            <value>YCALSPGLLATNNVF</value>
            <value>1</value>
         </instance>
         <instance weight="0.5">
            <value>PGLLATNNVFRLKGG</value>
            <value>1</value>
         </instance>
         <instance weight="1.0">
            <value>VFRLKGGAPIKGVTF</value>
            <value>1</value>
         </instance>
         <instance weight="0.3333333333333333">
            <value>VTEFACVVAEAVVKT</value>
            <value>1</value>
         </instance>
         <instance weight="0.3333333333333333">
            <value>FACVVAEAVVKTLQP</value>
            <value>1</value>
         </instance>
         <instance weight="0.3333333333333333">
            <value>ACVVAEAVVKTLQPV</value>
            <value>1</value>
         </instance>
         <instance weight="1.0">
            <value>EAVVKTLQPVSDLLT</value>
            <value>1</value>
         </instance>
         <instance weight="1.0">
            <value>YLKLTDNVAIKCVDI</value>
            <value>1</value>
         </instance>
         <instance weight="1.0">
            <value>VDIVKEAQSANPMVI</value>
            <value>1</value>
         </instance>
         <instance weight="0.5">
            <value>ANPMVIVNAANIHLK</value>
            <value>1</value>
         </instance>
         <instance weight="0.5">
            <value>NPMVIVNAANIHLKH</value>
            <value>1</value>
         </instance>
         <instance weight="1.0">
            <value>DDYIKLNGPLTVGGS</value>
            <value>1</value>
         </instance>
         <instance weight="1.0">
            <value>SCLLSGHNLAKKCLH</value>
            <value>1</value>
         </instance>
         <instance weight="1.0">
            <value>CLHVVGPNLNAGEDI</value>
            <value>1</value>
         </instance>
         <instance weight="1.0">
            <value>YENFNSQDILLAPLL</value>
            <value>1</value>
         </instance>
         <instance weight="0.25">
            <value>SQDILLAPLLSAGIF</value>
            <value>1</value>
         </instance>
         <instance weight="0.25">
            <value>QDILLAPLLSAGIFG</value>
            <value>1</value>
         </instance>
         <instance weight="0.25">
            <value>DILLAPLLSAGIFGA</value>
            <value>1</value>
         </instance>
         <instance weight="0.25">
            <value>LAPLLSAGIFGAKPL</value>
            <value>1</value>
         </instance>
         <instance weight="1.0">
            <value>SAGIFGAKPLQSLQV</value>
            <value>1</value>
         </instance>
         <instance weight="0.5">
            <value>ETKFLTNKLLLFADI</value>
            <value>1</value>
         </instance>
         <instance weight="0.5">
            <value>TKFLTNKLLLFADIN</value>
            <value>1</value>
         </instance>
         <instance weight="0.5">
            <value>DAPYMVGDVITSGDI</value>
            <value>1</value>
         </instance>
         <instance weight="0.5">
            <value>APYMVGDVITSGDIT</value>
            <value>1</value>
         </instance>
         <instance weight="1.0">
            <value>TTEMLSRALKKVPVD</value>
            <value>1</value>
         </instance>
         <instance weight="1.0">
            <value>ITTYPGQGCAGYTLE</value>
            <value>1</value>
         </instance>
         <instance weight="1.0">
            <value>CAGYTLEEAKTALKK</value>
            <value>1</value>
         </instance>
         <instance weight="1.0">
            <value>SWNLREMLAHAEETR</value>
            <value>1</value>
         </instance>
         <instance weight="1.0">
            <value>CMDVRAIMATIQRKY</value>
            <value>1</value>
         </instance>
         <instance weight="1.0">
            <value>KEPVASIITKLNSLN</value>
            <value>1</value>
         </instance>
         <instance weight="0.5">
            <value>LNSLNEPLVTMPIGY</value>
            <value>1</value>
         </instance>
         <instance weight="0.5">
            <value>NEPLVTMPIGYVTHG</value>
            <value>1</value>
         </instance>
         <instance weight="1.0">
            <value>LVTMPIGYVTHGFNL</value>
            <value>1</value>
         </instance>
         <instance weight="0.5">
            <value>ARCMRSLKAPAVVSV</value>
            <value>1</value>
         </instance>
         <instance weight="0.5">
            <value>MRSLKAPAVVSVSSP</value>
            <value>1</value>
         </instance>
         <instance weight="1.0">
            <value>VVSVSSPDAVTTYNG</value>
            <value>1</value>
         </instance>
         <instance weight="1.0">
            <value>VTTYNGYLTSSSKTS</value>
            <value>1</value>
         </instance>
         <instance weight="1.0">
            <value>EFHLDGEVLSLDKLK</value>
            <value>1</value>
         </instance>
         <instance weight="0.5">
            <value>VLSLDKLKSLLSLRE</value>
            <value>1</value>
         </instance>
         <instance weight="0.5">
            <value>LDKLKSLLSLREVKT</value>
            <value>1</value>
         </instance>
         <instance weight="1.0">
            <value>LLSLREVKTIKVFTT</value>
            <value>1</value>
         </instance>
         <instance weight="1.0">
            <value>LREVKTIKVFTTVDN</value>
            <value>1</value>
         </instance>
         <instance weight="1.0">
            <value>NTNLHTQLVDMSMTY</value>
            <value>1</value>
         </instance>
         <instance weight="1.0">
            <value>PTYLDGADVTKIKPH</value>
            <value>1</value>
         </instance>
         <instance weight="1.0">
            <value>DESFLGRYMSALNHT</value>
            <value>1</value>
         </instance>
         <instance weight="1.0">
            <value>FPQVGGLTSIKWADN</value>
            <value>1</value>
         </instance>
         <instance weight="1.0">
            <value>NCYLSSVLLALQQLE</value>
            <value>1</value>
         </instance>
         <instance weight="0.5">
            <value>LLALQQLEVKFNAPA</value>
            <value>1</value>
         </instance>
         <instance weight="0.5">
            <value>QLEVKFNAPALQEAY</value>
            <value>1</value>
         </instance>
         <instance weight="1.0">
            <value>EVKFNAPALQEAYYR</value>
            <value>1</value>
         </instance>
         <instance weight="0.5">
            <value>AANFCALILAYSNKT</value>
            <value>1</value>
         </instance>
         <instance weight="0.5">
            <value>FCALILAYSNKTVGE</value>
            <value>1</value>
         </instance>
         <instance weight="0.5">
            <value>TTTLTGVEAVMYMGT</value>
            <value>1</value>
         </instance>
         <instance weight="0.5">
            <value>VEAVMYMGTLSYDNL</value>
            <value>1</value>
         </instance>
         <instance weight="1.0">
            <value>YDNLKTGVSIPCVCG</value>
            <value>1</value>
         </instance>
         <instance weight="1.0">
            <value>TQYLVQQESSFVMMS</value>
            <value>1</value>
         </instance>
         <instance weight="0.3333333333333333">
            <value>ESSFVMMSAPPAEYK</value>
            <value>1</value>
         </instance>
         <instance weight="0.3333333333333333">
            <value>SFVMMSAPPAEYKLQ</value>
            <value>1</value>
         </instance>
         <instance weight="0.3333333333333333">
            <value>FVMMSAPPAEYKLQQ</value>
            <value>1</value>
         </instance>
         <instance weight="0.5">
            <value>ETLYRIDGAHLTKMS</value>
            <value>1</value>
         </instance>
         <instance weight="0.5">
            <value>LYRIDGAHLTKMSEY</value>
            <value>1</value>
         </instance>
         <instance weight="1.0">
            <value>MSEYKGPVTDVFYKE</value>
            <value>1</value>
         </instance>
         <instance weight="1.0">
            <value>TDVFYKETSYTTTIK</value>
            <value>1</value>
         </instance>
         <instance weight="1.0">
            <value>NAYYTEQPIDLVPTQ</value>
            <value>1</value>
         </instance>
         <instance weight="0.5">
            <value>PIDLVPTQPLPNASF</value>
            <value>1</value>
         </instance>
         <instance weight="0.5">
            <value>IDLVPTQPLPNASFD</value>
            <value>1</value>
         </instance>
         <instance weight="1.0">
            <value>MTGFTKPASRELSVT</value>
            <value>1</value>
         </instance>
         <instance weight="1.0">
            <value>AKLLHKPIVWHINQA</value>
            <value>1</value>
         </instance>
         <instance weight="1.0">
            <value>VWHINQATTKTTFKP</value>
            <value>1</value>
         </instance>
         <instance weight="1.0">
            <value>FEVLAVEDTQGMDNL</value>
            <value>1</value>
         </instance>
         <instance weight="0.5">
            <value>HEDLMAAYVENTSIT</value>
            <value>1</value>
         </instance>
         <instance weight="0.5">
            <value>MAAYVENTSITIKKP</value>
            <value>1</value>
         </instance>
         <instance weight="0.5">
            <value>ALGLKTIATHGIAAI</value>
            <value>1</value>
         </instance>
         <instance weight="0.5">
            <value>LKTIATHGIAAINSV</value>
            <value>1</value>
         </instance>
         <instance weight="1.0">
            <value>THGIAAINSVPWSKI</value>
            <value>1</value>
         </instance>
         <instance weight="0.3333333333333333">
            <value>ILAYVKPFLGQAAIT</value>
            <value>1</value>
         </instance>
         <instance weight="0.3333333333333333">
            <value>VKPFLGQAAITTSNC</value>
            <value>1</value>
         </instance>
         <instance weight="0.3333333333333333">
            <value>KPFLGQAAITTSNCA</value>
            <value>1</value>
         </instance>
         <instance weight="1.0">
            <value>AQRVFNNYMPYVFTL</value>
            <value>1</value>
         </instance>
         <instance weight="1.0">
            <value>VFTLLFQLCTFTKST</value>
            <value>1</value>
         </instance>
         <instance weight="1.0">
            <value>NSRIRASLPTTIAKN</value>
            <value>1</value>
         </instance>
         <instance weight="1.0">
            <value>PTTIAKNSVKSVAKL</value>
            <value>1</value>
         </instance>
         <instance weight="1.0">
            <value>SPKFSKLFTIAMWLL</value>
            <value>1</value>
         </instance>
         <instance weight="0.5">
            <value>SICLGSLICVTAAFG</value>
            <value>1</value>
         </instance>
         <instance weight="0.5">
            <value>GSLICVTAAFGVLLS</value>
            <value>1</value>
         </instance>
         <instance weight="1.0">
            <value>TAAFGVLLSNFGAPS</value>
            <value>1</value>
         </instance>
         <instance weight="1.0">
            <value>CNGVRELYLNSSNVT</value>
            <value>1</value>
         </instance>
         <instance weight="0.5">
            <value>LDSLDSYPALETIQV</value>
            <value>1</value>
         </instance>
         <instance weight="0.5">
            <value>LDSYPALETIQVTIS</value>
            <value>1</value>
         </instance>
         <instance weight="0.3333333333333333">
            <value>ISSYKLDLTILGLAA</value>
            <value>1</value>
         </instance>
         <instance weight="0.3333333333333333">
            <value>KLDLTILGLAAEWVL</value>
            <value>1</value>
         </instance>
         <instance weight="0.3333333333333333">
            <value>DLTILGLAAEWVLAY</value>
            <value>1</value>
         </instance>
         <instance weight="1.0">
            <value>AAEWVLAYMLFTKFF</value>
            <value>1</value>
         </instance>
         <instance weight="0.5">
            <value>TKFFYLLGLSAIMQV</value>
            <value>1</value>
         </instance>
         <instance weight="0.5">
            <value>KFFYLLGLSAIMQVF</value>
            <value>1</value>
         </instance>
         <instance weight="1.0">
            <value>FFYLLGLSAIMQVFF</value>
            <value>1</value>
         </instance>
         <instance weight="1.0">
            <value>MQVFFGYFASHFISN</value>
            <value>1</value>
         </instance>
         <instance weight="0.2">
            <value>WLMWFIISIVQMAPV</value>
            <value>1</value>
         </instance>
         <instance weight="0.2">
            <value>LMWFIISIVQMAPVS</value>
            <value>1</value>
         </instance>
         <instance weight="0.2">
            <value>WFIISIVQMAPVSAM</value>
            <value>1</value>
         </instance>
         <instance weight="0.2">
            <value>IISIVQMAPVSAMVR</value>
            <value>1</value>
         </instance>
         <instance weight="0.2">
            <value>ISIVQMAPVSAMVRM</value>
            <value>1</value>
         </instance>
         <instance weight="1.0">
            <value>IVQMAPVSAMVRMYI</value>
            <value>1</value>
         </instance>
         <instance weight="1.0">
            <value>VSAMVRMYIFFASFY</value>
            <value>1</value>
         </instance>
         <instance weight="1.0">
            <value>FYYIWKSYVHIMDGC</value>
            <value>1</value>
         </instance>
         <instance weight="1.0">
            <value>MMCYKRNRATRVECT</value>
            <value>1</value>
         </instance>
         <instance weight="0.5">
            <value>SSYIVDSVAVKNGAL</value>
            <value>1</value>
         </instance>
         <instance weight="0.5">
            <value>SVAVKNGALHLYFDK</value>
            <value>1</value>
         </instance>
         <instance weight="0.5">
            <value>FVNLDNLRANNTKGS</value>
            <value>1</value>
         </instance>
         <instance weight="0.5">
            <value>LDNLRANNTKGSLPI</value>
            <value>1</value>
         </instance>
         <instance weight="0.3333333333333333">
            <value>ASVYYSQLMCQPILL</value>
            <value>1</value>
         </instance>
         <instance weight="0.3333333333333333">
            <value>YSQLMCQPILLLDQV</value>
            <value>1</value>
         </instance>
         <instance weight="0.3333333333333333">
            <value>SQLMCQPILLLDQVL</value>
            <value>1</value>
         </instance>
         <instance weight="1.0">
            <value>PILLLDQVLVSDVGD</value>
            <value>1</value>
         </instance>
         <instance weight="1.0">
            <value>SVKMFDAYVDTFSAT</value>
            <value>1</value>
         </instance>
         <instance weight="1.0">
            <value>VDTFSATFSVPMEKL</value>
            <value>1</value>
         </instance>
         <instance weight="0.5">
            <value>SVPMEKLKALVATAH</value>
            <value>1</value>
         </instance>
         <instance weight="0.5">
            <value>MEKLKALVATAHSEL</value>
            <value>1</value>
         </instance>
         <instance weight="1.0">
            <value>KALVATAHSELAKGV</value>
            <value>1</value>
         </instance>
         <instance weight="0.3333333333333333">
            <value>HSELAKGVALDGVLS</value>
            <value>1</value>
         </instance>
         <instance weight="0.3333333333333333">
            <value>AKGVALDGVLSTFVS</value>
            <value>1</value>
         </instance>
         <instance weight="0.3333333333333333">
            <value>GVALDGVLSTFVSAA</value>
            <value>1</value>
         </instance>
         <instance weight="1.0">
            <value>ARHINAQVAKSHNVS</value>
            <value>1</value>
         </instance>
         <instance weight="1.0">
            <value>PFRLTCATTRQVVNV</value>
            <value>1</value>
         </instance>
         <instance weight="1.0">
            <value>TRQVVNVITTKISLK</value>
            <value>1</value>
         </instance>
         <instance weight="1.0">
            <value>KISLKGGKIVSTCFK</value>
            <value>1</value>
         </instance>
         <instance weight="1.0">
            <value>FKLMLKATLLCVLAA</value>
            <value>1</value>
         </instance>
         <instance weight="0.3333333333333333">
            <value>LAALVCYIVMPVHTL</value>
            <value>1</value>
         </instance>
         <instance weight="0.3333333333333333">
            <value>LVCYIVMPVHTLSIH</value>
            <value>1</value>
         </instance>
         <instance weight="0.3333333333333333">
            <value>CYIVMPVHTLSIHDG</value>
            <value>1</value>
         </instance>
         <instance weight="1.0">
            <value>TNEIIGYKAIQDGVT</value>
            <value>1</value>
         </instance>
         <instance weight="0.5">
            <value>SCPVVAAIITREIGF</value>
            <value>1</value>
         </instance>
         <instance weight="0.5">
            <value>CPVVAAIITREIGFI</value>
            <value>1</value>
         </instance>
         <instance weight="0.5">
            <value>EIGFIVPGLPGTVLR</value>
            <value>1</value>
         </instance>
         <instance weight="0.5">
            <value>IGFIVPGLPGTVLRA</value>
            <value>1</value>
         </instance>
         <instance weight="1.0">
            <value>YSDFATSACVLAAEC</value>
            <value>1</value>
         </instance>
         <instance weight="0.5">
            <value>ECTIFKDAMGKPVPY</value>
            <value>1</value>
         </instance>
         <instance weight="0.5">
            <value>KDAMGKPVPYCYDTN</value>
            <value>1</value>
         </instance>
         <instance weight="0.3333333333333333">
            <value>TRYVLMDGSIIQFPN</value>
            <value>1</value>
         </instance>
         <instance weight="0.3333333333333333">
            <value>RYVLMDGSIIQFPNT</value>
            <value>1</value>
         </instance>
         <instance weight="0.3333333333333333">
            <value>YVLMDGSIIQFPNTY</value>
            <value>1</value>
         </instance>
         <instance weight="1.0">
            <value>GSIIQFPNTYLEGSV</value>
            <value>1</value>
         </instance>
         <instance weight="1.0">
            <value>PNTYLEGSVRVVTTF</value>
            <value>1</value>
         </instance>
         <instance weight="0.5">
            <value>FCGVDAMNLIANIFT</value>
            <value>1</value>
         </instance>
         <instance weight="0.5">
            <value>MNLIANIFTPLVQPV</value>
            <value>1</value>
         </instance>
         <instance weight="1.0">
            <value>IANIFTPLVQPVGAL</value>
            <value>1</value>
         </instance>
         <instance weight="0.3333333333333333">
            <value>TPLVQPVGALDVSAS</value>
            <value>1</value>
         </instance>
         <instance weight="0.3333333333333333">
            <value>VQPVGALDVSASVVA</value>
            <value>1</value>
         </instance>
         <instance weight="0.3333333333333333">
            <value>VGALDVSASVVAGGI</value>
            <value>1</value>
         </instance>
         <instance weight="0.25">
            <value>SASVVAGGIIAILVT</value>
            <value>1</value>
         </instance>
         <instance weight="0.25">
            <value>ASVVAGGIIAILVTC</value>
            <value>1</value>
         </instance>
         <instance weight="0.25">
            <value>AGGIIAILVTCAAYY</value>
            <value>1</value>
         </instance>
         <instance weight="0.25">
            <value>GGIIAILVTCAAYYF</value>
            <value>1</value>
         </instance>
         <instance weight="1.0">
            <value>IAILVTCAAYYFMKF</value>
            <value>1</value>
         </instance>
         <instance weight="0.3333333333333333">
            <value>YNHVVAANALLFLMS</value>
            <value>1</value>
         </instance>
         <instance weight="0.3333333333333333">
            <value>NHVVAANALLFLMSF</value>
            <value>1</value>
         </instance>
         <instance weight="0.3333333333333333">
            <value>ANALLFLMSFTILCL</value>
            <value>1</value>
         </instance>
         <instance weight="0.5">
            <value>LFLMSFTILCLVPAY</value>
            <value>1</value>
         </instance>
         <instance weight="0.5">
            <value>LMSFTILCLVPAYSF</value>
            <value>1</value>
         </instance>
         <instance weight="1.0">
            <value>ILCLVPAYSFLPGVY</value>
            <value>1</value>
         </instance>
         <instance weight="1.0">
            <value>PGVYSVFYLYLTFYF</value>
            <value>1</value>
         </instance>
         <instance weight="1.0">
            <value>TFYFTNDVSFLAHLQ</value>
            <value>1</value>
         </instance>
         <instance weight="0.5">
            <value>HLQWFAMFSPIVPFW</value>
            <value>1</value>
         </instance>
         <instance weight="0.5">
            <value>WFAMFSPIVPFWITA</value>
            <value>1</value>
         </instance>
         <instance weight="1.0">
            <value>PFWITAIYVFCISLK</value>
            <value>1</value>
         </instance>
         <instance weight="1.0">
            <value>CHWFFNNYLRKRVMF</value>
            <value>1</value>
         </instance>
         <instance weight="1.0">
            <value>KRVMFNGVTFSTFEE</value>
            <value>1</value>
         </instance>
         <instance weight="0.5">
            <value>GADVLYQPPQTSITS</value>
            <value>1</value>
         </instance>
         <instance weight="0.5">
            <value>DVLYQPPQTSITSAV</value>
            <value>1</value>
         </instance>
         <instance weight="1.0">
            <value>SFLVQAGNVQLRVIG</value>
            <value>1</value>
         </instance>
         <instance weight="1.0">
            <value>GHSMQNCLLRLKVDT</value>
            <value>1</value>
         </instance>
         <instance weight="0.5">
            <value>KYKFVRIQPGQTFSV</value>
            <value>1</value>
         </instance>
         <instance weight="0.5">
            <value>FVRIQPGQTFSVLAC</value>
            <value>1</value>
         </instance>
         <instance weight="1.0">
            <value>QCAMRPNHTIKGSFL</value>
            <value>1</value>
         </instance>
         <instance weight="1.0">
            <value>YDCVSFCYMHHMELP</value>
            <value>1</value>
         </instance>
         <instance weight="0.5">
            <value>YGPFVDRQTAQAAGT</value>
            <value>1</value>
         </instance>
         <instance weight="0.5">
            <value>GPFVDRQTAQAAGTD</value>
            <value>1</value>
         </instance>
         <instance weight="0.3333333333333333">
            <value>LNVLAWLYAAVINGD</value>
            <value>1</value>
         </instance>
         <instance weight="0.3333333333333333">
            <value>VLAWLYAAVINGDRW</value>
            <value>1</value>
         </instance>
         <instance weight="0.3333333333333333">
            <value>LAWLYAAVINGDRWF</value>
            <value>1</value>
         </instance>
         <instance weight="0.3333333333333333">
            <value>QDHVDILGPLSAQTG</value>
            <value>1</value>
         </instance>
         <instance weight="0.3333333333333333">
            <value>HVDILGPLSAQTGIA</value>
            <value>1</value>
         </instance>
         <instance weight="0.3333333333333333">
            <value>VDILGPLSAQTGIAV</value>
            <value>1</value>
         </instance>
         <instance weight="0.5">
            <value>QTGIAVLDMCAALKE</value>
            <value>1</value>
         </instance>
         <instance weight="0.5">
            <value>IAVLDMCAALKELLQ</value>
            <value>1</value>
         </instance>
         <instance weight="0.5">
            <value>LKELLQNGMNGRTIL</value>
            <value>1</value>
         </instance>
         <instance weight="0.5">
            <value>QNGMNGRTILGSTIL</value>
            <value>1</value>
         </instance>
         <instance weight="0.25">
            <value>HWMLLTFLTSLLILV</value>
            <value>1</value>
         </instance>
         <instance weight="0.25">
            <value>WMLLTFLTSLLILVQ</value>
            <value>1</value>
         </instance>
         <instance weight="0.25">
            <value>LLTFLTSLLILVQST</value>
            <value>1</value>
         </instance>
         <instance weight="0.25">
            <value>LTFLTSLLILVQSTQ</value>
            <value>1</value>
         </instance>
         <instance weight="0.5">
            <value>LFFFVYENAFLPFTL</value>
            <value>1</value>
         </instance>
         <instance weight="0.5">
            <value>FFVYENAFLPFTLGI</value>
            <value>1</value>
         </instance>
         <instance weight="0.25">
            <value>FLPFTLGIMAIAACA</value>
            <value>1</value>
         </instance>
         <instance weight="0.25">
            <value>PFTLGIMAIAACAML</value>
            <value>1</value>
         </instance>
         <instance weight="0.25">
            <value>TLGIMAIAACAMLLV</value>
            <value>1</value>
         </instance>
         <instance weight="0.25">
            <value>LGIMAIAACAMLLVK</value>
            <value>1</value>
         </instance>
         <instance weight="1.0">
            <value>IMAIAACAMLLVKHK</value>
            <value>1</value>
         </instance>
         <instance weight="0.3333333333333333">
            <value>FLCLFLLPSLATVAY</value>
            <value>1</value>
         </instance>
         <instance weight="0.3333333333333333">
            <value>LCLFLLPSLATVAYF</value>
            <value>1</value>
         </instance>
         <instance weight="0.3333333333333333">
            <value>CLFLLPSLATVAYFN</value>
            <value>1</value>
         </instance>
         <instance weight="0.25">
            <value>LATVAYFNMVYMPAS</value>
            <value>1</value>
         </instance>
         <instance weight="0.25">
            <value>VAYFNMVYMPASWVM</value>
            <value>1</value>
         </instance>
         <instance weight="0.25">
            <value>YFNMVYMPASWVMRI</value>
            <value>1</value>
         </instance>
         <instance weight="0.25">
            <value>FNMVYMPASWVMRIM</value>
            <value>1</value>
         </instance>
         <instance weight="1.0">
            <value>MVYMPASWVMRIMTW</value>
            <value>1</value>
         </instance>
         <instance weight="0.25">
            <value>GYRLKDCVMYASALV</value>
            <value>1</value>
         </instance>
         <instance weight="0.25">
            <value>KDCVMYASALVLLIL</value>
            <value>1</value>
         </instance>
         <instance weight="0.25">
            <value>DCVMYASALVLLILM</value>
            <value>1</value>
         </instance>
         <instance weight="0.25">
            <value>CVMYASALVLLILMT</value>
            <value>1</value>
         </instance>
         <instance weight="1.0">
            <value>ASALVLLILMTARTV</value>
            <value>1</value>
         </instance>
         <instance weight="1.0">
            <value>SALVLLILMTARTVY</value>
            <value>1</value>
         </instance>
         <instance weight="1.0">
            <value>ALVLLILMTARTVYD</value>
            <value>1</value>
         </instance>
         <instance weight="1.0">
            <value>LVLLILMTARTVYDD</value>
            <value>1</value>
         </instance>
         <instance weight="1.0">
            <value>RRVWTLMNVITLVYK</value>
            <value>1</value>
         </instance>
         <instance weight="0.5">
            <value>DQAISMWALVISVTS</value>
            <value>1</value>
         </instance>
         <instance weight="0.5">
            <value>AISMWALVISVTSNY</value>
            <value>1</value>
         </instance>
         <instance weight="0.5">
            <value>TSNYSGVVTTIMFLA</value>
            <value>1</value>
         </instance>
         <instance weight="0.5">
            <value>YSGVVTTIMFLARAI</value>
            <value>1</value>
         </instance>
         <instance weight="1.0">
            <value>TTIMFLARAIVFVCV</value>
            <value>1</value>
         </instance>
         <instance weight="1.0">
            <value>PLLFITGNTLQCIML</value>
            <value>1</value>
         </instance>
         <instance weight="1.0">
            <value>LGVYDYLVSTQEFRY</value>
            <value>1</value>
         </instance>
         <instance weight="1.0">
            <value>CIKVATVQSKMSDVK</value>
            <value>1</value>
         </instance>
         <instance weight="1.0">
            <value>CTSVVLLSVLQQLRV</value>
            <value>1</value>
         </instance>
         <instance weight="1.0">
            <value>SSKLWAQCVQLHNDI</value>
            <value>1</value>
         </instance>
         <instance weight="0.3333333333333333">
            <value>TEAFEKMVSLLSVLL</value>
            <value>1</value>
         </instance>
         <instance weight="0.3333333333333333">
            <value>FEKMVSLLSVLLSMQ</value>
            <value>1</value>
         </instance>
         <instance weight="0.3333333333333333">
            <value>EKMVSLLSVLLSMQG</value>
            <value>1</value>
         </instance>
         <instance weight="1.0">
            <value>VSLLSVLLSMQGAVD</value>
            <value>1</value>
         </instance>
         <instance weight="1.0">
            <value>SVLLSMQGAVDINRL</value>
            <value>1</value>
         </instance>
         <instance weight="1.0">
            <value>CEEMLDNRATLQAIA</value>
            <value>1</value>
         </instance>
         <instance weight="1.0">
            <value>LPSYAAYATAQEAYE</value>
            <value>1</value>
         </instance>
         <instance weight="1.0">
            <value>QEAYEQAVANGDSEV</value>
            <value>1</value>
         </instance>
         <instance weight="1.0">
            <value>KSEFDRDAAMQRKLE</value>
            <value>1</value>
         </instance>
         <instance weight="1.0">
            <value>LEKMADQAMTQMYKQ</value>
            <value>1</value>
         </instance>
         <instance weight="0.3333333333333333">
            <value>DGCVPLNIIPLTTAA</value>
            <value>1</value>
         </instance>
         <instance weight="0.3333333333333333">
            <value>CVPLNIIPLTTAAKL</value>
            <value>1</value>
         </instance>
         <instance weight="0.3333333333333333">
            <value>PLNIIPLTTAAKLMV</value>
            <value>1</value>
         </instance>
         <instance weight="1.0">
            <value>IQQVVDADSKIVQLS</value>
            <value>1</value>
         </instance>
         <instance weight="0.3333333333333333">
            <value>SPNLAWPLIVTALRA</value>
            <value>1</value>
         </instance>
         <instance weight="0.3333333333333333">
            <value>AWPLIVTALRANSAV</value>
            <value>1</value>
         </instance>
         <instance weight="0.3333333333333333">
            <value>PLIVTALRANSAVKL</value>
            <value>1</value>
         </instance>
         <instance weight="1.0">
            <value>VTALRANSAVKLQNN</value>
            <value>1</value>
         </instance>
         <instance weight="0.5">
            <value>AVKLQNNELSPVALR</value>
            <value>1</value>
         </instance>
         <instance weight="0.5">
            <value>NNELSPVALRQMSCA</value>
            <value>1</value>
         </instance>
         <instance weight="1.0">
            <value>GRFVLALLSDHQDLK</value>
            <value>1</value>
         </instance>
         <instance weight="1.0">
            <value>PCRFVTDTPKGPKVK</value>
            <value>1</value>
         </instance>
         <instance weight="0.25">
            <value>LNNLNRGMVLGSLAA</value>
            <value>1</value>
         </instance>
         <instance weight="0.25">
            <value>NRGMVLGSLAATVRL</value>
            <value>1</value>
         </instance>
         <instance weight="0.25">
            <value>RGMVLGSLAATVRLQ</value>
            <value>1</value>
         </instance>
         <instance weight="0.25">
            <value>GMVLGSLAATVRLQA</value>
            <value>1</value>
         </instance>
         <instance weight="1.0">
            <value>TVRLQAGNATEVPAN</value>
            <value>1</value>
         </instance>
         <instance weight="1.0">
            <value>ATEVPANSTVLSFCA</value>
            <value>1</value>
         </instance>
         <instance weight="0.5">
            <value>FCAFAVDPAKAYKDY</value>
            <value>1</value>
         </instance>
         <instance weight="0.5">
            <value>AFAVDPAKAYKDYLA</value>
            <value>1</value>
         </instance>
         <instance weight="0.3333333333333333">
            <value>FCDLKGKYVQIPTTC</value>
            <value>1</value>
         </instance>
         <instance weight="0.3333333333333333">
            <value>KGKYVQIPTTCANDP</value>
            <value>1</value>
         </instance>
         <instance weight="0.3333333333333333">
            <value>GKYVQIPTTCANDPV</value>
            <value>1</value>
         </instance>
         <instance weight="0.5">
            <value>CDQLREPLMQSADAS</value>
            <value>1</value>
         </instance>
         <instance weight="1.0">
            <value>VCGVSAARLTPCGTG</value>
            <value>1</value>
         </instance>
         <instance weight="1.0">
            <value>SYFVVKRHTMSNYQH</value>
            <value>1</value>
         </instance>
         <instance weight="1.0">
            <value>YNLVKDCPAVAVHDF</value>
            <value>1</value>
         </instance>
         <instance weight="1.0">
            <value>DGDMVPHISRQRLTK</value>
            <value>1</value>
         </instance>
         <instance weight="1.0">
            <value>LTKYTMADLVYALRH</value>
            <value>1</value>
         </instance>
         <instance weight="0.5">
            <value>YDFVENPDILRVYAN</value>
            <value>1</value>
         </instance>
         <instance weight="0.5">
            <value>NPDILRVYANLGERV</value>
            <value>1</value>
         </instance>
         <instance weight="1.0">
            <value>GERVRQSLLKTVQFC</value>
            <value>1</value>
         </instance>
         <instance weight="0.5">
            <value>CDAMRDAGIVGVLTL</value>
            <value>1</value>
         </instance>
         <instance weight="0.5">
            <value>DAGIVGVLTLDNQDL</value>
            <value>1</value>
         </instance>
         <instance weight="0.3333333333333333">
            <value>VPIVDSYYSLLMPIL</value>
            <value>1</value>
         </instance>
         <instance weight="0.3333333333333333">
            <value>VDSYYSLLMPILTLT</value>
            <value>1</value>
         </instance>
         <instance weight="0.3333333333333333">
            <value>YYSLLMPILTLTRAL</value>
            <value>1</value>
         </instance>
         <instance weight="1.0">
            <value>ILTLTRALAAESHMD</value>
            <value>1</value>
         </instance>
         <instance weight="0.5">
            <value>ESHMDADLAKPLIKW</value>
            <value>1</value>
         </instance>
         <instance weight="0.5">
            <value>DADLAKPLIKWDLLK</value>
            <value>1</value>
         </instance>
         <instance weight="1.0">
            <value>FSTVFPPTSFGPLVR</value>
            <value>1</value>
         </instance>
         <instance weight="0.5">
            <value>VRKIFVDGVPFVVST</value>
            <value>1</value>
         </instance>
         <instance weight="0.5">
            <value>RKIFVDGVPFVVSTG</value>
            <value>1</value>
         </instance>
         <instance weight="1.0">
            <value>LLVYAADPAMHAASG</value>
            <value>1</value>
         </instance>
         <instance weight="1.0">
            <value>TTCFSVAALTNNVAF</value>
            <value>1</value>
         </instance>
         <instance weight="1.0">
            <value>TNNVAFQTVKPGNFN</value>
            <value>1</value>
         </instance>
         <instance weight="1.0">
            <value>KGFFKEGSSVELKHF</value>
            <value>1</value>
         </instance>
         <instance weight="1.0">
            <value>GGCINANQVIVNNLD</value>
            <value>1</value>
         </instance>
         <instance weight="1.0">
            <value>SMSYEDQDALFAYTK</value>
            <value>1</value>
         </instance>
         <instance weight="1.0">
            <value>LFAYTKRNVIPTITQ</value>
            <value>1</value>
         </instance>
         <instance weight="0.5">
            <value>ITQMNLKYAISAKNR</value>
            <value>1</value>
         </instance>
         <instance weight="0.5">
            <value>QMNLKYAISAKNRAR</value>
            <value>1</value>
         </instance>
         <instance weight="1.0">
            <value>VAGVSICSTMTNRQF</value>
            <value>1</value>
         </instance>
         <instance weight="0.3333333333333333">
            <value>NRQFHQKLLKSIAAT</value>
            <value>1</value>
         </instance>
         <instance weight="0.3333333333333333">
            <value>HQKLLKSIAATRGAT</value>
            <value>1</value>
         </instance>
         <instance weight="0.3333333333333333">
            <value>QKLLKSIAATRGATV</value>
            <value>1</value>
         </instance>
         <instance weight="1.0">
            <value>GATVVIGTSKFYGGW</value>
            <value>1</value>
         </instance>
         <instance weight="1.0">
            <value>YSDVETPHLMGWDYP</value>
            <value>1</value>
         </instance>
         <instance weight="0.25">
            <value>MPNMLRIMASLVLAR</value>
            <value>1</value>
         </instance>
         <instance weight="0.25">
            <value>PNMLRIMASLVLARK</value>
            <value>1</value>
         </instance>
         <instance weight="0.25">
            <value>MLRIMASLVLARKHN</value>
            <value>1</value>
         </instance>
         <instance weight="0.25">
            <value>LRIMASLVLARKHNT</value>
            <value>1</value>
         </instance>
         <instance weight="1.0">
            <value>AQVLSEMVMCGGSLY</value>
            <value>1</value>
         </instance>
         <instance weight="1.0">
            <value>VFNICQAVTANVNAL</value>
            <value>1</value>
         </instance>
         <instance weight="1.0">
            <value>YAYLRKHFSMMILSD</value>
            <value>1</value>
         </instance>
         <instance weight="0.5">
            <value>VVCYNSNYAAQGLVA</value>
            <value>1</value>
         </instance>
         <instance weight="0.5">
            <value>NSNYAAQGLVASIKN</value>
            <value>1</value>
         </instance>
         <instance weight="1.0">
            <value>VASIKNFKAVLYYQN</value>
            <value>1</value>
         </instance>
         <instance weight="1.0">
            <value>PHEFCSQHTMLVKQG</value>
            <value>1</value>
         </instance>
         <instance weight="1.0">
            <value>DDIVKTDGTLMIERF</value>
            <value>1</value>
         </instance>
         <instance weight="1.0">
            <value>GTLMIERFVSLAIDA</value>
            <value>1</value>
         </instance>
         <instance weight="1.0">
            <value>SLAIDAYPLTKHPNQ</value>
            <value>1</value>
         </instance>
         <instance weight="1.0">
            <value>VFHLYLQYIRKLHDE</value>
            <value>1</value>
         </instance>
         <instance weight="0.3333333333333333">
            <value>TGHMLDMYSVMLTND</value>
            <value>1</value>
         </instance>
         <instance weight="0.3333333333333333">
            <value>GHMLDMYSVMLTNDN</value>
            <value>1</value>
         </instance>
         <instance weight="0.3333333333333333">
            <value>LDMYSVMLTNDNTSR</value>
            <value>1</value>
         </instance>
         <instance weight="0.3333333333333333">
            <value>PEFYEAMYTPHTVLQ</value>
            <value>1</value>
         </instance>
         <instance weight="0.3333333333333333">
            <value>YEAMYTPHTVLQAVG</value>
            <value>1</value>
         </instance>
         <instance weight="0.3333333333333333">
            <value>EAMYTPHTVLQAVGA</value>
            <value>1</value>
         </instance>
         <instance weight="1.0">
            <value>HTVLQAVGACVLCNS</value>
            <value>1</value>
         </instance>
         <instance weight="1.0">
            <value>VTDVTQLYLGGMSYY</value>
            <value>1</value>
         </instance>
         <instance weight="0.5">
            <value>RLKLFAAETLKATEE</value>
            <value>1</value>
         </instance>
         <instance weight="0.5">
            <value>LKLFAAETLKATEET</value>
            <value>1</value>
         </instance>
         <instance weight="0.5">
            <value>TFKLSYGIATVREVL</value>
            <value>1</value>
         </instance>
         <instance weight="0.5">
            <value>KLSYGIATVREVLSD</value>
            <value>1</value>
         </instance>
         <instance weight="1.0">
            <value>SWEVGKPRPPLNRNY</value>
            <value>1</value>
         </instance>
         <instance weight="0.3333333333333333">
            <value>KGDYGDAVVYRGTTT</value>
            <value>1</value>
         </instance>
         <instance weight="0.3333333333333333">
            <value>GDAVVYRGTTTYKLN</value>
            <value>1</value>
         </instance>
         <instance weight="0.3333333333333333">
            <value>AVVYRGTTTYKLNVG</value>
            <value>1</value>
         </instance>
         <instance weight="0.3333333333333333">
            <value>VGDYFVLTSHTVMPL</value>
            <value>1</value>
         </instance>
         <instance weight="0.3333333333333333">
            <value>DYFVLTSHTVMPLSA</value>
            <value>1</value>
         </instance>
         <instance weight="0.3333333333333333">
            <value>YFVLTSHTVMPLSAP</value>
            <value>1</value>
         </instance>
         <instance weight="1.0">
            <value>SHTVMPLSAPTLVPQ</value>
            <value>1</value>
         </instance>
         <instance weight="1.0">
            <value>HTVMPLSAPTLVPQE</value>
            <value>1</value>
         </instance>
         <instance weight="1.0">
            <value>YVRITGLYPTLNISD</value>
            <value>1</value>
         </instance>
         <instance weight="1.0">
            <value>KVGMQKYSTLQGPPG</value>
            <value>1</value>
         </instance>
         <instance weight="0.5">
            <value>KSHFAIGLALYYPSA</value>
            <value>1</value>
         </instance>
         <instance weight="0.5">
            <value>GLALYYPSARIVYTA</value>
            <value>1</value>
         </instance>
         <instance weight="1.0">
            <value>CSRIIPARARVECFD</value>
            <value>1</value>
         </instance>
         <instance weight="1.0">
            <value>FDKFKVNSTLEQYVF</value>
            <value>1</value>
         </instance>
         <instance weight="0.5">
            <value>DIVVFDEISMATNYD</value>
            <value>1</value>
         </instance>
         <instance weight="0.5">
            <value>IVVFDEISMATNYDL</value>
            <value>1</value>
         </instance>
         <instance weight="0.5">
            <value>NYDLSVVNARLRAKH</value>
            <value>1</value>
         </instance>
         <instance weight="0.5">
            <value>DLSVVNARLRAKHYV</value>
            <value>1</value>
         </instance>
         <instance weight="1.0">
            <value>HYVYIGDPAQLPAPR</value>
            <value>1</value>
         </instance>
         <instance weight="0.5">
            <value>PAQLPAPRTLLTKGT</value>
            <value>1</value>
         </instance>
         <instance weight="0.5">
            <value>PRTLLTKGTLEPEYF</value>
            <value>1</value>
         </instance>
         <instance weight="1.0">
            <value>EPEYFNSVCRLMKTI</value>
            <value>1</value>
         </instance>
         <instance weight="1.0">
            <value>PAEIVDTVSALVYDN</value>
            <value>1</value>
         </instance>
         <instance weight="0.25">
            <value>CFKMFYKGVITHDVS</value>
            <value>1</value>
         </instance>
         <instance weight="0.25">
            <value>FKMFYKGVITHDVSS</value>
            <value>1</value>
         </instance>
         <instance weight="0.25">
            <value>KMFYKGVITHDVSSA</value>
            <value>1</value>
         </instance>
         <instance weight="0.25">
            <value>YKGVITHDVSSAINR</value>
            <value>1</value>
         </instance>
         <instance weight="1.0">
            <value>ISPYNSQNAVASKIL</value>
            <value>1</value>
         </instance>
         <instance weight="1.0">
            <value>ASKILGLPTQTVDSS</value>
            <value>1</value>
         </instance>
         <instance weight="1.0">
            <value>DYVIFTQTTETAHSC</value>
            <value>1</value>
         </instance>
         <instance weight="1.0">
            <value>VNRFNVAITRAKIGI</value>
            <value>1</value>
         </instance>
         <instance weight="0.5">
            <value>RRNVATLQAENVTGL</value>
            <value>1</value>
         </instance>
         <instance weight="0.5">
            <value>VATLQAENVTGLFKD</value>
            <value>1</value>
         </instance>
         <instance weight="1.0">
            <value>SKIITGLHPTQAPTH</value>
            <value>1</value>
         </instance>
         <instance weight="1.0">
            <value>GLCVDIPGIPKDMTY</value>
            <value>1</value>
         </instance>
         <instance weight="0.5">
            <value>PKDMTYRRLISMMGF</value>
            <value>1</value>
         </instance>
         <instance weight="0.5">
            <value>DMTYRRLISMMGFKM</value>
            <value>1</value>
         </instance>
         <instance weight="0.5">
            <value>RDAVGTNLPLQLGFS</value>
            <value>1</value>
         </instance>
         <instance weight="0.5">
            <value>NLPLQLGFSTGVNLV</value>
            <value>1</value>
         </instance>
         <instance weight="1.0">
            <value>GVNLVAVPTGYVDTE</value>
            <value>1</value>
         </instance>
         <instance weight="1.0">
            <value>IPLMYKGLPWNVVRI</value>
            <value>1</value>
         </instance>
         <instance weight="0.3333333333333333">
            <value>PWNVVRIKIVQMLSD</value>
            <value>1</value>
         </instance>
         <instance weight="0.3333333333333333">
            <value>VVRIKIVQMLSDTLK</value>
            <value>1</value>
         </instance>
         <instance weight="0.3333333333333333">
            <value>RIKIVQMLSDTLKGL</value>
            <value>1</value>
         </instance>
         <instance weight="1.0">
            <value>DRVVFVLWAHGFELT</value>
            <value>1</value>
         </instance>
         <instance weight="1.0">
            <value>MKYFVKIGPERTCCL</value>
            <value>1</value>
         </instance>
         <instance weight="1.0">
            <value>FDYVYNPFMIDVQQW</value>
            <value>1</value>
         </instance>
         <instance weight="1.0">
            <value>DAIMTRCLAVHECFV</value>
            <value>1</value>
         </instance>
         <instance weight="0.3333333333333333">
            <value>CRKVQHMVVKSALLA</value>
            <value>1</value>
         </instance>
         <instance weight="0.3333333333333333">
            <value>VQHMVVKSALLADKF</value>
            <value>1</value>
         </instance>
         <instance weight="0.3333333333333333">
            <value>QHMVVKSALLADKFP</value>
            <value>1</value>
         </instance>
         <instance weight="1.0">
            <value>LHDIGNPKAIKCVPQ</value>
            <value>1</value>
         </instance>
         <instance weight="1.0">
            <value>GSLYVNKHAFHTPAF</value>
            <value>1</value>
         </instance>
         <instance weight="0.3333333333333333">
            <value>VSDIDYVPLKSATCI</value>
            <value>1</value>
         </instance>
         <instance weight="0.3333333333333333">
            <value>DIDYVPLKSATCITR</value>
            <value>1</value>
         </instance>
         <instance weight="0.3333333333333333">
            <value>YVPLKSATCITRCNL</value>
            <value>1</value>
         </instance>
         <instance weight="1.0">
            <value>LDAYNMMISAGFSLW</value>
            <value>1</value>
         </instance>
         <instance weight="1.0">
            <value>PVSIINNAVYTKVDG</value>
            <value>1</value>
         </instance>
         <instance weight="1.0">
            <value>VEIFENKTTLPVNVA</value>
            <value>1</value>
         </instance>
         <instance weight="1.0">
            <value>GVDIAANTVIWDYKR</value>
            <value>1</value>
         </instance>
         <instance weight="1.0">
            <value>IWDYKREAPAHVSTI</value>
            <value>1</value>
         </instance>
         <instance weight="1.0">
            <value>PAHVSTIGVCTMTDI</value>
            <value>1</value>
         </instance>
         <instance weight="1.0">
            <value>MTDIAKKPTESACSS</value>
            <value>1</value>
         </instance>
         <instance weight="0.5">
            <value>NGVLITEGSVKGLTP</value>
            <value>1</value>
         </instance>
         <instance weight="0.5">
            <value>EGSVKGLTPSKGPAQ</value>
            <value>1</value>
         </instance>
         <instance weight="0.5">
            <value>QASVNGVTLIGESVK</value>
            <value>1</value>
         </instance>
         <instance weight="0.5">
            <value>GVTLIGESVKTQFNY</value>
            <value>1</value>
         </instance>
         <instance weight="1.0">
            <value>VDGIIQQLPETYFTQ</value>
            <value>1</value>
         </instance>
         <instance weight="0.5">
            <value>HGQLGGLHLMIGLAK</value>
            <value>1</value>
         </instance>
         <instance weight="0.5">
            <value>GLHLMIGLAKRSQDS</value>
            <value>1</value>
         </instance>
         <instance weight="1.0">
            <value>LEDFIPMDSTVKNYF</value>
            <value>1</value>
         </instance>
         <instance weight="1.0">
            <value>DLSVISKVVKVTIDY</value>
            <value>1</value>
         </instance>
         <instance weight="1.0">
            <value>KVTIDYAEISFMLWC</value>
            <value>1</value>
         </instance>
         <instance weight="0.5">
            <value>ETFYPKLQASQAWQP</value>
            <value>1</value>
         </instance>
         <instance weight="0.5">
            <value>YPKLQASQAWQPGVA</value>
            <value>1</value>
         </instance>
         <instance weight="1.0">
            <value>SQAWQPGVAMPNLYK</value>
            <value>1</value>
         </instance>
         <instance weight="1.0">
            <value>QPGVAMPNLYKMQRM</value>
            <value>1</value>
         </instance>
         <instance weight="1.0">
            <value>PNLYKMQRMLLEKCD</value>
            <value>1</value>
         </instance>
         <instance weight="1.0">
            <value>LYKMQRMLLEKCDLQ</value>
            <value>1</value>
         </instance>
         <instance weight="0.3333333333333333">
            <value>ENAVIPKGIMMNVAK</value>
            <value>1</value>
         </instance>
         <instance weight="0.3333333333333333">
            <value>NAVIPKGIMMNVAKY</value>
            <value>1</value>
         </instance>
         <instance weight="0.3333333333333333">
            <value>PKGIMMNVAKYTQLC</value>
            <value>1</value>
         </instance>
         <instance weight="0.3333333333333333">
            <value>LCQYLNTLTLAVPYN</value>
            <value>1</value>
         </instance>
         <instance weight="0.3333333333333333">
            <value>CQYLNTLTLAVPYNM</value>
            <value>1</value>
         </instance>
         <instance weight="0.3333333333333333">
            <value>LNTLTLAVPYNMRVI</value>
            <value>1</value>
         </instance>
         <instance weight="1.0">
            <value>DKGVAPGTAVLRQWL</value>
            <value>1</value>
         </instance>
         <instance weight="0.5">
            <value>TAVLRQWLPTGTLLV</value>
            <value>1</value>
         </instance>
         <instance weight="0.5">
            <value>LRQWLPTGTLLVDSD</value>
            <value>1</value>
         </instance>
         <instance weight="1.0">
            <value>STLIGDCATVHTANK</value>
            <value>1</value>
         </instance>
         <instance weight="1.0">
            <value>ISDMYDPRTKHVTKE</value>
            <value>1</value>
         </instance>
         <instance weight="0.3333333333333333">
            <value>LCGFIKQKLALGGSI</value>
            <value>1</value>
         </instance>
         <instance weight="0.3333333333333333">
            <value>CGFIKQKLALGGSIA</value>
            <value>1</value>
         </instance>
         <instance weight="0.3333333333333333">
            <value>KQKLALGGSIAVKIT</value>
            <value>1</value>
         </instance>
         <instance weight="1.0">
            <value>KLALGGSIAVKITEH</value>
            <value>1</value>
         </instance>
         <instance weight="0.5">
            <value>MGHFSWWTAFVTNVN</value>
            <value>1</value>
         </instance>
         <instance weight="0.5">
            <value>HFSWWTAFVTNVNAS</value>
            <value>1</value>
         </instance>
         <instance weight="1.0">
            <value>AFLIGANYLGKPKEQ</value>
            <value>1</value>
         </instance>
         <instance weight="0.5">
            <value>KEQIDGYTMHANYIF</value>
            <value>1</value>
         </instance>
         <instance weight="0.5">
            <value>GYTMHANYIFWRNTN</value>
            <value>1</value>
         </instance>
         <instance weight="0.5">
            <value>LFDMSKFPLKLRGTA</value>
            <value>1</value>
         </instance>
         <instance weight="0.5">
            <value>KFPLKLRGTAVMSLK</value>
            <value>1</value>
         </instance>
         <instance weight="1.0">
            <value>PLKLRGTAVMSLKEN</value>
            <value>1</value>
         </instance>
         <instance weight="0.5">
            <value>MFIFLLFLTLTSGSD</value>
            <value>1</value>
         </instance>
         <instance weight="0.5">
            <value>FIFLLFLTLTSGSDL</value>
            <value>1</value>
         </instance>
         <instance weight="1.0">
            <value>DTLYLTQDLFLPFYS</value>
            <value>1</value>
         </instance>
         <instance weight="1.0">
            <value>VRGWVFGSTMNNKSQ</value>
            <value>1</value>
         </instance>
         <instance weight="1.0">
            <value>SVIIINNSTNVVIRA</value>
            <value>1</value>
         </instance>
         <instance weight="1.0">
            <value>NPFFAVSKPMGTQTH</value>
            <value>1</value>
         </instance>
         <instance weight="1.0">
            <value>LYVYKGYQPIDVVRD</value>
            <value>1</value>
         </instance>
         <instance weight="0.5">
            <value>PSGFNTLKPIFKLPL</value>
            <value>1</value>
         </instance>
         <instance weight="0.5">
            <value>LKPIFKLPLGINITN</value>
            <value>1</value>
         </instance>
         <instance weight="1.0">
            <value>KLPLGINITNFRAIL</value>
            <value>1</value>
         </instance>
         <instance weight="0.3333333333333333">
            <value>GINITNFRAILTAFS</value>
            <value>1</value>
         </instance>
         <instance weight="0.3333333333333333">
            <value>ITNFRAILTAFSPAQ</value>
            <value>1</value>
         </instance>
         <instance weight="0.3333333333333333">
            <value>FRAILTAFSPAQDIW</value>
            <value>1</value>
         </instance>
         <instance weight="0.3333333333333333">
            <value>AAAYFVGYLKPTTFM</value>
            <value>1</value>
         </instance>
         <instance weight="0.3333333333333333">
            <value>AYFVGYLKPTTFMLK</value>
            <value>1</value>
         </instance>
         <instance weight="0.3333333333333333">
            <value>FVGYLKPTTFMLKYD</value>
            <value>1</value>
         </instance>
         <instance weight="1.0">
            <value>FKCYGVSATKLNDLC</value>
            <value>1</value>
         </instance>
         <instance weight="1.0">
            <value>PDDFMGCVLAWNTRN</value>
            <value>1</value>
         </instance>
         <instance weight="0.3333333333333333">
            <value>VLSFELLNAPATVCG</value>
            <value>1</value>
         </instance>
         <instance weight="0.3333333333333333">
            <value>SFELLNAPATVCGPK</value>
            <value>1</value>
         </instance>
         <instance weight="0.3333333333333333">
            <value>FELLNAPATVCGPKL</value>
            <value>1</value>
         </instance>
         <instance weight="0.5">
            <value>STDLIKNQCVNFNFN</value>
            <value>1</value>
         </instance>
         <instance weight="0.5">
            <value>TDLIKNQCVNFNFNG</value>
            <value>1</value>
         </instance>
         <instance weight="0.5">
            <value>CVNFNFNGLTGTGVL</value>
            <value>1</value>
         </instance>
         <instance weight="0.5">
            <value>FNGLTGTGVLTPSSK</value>
            <value>1</value>
         </instance>
         <instance weight="1.0">
            <value>GTGVLTPSSKRFQPF</value>
            <value>1</value>
         </instance>
         <instance weight="0.5">
            <value>PCSFGGVSVITPGTN</value>
            <value>1</value>
         </instance>
         <instance weight="0.5">
            <value>GVSVITPGTNASSEV</value>
            <value>1</value>
         </instance>
         <instance weight="1.0">
            <value>EVAVLYQDVNCTDVS</value>
            <value>1</value>
         </instance>
         <instance weight="1.0">
            <value>STAIHADQLTPAWRI</value>
            <value>1</value>
         </instance>
         <instance weight="0.5">
            <value>QKSIVAYTMSLGADS</value>
            <value>1</value>
         </instance>
         <instance weight="0.5">
            <value>KSIVAYTMSLGADSS</value>
            <value>1</value>
         </instance>
         <instance weight="1.0">
            <value>SIAYSNNTIAIPTNF</value>
            <value>1</value>
         </instance>
         <instance weight="1.0">
            <value>PTNFSISITTEVMPV</value>
            <value>1</value>
         </instance>
         <instance weight="0.3333333333333333">
            <value>SISITTEVMPVSMAK</value>
            <value>1</value>
         </instance>
         <instance weight="0.3333333333333333">
            <value>TTEVMPVSMAKTSVD</value>
            <value>1</value>
         </instance>
         <instance weight="0.3333333333333333">
            <value>TEVMPVSMAKTSVDC</value>
            <value>1</value>
         </instance>
         <instance weight="1.0">
            <value>NRALSGIAAEQDRNT</value>
            <value>1</value>
         </instance>
         <instance weight="0.5">
            <value>VKQMYKTPTLKYFGG</value>
            <value>1</value>
         </instance>
         <instance weight="0.5">
            <value>KQMYKTPTLKYFGGF</value>
            <value>1</value>
         </instance>
         <instance weight="1.0">
            <value>FSQILPDPLKPTKRS</value>
            <value>1</value>
         </instance>
         <instance weight="0.5">
            <value>IEDLLFNKVTLADAG</value>
            <value>1</value>
         </instance>
         <instance weight="0.5">
            <value>EDLLFNKVTLADAGF</value>
            <value>1</value>
         </instance>
         <instance weight="0.5">
            <value>AQKFNGLTVLPPLLT</value>
            <value>1</value>
         </instance>
         <instance weight="0.5">
            <value>FNGLTVLPPLLTDDM</value>
            <value>1</value>
         </instance>
         <instance weight="0.3333333333333333">
            <value>LPPLLTDDMIAAYTA</value>
            <value>1</value>
         </instance>
         <instance weight="0.3333333333333333">
            <value>TDDMIAAYTAALVSG</value>
            <value>1</value>
         </instance>
         <instance weight="0.3333333333333333">
            <value>DDMIAAYTAALVSGT</value>
            <value>1</value>
         </instance>
         <instance weight="1.0">
            <value>IAAYTAALVSGTATA</value>
            <value>1</value>
         </instance>
         <instance weight="0.5">
            <value>TAALVSGTATAGWTF</value>
            <value>1</value>
         </instance>
         <instance weight="0.5">
            <value>AALVSGTATAGWTFG</value>
            <value>1</value>
         </instance>
         <instance weight="0.5">
            <value>GWTFGAGAALQIPFA</value>
            <value>1</value>
         </instance>
         <instance weight="0.5">
            <value>GAALQIPFAMQMAYR</value>
            <value>1</value>
         </instance>
         <instance weight="1.0">
            <value>QIPFAMQMAYRFNGI</value>
            <value>1</value>
         </instance>
         <instance weight="1.0">
            <value>AYRFNGIGVTQNVLY</value>
            <value>1</value>
         </instance>
         <instance weight="1.0">
            <value>ANQFNKAISQIQESL</value>
            <value>1</value>
         </instance>
         <instance weight="1.0">
            <value>LQDVVNQNAQALNTL</value>
            <value>1</value>
         </instance>
         <instance weight="1.0">
            <value>LNTLVKQLSSNFGAI</value>
            <value>1</value>
         </instance>
         <instance weight="1.0">
            <value>SSNFGAISSVLNDIL</value>
            <value>1</value>
         </instance>
         <instance weight="1.0">
            <value>IDRLITGRLQSLQTY</value>
            <value>1</value>
         </instance>
         <instance weight="0.3333333333333333">
            <value>TGRLQSLQTYVTQQL</value>
            <value>1</value>
         </instance>
         <instance weight="0.3333333333333333">
            <value>LQSLQTYVTQQLIRA</value>
            <value>1</value>
         </instance>
         <instance weight="0.3333333333333333">
            <value>LQTYVTQQLIRAAEI</value>
            <value>1</value>
         </instance>
         <instance weight="1.0">
            <value>QTYVTQQLIRAAEIR</value>
            <value>1</value>
         </instance>
         <instance weight="1.0">
            <value>QQLIRAAEIRASANL</value>
            <value>1</value>
         </instance>
         <instance weight="0.5">
            <value>YHLMSFPQAAPHGVV</value>
            <value>1</value>
         </instance>
         <instance weight="0.5">
            <value>LMSFPQAAPHGVVFL</value>
            <value>1</value>
         </instance>
         <instance weight="1.0">
            <value>PHGVVFLHVTYVPSQ</value>
            <value>1</value>
         </instance>
         <instance weight="1.0">
            <value>ERNFTTAPAICHEGK</value>
            <value>1</value>
         </instance>
         <instance weight="1.0">
            <value>GVFVFNGTSWFITQR</value>
            <value>1</value>
         </instance>
         <instance weight="1.0">
            <value>RNFFSPQIITTDNTF</value>
            <value>1</value>
         </instance>
         <instance weight="1.0">
            <value>NCDVVIGIINNTVYD</value>
            <value>1</value>
         </instance>
         <instance weight="0.5">
            <value>LDKYFKNHTSPDVDL</value>
            <value>1</value>
         </instance>
         <instance weight="0.5">
            <value>DKYFKNHTSPDVDLG</value>
            <value>1</value>
         </instance>
         <instance weight="0.5">
            <value>LGDISGINASVVNIQ</value>
            <value>1</value>
         </instance>
         <instance weight="0.5">
            <value>ISGINASVVNIQKEI</value>
            <value>1</value>
         </instance>
         <instance weight="1.0">
            <value>WLGFIAGLIAIVMVT</value>
            <value>1</value>
         </instance>
         <instance weight="1.0">
            <value>DDSEPVLKGVKLHYT</value>
            <value>1</value>
         </instance>
         <instance weight="0.3333333333333333">
            <value>FMRFFTLGSITAQPV</value>
            <value>1</value>
         </instance>
         <instance weight="0.3333333333333333">
            <value>FFTLGSITAQPVKID</value>
            <value>1</value>
         </instance>
         <instance weight="0.3333333333333333">
            <value>LGSITAQPVKIDNAS</value>
            <value>1</value>
         </instance>
         <instance weight="1.0">
            <value>AQPVKIDNASPASTV</value>
            <value>1</value>
         </instance>
         <instance weight="1.0">
            <value>PVKIDNASPASTVHA</value>
            <value>1</value>
         </instance>
         <instance weight="0.5">
            <value>ASTVHATATIPLQAS</value>
            <value>1</value>
         </instance>
         <instance weight="0.5">
            <value>TATIPLQASLPFGWL</value>
            <value>1</value>
         </instance>
         <instance weight="1.0">
            <value>VIGVAFLAVFQSATK</value>
            <value>1</value>
         </instance>
         <instance weight="0.5">
            <value>GFQFICNLLLLFVTI</value>
            <value>1</value>
         </instance>
         <instance weight="0.5">
            <value>FQFICNLLLLFVTIY</value>
            <value>1</value>
         </instance>
         <instance weight="0.5">
            <value>LLLFVTIYSHLLLVA</value>
            <value>1</value>
         </instance>
         <instance weight="0.5">
            <value>VTIYSHLLLVAAGME</value>
            <value>1</value>
         </instance>
         <instance weight="1.0">
            <value>HLLLVAAGMEAQFLY</value>
            <value>1</value>
         </instance>
         <instance weight="0.3333333333333333">
            <value>AAGMEAQFLYLYALI</value>
            <value>1</value>
         </instance>
         <instance weight="0.3333333333333333">
            <value>EAQFLYLYALIYFLQ</value>
            <value>1</value>
         </instance>
         <instance weight="0.3333333333333333">
            <value>QFLYLYALIYFLQCI</value>
            <value>1</value>
         </instance>
         <instance weight="1.0">
            <value>TEVYYQLESTQITTD</value>
            <value>1</value>
         </instance>
         <instance weight="0.5">
            <value>ATFFIFNKLVKDPPN</value>
            <value>1</value>
         </instance>
         <instance weight="0.5">
            <value>FNKLVKDPPNVQIHT</value>
            <value>1</value>
         </instance>
         <instance weight="1.0">
            <value>TTLFAGTHITMTTVY</value>
            <value>1</value>
         </instance>
         <instance weight="0.5">
            <value>HITVSQIQLSLLKVT</value>
            <value>1</value>
         </instance>
         <instance weight="0.5">
            <value>QIQLSLLKVTAFQHQ</value>
            <value>1</value>
         </instance>
         <instance weight="1.0">
            <value>QLSLLKVTAFQHQNS</value>
            <value>1</value>
         </instance>
         <instance weight="1.0">
            <value>VTAFQHQNSKKTTKL</value>
            <value>1</value>
         </instance>
         <instance weight="1.0">
            <value>ILRIGTQVLKTMSLY</value>
            <value>1</value>
         </instance>
         <instance weight="0.25">
            <value>TQVLKTMSLYMAISP</value>
            <value>1</value>
         </instance>
         <instance weight="0.25">
            <value>LKTMSLYMAISPKFT</value>
            <value>1</value>
         </instance>
         <instance weight="0.25">
            <value>TMSLYMAISPKFTTS</value>
            <value>1</value>
         </instance>
         <instance weight="0.25">
            <value>MSLYMAISPKFTTSL</value>
            <value>1</value>
         </instance>
         <instance weight="0.3333333333333333">
            <value>TTSLSLHKLLQTLVL</value>
            <value>1</value>
         </instance>
         <instance weight="0.3333333333333333">
            <value>LHKLLQTLVLKMLHS</value>
            <value>1</value>
         </instance>
         <instance weight="0.3333333333333333">
            <value>HKLLQTLVLKMLHSS</value>
            <value>1</value>
         </instance>
         <instance weight="1.0">
            <value>TLVLKMLHSSSLTSL</value>
            <value>1</value>
         </instance>
         <instance weight="0.5">
            <value>STALQELLIQQWIQF</value>
            <value>1</value>
         </instance>
         <instance weight="0.5">
            <value>QELLIQQWIQFMMSR</value>
            <value>1</value>
         </instance>
         <instance weight="1.0">
            <value>QQWIQFMMSRRRLLA</value>
            <value>1</value>
         </instance>
         <instance weight="1.0">
            <value>GTLIVNSVLLFLAFV</value>
            <value>1</value>
         </instance>
         <instance weight="0.25">
            <value>FLAFVVFLLVTLAIL</value>
            <value>1</value>
         </instance>
         <instance weight="0.25">
            <value>AFVVFLLVTLAILTA</value>
            <value>1</value>
         </instance>
         <instance weight="0.25">
            <value>VFLLVTLAILTALRL</value>
            <value>1</value>
         </instance>
         <instance weight="0.25">
            <value>FLLVTLAILTALRLC</value>
            <value>1</value>
         </instance>
         <instance weight="1.0">
            <value>LVTLAILTALRLCAY</value>
            <value>1</value>
         </instance>
         <instance weight="0.3333333333333333">
            <value>CCNIVNVSLVKPTVY</value>
            <value>1</value>
         </instance>
         <instance weight="0.3333333333333333">
            <value>CNIVNVSLVKPTVYV</value>
            <value>1</value>
         </instance>
         <instance weight="0.3333333333333333">
            <value>NVSLVKPTVYVYSRV</value>
            <value>1</value>
         </instance>
         <instance weight="1.0">
            <value>MADNGTITVEELKQL</value>
            <value>1</value>
         </instance>
         <instance weight="0.5">
            <value>IGFLFLAWIMLLQFA</value>
            <value>1</value>
         </instance>
         <instance weight="0.5">
            <value>AWIMLLQFAYSNRNR</value>
            <value>1</value>
         </instance>
         <instance weight="1.0">
            <value>IMLLQFAYSNRNRFL</value>
            <value>1</value>
         </instance>
         <instance weight="0.5">
            <value>IKLVFLWLLWPVTLA</value>
            <value>1</value>
         </instance>
         <instance weight="0.5">
            <value>FLWLLWPVTLACFVL</value>
            <value>1</value>
         </instance>
         <instance weight="1.0">
            <value>LACFVLAAVYRINWV</value>
            <value>1</value>
         </instance>
         <instance weight="0.3333333333333333">
            <value>RINWVTGGIAIAMAC</value>
            <value>1</value>
         </instance>
         <instance weight="0.3333333333333333">
            <value>INWVTGGIAIAMACI</value>
            <value>1</value>
         </instance>
         <instance weight="0.3333333333333333">
            <value>TGGIAIAMACIVGLM</value>
            <value>1</value>
         </instance>
         <instance weight="1.0">
            <value>GIAIAMACIVGLMWL</value>
            <value>1</value>
         </instance>
         <instance weight="0.5">
            <value>TNILLNVPLRGTIVT</value>
            <value>1</value>
         </instance>
         <instance weight="0.5">
            <value>NVPLRGTIVTRPLME</value>
            <value>1</value>
         </instance>
         <instance weight="1.0">
            <value>RGTIVTRPLMESELV</value>
            <value>1</value>
         </instance>
         <instance weight="0.3333333333333333">
            <value>RPLMESELVIGAVII</value>
            <value>1</value>
         </instance>
         <instance weight="0.3333333333333333">
            <value>SELVIGAVIIRGHLR</value>
            <value>1</value>
         </instance>
         <instance weight="0.3333333333333333">
            <value>ELVIGAVIIRGHLRM</value>
            <value>1</value>
         </instance>
         <instance weight="1.0">
            <value>GAVIIRGHLRMAGHP</value>
            <value>1</value>
         </instance>
         <instance weight="1.0">
            <value>HLRMAGHPLGRCDIK</value>
            <value>1</value>
         </instance>
         <instance weight="0.5">
            <value>IKDLPKEITVATSRT</value>
            <value>1</value>
         </instance>
         <instance weight="0.5">
            <value>PKEITVATSRTLSYY</value>
            <value>1</value>
         </instance>
         <instance weight="0.5">
            <value>TLSYYKLGASQRVGT</value>
            <value>1</value>
         </instance>
         <instance weight="0.5">
            <value>LSYYKLGASQRVGTD</value>
            <value>1</value>
         </instance>
         <instance weight="0.5">
            <value>FHLVDFQVTIAEILI</value>
            <value>1</value>
         </instance>
         <instance weight="0.5">
            <value>DFQVTIAEILIIIMR</value>
            <value>1</value>
         </instance>
         <instance weight="1.0">
            <value>IAEILIIIMRTFRIA</value>
            <value>1</value>
         </instance>
         <instance weight="1.0">
            <value>EILIIIMRTFRIAIW</value>
            <value>1</value>
         </instance>
         <instance weight="0.3333333333333333">
            <value>IWNLDVIISSIVRQL</value>
            <value>1</value>
         </instance>
         <instance weight="0.3333333333333333">
            <value>NLDVIISSIVRQLFK</value>
            <value>1</value>
         </instance>
         <instance weight="0.3333333333333333">
            <value>LDVIISSIVRQLFKP</value>
            <value>1</value>
         </instance>
         <instance weight="1.0">
            <value>VRQLFKPLTKKNYSE</value>
            <value>1</value>
         </instance>
         <instance weight="1.0">
            <value>MKIILFLTLIVFTSC</value>
            <value>1</value>
         </instance>
         <instance weight="1.0">
            <value>QECVRGTTVLLKEPC</value>
            <value>1</value>
         </instance>
         <instance weight="0.5">
            <value>QELYSPLFLIVAALV</value>
            <value>1</value>
         </instance>
         <instance weight="0.5">
            <value>YSPLFLIVAALVFLI</value>
            <value>1</value>
         </instance>
         <instance weight="1.0">
            <value>VAALVFLILCFTIKR</value>
            <value>1</value>
         </instance>
         <instance weight="0.2">
            <value>FLAFLLFLVLIMLII</value>
            <value>1</value>
         </instance>
         <instance weight="0.2">
            <value>LAFLLFLVLIMLIIF</value>
            <value>1</value>
         </instance>
         <instance weight="0.2">
            <value>AFLLFLVLIMLIIFW</value>
            <value>1</value>
         </instance>
         <instance weight="0.2">
            <value>LLFLVLIMLIIFWFS</value>
            <value>1</value>
         </instance>
         <instance weight="0.2">
            <value>LFLVLIMLIIFWFSL</value>
            <value>1</value>
         </instance>
         <instance weight="0.5">
            <value>LCALGKVLPFHRWHT</value>
            <value>1</value>
         </instance>
         <instance weight="0.5">
            <value>VLPFHRWHTMVQTCT</value>
            <value>1</value>
         </instance>
         <instance weight="1.0">
            <value>TAAFRDVLVVLNKRT</value>
            <value>1</value>
         </instance>
         <instance weight="1.0">
            <value>TASWFTALTQHGKEE</value>
            <value>1</value>
         </instance>
         <instance weight="0.5">
            <value>KEGIVWVATEGALNT</value>
            <value>1</value>
         </instance>
         <instance weight="0.5">
            <value>IVWVATEGALNTPKD</value>
            <value>1</value>
         </instance>
         <instance weight="1.0">
            <value>VLQLPQGTTLPKGFY</value>
            <value>1</value>
         </instance>
         <instance weight="1.0">
            <value>MSRIGMEVTPSGTWL</value>
            <value>1</value>
         </instance>
         <instance weight="1.0">
            <value>GTWLTYHGAIKLDDK</value>
            <value>1</value>
         </instance>
         <instance weight="1.0">
            <value>DPQFKDNVILLNKHI</value>
            <value>1</value>
         </instance>
         <instance weight="0.5">
            <value>NKHIDAYKTFPPTEP</value>
            <value>1</value>
         </instance>
         <instance weight="0.5">
            <value>IDAYKTFPPTEPKKD</value>
            <value>1</value>
         </instance>
         <instance weight="1.0">
            <value>QPTVTLLPAADMDDF</value>
            <value>1</value>
         </instance>
         <instance weight="1.0">
            <value>LQNSMSGASADSTQA</value>
            <value>1</value>
         </instance>
         <instance weight="0.25">
            <value>MDPNQTNVVPPALHL</value>
            <value>1</value>
         </instance>
         <instance weight="0.25">
            <value>QTNVVPPALHLVDPQ</value>
            <value>1</value>
         </instance>
         <instance weight="0.5">
            <value>ALHLVDPQIQLTITR</value>
            <value>1</value>
         </instance>
         <instance weight="0.25">
            <value>YPIILRLGSQLSLSM</value>
            <value>1</value>
         </instance>
         <instance weight="0.25">
            <value>ILRLGSQLSLSMARR</value>
            <value>1</value>
         </instance>
         <instance weight="0.2">
            <value>STPIVVQMTKLATTE</value>
            <value>1</value>
         </instance>
         <instance weight="0.2">
            <value>PIVVQMTKLATTEEL</value>
            <value>1</value>
         </instance>
         <instance weight="0.2">
            <value>VVQMTKLATTEELPD</value>
            <value>1</value>
         </instance>
         <instance weight="0.5">
            <value>EPLMQSADASTFLKR</value>
            <value>1</value>
         </instance>
         <instance weight="0.25">
            <value>MDPNQTNVVPPALHL</value>
            <value>1</value>
         </instance>
         <instance weight="0.25">
            <value>QTNVVPPALHLVDPQ</value>
            <value>1</value>
         </instance>
         <instance weight="0.5">
            <value>ALHLVDPQIQLTITR</value>
            <value>1</value>
         </instance>
         <instance weight="0.25">
            <value>YPIILRLGSQLSLSM</value>
            <value>1</value>
         </instance>
         <instance weight="0.25">
            <value>ILRLGSQLSLSMARR</value>
            <value>1</value>
         </instance>
         <instance weight="0.2">
            <value>STPIVVQMTKLATTE</value>
            <value>1</value>
         </instance>
         <instance weight="0.2">
            <value>PIVVQMTKLATTEEL</value>
            <value>1</value>
         </instance>
         <instance weight="1.0">
            <value>EAAVKPLLAPHHVVA</value>
            <value>1</value>
         </instance>
         <instance weight="0.5">
            <value>VAVIQEIQLLAAVGE</value>
            <value>1</value>
         </instance>
         <instance weight="0.5">
            <value>IQEIQLLAAVGEILL</value>
            <value>1</value>
         </instance>
         <instance weight="0.5">
            <value>LLEWLAEVVKLPSRY</value>
            <value>1</value>
         </instance>
         <instance weight="0.5">
            <value>EWLAEVVKLPSRYCC</value>
            <value>1</value>
         </instance>
         <instance weight="0.3333333333333333">
            <value>LIVLKIHLLNSNALL</value>
            <value>1</value>
         </instance>
         <instance weight="0.3333333333333333">
            <value>IHLLNSNALLRALRL</value>
            <value>1</value>
         </instance>
         <instance weight="1.0">
            <value>NALLRALRLTKEFTR</value>
            <value>1</value>
         </instance>
         <instance weight="0.5">
            <value>TKEFTRPLISGLFPQ</value>
            <value>1</value>
         </instance>
         <instance weight="0.5">
            <value>FTRPLISGLFPQEML</value>
            <value>1</value>
         </instance>
         <instance weight="1.0">
            <value>MASLGPLRETYLMCL</value>
            <value>1</value>
         </instance>
         <instance weight="0.2">
            <value>TYLMCLSPLMANLAP</value>
            <value>1</value>
         </instance>
         <instance weight="0.2">
            <value>LMCLSPLMANLAPHL</value>
            <value>1</value>
         </instance>
         <instance weight="0.2">
            <value>SPLMANLAPHLLLIV</value>
            <value>1</value>
         </instance>
         <instance weight="0.2">
            <value>MANLAPHLLLIVIGH</value>
            <value>1</value>
         </instance>
         <instance weight="1.0">
            <value>MAVVHSVNSLVSSME</value>
            <value>1</value>
         </instance>
         <instance weight="0.2">
            <value>VSSMEVQSLAMSTTI</value>
            <value>1</value>
         </instance>
         <instance weight="0.2">
            <value>SMEVQSLAMSTTISV</value>
            <value>1</value>
         </instance>
         <instance weight="0.2">
            <value>SLAMSTTISVAQMGT</value>
            <value>1</value>
         </instance>
         <instance weight="0.2">
            <value>STTISVAQMGTLLIA</value>
            <value>1</value>
         </instance>
         <instance weight="1.0">
            <value>TISVAQMGTLLIASK</value>
            <value>1</value>
         </instance>
         <instance weight="1.0">
            <value>VAQMGTLLIASKIFS</value>
            <value>1</value>
         </instance>
         <instance weight="0.5">
            <value>QCALFPNNLITSSRR</value>
            <value>1</value>
         </instance>
         <instance weight="0.5">
            <value>CALFPNNLITSSRRE</value>
            <value>1</value>
         </instance>
         <instance weight="0.5">
            <value>TMSMKLPGSLSALIR</value>
            <value>1</value>
         </instance>
         <instance weight="0.5">
            <value>SMKLPGSLSALIRAT</value>
            <value>1</value>
         </instance>
         <instance weight="1.0">
            <value>LSALIRATSTRHPSK</value>
            <value>1</value>
         </instance>
         <instance weight="1.0">
            <value>NLTLSKGNAQSLCFL</value>
            <value>1</value>
         </instance>
         <instance weight="0.5">
            <value>AQSLCFLLTQKSKSF</value>
            <value>1</value>
         </instance>
         <instance weight="0.5">
            <value>LCFLLTQKSKSFNHV</value>
            <value>1</value>
         </instance>
         <instance weight="1.0">
            <value>RETYLMCLSPLMANL</value>
            <value>1</value>
         </instance>
         <instance weight="0.2">
            <value>VQSLAMSTTISVAQM</value>
            <value>1</value>
         </instance>
         <instance weight="0.3333333333333333">
            <value>KIHLLNSNALLRALR</value>
            <value>1</value>
         </instance>
         <instance weight="0.2">
            <value>LSPLMANLAPHLLLI</value>
            <value>1</value>
         </instance>
         <instance weight="0.5">
            <value>ASRELERFAVNPGLL</value>
            <value>1</value>
         </instance>
         <instance weight="0.25">
            <value>ERFAVNPGLLETSEGCR</value>
            <value>1</value>
         </instance>
         <instance weight="0.3333333333333333">
            <value>SLYNTVATLYCVHQRIEV</value>
            <value>1</value>
         </instance>
         <instance weight="0.09090909090909091">
            <value>WIILGLNKIVRMYSPTSI</value>
            <value>1</value>
         </instance>
         <instance weight="0.125">
            <value>YVDRFYKTLRAEQASQEV</value>
            <value>1</value>
         </instance>
         <instance weight="0.3333333333333333">
            <value>PEKEVLVWKFDSRLAFHH</value>
            <value>1</value>
         </instance>
         <instance weight="0.3333333333333333">
            <value>KFDSRLAFHHMARELH</value>
            <value>1</value>
         </instance>
         <instance weight="0.09090909090909091">
            <value>WIILGLNKIVRM</value>
            <value>1</value>
         </instance>
         <instance weight="0.09090909090909091">
            <value>NKIVRMYSPTSI</value>
            <value>1</value>
         </instance>
         <instance weight="0.125">
            <value>FYKTLRAEQASQE</value>
            <value>1</value>
         </instance>
         <instance weight="0.125">
            <value>FYKTLRAEQASQ</value>
            <value>1</value>
         </instance>
         <instance weight="0.125">
            <value>RFYKTLRAEQAS</value>
            <value>1</value>
         </instance>
         <instance weight="1.0">
            <value>YKTLRAEQA</value>
            <value>1</value>
         </instance>
         <instance weight="0.5">
            <value>QYENLKYTVIITVHT</value>
            <value>1</value>
         </instance>
         <instance weight="0.5">
            <value>KYTVIITVHTGDQHQ</value>
            <value>1</value>
         </instance>
         <instance weight="0.5">
            <value>KENIKYEVAIFVHGP</value>
            <value>1</value>
         </instance>
         <instance weight="0.5">
            <value>YEVAIFVHGPTTVES</value>
            <value>1</value>
         </instance>
         <instance weight="1.0">
            <value>AIFVHGPTTVESHGN</value>
            <value>1</value>
         </instance>
         <instance weight="0.5">
            <value>GLDFNEMILLTMKNK</value>
            <value>1</value>
         </instance>
         <instance weight="0.5">
            <value>EMILLTMKNKAWMVH</value>
            <value>1</value>
         </instance>
         <instance weight="1.0">
            <value>TMKNKAWMVHRQWFF</value>
            <value>1</value>
         </instance>
         <instance weight="0.5">
            <value>SGIDTNAYYVMTVGT</value>
            <value>1</value>
         </instance>
         <instance weight="0.5">
            <value>NAYYVMTVGTKTFLV</value>
            <value>1</value>
         </instance>
         <instance weight="1.0">
            <value>TVGTKTFLVHREWFM</value>
            <value>1</value>
         </instance>
         <instance weight="1.0">
            <value>SFSCIAIGIITLYLG</value>
            <value>1</value>
         </instance>
         <instance weight="0.3333333333333333">
            <value>DRSIALTFLAVGGVL</value>
            <value>1</value>
         </instance>
         <instance weight="1.0">
            <value>LTFLAVGGVLLFLSV</value>
            <value>1</value>
         </instance>
         <instance weight="1.0">
            <value>AVGGVLLFLSVNVHA</value>
            <value>1</value>
         </instance>
         <instance weight="0.5">
            <value>PTIDVKMMNMEAANL</value>
            <value>1</value>
         </instance>
         <instance weight="0.5">
            <value>KMMNMEAANLAEVRS</value>
            <value>1</value>
         </instance>
         <instance weight="1.0">
            <value>EAANLAEVRSYCYLA</value>
            <value>1</value>
         </instance>
         <instance weight="1.0">
            <value>AEVRSYCYLATVSDL</value>
            <value>1</value>
         </instance>
         <instance weight="1.0">
            <value>YCYLATVSDLSTKAA</value>
            <value>1</value>
         </instance>
         <instance weight="0.5">
            <value>WNRKELLVTFKNAHA</value>
            <value>1</value>
         </instance>
         <instance weight="0.5">
            <value>LLVTFKNAHAKKPEV</value>
            <value>1</value>
         </instance>
         <instance weight="1.0">
            <value>TFKNAHAKKPEVVVL</value>
            <value>1</value>
         </instance>
         <instance weight="0.5">
            <value>SLGKMVHQIFGSAYT</value>
            <value>1</value>
         </instance>
         <instance weight="0.5">
            <value>VHQIFGSAYTALFSG</value>
            <value>1</value>
         </instance>
         <instance weight="1.0">
            <value>GSAYTALFSGVSWVM</value>
            <value>1</value>
         </instance>
         <instance weight="1.0">
            <value>ALFSGVSWVMKIGIG</value>
            <value>1</value>
         </instance>
         <instance weight="1.0">
            <value>VSWVMKIGIGVLLTW</value>
            <value>1</value>
         </instance>
         <instance weight="0.5">
            <value>TQGLLGALLLWMGIN</value>
            <value>1</value>
         </instance>
         <instance weight="0.5">
            <value>GALLLWMGINARDRS</value>
            <value>1</value>
         </instance>
         <instance weight="0.3333333333333333">
            <value>WMGINARDRSIALTF</value>
            <value>1</value>
         </instance>
         <instance weight="0.3333333333333333">
            <value>ARDRSIALTFLAVGG</value>
            <value>1</value>
         </instance>
         <instance weight="1.0">
            <value>MYVGGVEHRLEAACNWTRGE</value>
            <value>1</value>
         </instance>
         <instance weight="1.0">
            <value>LGALTGTYVYNHLTPLRDWA</value>
            <value>1</value>
         </instance>
         <instance weight="1.0">
            <value>TDATSILGIGTVLDQAETAG</value>
            <value>1</value>
         </instance>
         <instance weight="0.2">
            <value>GIQYLAGLSTLPGNPAIASL</value>
            <value>1</value>
         </instance>
         <instance weight="0.2">
            <value>LAGLSTLPGNPAIASL</value>
            <value>1</value>
         </instance>
         <instance weight="1.0">
            <value>LTTSQTLLFNILGGWVAAQL</value>
            <value>1</value>
         </instance>
         <instance weight="0.5">
            <value>SVGLGKVLIDILAGYGAGVA</value>
            <value>1</value>
         </instance>
         <instance weight="1.0">
            <value>GEVPSTEDLVNLLPAILSPG</value>
            <value>1</value>
         </instance>
         <instance weight="0.5">
            <value>PAEILRKSRRFAQALPVW</value>
            <value>1</value>
         </instance>
         <instance weight="1.0">
            <value>SMSYSWTGALVTPCAAEEQK</value>
            <value>1</value>
         </instance>
         <instance weight="1.0">
            <value>LPINALSNSLLRHHNLVYST</value>
            <value>1</value>
         </instance>
         <instance weight="0.5">
            <value>KPARLIVFPDLGVRVC</value>
            <value>1</value>
         </instance>
         <instance weight="0.5">
            <value>QCCDLDPQARVAIKSLTERL</value>
            <value>1</value>
         </instance>
         <instance weight="1.0">
            <value>VYYLTRDPTTPLARAAWETA</value>
            <value>1</value>
         </instance>
         <instance weight="0.5">
            <value>KYLFNWAVRTKLKLTPIA</value>
            <value>1</value>
         </instance>
         <instance weight="0.5">
            <value>ASRELERFALNPSLL</value>
            <value>1</value>
         </instance>
         <instance weight="0.25">
            <value>ERFALNPSLLETTEGCQQI</value>
            <value>1</value>
         </instance>
         <instance weight="0.3333333333333333">
            <value>SLYNTVATLYCVHQRIDV</value>
            <value>1</value>
         </instance>
         <instance weight="0.125">
            <value>YVDRFFKTLRAEQATQEV</value>
            <value>1</value>
         </instance>
         <instance weight="0.25">
            <value>ASRELERFALNPGLL</value>
            <value>1</value>
         </instance>
         <instance weight="0.25">
            <value>ERFALNPGLLETSEGCK</value>
            <value>1</value>
         </instance>
         <instance weight="0.3333333333333333">
            <value>SLYNTVATLYCVHAGIEV</value>
            <value>1</value>
         </instance>
         <instance weight="0.09090909090909091">
            <value>WIILGLNKIVRMYSPVSI</value>
            <value>1</value>
         </instance>
         <instance weight="0.125">
            <value>YVDRFFKTLRAEQATQDV</value>
            <value>1</value>
         </instance>
         <instance weight="0.09090909090909091">
            <value>PVGEIYKRWIILGLNKIV</value>
            <value>1</value>
         </instance>
         <instance weight="1.0">
            <value>NANPDCKTILKALGPAA</value>
            <value>1</value>
         </instance>
         <instance weight="1.0">
            <value>GRPGNFLQSRPEPTA</value>
            <value>1</value>
         </instance>
         <instance weight="1.0">
            <value>YKAAVDLSHFLKEKGGL</value>
            <value>1</value>
         </instance>
         <instance weight="0.125">
            <value>RFYKTLRAEQASQ</value>
            <value>1</value>
         </instance>
         <instance weight="0.5">
            <value>EEREVLMWKFDSALARKH</value>
            <value>1</value>
         </instance>
         <instance weight="0.09090909090909091">
            <value>NKIVRMYSPISI</value>
            <value>1</value>
         </instance>
         <instance weight="0.09090909090909091">
            <value>WIILGLNKIVRMYSPISI</value>
            <value>1</value>
         </instance>
         <instance weight="0.125">
            <value>YVDRFFKTLRAEQASQDV</value>
            <value>1</value>
         </instance>
         <instance weight="0.3333333333333333">
            <value>PEREVLVWKFDSRLAFHH</value>
            <value>1</value>
         </instance>
         <instance weight="0.5">
            <value>EHREVLQWKFDSQLARRH</value>
            <value>1</value>
         </instance>
         <instance weight="0.14285714285714285">
            <value>PAAYAAQGYKVLVLNPSVAA</value>
            <value>1</value>
         </instance>
         <instance weight="1.0">
            <value>PTPLLYRLGAVQNEITLTHP</value>
            <value>1</value>
         </instance>
         <instance weight="1.0">
            <value>CPAGHAVGIFRAAVCTRGVA</value>
            <value>1</value>
         </instance>
         <instance weight="1.0">
            <value>TGRGKPGIYRFVAPGERPSG</value>
            <value>1</value>
         </instance>
         <instance weight="0.3333333333333333">
            <value>GAVQWMNRLIAFASRGNHVS</value>
            <value>1</value>
         </instance>
         <instance weight="1.0">
            <value>FGYGAKDVRCHARKAVTHIN</value>
            <value>1</value>
         </instance>
         <instance weight="0.5">
            <value>VAIKSLTERLYVGGPLTNSR</value>
            <value>1</value>
         </instance>
         <instance weight="1.0">
            <value>FFTELDGVRLHRFAPPCKPL</value>
            <value>1</value>
         </instance>
         <instance weight="0.5">
            <value>PAEILRKSRRFAQALPVWAR</value>
            <value>1</value>
         </instance>
         <instance weight="0.5">
            <value>GAGLAGAAIGSVGLGKVLID</value>
            <value>1</value>
         </instance>
         <instance weight="1.0">
            <value>TVDFSLDPTFTIETITLPQD</value>
            <value>1</value>
         </instance>
         <instance weight="1.0">
            <value>GCTWMNSTGFTKVCGAPPCV</value>
            <value>1</value>
         </instance>
         <instance weight="1.0">
            <value>AARVTAILSSLTVTQLLRRL</value>
            <value>1</value>
         </instance>
         <instance weight="1.0">
            <value>PCSGSWLRDIWDWICEVLSD</value>
            <value>1</value>
         </instance>
         <instance weight="1.0">
            <value>ITRVESENKVVILDSFDPLV</value>
            <value>1</value>
         </instance>
         <instance weight="1.0">
            <value>RTVVLTESTLSTALAELATR</value>
            <value>1</value>
         </instance>
         <instance weight="0.2">
            <value>QYLAGLSTLPGNGN</value>
            <value>1</value>
         </instance>
         <instance weight="0.14285714285714285">
            <value>GYKVLVLNPSV</value>
            <value>1</value>
         </instance>
         <instance weight="1.0">
            <value>TPAETTVRLRAYMNTPGLPV</value>
            <value>1</value>
         </instance>
         <instance weight="1.0">
            <value>ENLPYLVAYQATVCARAQAP</value>
            <value>1</value>
         </instance>
         <instance weight="0.2">
            <value>GIQYLAGLSTLPGNPAIASL</value>
            <value>1</value>
         </instance>
         <instance weight="0.5">
            <value>KGGRKPARLIVFPDLGVRVC</value>
            <value>1</value>
         </instance>
         <instance weight="0.5">
            <value>CGKYLFNWAVRTKLKLTPIA</value>
            <value>1</value>
         </instance>
         <instance weight="0.14285714285714285">
            <value>AYAAQGYKVLVLNPSVAA</value>
            <value>1</value>
         </instance>
         <instance weight="1.0">
            <value>KSYVLEGTLTAEK</value>
            <value>1</value>
         </instance>
         <instance weight="1.0">
            <value>AIKGAVVGIALG</value>
            <value>1</value>
         </instance>
         <instance weight="1.0">
            <value>NENIKELLDKINEI</value>
            <value>1</value>
         </instance>
         <instance weight="0.5">
            <value>LYQAQYNLFIYNKQLQEAH</value>
            <value>1</value>
         </instance>
         <instance weight="0.5">
            <value>LYQAQYDLSIYNKQLEEAH</value>
            <value>1</value>
         </instance>
         <instance weight="1.0">
            <value>DYLINLKAKINDC</value>
            <value>1</value>
         </instance>
         <instance weight="1.0">
            <value>LFVIHLEAKVLNY</value>
            <value>1</value>
         </instance>
         <instance weight="1.0">
            <value>DYDVVYLKPLAGMYK</value>
            <value>1</value>
         </instance>
         <instance weight="0.5">
            <value>TDVNRYRYSNNYEAIPHIS</value>
            <value>1</value>
         </instance>
         <instance weight="0.5">
            <value>MTDVIRYRYSNNYEAESHIS</value>
            <value>1</value>
         </instance>
         <instance weight="0.3333333333333333">
            <value>MIKSAFLPTGAFKADRYKSH</value>
            <value>1</value>
         </instance>
         <instance weight="0.3333333333333333">
            <value>MIKAAFLPTGAFKADRYKSH</value>
            <value>1</value>
         </instance>
         <instance weight="0.3333333333333333">
            <value>MIKAAFLPTGAFMADRYKSH</value>
            <value>1</value>
         </instance>
         <instance weight="1.0">
            <value>YSEMKRASLTTPVLKEKPYY</value>
            <value>1</value>
         </instance>
         <instance weight="0.5">
            <value>DAEVAGTQWFDPSGKSPVFG</value>
            <value>1</value>
         </instance>
         <instance weight="0.5">
            <value>DAEVAGTQYFHPSGKSPVFG</value>
            <value>1</value>
         </instance>
         <instance weight="1.0">
            <value>MLNISQHQCVKKQCPQNSY</value>
            <value>1</value>
         </instance>
         <instance weight="1.0">
            <value>MLNISMLQTVMMMTPQK</value>
            <value>1</value>
         </instance>
         <instance weight="1.0">
            <value>KMNMHMENVAWIMKNQNLFK</value>
            <value>1</value>
         </instance>
         <instance weight="0.5">
            <value>NNNFNNIPSRYNLYDKKLDL</value>
            <value>1</value>
         </instance>
         <instance weight="0.5">
            <value>FNNIPSRYNLYDKMLPLDD</value>
            <value>1</value>
         </instance>
         <instance weight="0.5">
            <value>EVLYLKPLAGVYRSLKGQLE</value>
            <value>1</value>
         </instance>
         <instance weight="0.5">
            <value>EVLYLKPLAGVYRSLKGQLG</value>
            <value>1</value>
         </instance>
         <instance weight="0.023809523809523808">
            <value>STYRAMAAAALST</value>
            <value>1</value>
         </instance>
         <instance weight="0.5">
            <value>STARAMAAAALST</value>
            <value>1</value>
         </instance>
         <instance weight="0.5">
            <value>STYRAAAAAALST</value>
            <value>1</value>
         </instance>
         <instance weight="0.023809523809523808">
            <value>STYRAMAAAAAST</value>
            <value>1</value>
         </instance>
         <instance weight="0.05">
            <value>GRKVFLRLLPQLLRMHVRPL</value>
            <value>1</value>
         </instance>
         <instance weight="0.05263157894736842">
            <value>ANFTVSFWLRVPKVSASHLE</value>
            <value>1</value>
         </instance>
         <instance weight="0.05">
            <value>VGKVFLRLLPQLLRMHVRPL</value>
            <value>1</value>
         </instance>
         <instance weight="0.05">
            <value>VRGVFLRLLPQLLRMHVRPL</value>
            <value>1</value>
         </instance>
         <instance weight="0.05">
            <value>VRKGFLRLLPQLLRMHVRPL</value>
            <value>1</value>
         </instance>
         <instance weight="0.05">
            <value>VRKVGLRLLPQLLRMHVRPL</value>
            <value>1</value>
         </instance>
         <instance weight="0.05">
            <value>VRKVFGRLLPQLLRMHVRPL</value>
            <value>1</value>
         </instance>
         <instance weight="0.05">
            <value>VRKVFLGLLPQLLRMHVRPL</value>
            <value>1</value>
         </instance>
         <instance weight="0.05">
            <value>VRKVFLRGLPQLLRMHVRPL</value>
            <value>1</value>
         </instance>
         <instance weight="0.05">
            <value>VRKVFLRLGPQLLRMHVRPL</value>
            <value>1</value>
         </instance>
         <instance weight="0.05">
            <value>VRKVFLRLLGQLLRMHVRPL</value>
            <value>1</value>
         </instance>
         <instance weight="0.05">
            <value>VRKVFLRLLPGLLRMHVRPL</value>
            <value>1</value>
         </instance>
         <instance weight="0.05">
            <value>VRKVFLRLLPQGLRMHVRPL</value>
            <value>1</value>
         </instance>
         <instance weight="0.05">
            <value>VRKVFLRLLPQLGRMHVRPL</value>
            <value>1</value>
         </instance>
         <instance weight="0.05">
            <value>VRKVFLRLLPQLLGMHVRPL</value>
            <value>1</value>
         </instance>
         <instance weight="0.05">
            <value>VRKVFLRLLPQLLRGHVRPL</value>
            <value>1</value>
         </instance>
         <instance weight="0.05">
            <value>VRKVFLRLLPQLLRMGVRPL</value>
            <value>1</value>
         </instance>
         <instance weight="0.05">
            <value>VRKVFLRLLPQLLRMHGRPL</value>
            <value>1</value>
         </instance>
         <instance weight="0.05">
            <value>VRKVFLRLLPQLLRMHVGPL</value>
            <value>1</value>
         </instance>
         <instance weight="0.05">
            <value>VRKVFLRLLPQLLRMHVRGL</value>
            <value>1</value>
         </instance>
         <instance weight="0.05">
            <value>VRKVFLRLLPQLLRMHVRPG</value>
            <value>1</value>
         </instance>
         <instance weight="0.05263157894736842">
            <value>NAFTVSFWLRVPKVSASHLE</value>
            <value>1</value>
         </instance>
         <instance weight="0.05263157894736842">
            <value>NNATVSFWLRVPKVSASHLE</value>
            <value>1</value>
         </instance>
         <instance weight="0.05263157894736842">
            <value>NNFAVSFWLRVPKVSASHLE</value>
            <value>1</value>
         </instance>
         <instance weight="0.05263157894736842">
            <value>NNFTASFWLRVPKVSASHLE</value>
            <value>1</value>
         </instance>
         <instance weight="0.05263157894736842">
            <value>NNFTVAFWLRVPKVSASHLE</value>
            <value>1</value>
         </instance>
         <instance weight="0.05263157894736842">
            <value>NNFTVSAWLRVPKVSASHLE</value>
            <value>1</value>
         </instance>
         <instance weight="0.05263157894736842">
            <value>NNFTVSFALRVPKVSASHLE</value>
            <value>1</value>
         </instance>
         <instance weight="0.05263157894736842">
            <value>NNFTVSFWARVPKVSASHLE</value>
            <value>1</value>
         </instance>
         <instance weight="0.05263157894736842">
            <value>NNFTVSFWLAVPKVSASHLE</value>
            <value>1</value>
         </instance>
         <instance weight="0.05263157894736842">
            <value>NNFTVSFWLRAPKVSASHLE</value>
            <value>1</value>
         </instance>
         <instance weight="0.05263157894736842">
            <value>NNFTVSFWLRVAKVSASHLE</value>
            <value>1</value>
         </instance>
         <instance weight="0.05263157894736842">
            <value>NNFTVSFWLRVPAVSASHLE</value>
            <value>1</value>
         </instance>
         <instance weight="0.05263157894736842">
            <value>NNFTVSFWLRVPKASASHLE</value>
            <value>1</value>
         </instance>
         <instance weight="0.05263157894736842">
            <value>NNFTVSFWLRVPKVAASHLE</value>
            <value>1</value>
         </instance>
         <instance weight="0.05263157894736842">
            <value>NNFTVSFWLRVPKVSAAHLE</value>
            <value>1</value>
         </instance>
         <instance weight="0.05263157894736842">
            <value>NNFTVSFWLRVPKVSASALE</value>
            <value>1</value>
         </instance>
         <instance weight="0.05263157894736842">
            <value>NNFTVSFWLRVPKVSASHAE</value>
            <value>1</value>
         </instance>
         <instance weight="0.05263157894736842">
            <value>NNFTVSFWLRVPKVSASHLA</value>
            <value>1</value>
         </instance>
         <instance weight="1.0">
            <value>TSLNFLGGSPVCLGQ</value>
            <value>1</value>
         </instance>
         <instance weight="0.5">
            <value>PIYNVLPTTSLVLGKNQTLAT</value>
            <value>1</value>
         </instance>
         <instance weight="0.5">
            <value>IYNVLPTTSLVL</value>
            <value>1</value>
         </instance>
         <instance weight="1.0">
            <value>NPKFENIAEGLRALLARSHVERTTDE</value>
            <value>1</value>
         </instance>
         <instance weight="0.5">
            <value>KTSLYNLRRGTALAIPQCRLTPLSRL</value>
            <value>1</value>
         </instance>
         <instance weight="0.5">
            <value>PQCRLTPLSRLPFGMAPGPGPQPG</value>
            <value>1</value>
         </instance>
         <instance weight="1.0">
            <value>FAEVLKDAIKDLVMTKPAPTCNIR</value>
            <value>1</value>
         </instance>
         <instance weight="1.0">
            <value>IIFIFRRDLLCPLGAL</value>
            <value>1</value>
         </instance>
         <instance weight="1.0">
            <value>ALWNLHGQALFLGIVL</value>
            <value>1</value>
         </instance>
         <instance weight="1.0">
            <value>VLVMLVLLILAYRRRWRRLTV</value>
            <value>1</value>
         </instance>
         <instance weight="1.0">
            <value>GGSILQTNFKSLSSTEF</value>
            <value>1</value>
         </instance>
         <instance weight="0.5">
            <value>YFVGKMYFNLIDTKCYKL</value>
            <value>1</value>
         </instance>
         <instance weight="0.16666666666666666">
            <value>KMYFNLIDTKCYKLEHPV</value>
            <value>1</value>
         </instance>
         <instance weight="0.16666666666666666">
            <value>NLIDTKCYKLEHPVTGCG</value>
            <value>1</value>
         </instance>
         <instance weight="0.16666666666666666">
            <value>TKCYKLEHPVTGCGERTE</value>
            <value>1</value>
         </instance>
         <instance weight="0.5">
            <value>KMYFNLIDTKCYK</value>
            <value>1</value>
         </instance>
         <instance weight="0.16666666666666666">
            <value>DTKCYKLEHPVTG</value>
            <value>1</value>
         </instance>
         <instance weight="0.16666666666666666">
            <value>TKCYKLEHPVTGC</value>
            <value>1</value>
         </instance>
         <instance weight="0.16666666666666666">
            <value>KCYKLEHPVTGCG</value>
            <value>1</value>
         </instance>
         <instance weight="1.0">
            <value>KMYFNLIDTKAYK</value>
            <value>1</value>
         </instance>
         <instance weight="1.0">
            <value>ISKISGEWYSIFLASD</value>
            <value>1</value>
         </instance>
         <instance weight="0.5">
            <value>EKIEENGSMRVFVDVI</value>
            <value>1</value>
         </instance>
         <instance weight="0.5">
            <value>ENGSMRVFVDVIRALD</value>
            <value>1</value>
         </instance>
         <instance weight="1.0">
            <value>DRPFQLFEFYAREPDV</value>
            <value>1</value>
         </instance>
         <instance weight="1.0">
            <value>SPEIKEEFVKIVQKRG</value>
            <value>1</value>
         </instance>
         <instance weight="1.0">
            <value>IDLTKIDRCFQLRGNG</value>
            <value>1</value>
         </instance>
         <instance weight="0.041666666666666664">
            <value>PKYVKQNTLKLAT</value>
            <value>1</value>
         </instance>
         <instance weight="1.0">
            <value>DSVTPMILKAQKGGNL</value>
            <value>1</value>
         </instance>
         <instance weight="1.0">
            <value>EAKITMLTNGQCQNIT</value>
            <value>1</value>
         </instance>
         <instance weight="0.5">
            <value>PGKYTAYEGQRVVFIQ</value>
            <value>1</value>
         </instance>
         <instance weight="0.5">
            <value>TAYEGQRVVFIQPSPV</value>
            <value>1</value>
         </instance>
         <instance weight="1.0">
            <value>GQRVVFIQPSPVRDHY</value>
            <value>1</value>
         </instance>
         <instance weight="1.0">
            <value>SRTIYRGVSPSTTRLES</value>
            <value>1</value>
         </instance>
         <instance weight="1.0">
            <value>YEAQILNYSKAKSSLES</value>
            <value>1</value>
         </instance>
         <instance weight="1.0">
            <value>NSELIRRAKAAESLASD</value>
            <value>1</value>
         </instance>
         <instance weight="1.0">
            <value>RLKSLVNDLTDKNNLLE</value>
            <value>1</value>
         </instance>
         <instance weight="1.0">
            <value>FERQYKELQTQAEDDRR</value>
            <value>1</value>
         </instance>
         <instance weight="1.0">
            <value>AERTVTVRRVGPGGRAV</value>
            <value>1</value>
         </instance>
         <instance weight="1.0">
            <value>IGGWLLLEPWISPSV</value>
            <value>1</value>
         </instance>
         <instance weight="1.0">
            <value>TEDDFKNIAAAGLNHV</value>
            <value>1</value>
         </instance>
         <instance weight="1.0">
            <value>LNHVRIPIGYWAVNP</value>
            <value>1</value>
         </instance>
         <instance weight="1.0">
            <value>IDQHVKLACSLPHGRL</value>
            <value>1</value>
         </instance>
         <instance weight="0.25">
            <value>KQTLIAIHTLAIRYA</value>
            <value>1</value>
         </instance>
         <instance weight="1.0">
            <value>GHRGAINWQKGDTIK</value>
            <value>1</value>
         </instance>
         <instance weight="0.25">
            <value>LIAIHTLAIRYANRT</value>
            <value>1</value>
         </instance>
         <instance weight="0.25">
            <value>IKQTLIAIHTLAIRYANRTDV</value>
            <value>1</value>
         </instance>
         <instance weight="0.25">
            <value>QTLIAIHTLAIRYAN</value>
            <value>1</value>
         </instance>
         <instance weight="0.5">
            <value>VGPLTVNEKRRLKLI</value>
            <value>0</value>
         </instance>
         <instance weight="1.0">
            <value>ESRLVVDFSQFSRGN</value>
            <value>0</value>
         </instance>
         <instance weight="0.5">
            <value>LCQVFADATPTGWGL</value>
            <value>0</value>
         </instance>
         <instance weight="1.0">
            <value>DPIELNATLSAVA</value>
            <value>0</value>
         </instance>
         <instance weight="1.0">
            <value>VAFRAGLVMEAGSKVT</value>
            <value>0</value>
         </instance>
         <instance weight="1.0">
            <value>ADLVPTATLLDTY</value>
            <value>0</value>
         </instance>
         <instance weight="1.0">
            <value>EGVVLLLVGALVL</value>
            <value>0</value>
         </instance>
         <instance weight="0.5">
            <value>APYHFDLSGHAFGSMAKKGE</value>
            <value>0</value>
         </instance>
         <instance weight="1.0">
            <value>EFVVEFDLPGIKA</value>
            <value>0</value>
         </instance>
         <instance weight="1.0">
            <value>ESWGAVWRIDTPDKLTGPFT</value>
            <value>0</value>
         </instance>
         <instance weight="1.0">
            <value>GDVVAVVDIKEKGKDKWIELK</value>
            <value>0</value>
         </instance>
         <instance weight="1.0">
            <value>NGQIGNDPNRDIL</value>
            <value>0</value>
         </instance>
         <instance weight="1.0">
            <value>PLGFFPDHQLDPAFGANSNNPDWDFNP</value>
            <value>0</value>
         </instance>
         <instance weight="0.08333333333333333">
            <value>QEIKANSKFIGITE</value>
            <value>0</value>
         </instance>
         <instance weight="0.08333333333333333">
            <value>QSIKANSKFIGITE</value>
            <value>0</value>
         </instance>
         <instance weight="1.0">
            <value>SCFEIKCTKPESCSGEAVTV</value>
            <value>0</value>
         </instance>
         <instance weight="1.0">
            <value>YGSDTITLPCRIKQFINMWQE</value>
            <value>0</value>
         </instance>
         <instance weight="1.0">
            <value>YKLNFYDLLRAKL</value>
            <value>0</value>
         </instance>
         <instance weight="0.5">
            <value>YKTIAYDEEARR</value>
            <value>0</value>
         </instance>
         <instance weight="0.5">
            <value>YLDNIKDNVGKMED</value>
            <value>0</value>
         </instance>
         <instance weight="1.0">
            <value>YLLEQKRGRVDNYCRHNYGV</value>
            <value>0</value>
         </instance>
         <instance weight="0.08333333333333333">
            <value>ADLIAYLKQATAK</value>
            <value>0</value>
         </instance>
         <instance weight="0.08333333333333333">
            <value>ANSKFIGITELKK</value>
            <value>0</value>
         </instance>
         <instance weight="0.08333333333333333">
            <value>AYLKQATAK</value>
            <value>0</value>
         </instance>
         <instance weight="0.08333333333333333">
            <value>DLIAYLKQATAK</value>
            <value>0</value>
         </instance>
         <instance weight="0.08333333333333333">
            <value>ERADLIAYLKQATAK</value>
            <value>0</value>
         </instance>
         <instance weight="0.3333333333333333">
            <value>GACPKYVKQN</value>
            <value>0</value>
         </instance>
         <instance weight="0.3333333333333333">
            <value>GACPKYVKQNTL</value>
            <value>0</value>
         </instance>
         <instance weight="0.3333333333333333">
            <value>GACPKYVKQNTLK</value>
            <value>0</value>
         </instance>
         <instance weight="0.1">
            <value>GACPKYVKQNTLKL</value>
            <value>0</value>
         </instance>
         <instance weight="0.1">
            <value>GACPKYVKQNTLKLA</value>
            <value>0</value>
         </instance>
         <instance weight="0.1">
            <value>GACPKYVKQNTLKLAT</value>
            <value>0</value>
         </instance>
         <instance weight="0.1">
            <value>GACPKYVKQNTLKLATGMR</value>
            <value>0</value>
         </instance>
         <instance weight="0.08333333333333333">
            <value>IAYLKQATAK</value>
            <value>0</value>
         </instance>
         <instance weight="0.08333333333333333">
            <value>IKANSKFIGITELKK</value>
            <value>0</value>
         </instance>
         <instance weight="0.08333333333333333">
            <value>ILMQYIKANS</value>
            <value>0</value>
         </instance>
         <instance weight="0.08333333333333333">
            <value>ILMQYIKANSK</value>
            <value>0</value>
         </instance>
         <instance weight="0.08333333333333333">
            <value>ILMQYIKANSKF</value>
            <value>0</value>
         </instance>
         <instance weight="0.08333333333333333">
            <value>ILMQYIKANSKFI</value>
            <value>0</value>
         </instance>
         <instance weight="0.08333333333333333">
            <value>ILMQYIKANSKFIG</value>
            <value>0</value>
         </instance>
         <instance weight="0.08333333333333333">
            <value>ILMQYIKANSKFIGI</value>
            <value>0</value>
         </instance>
         <instance weight="0.08333333333333333">
            <value>ILMQYIKANSKFIGITE</value>
            <value>0</value>
         </instance>
         <instance weight="0.08333333333333333">
            <value>ILMQYIKANSKFIGITELKK</value>
            <value>0</value>
         </instance>
         <instance weight="0.08333333333333333">
            <value>KAERADLIAYL</value>
            <value>0</value>
         </instance>
         <instance weight="0.08333333333333333">
            <value>KAERADLIAYLK</value>
            <value>0</value>
         </instance>
         <instance weight="0.08333333333333333">
            <value>KAERADLIAYLKQ</value>
            <value>0</value>
         </instance>
         <instance weight="0.08333333333333333">
            <value>KAERADLIAYLKQA</value>
            <value>0</value>
         </instance>
         <instance weight="0.08333333333333333">
            <value>KAERADLIAYLKQAT</value>
            <value>0</value>
         </instance>
         <instance weight="0.08333333333333333">
            <value>KAERADLIAYLKQATA</value>
            <value>0</value>
         </instance>
         <instance weight="0.08333333333333333">
            <value>KAERADLIAYLKQATAK</value>
            <value>0</value>
         </instance>
         <instance weight="0.1">
            <value>KQNTLKLATGMR</value>
            <value>0</value>
         </instance>
         <instance weight="0.1">
            <value>KYVKQNTLKLATGMR</value>
            <value>0</value>
         </instance>
         <instance weight="1.0">
            <value>LIAYLKQATAK</value>
            <value>0</value>
         </instance>
         <instance weight="1.0">
            <value>NKALELFRKDIAAKYKELGYGK</value>
            <value>0</value>
         </instance>
         <instance weight="0.1">
            <value>NTLKLATGMR</value>
            <value>0</value>
         </instance>
         <instance weight="0.1">
            <value>PKYVKQNTLKLAT</value>
            <value>0</value>
         </instance>
         <instance weight="0.5">
            <value>QYIKANSKFIGITE</value>
            <value>0</value>
         </instance>
         <instance weight="0.5">
            <value>QYIKANSKFIGITELKK</value>
            <value>0</value>
         </instance>
         <instance weight="1.0">
            <value>SKFIGITELKK</value>
            <value>0</value>
         </instance>
         <instance weight="0.1">
            <value>VKQNTLKLATGMR</value>
            <value>0</value>
         </instance>
         <instance weight="1.0">
            <value>YGGFLRRIRPKLK</value>
            <value>0</value>
         </instance>
         <instance weight="1.0">
            <value>YIKANSKFIGITE</value>
            <value>0</value>
         </instance>
         <instance weight="0.1">
            <value>YVKQNTLKLATGMR</value>
            <value>0</value>
         </instance>
         <instance weight="0.5">
            <value>ISQAVHAAHAEINE</value>
            <value>0</value>
         </instance>
         <instance weight="0.5">
            <value>ISQAVHAAHAEINE</value>
            <value>0</value>
         </instance>
         <instance weight="0.5">
            <value>PKHVKQNTLKLAT</value>
            <value>0</value>
         </instance>
         <instance weight="0.5">
            <value>PKHVKQNTLKLAT</value>
            <value>0</value>
         </instance>
         <instance weight="1.0">
            <value>QYQKANSKFIGITE</value>
            <value>0</value>
         </instance>
         <instance weight="0.3333333333333333">
            <value>YLEDARRLKAIYEKKK</value>
            <value>0</value>
         </instance>
         <instance weight="0.3333333333333333">
            <value>YLEDARRLKAIYEKKK</value>
            <value>0</value>
         </instance>
         <instance weight="0.5">
            <value>IAKVPPGPNITAEYGDKWLD</value>
            <value>0</value>
         </instance>
         <instance weight="0.5">
            <value>IAKVPPGPNITAEYGDKWLD</value>
            <value>0</value>
         </instance>
         <instance weight="0.5">
            <value>ACRVKHDSMAEPKTVY</value>
            <value>0</value>
         </instance>
         <instance weight="0.3333333333333333">
            <value>ACRVNHVTLSQPKIVK</value>
            <value>0</value>
         </instance>
         <instance weight="0.3333333333333333">
            <value>ASMAEPKTVYWDRDM</value>
            <value>0</value>
         </instance>
         <instance weight="0.3333333333333333">
            <value>CYVSGFHPSDIEVDLL</value>
            <value>0</value>
         </instance>
         <instance weight="0.5">
            <value>CYVTQFHPPHIEIQML</value>
            <value>0</value>
         </instance>
         <instance weight="0.25">
            <value>GERIEKVEHSDLSFSY</value>
            <value>0</value>
         </instance>
         <instance weight="0.25">
            <value>GKKIPKVEMSDMSFSK</value>
            <value>0</value>
         </instance>
         <instance weight="0.3333333333333333">
            <value>HPAENGKSNFLNCYVS</value>
            <value>0</value>
         </instance>
         <instance weight="0.3333333333333333">
            <value>HPPENGKPNILNCYVT</value>
            <value>0</value>
         </instance>
         <instance weight="1.0">
            <value>HPPHIEIQMLKNGKKI</value>
            <value>0</value>
         </instance>
         <instance weight="0.25">
            <value>HPSDIEVDLLKDGERI</value>
            <value>0</value>
         </instance>
         <instance weight="0.25">
            <value>HTEFTPTETDTYACRV</value>
            <value>0</value>
         </instance>
         <instance weight="0.3333333333333333">
            <value>IQKTPQIQVYSRHPPE</value>
            <value>0</value>
         </instance>
         <instance weight="0.25">
            <value>IQMLKNGKKIPKVEMS</value>
            <value>0</value>
         </instance>
         <instance weight="1.0">
            <value>IQRTPKIQVYSRHPAE</value>
            <value>0</value>
         </instance>
         <instance weight="0.3333333333333333">
            <value>IQVYSRHPPENGKPNI</value>
            <value>0</value>
         </instance>
         <instance weight="0.5">
            <value>KPNILNCYVTQFHPPH</value>
            <value>0</value>
         </instance>
         <instance weight="0.3333333333333333">
            <value>KSNFLNCYVSGFHPSD</value>
            <value>0</value>
         </instance>
         <instance weight="0.25">
            <value>SFSKDWSFYILAHTEF</value>
            <value>0</value>
         </instance>
         <instance weight="1.0">
            <value>SFSNDWSFYLLYYTEF</value>
            <value>0</value>
         </instance>
         <instance weight="0.25">
            <value>SFYLLYYTEFTPTEKD</value>
            <value>0</value>
         </instance>
         <instance weight="0.25">
            <value>TEKDEYACRVNHVTLS</value>
            <value>0</value>
         </instance>
         <instance weight="0.5">
            <value>TETDTYACRVKHDSMA</value>
            <value>0</value>
         </instance>
         <instance weight="0.25">
            <value>VDLLKDGERIEKVEHS</value>
            <value>0</value>
         </instance>
         <instance weight="0.25">
            <value>VEHSDLSFSNDWSFYL</value>
            <value>0</value>
         </instance>
         <instance weight="0.25">
            <value>VEMSDMSFSKDWSFYI</value>
            <value>0</value>
         </instance>
         <instance weight="0.3333333333333333">
            <value>VTLSQPKIVKWDRDM</value>
            <value>0</value>
         </instance>
         <instance weight="0.25">
            <value>YTEFTPTEKDEYACRV</value>
            <value>0</value>
         </instance>
         <instance weight="1.0">
            <value>GRHLIFCHSKRKCDELATKL</value>
            <value>0</value>
         </instance>
         <instance weight="1.0">
            <value>SVIDCNTCVTQTVDFSLDPT</value>
            <value>0</value>
         </instance>
         <instance weight="0.5">
            <value>KRHRKVLRDNIQGIT</value>
            <value>0</value>
         </instance>
         <instance weight="0.5">
            <value>RKVLRDNIQGITKPA</value>
            <value>0</value>
         </instance>
         <instance weight="1.0">
            <value>TAMDVVYALKRQGRT</value>
            <value>0</value>
         </instance>
         <instance weight="1.0">
            <value>VTYTEHAKRKTVTAM</value>
            <value>0</value>
         </instance>
         <instance weight="1.0">
            <value>NVKYLVIVFLIFFDL</value>
            <value>0</value>
         </instance>
         <instance weight="1.0">
            <value>DVKFPGGGQIVGGVYLLPRR</value>
            <value>0</value>
         </instance>
         <instance weight="1.0">
            <value>HQAISPRTLNSPAIF</value>
            <value>0</value>
         </instance>
         <instance weight="1.0">
            <value>KILEPFRKYTAFTIP</value>
            <value>0</value>
         </instance>
         <instance weight="1.0">
            <value>KILEPGPGPGFRKYT</value>
            <value>0</value>
         </instance>
         <instance weight="1.0">
            <value>PRTLNGPGPGSPAIF</value>
            <value>0</value>
         </instance>
         <instance weight="1.0">
            <value>AAAAAVAAEAY</value>
            <value>0</value>
         </instance>
         <instance weight="0.5">
            <value>APYHFDLSGHAFGSMAKKGE</value>
            <value>0</value>
         </instance>
         <instance weight="1.0">
            <value>CDGERPTLAFLQDVM</value>
            <value>0</value>
         </instance>
         <instance weight="1.0">
            <value>DMTPADALDDFDL</value>
            <value>0</value>
         </instance>
         <instance weight="1.0">
            <value>DSNIMNSINNVMDEIDFFEK</value>
            <value>0</value>
         </instance>
         <instance weight="1.0">
            <value>EEDIEIIPPIQEEEY</value>
            <value>0</value>
         </instance>
         <instance weight="0.5">
            <value>FGYRKPLDNIKDNVGKMEDYIKK</value>
            <value>0</value>
         </instance>
         <instance weight="1.0">
            <value>GVTYEIDLTNKN</value>
            <value>0</value>
         </instance>
         <instance weight="1.0">
            <value>IARAKMFPAVAEK</value>
            <value>0</value>
         </instance>
         <instance weight="1.0">
            <value>IEKKIAKMEKASY</value>
            <value>0</value>
         </instance>
         <instance weight="1.0">
            <value>KLPKPPKPVSKMRMATPLL</value>
            <value>0</value>
         </instance>
         <instance weight="1.0">
            <value>KPLLIAEDVEGEY</value>
            <value>0</value>
         </instance>
         <instance weight="0.5">
            <value>LCQVFADATPTGWGL</value>
            <value>0</value>
         </instance>
         <instance weight="0.3333333333333333">
            <value>LEDARRLKAIYEK</value>
            <value>0</value>
         </instance>
         <instance weight="1.0">
            <value>LLDILDTAGLEEYSAMRD</value>
            <value>0</value>
         </instance>
         <instance weight="1.0">
            <value>LTEWTSSNVMEERY</value>
            <value>0</value>
         </instance>
         <instance weight="1.0">
            <value>MSSGSFINISV</value>
            <value>0</value>
         </instance>
         <instance weight="1.0">
            <value>PATLIKAIDGDTVKLMYKGQ</value>
            <value>0</value>
         </instance>
         <instance weight="0.5">
            <value>SQDLELSWNLNGLQADLSS</value>
            <value>0</value>
         </instance>
         <instance weight="0.5">
            <value>SQDLELSWNLNGLQAY</value>
            <value>0</value>
         </instance>
         <instance weight="1.0">
            <value>TPTEKDEYCARVNH</value>
            <value>0</value>
         </instance>
         <instance weight="0.5">
            <value>VGPLTVNEKRRLKLI</value>
            <value>0</value>
         </instance>
         <instance weight="0.5">
            <value>YKTIAFDEEARR</value>
            <value>0</value>
         </instance>
         <instance weight="1.0">
            <value>YPFIEQEGPEFFDQE</value>
            <value>0</value>
         </instance>
         <instance weight="1.0">
            <value>YQSYGPSGQYTHEFD</value>
            <value>0</value>
         </instance>
         <instance weight="0.5">
            <value>AAEWDRVHPVHAG</value>
            <value>0</value>
         </instance>
         <instance weight="0.5">
            <value>AEWDRVHPVHAGP</value>
            <value>0</value>
         </instance>
         <instance weight="0.5">
            <value>QEQIGWMTNNPPI</value>
            <value>0</value>
         </instance>
         <instance weight="0.5">
            <value>TSTLQEQIGWMTN</value>
            <value>0</value>
         </instance>
         <instance weight="1.0">
            <value>DTEVHNVWATQACVPTDPNP</value>
            <value>0</value>
         </instance>
         <instance weight="1.0">
            <value>LTQYFVQENYLEYRQVPG</value>
            <value>0</value>
         </instance>
         <instance weight="1.0">
            <value>AENVKPPKVDPATYG</value>
            <value>0</value>
         </instance>
         <instance weight="1.0">
            <value>ALLIIPPKIHISIEL</value>
            <value>0</value>
         </instance>
         <instance weight="1.0">
            <value>ENEYATGAVRPFQAA</value>
            <value>0</value>
         </instance>
         <instance weight="1.0">
            <value>FIHFFTWGTMFVPKY</value>
            <value>0</value>
         </instance>
         <instance weight="1.0">
            <value>KCLVISQVSNSDSYK</value>
            <value>0</value>
         </instance>
         <instance weight="1.0">
            <value>LDIYQKLYIKQEEQK</value>
            <value>0</value>
         </instance>
         <instance weight="1.0">
            <value>LFLLYILFLVKMNAL</value>
            <value>0</value>
         </instance>
         <instance weight="1.0">
            <value>MIMIKFMGVIYIMII</value>
            <value>0</value>
         </instance>
         <instance weight="1.0">
            <value>MTLYQIQVMKRNQKQ</value>
            <value>0</value>
         </instance>
         <instance weight="0.5">
            <value>NHLINTPKIMPHHII</value>
            <value>0</value>
         </instance>
         <instance weight="1.0">
            <value>NYELSKKAVIFTPIY</value>
            <value>0</value>
         </instance>
         <instance weight="1.0">
            <value>QKILIKIPVTKNIIT</value>
            <value>0</value>
         </instance>
         <instance weight="0.5">
            <value>QKQLLTNHLINTPKI</value>
            <value>0</value>
         </instance>
         <instance weight="1.0">
            <value>SAFLESQSMNKIGDD</value>
            <value>0</value>
         </instance>
         <instance weight="1.0">
            <value>SKIMKLPKLPISNGK</value>
            <value>0</value>
         </instance>
         <instance weight="1.0">
            <value>SMEYKKDFLITARKP</value>
            <value>0</value>
         </instance>
         <instance weight="1.0">
            <value>TPKIQVYSRHPAENG</value>
            <value>0</value>
         </instance>
         <instance weight="1.0">
            <value>TERVRLVTRHIYNREE</value>
            <value>0</value>
         </instance>
         <instance weight="1.0">
            <value>GPDGRLLRGHDQYAYDGKD</value>
            <value>0</value>
         </instance>
         <instance weight="1.0">
            <value>TTAYFLYQQQGRLDK</value>
            <value>0</value>
         </instance>
         <instance weight="1.0">
            <value>GPEYWDRETQKYKRQAQ</value>
            <value>0</value>
         </instance>
         <instance weight="1.0">
            <value>APRFKHLRKYTYNYEA</value>
            <value>0</value>
         </instance>
         <instance weight="1.0">
            <value>SSVITLNTNVGLYDQSD</value>
            <value>0</value>
         </instance>
         <instance weight="1.0">
            <value>DPTLDHHWHLWKKTYGKQYK</value>
            <value>0</value>
         </instance>
         <instance weight="1.0">
            <value>NPGGYVAYSKAATVT</value>
            <value>0</value>
         </instance>
         <instance weight="1.0">
            <value>CNNMHLSTLMKCNHC</value>
            <value>0</value>
         </instance>
         <instance weight="1.0">
            <value>MVIVNAANIHLKHGG</value>
            <value>0</value>
         </instance>
         <instance weight="1.0">
            <value>YIKLNGPLTVGGSCL</value>
            <value>0</value>
         </instance>
         <instance weight="1.0">
            <value>AGIFGAKPLQSLQVC</value>
            <value>0</value>
         </instance>
         <instance weight="1.0">
            <value>SLQVCVQTVRTQVYI</value>
            <value>0</value>
         </instance>
         <instance weight="1.0">
            <value>PICMDVRAIMATIQR</value>
            <value>0</value>
         </instance>
         <instance weight="1.0">
            <value>SEEVVENPTIQKEVI</value>
            <value>0</value>
         </instance>
         <instance weight="0.3333333333333333">
            <value>ECDVKTTEVVGNVIL</value>
            <value>0</value>
         </instance>
         <instance weight="0.3333333333333333">
            <value>TTEVVGNVILKPSDE</value>
            <value>0</value>
         </instance>
         <instance weight="0.3333333333333333">
            <value>TEVVGNVILKPSDEG</value>
            <value>0</value>
         </instance>
         <instance weight="0.5">
            <value>NNYMPYVFTLLFQLC</value>
            <value>0</value>
         </instance>
         <instance weight="0.5">
            <value>YMPYVFTLLFQLCTF</value>
            <value>0</value>
         </instance>
         <instance weight="0.5">
            <value>FSKLFTIAMWLLLLS</value>
            <value>0</value>
         </instance>
         <instance weight="0.5">
            <value>LFTIAMWLLLLSICL</value>
            <value>0</value>
         </instance>
         <instance weight="1.0">
            <value>FYLLGLSAIMQVFFG</value>
            <value>0</value>
         </instance>
         <instance weight="1.0">
            <value>SWLMWFIISIVQMAP</value>
            <value>0</value>
         </instance>
         <instance weight="1.0">
            <value>VHIMDGCTSSTCMMC</value>
            <value>0</value>
         </instance>
         <instance weight="0.3333333333333333">
            <value>KATLLCVLAALVCYI</value>
            <value>0</value>
         </instance>
         <instance weight="0.3333333333333333">
            <value>LLCVLAALVCYIVMP</value>
            <value>0</value>
         </instance>
         <instance weight="0.3333333333333333">
            <value>LCVLAALVCYIVMPV</value>
            <value>0</value>
         </instance>
         <instance weight="1.0">
            <value>ALDVSASVVAGGIIA</value>
            <value>0</value>
         </instance>
         <instance weight="1.0">
            <value>ALLFLMSFTILCLVP</value>
            <value>0</value>
         </instance>
         <instance weight="1.0">
            <value>VYSVFYLYLTFYFTN</value>
            <value>0</value>
         </instance>
         <instance weight="0.5">
            <value>TSLLILVQSTQWSLF</value>
            <value>0</value>
         </instance>
         <instance weight="0.5">
            <value>SLLILVQSTQWSLFF</value>
            <value>0</value>
         </instance>
         <instance weight="0.5">
            <value>YKVYYGNALDQAISM</value>
            <value>0</value>
         </instance>
         <instance weight="0.5">
            <value>GNALDQAISMWALVI</value>
            <value>0</value>
         </instance>
         <instance weight="1.0">
            <value>TIMFLARAIVFVCVE</value>
            <value>0</value>
         </instance>
         <instance weight="1.0">
            <value>CCCYFGLFCLLNRYF</value>
            <value>0</value>
         </instance>
         <instance weight="0.5">
            <value>TQEFRYMNSQGLLPP</value>
            <value>0</value>
         </instance>
         <instance weight="0.5">
            <value>FRYMNSQGLLPPKSS</value>
            <value>0</value>
         </instance>
         <instance weight="0.5">
            <value>LLGIGGKPCIKVATV</value>
            <value>0</value>
         </instance>
         <instance weight="0.5">
            <value>KPCIKVATVQSKMSD</value>
            <value>0</value>
         </instance>
         <instance weight="1.0">
            <value>EEMLDNRATLQAIAS</value>
            <value>0</value>
         </instance>
         <instance weight="1.0">
            <value>ASEFSSLPSYAAYAT</value>
            <value>0</value>
         </instance>
         <instance weight="1.0">
            <value>LSPVALRQMSCAAGT</value>
            <value>0</value>
         </instance>
         <instance weight="1.0">
            <value>VLTLDNQDLNGNWYD</value>
            <value>0</value>
         </instance>
         <instance weight="0.3333333333333333">
            <value>DSYYSLLMPILTLTR</value>
            <value>0</value>
         </instance>
         <instance weight="0.3333333333333333">
            <value>YSLLMPILTLTRALA</value>
            <value>0</value>
         </instance>
         <instance weight="0.3333333333333333">
            <value>SLLMPILTLTRALAA</value>
            <value>0</value>
         </instance>
         <instance weight="1.0">
            <value>GYHFRELGVVHNQDV</value>
            <value>0</value>
         </instance>
         <instance weight="1.0">
            <value>RLSFKELLVYAADPA</value>
            <value>0</value>
         </instance>
         <instance weight="1.0">
            <value>VAALTNNVAFQTVKP</value>
            <value>0</value>
         </instance>
         <instance weight="1.0">
            <value>KDFYDFAVSKGFFKE</value>
            <value>0</value>
         </instance>
         <instance weight="1.0">
            <value>IPTITQMNLKYAISA</value>
            <value>0</value>
         </instance>
         <instance weight="1.0">
            <value>SLYVKPGGTSSGDAT</value>
            <value>0</value>
         </instance>
         <instance weight="1.0">
            <value>NSVFNICQAVTANVN</value>
            <value>0</value>
         </instance>
         <instance weight="1.0">
            <value>VMPLSAPTLVPQEHY</value>
            <value>0</value>
         </instance>
         <instance weight="1.0">
            <value>VANYQKVGMQKYSTL</value>
            <value>0</value>
         </instance>
         <instance weight="1.0">
            <value>NTEFTRVNAKPPPGD</value>
            <value>0</value>
         </instance>
         <instance weight="1.0">
            <value>IEELFYSYATHHDKF</value>
            <value>0</value>
         </instance>
         <instance weight="1.0">
            <value>VDRYPANAIVCRFDT</value>
            <value>0</value>
         </instance>
         <instance weight="1.0">
            <value>RCNLGGAVCRHHANE</value>
            <value>0</value>
         </instance>
         <instance weight="1.0">
            <value>RQYLDAYNMMISAGF</value>
            <value>0</value>
         </instance>
         <instance weight="1.0">
            <value>LENVAYNVVNKGHFD</value>
            <value>0</value>
         </instance>
         <instance weight="1.0">
            <value>DVEIFENKTTLPVNV</value>
            <value>0</value>
         </instance>
         <instance weight="1.0">
            <value>FELWAKRNIKPVPEI</value>
            <value>0</value>
         </instance>
         <instance weight="1.0">
            <value>LQNYGENAVIPKGIM</value>
            <value>0</value>
         </instance>
         <instance weight="1.0">
            <value>NHTFGNPVIPFKDGI</value>
            <value>0</value>
         </instance>
         <instance weight="1.0">
            <value>QSVIIINNSTNVVIR</value>
            <value>0</value>
         </instance>
         <instance weight="1.0">
            <value>MLKYDENGTITDAVD</value>
            <value>0</value>
         </instance>
         <instance weight="1.0">
            <value>QRNFFSPQIITTDNT</value>
            <value>0</value>
         </instance>
         <instance weight="0.25">
            <value>LGFIAGLIAIVMVTI</value>
            <value>0</value>
         </instance>
         <instance weight="0.25">
            <value>IAGLIAIVMVTILLC</value>
            <value>0</value>
         </instance>
         <instance weight="0.25">
            <value>AGLIAIVMVTILLCC</value>
            <value>0</value>
         </instance>
         <instance weight="0.25">
            <value>LIAIVMVTILLCCMT</value>
            <value>0</value>
         </instance>
         <instance weight="1.0">
            <value>AIVMVTILLCCMTSC</value>
            <value>0</value>
         </instance>
         <instance weight="0.5">
            <value>SLPFGWLVIGVAFLA</value>
            <value>0</value>
         </instance>
         <instance weight="0.5">
            <value>FGWLVIGVAFLAVFQ</value>
            <value>0</value>
         </instance>
         <instance weight="1.0">
            <value>SSGVANPAMDPIYDE</value>
            <value>0</value>
         </instance>
         <instance weight="1.0">
            <value>DPIYDEPTTTTSVPL</value>
            <value>0</value>
         </instance>
         <instance weight="1.0">
            <value>TGTLIVNSVLLFLAF</value>
            <value>0</value>
         </instance>
         <instance weight="0.25">
            <value>TLIVNSVLLFLAFVV</value>
            <value>0</value>
         </instance>
         <instance weight="0.25">
            <value>VNSVLLFLAFVVFLL</value>
            <value>0</value>
         </instance>
         <instance weight="0.25">
            <value>SVLLFLAFVVFLLVT</value>
            <value>0</value>
         </instance>
         <instance weight="0.25">
            <value>VLLFLAFVVFLLVTL</value>
            <value>0</value>
         </instance>
         <instance weight="1.0">
            <value>LAFVVFLLVTLAILT</value>
            <value>0</value>
         </instance>
         <instance weight="1.0">
            <value>VVFLLVTLAILTALR</value>
            <value>0</value>
         </instance>
         <instance weight="0.5">
            <value>QWNLVIGFLFLAWIM</value>
            <value>0</value>
         </instance>
         <instance weight="0.5">
            <value>GFLFLAWIMLLQFAY</value>
            <value>0</value>
         </instance>
         <instance weight="1.0">
            <value>FLFLAWIMLLQFAYS</value>
            <value>0</value>
         </instance>
         <instance weight="1.0">
            <value>RFLYIIKLVFLWLLW</value>
            <value>0</value>
         </instance>
         <instance weight="1.0">
            <value>VFLWLLWPVTLACFV</value>
            <value>0</value>
         </instance>
         <instance weight="1.0">
            <value>ESELVIGAVIIRGHL</value>
            <value>0</value>
         </instance>
         <instance weight="1.0">
            <value>QVTIAEILIIIMRTF</value>
            <value>0</value>
         </instance>
         <instance weight="0.5">
            <value>KIILFLTLIVFTSCE</value>
            <value>0</value>
         </instance>
         <instance weight="0.5">
            <value>IILFLTLIVFTSCEL</value>
            <value>0</value>
         </instance>
         <instance weight="0.3333333333333333">
            <value>SPLFLIVAALVFLIL</value>
            <value>0</value>
         </instance>
         <instance weight="0.3333333333333333">
            <value>PLFLIVAALVFLILC</value>
            <value>0</value>
         </instance>
         <instance weight="0.3333333333333333">
            <value>LFLIVAALVFLILCF</value>
            <value>0</value>
         </instance>
         <instance weight="1.0">
            <value>LVFLILCFTIKRKTE</value>
            <value>0</value>
         </instance>
         <instance weight="1.0">
            <value>YLCFLAFLLFLVLIM</value>
            <value>0</value>
         </instance>
         <instance weight="1.0">
            <value>FLLFLVLIMLIIFWF</value>
            <value>0</value>
         </instance>
         <instance weight="1.0">
            <value>FLVLIMLIIFWFSLE</value>
            <value>0</value>
         </instance>
         <instance weight="1.0">
            <value>MKLLIVLTCISLCSC</value>
            <value>0</value>
         </instance>
         <instance weight="1.0">
            <value>GQTVTKKSAAEASKK</value>
            <value>0</value>
         </instance>
         <instance weight="1.0">
            <value>QGNFGDQDLIRQGTD</value>
            <value>0</value>
         </instance>
         <instance weight="1.0">
            <value>TRALSNLNLPGCDGG</value>
            <value>0</value>
         </instance>
         <instance weight="1.0">
            <value>VVQMTKLATTEELPD</value>
            <value>0</value>
         </instance>
         <instance weight="1.0">
            <value>YNFLKEQHCQKASTQ</value>
            <value>0</value>
         </instance>
         <instance weight="1.0">
            <value>KPLLAPHHVVAVIQE</value>
            <value>0</value>
         </instance>
         <instance weight="0.3333333333333333">
            <value>MVQSQMLLIVLKIHL</value>
            <value>0</value>
         </instance>
         <instance weight="0.3333333333333333">
            <value>QMLLIVLKIHLLNSN</value>
            <value>0</value>
         </instance>
         <instance weight="0.3333333333333333">
            <value>LLIVLKIHLLNSNAL</value>
            <value>0</value>
         </instance>
         <instance weight="1.0">
            <value>RREVSTAAVTMSMKL</value>
            <value>0</value>
         </instance>
         <instance weight="0.5">
            <value>RQANFLGKIWPSHKGR</value>
            <value>0</value>
         </instance>
         <instance weight="1.0">
            <value>LERFAVNPGLL</value>
            <value>0</value>
         </instance>
         <instance weight="1.0">
            <value>ILGLNKIVRMY</value>
            <value>0</value>
         </instance>
         <instance weight="0.5">
            <value>ITVHTGDQHQVGNET</value>
            <value>0</value>
         </instance>
         <instance weight="0.5">
            <value>VHTGDQHQVGNETQG</value>
            <value>0</value>
         </instance>
         <instance weight="1.0">
            <value>AIGIITLYLGAVVQA</value>
            <value>0</value>
         </instance>
         <instance weight="0.5">
            <value>ANKIVYTVKVEPHTG</value>
            <value>0</value>
         </instance>
         <instance weight="0.5">
            <value>TVKVEPHTGDYVAAN</value>
            <value>0</value>
         </instance>
         <instance weight="1.0">
            <value>KIGIGVLLTWIGLNS</value>
            <value>0</value>
         </instance>
         <instance weight="1.0">
            <value>SDGSWSTVSSEANAEDVVCC</value>
            <value>0</value>
         </instance>
         <instance weight="0.5">
            <value>VTPCAAEEQKLPINALSNSL</value>
            <value>0</value>
         </instance>
         <instance weight="1.0">
            <value>PARLIVFPDLGVR</value>
            <value>0</value>
         </instance>
         <instance weight="0.5">
            <value>RQANFLGKIWPSSKGR</value>
            <value>0</value>
         </instance>
         <instance weight="0.5">
            <value>KFDSQLARRHMARELH</value>
            <value>0</value>
         </instance>
         <instance weight="1.0">
            <value>QLQPSLQTGSEELRSLY</value>
            <value>0</value>
         </instance>
         <instance weight="0.5">
            <value>KFDSALARKHIARELH</value>
            <value>0</value>
         </instance>
         <instance weight="1.0">
            <value>SFFELDRWEKIRLRPGGK</value>
            <value>0</value>
         </instance>
         <instance weight="1.0">
            <value>LDVSVIPTSGDVVVVATDAL</value>
            <value>0</value>
         </instance>
         <instance weight="1.0">
            <value>FTFSPRRHWTTQGCNCSIYP</value>
            <value>0</value>
         </instance>
         <instance weight="1.0">
            <value>CTMLVCGDDLVVICESAGVQ</value>
            <value>0</value>
         </instance>
         <instance weight="1.0">
            <value>CPTDCFRKHPDATYSRCGSG</value>
            <value>0</value>
         </instance>
         <instance weight="1.0">
            <value>MRSPVFTDNSSPPVV</value>
            <value>0</value>
         </instance>
         <instance weight="1.0">
            <value>EEYVEIRQVGDFH</value>
            <value>0</value>
         </instance>
         <instance weight="0.5">
            <value>WTGALVTPCAAEEQK</value>
            <value>0</value>
         </instance>
         <instance weight="1.0">
            <value>LMAFTAAVTS</value>
            <value>0</value>
         </instance>
         <instance weight="0.5">
            <value>TFALWRVSAEEY</value>
            <value>0</value>
         </instance>
         <instance weight="0.5">
            <value>ALWRVSAEEY</value>
            <value>0</value>
         </instance>
         <instance weight="0.125">
            <value>EVLYLKPLAGVYRSLKKQLE</value>
            <value>0</value>
         </instance>
         <instance weight="0.125">
            <value>EVLYLKPLAGVYRSLKKQLE</value>
            <value>0</value>
         </instance>
         <instance weight="0.125">
            <value>EVLYLKPLAGVYRSLKGQLE</value>
            <value>0</value>
         </instance>
         <instance weight="0.125">
            <value>EVLYLKPLAGVGRSLKGQLE</value>
            <value>0</value>
         </instance>
         <instance weight="0.125">
            <value>EVLYLKPLAGVGRSLKGQLE</value>
            <value>0</value>
         </instance>
         <instance weight="0.125">
            <value>EVLYLKPLAGVYRSGKGQLE</value>
            <value>0</value>
         </instance>
         <instance weight="0.125">
            <value>EVLYLKPLAGVYRSGKGQLE</value>
            <value>0</value>
         </instance>
         <instance weight="0.125">
            <value>EVLYLKPLAGVYRSLKGQLG</value>
            <value>0</value>
         </instance>
         <instance weight="1.0">
            <value>VRKVFLRLLPQLLRMHVRPL</value>
            <value>0</value>
         </instance>
         <instance weight="1.0">
            <value>NNFTVSFWLRVPKVSASHLE</value>
            <value>0</value>
         </instance>
         <instance weight="0.3333333333333333">
            <value>LFAAFPSFAGLRPTFDTRLM</value>
            <value>0</value>
         </instance>
         <instance weight="1.0">
            <value>ENITSGFLGPLLVLQ</value>
            <value>0</value>
         </instance>
         <instance weight="0.5">
            <value>AGFFLLTRILTIPQS</value>
            <value>0</value>
         </instance>
         <instance weight="0.5">
            <value>LTRILTIPQSLDSWW</value>
            <value>0</value>
         </instance>
         <instance weight="1.0">
            <value>TIPQSLDSWWTSLNF</value>
            <value>0</value>
         </instance>
         <instance weight="1.0">
            <value>LDSWWTSLNFLGGSP</value>
            <value>0</value>
         </instance>
         <instance weight="0.5">
            <value>PICPGYRWMCLRRFI</value>
            <value>0</value>
         </instance>
         <instance weight="0.5">
            <value>YRWMCLRRFIIFLFI</value>
            <value>0</value>
         </instance>
         <instance weight="1.0">
            <value>GMLPVCPLIPGSTTT</value>
            <value>0</value>
         </instance>
         <instance weight="0.5">
            <value>SVRFSWLSLLVPFVQ</value>
            <value>0</value>
         </instance>
         <instance weight="0.5">
            <value>WLSLLVPFVQWFVGL</value>
            <value>0</value>
         </instance>
         <instance weight="1.0">
            <value>VPFVQWFVGLSPTVW</value>
            <value>0</value>
         </instance>
         <instance weight="0.5">
            <value>GPSLYSIVSPFIPLL</value>
            <value>0</value>
         </instance>
         <instance weight="0.5">
            <value>SIVSPFIPLLPIFFC</value>
            <value>0</value>
         </instance>
         <instance weight="0.16666666666666666">
            <value>AAGDKPSLFGQAA</value>
            <value>0</value>
         </instance>
         <instance weight="0.5">
            <value>GDKPSLFGQAAAG</value>
            <value>0</value>
         </instance>
         <instance weight="0.16666666666666666">
            <value>KPSLFGQAAAGDK</value>
            <value>0</value>
         </instance>
         <instance weight="0.16666666666666666">
            <value>KPPPFGQAAAGDK</value>
            <value>0</value>
         </instance>
         <instance weight="0.16666666666666666">
            <value>KPSPFGQAAAGDK</value>
            <value>0</value>
         </instance>
         <instance weight="0.16666666666666666">
            <value>SPFGQAAAGDKPS</value>
            <value>0</value>
         </instance>
         <instance weight="0.16666666666666666">
            <value>FGQAAAGDKPSLF</value>
            <value>0</value>
         </instance>
         <instance weight="0.5">
            <value>QAAAGDKPSLFGQ</value>
            <value>0</value>
         </instance>
         <instance weight="1.0">
            <value>RDGVRRPQKRPSCIGCKGT</value>
            <value>0</value>
         </instance>
         <instance weight="1.0">
            <value>RPFFHPVGEADYFEYHQEGGPDGEPD</value>
            <value>0</value>
         </instance>
         <instance weight="1.0">
            <value>DGGRRKKGGWFGKHRGQGGSNP</value>
            <value>0</value>
         </instance>
         <instance weight="1.0">
            <value>LPPWFPPMVEGAAAEGDDG</value>
            <value>0</value>
         </instance>
         <instance weight="1.0">
            <value>EHDLERGPPGPRRPP</value>
            <value>0</value>
         </instance>
         <instance weight="1.0">
            <value>AILIWMYYHGQRHSDEH</value>
            <value>0</value>
         </instance>
         <instance weight="1.0">
            <value>SGHESDSNSNEGRHHLLVSGAGDGPPL</value>
            <value>0</value>
         </instance>
         <instance weight="1.0">
            <value>HDPLPHSPSDSAGND</value>
            <value>0</value>
         </instance>
         <instance weight="1.0">
            <value>DPHLPTLLLGSSGSGGDDDDPHGPVQLSYYD</value>
            <value>0</value>
         </instance>
         <instance weight="1.0">
            <value>MGSLEMVPMGAGPPSPGGDP</value>
            <value>0</value>
         </instance>
         <instance weight="1.0">
            <value>EDPYWGNGDRHSDYQPLGTQDQSLY</value>
            <value>0</value>
         </instance>
         <instance weight="1.0">
            <value>VSTVVTATGLALSLLL</value>
            <value>0</value>
         </instance>
         <instance weight="0.3333333333333333">
            <value>MATTLPVQRHPRSLFPEFSE</value>
            <value>0</value>
         </instance>
         <instance weight="0.3333333333333333">
            <value>PRSLFPEFSELFAAFPSFAG</value>
            <value>0</value>
         </instance>
         <instance weight="1.0">
            <value>LFAAFPSFAGLRPTFDTRLM</value>
            <value>0</value>
         </instance>
         <instance weight="1.0">
            <value>LRPTFDTRLMRLEDEMKEGR</value>
            <value>0</value>
         </instance>
         <instance weight="1.0">
            <value>RLEDEMKEGRYEVRAELPGV</value>
            <value>0</value>
         </instance>
         <instance weight="1.0">
            <value>YEVRAELPGVDPDKDVDIMV</value>
            <value>0</value>
         </instance>
         <instance weight="1.0">
            <value>DPDKDVDIMVRDGQLTIKAE</value>
            <value>0</value>
         </instance>
         <instance weight="1.0">
            <value>RDGQLTIKAERTEQKDFDGR</value>
            <value>0</value>
         </instance>
         <instance weight="1.0">
            <value>RTEQKDFDGRSEFAYGSFVR</value>
            <value>0</value>
         </instance>
         <instance weight="1.0">
            <value>SEFAYGSFVRTVSLPVGADE</value>
            <value>0</value>
         </instance>
         <instance weight="1.0">
            <value>TVSLPVGADEDDIKATYDKG</value>
            <value>0</value>
         </instance>
         <instance weight="1.0">
            <value>DDIKATYDKGILTVSVAVSE</value>
            <value>0</value>
         </instance>
         <instance weight="1.0">
            <value>ILTVSVAVSEGKPTEKHIQI</value>
            <value>0</value>
         </instance>
         <instance weight="1.0">
            <value>SVAVSEGKPTEKHIQIRSTN</value>
            <value>0</value>
         </instance>
         <instance weight="0.5">
            <value>IIYPGTLWCGHGNKSSGP</value>
            <value>0</value>
         </instance>
         <instance weight="0.5">
            <value>GTLWCGHGNKSSGPNELG</value>
            <value>0</value>
         </instance>
         <instance weight="0.2">
            <value>CGHGNKSSGPNELGRFKH</value>
            <value>0</value>
         </instance>
         <instance weight="0.2">
            <value>NKSSGPNELGRFKHTDAC</value>
            <value>0</value>
         </instance>
         <instance weight="0.1111111111111111">
            <value>GPNELGRFKHTDACCRTH</value>
            <value>0</value>
         </instance>
         <instance weight="0.1111111111111111">
            <value>LGRFKHTDACCRTHDMCP</value>
            <value>0</value>
         </instance>
         <instance weight="0.1111111111111111">
            <value>KHTDACCRTHDMCPDVMS</value>
            <value>0</value>
         </instance>
         <instance weight="0.1111111111111111">
            <value>ACCRTHDMCPDVMSAGES</value>
            <value>0</value>
         </instance>
         <instance weight="1.0">
            <value>THDMCPDVMSAGESKHGL</value>
            <value>0</value>
         </instance>
         <instance weight="1.0">
            <value>CPDVMSAGESKHGLTNTA</value>
            <value>0</value>
         </instance>
         <instance weight="1.0">
            <value>MSAGESKHGLTNTASHTR</value>
            <value>0</value>
         </instance>
         <instance weight="1.0">
            <value>ESKHGLTNTASHTRLSCD</value>
            <value>0</value>
         </instance>
         <instance weight="1.0">
            <value>GLTNTASHTRLSCDCDDK</value>
            <value>0</value>
         </instance>
         <instance weight="1.0">
            <value>TASHTRLSCDCDDKFYDC</value>
            <value>0</value>
         </instance>
         <instance weight="1.0">
            <value>TRLSCDCDDKFYDCLKNS</value>
            <value>0</value>
         </instance>
         <instance weight="1.0">
            <value>CDCDDKFYDCLKNSADTI</value>
            <value>0</value>
         </instance>
         <instance weight="1.0">
            <value>DKFYDCLKNSADTISSYF</value>
            <value>0</value>
         </instance>
         <instance weight="1.0">
            <value>DCLKNSADTISSYFVGKM</value>
            <value>0</value>
         </instance>
         <instance weight="1.0">
            <value>NSADTISSYFVGKMYFNL</value>
            <value>0</value>
         </instance>
         <instance weight="0.2">
            <value>TISSYFVGKMYFNLIDTK</value>
            <value>0</value>
         </instance>
         <instance weight="0.3333333333333333">
            <value>KLEHPVTGCGERTEGRCL</value>
            <value>0</value>
         </instance>
         <instance weight="0.3333333333333333">
            <value>PVTGCGERTEGRCLHYTV</value>
            <value>0</value>
         </instance>
         <instance weight="0.3333333333333333">
            <value>CGERTEGRCLHYTVDKSK</value>
            <value>0</value>
         </instance>
         <instance weight="1.0">
            <value>TEGRCLHYTVDKSKPKVY</value>
            <value>0</value>
         </instance>
         <instance weight="1.0">
            <value>CLHYTVDKSKPKVYQWFD</value>
            <value>0</value>
         </instance>
         <instance weight="1.0">
            <value>TVDKSKPKVYQWFDLRKY</value>
            <value>0</value>
         </instance>
         <instance weight="0.2">
            <value>SSGPNELGRFKHT</value>
            <value>0</value>
         </instance>
         <instance weight="0.2">
            <value>SGPNELGRFKHTD</value>
            <value>0</value>
         </instance>
         <instance weight="0.2">
            <value>GPNELGRFKHTDA</value>
            <value>0</value>
         </instance>
         <instance weight="1.0">
            <value>ELGRFKHTDACCR</value>
            <value>0</value>
         </instance>
         <instance weight="0.1111111111111111">
            <value>LGRFKHTDACCRT</value>
            <value>0</value>
         </instance>
         <instance weight="0.1111111111111111">
            <value>GRFKHTDACCRTH</value>
            <value>0</value>
         </instance>
         <instance weight="0.1111111111111111">
            <value>RFKHTDACCRTHD</value>
            <value>0</value>
         </instance>
         <instance weight="0.1111111111111111">
            <value>FKHTDACCRTHDM</value>
            <value>0</value>
         </instance>
         <instance weight="0.1111111111111111">
            <value>KHTDACCRTHDMC</value>
            <value>0</value>
         </instance>
         <instance weight="0.2">
            <value>FVGKMYFNLIDTK</value>
            <value>0</value>
         </instance>
         <instance weight="0.2">
            <value>VGKMYFNLIDTKC</value>
            <value>0</value>
         </instance>
         <instance weight="0.2">
            <value>GKMYFNLIDTKCY</value>
            <value>0</value>
         </instance>
         <instance weight="0.2">
            <value>MYFNLIDTKCYKL</value>
            <value>0</value>
         </instance>
         <instance weight="0.25">
            <value>YFNLIDTKCYKLE</value>
            <value>0</value>
         </instance>
         <instance weight="0.25">
            <value>FNLIDTKCYKLEH</value>
            <value>0</value>
         </instance>
         <instance weight="0.25">
            <value>NLIDTKCYKLEHP</value>
            <value>0</value>
         </instance>
         <instance weight="0.25">
            <value>LIDTKCYKLEHPV</value>
            <value>0</value>
         </instance>
         <instance weight="1.0">
            <value>IDTKCYKLEHPVT</value>
            <value>0</value>
         </instance>
         <instance weight="1.0">
            <value>CYKLEHPVTGCGE</value>
            <value>0</value>
         </instance>
         <instance weight="1.0">
            <value>YKLEHPVTGCGER</value>
            <value>0</value>
         </instance>
         <instance weight="1.0">
            <value>FENDEHIILYLVNFDK</value>
            <value>0</value>
         </instance>
         <instance weight="0.25">
            <value>EFVKIVQKRGIVKENI</value>
            <value>0</value>
         </instance>
         <instance weight="0.25">
            <value>VKIVQKRGIVKENIID</value>
            <value>0</value>
         </instance>
         <instance weight="0.25">
            <value>IVQKRGIVKENIIDLT</value>
            <value>0</value>
         </instance>
         <instance weight="0.25">
            <value>QKRGIVKENIIDLTKI</value>
            <value>0</value>
         </instance>
         <instance weight="1.0">
            <value>RGIVKENIIDLTKIDR</value>
            <value>0</value>
         </instance>
         <instance weight="1.0">
            <value>KENIIDLTKIDRCFQL</value>
            <value>0</value>
         </instance>
         <instance weight="1.0">
            <value>DKFKIFEAAFSES</value>
            <value>0</value>
         </instance>
         <instance weight="1.0">
            <value>DAFVTALTEALRV</value>
            <value>0</value>
         </instance>
         <instance weight="0.5">
            <value>VKYAVFEAALTKA</value>
            <value>0</value>
         </instance>
         <instance weight="0.5">
            <value>AVFEAALTKAITA</value>
            <value>0</value>
         </instance>
         <instance weight="0.5">
            <value>LKAMTADQEVPEKPDS</value>
            <value>0</value>
         </instance>
         <instance weight="0.5">
            <value>DQEVPEKPDSVTPMIL</value>
            <value>0</value>
         </instance>
         <instance weight="0.5">
            <value>QNITVVLHKTSEPGKY</value>
            <value>0</value>
         </instance>
         <instance weight="0.5">
            <value>ITVVLHKTSEPGKYTA</value>
            <value>0</value>
         </instance>
         <instance weight="1.0">
            <value>PSPVRDHYILYCEGEL</value>
            <value>0</value>
         </instance>
         <instance weight="1.0">
            <value>MAKLLGRDPEQSQEAL</value>
            <value>0</value>
         </instance>
         <instance weight="1.0">
            <value>QEALEDFREFSRAKGL</value>
            <value>0</value>
         </instance>
         <instance weight="1.0">
            <value>AKGLNQEILELAQSET</value>
            <value>0</value>
         </instance>
         <instance weight="1.0">
            <value>TPALGKDTVAVSGKWY</value>
            <value>0</value>
         </instance>
         <instance weight="1.0">
            <value>TESHVKISRTIYRGVSP</value>
            <value>0</value>
         </instance>
         <instance weight="1.0">
            <value>LDGALKAKQSAESKLEG</value>
            <value>0</value>
         </instance>
         <instance weight="1.0">
            <value>LDSQLNRLKSLTDDLQR</value>
            <value>0</value>
         </instance>
         <instance weight="1.0">
            <value>AENNLQITEHKRLQLAN</value>
            <value>0</value>
         </instance>
         <instance weight="1.0">
            <value>NNEVLRLADELRQEQGN</value>
            <value>0</value>
         </instance>
         <instance weight="1.0">
            <value>VNPIEGEPYVQGQLD</value>
            <value>0</value>
         </instance>
         <instance weight="1.0">
            <value>DASLPPRTWNGFLAP</value>
            <value>0</value>
         </instance>
         <instance weight="1.0">
            <value>KTYKNVYIDTYHN</value>
            <value>0</value>
         </instance>
      </instances>
	</body>
</dataset>
