# Supplementary material for: On Evaluating MHC-II Binding Peptide Prediction Methods
Source: PLoS One. 2008 Sep 24;3(9):e3268. doi: 10.1371/journal.pone.0003268 (PMC2533399; doi:10.1371/journal.pone.0003268)
Supplement: Dataset S3 — Datasets derived from IEDB database (0.26 MB ZIP) [file pone.0003268.s004.zip › IEDB/WUPDS/HLA-DRB1-0301.xrff]

<?xml version="1.0" encoding="utf-8"?>

<!DOCTYPE dataset
[
   <!ELEMENT dataset (header,body)>
   <!ATTLIST dataset name CDATA #REQUIRED>
   <!ATTLIST dataset version CDATA "3.5.4">

   <!ELEMENT header (notes?,attributes)>
   <!ELEMENT body (instances)>
   <!ELEMENT notes ANY>

   <!ELEMENT attributes (attribute+)>
   <!ELEMENT attribute (labels?,metadata?,attributes?)>
   <!ATTLIST attribute name CDATA #REQUIRED>
   <!ATTLIST attribute type (numeric|date|nominal|string|relational) #REQUIRED>
   <!ATTLIST attribute format CDATA #IMPLIED>
   <!ATTLIST attribute class (yes|no) "no">
   <!ELEMENT labels (label*)>
   <!ELEMENT label ANY>
   <!ELEMENT metadata (property*)>
   <!ELEMENT property ANY>
   <!ATTLIST property name CDATA #REQUIRED>

   <!ELEMENT instances (instance*)>
   <!ELEMENT instance (value*)>
   <!ATTLIST instance type (normal|sparse) "normal">
   <!ATTLIST instance weight CDATA #IMPLIED>
   <!ELEMENT value (#PCDATA|instances)*>
   <!ATTLIST value index CDATA #IMPLIED>
   <!ATTLIST value missing (yes|no) "no">
]
>
<dataset name="HLA-DRB1-0301" version="3.5.3">
   <header>
     <attributes>
        <attribute name="Seq" type="string"/>
        <attribute class="yes" name="class" type="nominal">
           <labels>
              <label>0</label>
              <label>1</label>
           </labels>
        </attribute>
     </attributes>
   </header>

   <body>
      <instances>
         <instance weight="1.0">
            <value>KSKKHMDLDGEMMMAKKLKD</value>
            <value>1</value>
         </instance>
         <instance weight="1.0">
            <value>KSKKHMIHDGEKKKIKKLKD</value>
            <value>1</value>
         </instance>
         <instance weight="0.16666666666666666">
            <value>KMNMHLENVPWIMNKQNLFK</value>
            <value>1</value>
         </instance>
         <instance weight="0.16666666666666666">
            <value>KMNMHMENVPWIVKNQNLFK</value>
            <value>1</value>
         </instance>
         <instance weight="0.16666666666666666">
            <value>KMNMHMENVPYIVKNQNLFK</value>
            <value>1</value>
         </instance>
         <instance weight="0.16666666666666666">
            <value>KMNMHMENVPYIMKNQNLFK</value>
            <value>1</value>
         </instance>
         <instance weight="0.3333333333333333">
            <value>VGPLTVNEKRRLKLI</value>
            <value>1</value>
         </instance>
         <instance weight="1.0">
            <value>ESRLVVDFSQFSRGN</value>
            <value>1</value>
         </instance>
         <instance weight="1.0">
            <value>SSNLSWLSLDVSAAF</value>
            <value>1</value>
         </instance>
         <instance weight="0.3333333333333333">
            <value>LCQVFADATPTGWGL</value>
            <value>1</value>
         </instance>
         <instance weight="0.2">
            <value>NNIPSRYNLYDKMLDLDDL</value>
            <value>1</value>
         </instance>
         <instance weight="0.2">
            <value>FNNIPSRYNLYDKMLELDD</value>
            <value>1</value>
         </instance>
         <instance weight="1.0">
            <value>DPIELNATLSAVA</value>
            <value>1</value>
         </instance>
         <instance weight="0.08333333333333333">
            <value>ALELFRKDIAAKYELGY</value>
            <value>1</value>
         </instance>
         <instance weight="1.0">
            <value>DTPYLDITYHFVMQRLPL</value>
            <value>1</value>
         </instance>
         <instance weight="0.5">
            <value>ELFRKDIAAKYEGY</value>
            <value>1</value>
         </instance>
         <instance weight="0.5">
            <value>NKALEFRKDIAAKYK</value>
            <value>1</value>
         </instance>
         <instance weight="0.08333333333333333">
            <value>NKALELFRKDIAAKYKEGY</value>
            <value>1</value>
         </instance>
         <instance weight="0.25">
            <value>YKTIAYDEEARR</value>
            <value>1</value>
         </instance>
         <instance weight="1.0">
            <value>FYYTTGAVRQIFGDYKTTICG</value>
            <value>1</value>
         </instance>
         <instance weight="0.2">
            <value>KPVSQMRMATPLLMRPM</value>
            <value>1</value>
         </instance>
         <instance weight="0.2">
            <value>LPKPPKPVSKMRMATPLLMGALPM</value>
            <value>1</value>
         </instance>
         <instance weight="0.2">
            <value>LPKPPKPVSKMRMATPLLMGALPM</value>
            <value>1</value>
         </instance>
         <instance weight="0.5">
            <value>GDVVAVVDIKEKRKDKWIELK</value>
            <value>1</value>
         </instance>
         <instance weight="0.5">
            <value>GDVVAVVDIKRKGKDKWIELK</value>
            <value>1</value>
         </instance>
         <instance weight="0.08333333333333333">
            <value>NKALELFEKDIAAKYKEGY</value>
            <value>1</value>
         </instance>
         <instance weight="0.08333333333333333">
            <value>NKALELFIKDIAAKYKEGY</value>
            <value>1</value>
         </instance>
         <instance weight="0.08333333333333333">
            <value>NKALELFKKDIAAKYKEGY</value>
            <value>1</value>
         </instance>
         <instance weight="0.08333333333333333">
            <value>NKALELFREDIAAKYKEGY</value>
            <value>1</value>
         </instance>
         <instance weight="0.08333333333333333">
            <value>NKALELFRIDIAAKYKEGY</value>
            <value>1</value>
         </instance>
         <instance weight="0.08333333333333333">
            <value>NKALELFRKDIAAKAKEGY</value>
            <value>1</value>
         </instance>
         <instance weight="0.08333333333333333">
            <value>NKALELFRKDIAARYKEGY</value>
            <value>1</value>
         </instance>
         <instance weight="0.08333333333333333">
            <value>NKALELFRKDIKAKYKEGY</value>
            <value>1</value>
         </instance>
         <instance weight="0.08333333333333333">
            <value>NKALELFRKDLAAKYKEGY</value>
            <value>1</value>
         </instance>
         <instance weight="0.08333333333333333">
            <value>NKALELFRRDIAAKYKEGY</value>
            <value>1</value>
         </instance>
         <instance weight="0.2">
            <value>LPKPPKPVSKMRMATPLLMQALPM</value>
            <value>1</value>
         </instance>
         <instance weight="0.3333333333333333">
            <value>KRWIILGLNKIVRMY</value>
            <value>1</value>
         </instance>
         <instance weight="0.2">
            <value>KPVSKMRMATPLLMQALP</value>
            <value>1</value>
         </instance>
         <instance weight="0.3333333333333333">
            <value>LCQVFADATPTGWGL</value>
            <value>1</value>
         </instance>
         <instance weight="0.3333333333333333">
            <value>LCQVFADATPTGWGL</value>
            <value>1</value>
         </instance>
         <instance weight="0.5">
            <value>PATLIKAIDGDTVKLMYKGQ</value>
            <value>1</value>
         </instance>
         <instance weight="0.5">
            <value>PATLIKAIDGDTVKLMYKGQ</value>
            <value>1</value>
         </instance>
         <instance weight="0.3333333333333333">
            <value>VGPLTVNEKRRLKLI</value>
            <value>1</value>
         </instance>
         <instance weight="0.3333333333333333">
            <value>VGPLTVNEKRRLKLI</value>
            <value>1</value>
         </instance>
         <instance weight="0.25">
            <value>YKTIAFDEEARR</value>
            <value>1</value>
         </instance>
         <instance weight="0.25">
            <value>YKTIAFDEEARR</value>
            <value>1</value>
         </instance>
         <instance weight="0.25">
            <value>YKTIAFDEEARR</value>
            <value>1</value>
         </instance>
         <instance weight="1.0">
            <value>EYLNKIQNSLSTEWSPCSVT</value>
            <value>1</value>
         </instance>
         <instance weight="0.5">
            <value>PKYVKQNTLKLAT</value>
            <value>1</value>
         </instance>
         <instance weight="0.5">
            <value>PKSVKQNTLKLAT</value>
            <value>1</value>
         </instance>
         <instance weight="0.08333333333333333">
            <value>KIFKLGGRDSRSGS</value>
            <value>1</value>
         </instance>
         <instance weight="0.08333333333333333">
            <value>AIFKLGGRDSRSGS</value>
            <value>1</value>
         </instance>
         <instance weight="0.08333333333333333">
            <value>KAFKLGGRDSRSGS</value>
            <value>1</value>
         </instance>
         <instance weight="0.08333333333333333">
            <value>KIAKLGGRDSRSGS</value>
            <value>1</value>
         </instance>
         <instance weight="0.08333333333333333">
            <value>KIFALGGRDSRSGS</value>
            <value>1</value>
         </instance>
         <instance weight="0.08333333333333333">
            <value>KIFKAGGRDSRSGS</value>
            <value>1</value>
         </instance>
         <instance weight="0.08333333333333333">
            <value>KIFKLGGADSRSGS</value>
            <value>1</value>
         </instance>
         <instance weight="0.08333333333333333">
            <value>KIFKLGGRASRSGS</value>
            <value>1</value>
         </instance>
         <instance weight="0.08333333333333333">
            <value>KIFKLGGRDARSGS</value>
            <value>1</value>
         </instance>
         <instance weight="0.08333333333333333">
            <value>KIFKLGGRDSASGS</value>
            <value>1</value>
         </instance>
         <instance weight="0.08333333333333333">
            <value>KIFKLGGRDSRAGS</value>
            <value>1</value>
         </instance>
         <instance weight="0.08333333333333333">
            <value>KIFKLGGRDSRSGA</value>
            <value>1</value>
         </instance>
         <instance weight="1.0">
            <value>KENIKYEVAIFVHGP</value>
            <value>1</value>
         </instance>
         <instance weight="0.5">
            <value>EMILLTMKNKAWMVH</value>
            <value>1</value>
         </instance>
         <instance weight="0.5">
            <value>TMKNKAWMVHRQWFF</value>
            <value>1</value>
         </instance>
         <instance weight="0.5">
            <value>SGIDTNAYYVMTVGT</value>
            <value>1</value>
         </instance>
         <instance weight="0.5">
            <value>NAYYVMTVGTKTFLV</value>
            <value>1</value>
         </instance>
         <instance weight="1.0">
            <value>PTIDVKMMNMEAANL</value>
            <value>1</value>
         </instance>
         <instance weight="1.0">
            <value>YCYLATVSDLSTKAA</value>
            <value>1</value>
         </instance>
         <instance weight="1.0">
            <value>WNRKELLVTFKNAHA</value>
            <value>1</value>
         </instance>
         <instance weight="1.0">
            <value>WMGINARDRSIALTF</value>
            <value>1</value>
         </instance>
         <instance weight="1.0">
            <value>SVGLGKVLIDILAGYGAGVA</value>
            <value>1</value>
         </instance>
         <instance weight="0.5">
            <value>PAEILRKSRRFAQALPVW</value>
            <value>1</value>
         </instance>
         <instance weight="1.0">
            <value>LPINALSNSLLRHHNLVYST</value>
            <value>1</value>
         </instance>
         <instance weight="0.5">
            <value>KPARLIVFPDLGVRVC</value>
            <value>1</value>
         </instance>
         <instance weight="1.0">
            <value>QCCDLDPQARVAIKSLTERL</value>
            <value>1</value>
         </instance>
         <instance weight="1.0">
            <value>VYYLTRDPTTPLARAAWETA</value>
            <value>1</value>
         </instance>
         <instance weight="1.0">
            <value>KYLFNWAVRTKLKLTPIA</value>
            <value>1</value>
         </instance>
         <instance weight="0.3333333333333333">
            <value>YVDRFFKTLRAEQATQEV</value>
            <value>1</value>
         </instance>
         <instance weight="0.3333333333333333">
            <value>WIILGLNKIVRMYSPVSI</value>
            <value>1</value>
         </instance>
         <instance weight="0.3333333333333333">
            <value>YVDRFFKTLRAEQATQDV</value>
            <value>1</value>
         </instance>
         <instance weight="1.0">
            <value>QLQPSLQTGSEELRSLY</value>
            <value>1</value>
         </instance>
         <instance weight="0.5">
            <value>EEREVLMWKFDSALARKH</value>
            <value>1</value>
         </instance>
         <instance weight="0.3333333333333333">
            <value>WIILGLNKIVRMYSPISI</value>
            <value>1</value>
         </instance>
         <instance weight="0.3333333333333333">
            <value>YVDRFFKTLRAEQASQDV</value>
            <value>1</value>
         </instance>
         <instance weight="1.0">
            <value>PEREVLVWKFDSRLAFHH</value>
            <value>1</value>
         </instance>
         <instance weight="0.5">
            <value>EHREVLQWKFDSQLARRH</value>
            <value>1</value>
         </instance>
         <instance weight="1.0">
            <value>GAVQWMNRLIAFASRGNHVS</value>
            <value>1</value>
         </instance>
         <instance weight="1.0">
            <value>FFTELDGVRLHRFAPPCKPL</value>
            <value>1</value>
         </instance>
         <instance weight="0.5">
            <value>PAEILRKSRRFAQALPVWAR</value>
            <value>1</value>
         </instance>
         <instance weight="1.0">
            <value>TVDFSLDPTFTIETITLPQD</value>
            <value>1</value>
         </instance>
         <instance weight="1.0">
            <value>AARVTAILSSLTVTQLLRRL</value>
            <value>1</value>
         </instance>
         <instance weight="1.0">
            <value>MAKTIAYDEEARRGLERGLN</value>
            <value>1</value>
         </instance>
         <instance weight="1.0">
            <value>KKWGAPTITNDGVSIAKEIE</value>
            <value>1</value>
         </instance>
         <instance weight="1.0">
            <value>LQVPSPSMGRDIKVQFQSGG</value>
            <value>1</value>
         </instance>
         <instance weight="1.0">
            <value>ENLPYLVAYQATVCARAQAP</value>
            <value>1</value>
         </instance>
         <instance weight="0.5">
            <value>KGGRKPARLIVFPDLGVRVC</value>
            <value>1</value>
         </instance>
         <instance weight="0.3333333333333333">
            <value>TDVNRYRYSNNYEAIPHIS</value>
            <value>1</value>
         </instance>
         <instance weight="0.3333333333333333">
            <value>MTDVIRYRYSNNYEAESHIS</value>
            <value>1</value>
         </instance>
         <instance weight="0.3333333333333333">
            <value>MTDVIRYRYSNNYEASDHIS</value>
            <value>1</value>
         </instance>
         <instance weight="0.3333333333333333">
            <value>MIKSAFLPTGAFKADRYKSH</value>
            <value>1</value>
         </instance>
         <instance weight="0.3333333333333333">
            <value>MIKAAFLPTGAFKADRYKSH</value>
            <value>1</value>
         </instance>
         <instance weight="0.3333333333333333">
            <value>MIKAAFLPTGAFMADRYKSH</value>
            <value>1</value>
         </instance>
         <instance weight="0.3333333333333333">
            <value>WGEEKRASHTTPVLMEKPYY</value>
            <value>1</value>
         </instance>
         <instance weight="0.3333333333333333">
            <value>YSEMKRASLTTPVLKEMPWY</value>
            <value>1</value>
         </instance>
         <instance weight="0.3333333333333333">
            <value>YSEMKRASLTTPVLKEKPYY</value>
            <value>1</value>
         </instance>
         <instance weight="0.3333333333333333">
            <value>DAEVAGTQYRLPSGKCPVF</value>
            <value>1</value>
         </instance>
         <instance weight="0.3333333333333333">
            <value>DAEVAGTQWFDPSGKSPVFG</value>
            <value>1</value>
         </instance>
         <instance weight="0.3333333333333333">
            <value>DAEVAGTQYFHPSGKSPVFG</value>
            <value>1</value>
         </instance>
         <instance weight="1.0">
            <value>MLNISQHQCVKKQCPQNSY</value>
            <value>1</value>
         </instance>
         <instance weight="1.0">
            <value>MLNISMLQTVMMMTPQK</value>
            <value>1</value>
         </instance>
         <instance weight="0.16666666666666666">
            <value>KMNMHMENVAWIMKNQNLFK</value>
            <value>1</value>
         </instance>
         <instance weight="0.16666666666666666">
            <value>KMNMHLENVPWIMNKQNLFK</value>
            <value>1</value>
         </instance>
         <instance weight="0.2">
            <value>NNNFNNIPSRYNLYDKKLDL</value>
            <value>1</value>
         </instance>
         <instance weight="0.2">
            <value>NNIPSRYNLYDKMLDLDDL</value>
            <value>1</value>
         </instance>
         <instance weight="0.2">
            <value>FNNIPSRYNLYDKMLPLDD</value>
            <value>1</value>
         </instance>
         <instance weight="1.0">
            <value>QIPYNLKIRANELDVLKKLV</value>
            <value>1</value>
         </instance>
         <instance weight="1.0">
            <value>QIPYNLKIFAIMLDTHKMLV</value>
            <value>1</value>
         </instance>
         <instance weight="1.0">
            <value>EVLYLLDLAGVYRSLKKQLE</value>
            <value>1</value>
         </instance>
         <instance weight="1.0">
            <value>DNILVKMFKTNENNDKSELI</value>
            <value>1</value>
         </instance>
         <instance weight="1.0">
            <value>DNIHVKMRKVIMNNDKSELI</value>
            <value>1</value>
         </instance>
         <instance weight="1.0">
            <value>DQGNCDTSWIFASKYHLETI</value>
            <value>1</value>
         </instance>
         <instance weight="1.0">
            <value>GNSITAWIRASKYLLET</value>
            <value>1</value>
         </instance>
         <instance weight="1.0">
            <value>DKIKLNAKMNILI</value>
            <value>1</value>
         </instance>
         <instance weight="1.0">
            <value>PIYNVLPTTSLVLGKNQTLAT</value>
            <value>1</value>
         </instance>
         <instance weight="1.0">
            <value>IIFIFRRDLLCPLGAL</value>
            <value>1</value>
         </instance>
         <instance weight="1.0">
            <value>VLVMLVLLILAYRRRWRRLTV</value>
            <value>1</value>
         </instance>
         <instance weight="0.5">
            <value>TASHTRLSCDCDDKFYDC</value>
            <value>1</value>
         </instance>
         <instance weight="0.5">
            <value>TRLSCDCDDKFYDCLKNS</value>
            <value>1</value>
         </instance>
         <instance weight="0.5">
            <value>YFVGKMYFNLIDTKCYKL</value>
            <value>1</value>
         </instance>
         <instance weight="0.5">
            <value>KMYFNLIDTKCYKLEHPV</value>
            <value>1</value>
         </instance>
         <instance weight="1.0">
            <value>DTVAVSGKWYLKAMTA</value>
            <value>1</value>
         </instance>
         <instance weight="1.0">
            <value>KITMLTNGQCQNITVV</value>
            <value>1</value>
         </instance>
         <instance weight="0.5">
            <value>KQTLIAIHTLAIRYA</value>
            <value>1</value>
         </instance>
         <instance weight="0.5">
            <value>IKQTLIAIHTLAIRYANRTDV</value>
            <value>1</value>
         </instance>
         <instance weight="1.0">
            <value>PRYISLIPVNVVAD</value>
            <value>0</value>
         </instance>
         <instance weight="1.0">
            <value>VAFRAGLVMEAGSKVT</value>
            <value>0</value>
         </instance>
         <instance weight="1.0">
            <value>ADLVPTATLLDTY</value>
            <value>0</value>
         </instance>
         <instance weight="1.0">
            <value>EGVVLLLVGALVL</value>
            <value>0</value>
         </instance>
         <instance weight="0.3333333333333333">
            <value>APYHFDLSGHAFGSMAKKGE</value>
            <value>0</value>
         </instance>
         <instance weight="1.0">
            <value>DALESIMTTKSVSFR</value>
            <value>0</value>
         </instance>
         <instance weight="0.3333333333333333">
            <value>DIAAKYKEGY</value>
            <value>0</value>
         </instance>
         <instance weight="0.25">
            <value>DIEKKIAKMEKASSVFNVVNS</value>
            <value>0</value>
         </instance>
         <instance weight="1.0">
            <value>DNVLDHLTGRSC</value>
            <value>0</value>
         </instance>
         <instance weight="1.0">
            <value>EFVVEFDLPGIKA</value>
            <value>0</value>
         </instance>
         <instance weight="1.0">
            <value>ESWGAVWRIDTPDKLTGPFT</value>
            <value>0</value>
         </instance>
         <instance weight="1.0">
            <value>EVWREEAYHAADIKD</value>
            <value>0</value>
         </instance>
         <instance weight="1.0">
            <value>FNNFTVSFWLRVPKVSASHLEQY</value>
            <value>0</value>
         </instance>
         <instance weight="0.04">
            <value>FRKDIAAKYEGY</value>
            <value>0</value>
         </instance>
         <instance weight="0.030303030303030304">
            <value>GDVVAVVDIKEKGKDKWIELK</value>
            <value>0</value>
         </instance>
         <instance weight="0.3333333333333333">
            <value>KDIAAKYKEGY</value>
            <value>0</value>
         </instance>
         <instance weight="0.04">
            <value>LFRKDIAAKYKEGY</value>
            <value>0</value>
         </instance>
         <instance weight="0.021739130434782608">
            <value>LYIKANSKFIGITE</value>
            <value>0</value>
         </instance>
         <instance weight="0.2">
            <value>NGQIGNDPNRDIL</value>
            <value>0</value>
         </instance>
         <instance weight="0.04">
            <value>NKAELFRKDIAAKY</value>
            <value>0</value>
         </instance>
         <instance weight="0.5">
            <value>NKALEFRKIDAA</value>
            <value>0</value>
         </instance>
         <instance weight="0.5">
            <value>NKALEFRKIDAAK</value>
            <value>0</value>
         </instance>
         <instance weight="0.04">
            <value>NKALELFRKDIA</value>
            <value>0</value>
         </instance>
         <instance weight="0.021739130434782608">
            <value>NYIKANSKFIGITE</value>
            <value>0</value>
         </instance>
         <instance weight="0.5">
            <value>PHHTALRQAILCWGELMTLA</value>
            <value>0</value>
         </instance>
         <instance weight="0.3333333333333333">
            <value>PKYVKQNTLKLAT</value>
            <value>0</value>
         </instance>
         <instance weight="1.0">
            <value>PLGFFPDHQLDPAFGANSNNPDWDFNP</value>
            <value>0</value>
         </instance>
         <instance weight="0.5">
            <value>PLKAEIAQRLEDV</value>
            <value>0</value>
         </instance>
         <instance weight="0.021739130434782608">
            <value>QEIKANSKFIGITE</value>
            <value>0</value>
         </instance>
         <instance weight="0.021739130434782608">
            <value>QFIKANSKFIGITE</value>
            <value>0</value>
         </instance>
         <instance weight="0.021739130434782608">
            <value>QSIKANSKFIGITE</value>
            <value>0</value>
         </instance>
         <instance weight="0.021739130434782608">
            <value>QYIIANSKFIGITE</value>
            <value>0</value>
         </instance>
         <instance weight="0.021739130434782608">
            <value>QYIKAASKFIGITE</value>
            <value>0</value>
         </instance>
         <instance weight="0.021739130434782608">
            <value>QYIKALSKFIGITE</value>
            <value>0</value>
         </instance>
         <instance weight="0.021739130434782608">
            <value>QYIKANAKFIGITE</value>
            <value>0</value>
         </instance>
         <instance weight="0.021739130434782608">
            <value>QYIKANQKFIGITE</value>
            <value>0</value>
         </instance>
         <instance weight="0.021739130434782608">
            <value>QYIKANSEFIGITE</value>
            <value>0</value>
         </instance>
         <instance weight="0.021739130434782608">
            <value>QYIKANSKEIGITE</value>
            <value>0</value>
         </instance>
         <instance weight="0.021739130434782608">
            <value>QYIKANSKFIAITE</value>
            <value>0</value>
         </instance>
         <instance weight="0.021739130434782608">
            <value>QYIKANSKFIGIFE</value>
            <value>0</value>
         </instance>
         <instance weight="0.021739130434782608">
            <value>QYIKANSKFIGIKE</value>
            <value>0</value>
         </instance>
         <instance weight="0.021739130434782608">
            <value>QYIKANSKFIGISE</value>
            <value>0</value>
         </instance>
         <instance weight="0.021739130434782608">
            <value>QYIKANSKFIGITD</value>
            <value>0</value>
         </instance>
         <instance weight="0.021739130434782608">
            <value>QYIKANSKFIGITE</value>
            <value>0</value>
         </instance>
         <instance weight="0.021739130434782608">
            <value>QYIKANSKFIGITE</value>
            <value>0</value>
         </instance>
         <instance weight="0.021739130434782608">
            <value>QYIKANSKFIGITK</value>
            <value>0</value>
         </instance>
         <instance weight="0.021739130434782608">
            <value>QYIKANSKFIGITV</value>
            <value>0</value>
         </instance>
         <instance weight="0.021739130434782608">
            <value>QYIKANSKFIGLTE</value>
            <value>0</value>
         </instance>
         <instance weight="0.021739130434782608">
            <value>QYIKANSKFIGQTE</value>
            <value>0</value>
         </instance>
         <instance weight="0.021739130434782608">
            <value>QYIKANSKFIGSTE</value>
            <value>0</value>
         </instance>
         <instance weight="0.021739130434782608">
            <value>QYIKANSKFIQITE</value>
            <value>0</value>
         </instance>
         <instance weight="0.021739130434782608">
            <value>QYIKANSKFIYITE</value>
            <value>0</value>
         </instance>
         <instance weight="0.021739130434782608">
            <value>QYIKANSKFKGITE</value>
            <value>0</value>
         </instance>
         <instance weight="0.021739130434782608">
            <value>QYIKANSKFQGITE</value>
            <value>0</value>
         </instance>
         <instance weight="0.021739130434782608">
            <value>QYIKANSKFVGITE</value>
            <value>0</value>
         </instance>
         <instance weight="0.021739130434782608">
            <value>QYIKANSKSIGITE</value>
            <value>0</value>
         </instance>
         <instance weight="0.021739130434782608">
            <value>QYIKANSKYIGITE</value>
            <value>0</value>
         </instance>
         <instance weight="0.021739130434782608">
            <value>QYIKANSRFIGITE</value>
            <value>0</value>
         </instance>
         <instance weight="0.021739130434782608">
            <value>QYIKANSSFIGITE</value>
            <value>0</value>
         </instance>
         <instance weight="0.021739130434782608">
            <value>QYIKANYKFIGITE</value>
            <value>0</value>
         </instance>
         <instance weight="0.021739130434782608">
            <value>QYIKAQSKFIGITE</value>
            <value>0</value>
         </instance>
         <instance weight="0.021739130434782608">
            <value>QYIKFNSKFIGITE</value>
            <value>0</value>
         </instance>
         <instance weight="0.021739130434782608">
            <value>QYIKKNSKFIGITE</value>
            <value>0</value>
         </instance>
         <instance weight="0.021739130434782608">
            <value>QYIKSNSKFIGITE</value>
            <value>0</value>
         </instance>
         <instance weight="0.021739130434782608">
            <value>QYIRANSKFIGITE</value>
            <value>0</value>
         </instance>
         <instance weight="0.021739130434782608">
            <value>QYISANSKFIGITE</value>
            <value>0</value>
         </instance>
         <instance weight="0.021739130434782608">
            <value>QYKKANSKFIGITE</value>
            <value>0</value>
         </instance>
         <instance weight="0.021739130434782608">
            <value>QYQKANSKFIGITE</value>
            <value>0</value>
         </instance>
         <instance weight="0.021739130434782608">
            <value>QYVKANSKFIGITE</value>
            <value>0</value>
         </instance>
         <instance weight="0.3333333333333333">
            <value>RKDIAAKYKEGY</value>
            <value>0</value>
         </instance>
         <instance weight="1.0">
            <value>SCFEIKCTKPESCSGEAVTV</value>
            <value>0</value>
         </instance>
         <instance weight="0.021739130434782608">
            <value>TYIKANSKFIGITE</value>
            <value>0</value>
         </instance>
         <instance weight="1.0">
            <value>VDAQGTLSKIFKLGGRDSRS</value>
            <value>0</value>
         </instance>
         <instance weight="1.0">
            <value>YGSDTITLPCRIKQFINMWQE</value>
            <value>0</value>
         </instance>
         <instance weight="1.0">
            <value>YKLNFYDLLRAKL</value>
            <value>0</value>
         </instance>
         <instance weight="0.3333333333333333">
            <value>YLDNIKDNVGKMED</value>
            <value>0</value>
         </instance>
         <instance weight="1.0">
            <value>YLLEQKRGRVDNYCRHNYGV</value>
            <value>0</value>
         </instance>
         <instance weight="0.3333333333333333">
            <value>YTLLQAAPALDKLKLTGDEATGANI</value>
            <value>0</value>
         </instance>
         <instance weight="0.5">
            <value>ATGLCFFGVALFCGCGHEAL</value>
            <value>0</value>
         </instance>
         <instance weight="0.5">
            <value>AVPVYIYFNTWTTCQSIAFP</value>
            <value>0</value>
         </instance>
         <instance weight="1.0">
            <value>KGLSATVTGGQKGRGYRGQH</value>
            <value>0</value>
         </instance>
         <instance weight="0.5">
            <value>LFCGCGHEALTGTEKLIETY</value>
            <value>0</value>
         </instance>
         <instance weight="1.0">
            <value>LVGAPFASLVATGLCFFGVA</value>
            <value>0</value>
         </instance>
         <instance weight="1.0">
            <value>LYGALLLAEGFYTTGAVRQI</value>
            <value>0</value>
         </instance>
         <instance weight="1.0">
            <value>MAATYNFAVLKLMGRFTKF</value>
            <value>0</value>
         </instance>
         <instance weight="1.0">
            <value>QKGRGSRGQHQAHSLERVCH</value>
            <value>0</value>
         </instance>
         <instance weight="0.5">
            <value>WTTCQSIAFPSKTSASIGSL</value>
            <value>0</value>
         </instance>
         <instance weight="0.3333333333333333">
            <value>YLPKPPKPVSKLRLATPLLLQALPL</value>
            <value>0</value>
         </instance>
         <instance weight="0.25">
            <value>DIEKKIAKMEKASSVFNVVNS</value>
            <value>0</value>
         </instance>
         <instance weight="0.5">
            <value>PHHTALRQAILCWGELMTLA</value>
            <value>0</value>
         </instance>
         <instance weight="0.3333333333333333">
            <value>PKYVKQNTLKLAT</value>
            <value>0</value>
         </instance>
         <instance weight="0.021739130434782608">
            <value>QYIKANSKFIGITE</value>
            <value>0</value>
         </instance>
         <instance weight="0.5">
            <value>YSGPLKAEIAQRLEDV</value>
            <value>0</value>
         </instance>
         <instance weight="0.030303030303030304">
            <value>GDVEAVVDIKEKGKDKWIELK</value>
            <value>0</value>
         </instance>
         <instance weight="0.030303030303030304">
            <value>GDVLAVVDIKEKGKDKWIELK</value>
            <value>0</value>
         </instance>
         <instance weight="0.030303030303030304">
            <value>GDVRAVVDIKEKGKDKWIELK</value>
            <value>0</value>
         </instance>
         <instance weight="0.030303030303030304">
            <value>GDVVAEVDIKEKGKDKWIELK</value>
            <value>0</value>
         </instance>
         <instance weight="0.030303030303030304">
            <value>GDVVALVDIKEKGKDKWIELK</value>
            <value>0</value>
         </instance>
         <instance weight="0.030303030303030304">
            <value>GDVVARVDIKEKGKDKWIELK</value>
            <value>0</value>
         </instance>
         <instance weight="0.030303030303030304">
            <value>GDVVAVEDIKEKGKDKWIELK</value>
            <value>0</value>
         </instance>
         <instance weight="0.030303030303030304">
            <value>GDVVAVLDIKEKGKDKWIELK</value>
            <value>0</value>
         </instance>
         <instance weight="0.030303030303030304">
            <value>GDVVAVRDIKEKGKDKWIELK</value>
            <value>0</value>
         </instance>
         <instance weight="0.030303030303030304">
            <value>GDVVAVVDEKEKGKDKWIELK</value>
            <value>0</value>
         </instance>
         <instance weight="0.030303030303030304">
            <value>GDVVAVVDIEEKGKDKWIELK</value>
            <value>0</value>
         </instance>
         <instance weight="0.030303030303030304">
            <value>GDVVAVVDIKDKGKDKWIELK</value>
            <value>0</value>
         </instance>
         <instance weight="0.030303030303030304">
            <value>GDVVAVVDIKEEGKDKWIELK</value>
            <value>0</value>
         </instance>
         <instance weight="0.030303030303030304">
            <value>GDVVAVVDIKEKAKDKWIELK</value>
            <value>0</value>
         </instance>
         <instance weight="0.030303030303030304">
            <value>GDVVAVVDIKEKDKDKWIELK</value>
            <value>0</value>
         </instance>
         <instance weight="0.030303030303030304">
            <value>GDVVAVVDIKEKGEDKWIELK</value>
            <value>0</value>
         </instance>
         <instance weight="0.030303030303030304">
            <value>GDVVAVVDIKEKGKDKWIELK</value>
            <value>0</value>
         </instance>
         <instance weight="0.030303030303030304">
            <value>GDVVAVVDIKEKGLDKWIELK</value>
            <value>0</value>
         </instance>
         <instance weight="0.030303030303030304">
            <value>GDVVAVVDIKEKGRDKWIELK</value>
            <value>0</value>
         </instance>
         <instance weight="0.030303030303030304">
            <value>GDVVAVVDIKELGKDKWIELK</value>
            <value>0</value>
         </instance>
         <instance weight="0.030303030303030304">
            <value>GDVVAVVDIKERGKDKWIELK</value>
            <value>0</value>
         </instance>
         <instance weight="0.030303030303030304">
            <value>GDVVAVVDIKLKGKDKWIELK</value>
            <value>0</value>
         </instance>
         <instance weight="0.030303030303030304">
            <value>GDVVAVVDILEKGKDKWIELK</value>
            <value>0</value>
         </instance>
         <instance weight="0.030303030303030304">
            <value>GDVVAVVDIREKGKDKWIELK</value>
            <value>0</value>
         </instance>
         <instance weight="0.030303030303030304">
            <value>GDVVAVVDLKEKGKDKWIELK</value>
            <value>0</value>
         </instance>
         <instance weight="0.030303030303030304">
            <value>GDVVAVVDRKEKGKDKWIELK</value>
            <value>0</value>
         </instance>
         <instance weight="0.030303030303030304">
            <value>GDVVAVVEIKEKGKDKWIELK</value>
            <value>0</value>
         </instance>
         <instance weight="0.030303030303030304">
            <value>GDVVAVVRIKEKGKDKWIELK</value>
            <value>0</value>
         </instance>
         <instance weight="0.030303030303030304">
            <value>GDVVAVVVIKEKGKDKWIELK</value>
            <value>0</value>
         </instance>
         <instance weight="0.030303030303030304">
            <value>GDVVDVVDIKEKGKDKWIELK</value>
            <value>0</value>
         </instance>
         <instance weight="0.030303030303030304">
            <value>GDVVGVVDIKEKGKDKWIELK</value>
            <value>0</value>
         </instance>
         <instance weight="0.030303030303030304">
            <value>GDVVRVVDIKEKGKDKWIELK</value>
            <value>0</value>
         </instance>
         <instance weight="0.04">
            <value>NKALELERKDIAAKYKEGY</value>
            <value>0</value>
         </instance>
         <instance weight="0.04">
            <value>NKALELFRKAIAAKYKEGY</value>
            <value>0</value>
         </instance>
         <instance weight="0.04">
            <value>NKALELFRKDEAAKYKEGY</value>
            <value>0</value>
         </instance>
         <instance weight="0.04">
            <value>NKALELFRKDIAAEYKEGY</value>
            <value>0</value>
         </instance>
         <instance weight="0.04">
            <value>NKALELFRKDIAAKEKEGY</value>
            <value>0</value>
         </instance>
         <instance weight="0.04">
            <value>NKALELFRKDIAAKFKEGY</value>
            <value>0</value>
         </instance>
         <instance weight="0.04">
            <value>NKALELFRKDIAAKYKEGY</value>
            <value>0</value>
         </instance>
         <instance weight="0.04">
            <value>NKALELFRKDIAAKYREGY</value>
            <value>0</value>
         </instance>
         <instance weight="0.04">
            <value>NKALELFRKDIAALYKEGY</value>
            <value>0</value>
         </instance>
         <instance weight="0.04">
            <value>NKALELFRKDIAEKYKEGY</value>
            <value>0</value>
         </instance>
         <instance weight="0.04">
            <value>NKALELFRKDIAKKYKEGY</value>
            <value>0</value>
         </instance>
         <instance weight="0.04">
            <value>NKALELFRKDIALKYKEGY</value>
            <value>0</value>
         </instance>
         <instance weight="0.04">
            <value>NKALELFRKDIEAKYKEGY</value>
            <value>0</value>
         </instance>
         <instance weight="0.04">
            <value>NKALELFRKDILAKYKEGY</value>
            <value>0</value>
         </instance>
         <instance weight="0.04">
            <value>NKALELFRKDKAAKYKEGY</value>
            <value>0</value>
         </instance>
         <instance weight="0.04">
            <value>NKALELFRKEIAAKYKEGY</value>
            <value>0</value>
         </instance>
         <instance weight="0.04">
            <value>NKALELFRKKIAAKYKEGY</value>
            <value>0</value>
         </instance>
         <instance weight="0.04">
            <value>NKALELKRKDIAAKYKEGY</value>
            <value>0</value>
         </instance>
         <instance weight="0.04">
            <value>NKALELVRKDIAAKYKEGY</value>
            <value>0</value>
         </instance>
         <instance weight="0.04">
            <value>NKALELFRKDIAAKYEEGY</value>
            <value>0</value>
         </instance>
         <instance weight="0.04">
            <value>NKALELFRKDIAAKYLEGY</value>
            <value>0</value>
         </instance>
         <instance weight="1.0">
            <value>AGLLGNVSTVLLGGV</value>
            <value>0</value>
         </instance>
         <instance weight="1.0">
            <value>EPQGSTYAASSATSVD</value>
            <value>0</value>
         </instance>
         <instance weight="1.0">
            <value>FATCFLIPLTSQFFLP</value>
            <value>0</value>
         </instance>
         <instance weight="0.5">
            <value>GLAYKFVVPGAATPY</value>
            <value>0</value>
         </instance>
         <instance weight="0.3333333333333333">
            <value>HNWVNHAVPLAMKLI</value>
            <value>0</value>
         </instance>
         <instance weight="1.0">
            <value>IKLPIILAFATCFLIP</value>
            <value>0</value>
         </instance>
         <instance weight="1.0">
            <value>IPQEWKPAITVKVLPA</value>
            <value>0</value>
         </instance>
         <instance weight="0.5">
            <value>KSKYKLATSVLAGLL</value>
            <value>0</value>
         </instance>
         <instance weight="1.0">
            <value>LAAIIFLFGPPTALRS</value>
            <value>0</value>
         </instance>
         <instance weight="1.0">
            <value>LTSQFFLPALPVFTWL</value>
            <value>0</value>
         </instance>
         <instance weight="0.5">
            <value>LVNLLIFHINGKIIK</value>
            <value>0</value>
         </instance>
         <instance weight="1.0">
            <value>LWWSTMYLTHHYFVDL</value>
            <value>0</value>
         </instance>
         <instance weight="1.0">
            <value>MRKLAILSVSSFLFV</value>
            <value>0</value>
         </instance>
         <instance weight="1.0">
            <value>NLSNVLATITTGVLDI</value>
            <value>0</value>
         </instance>
         <instance weight="1.0">
            <value>NVKYLVIVFLIFFDL</value>
            <value>0</value>
         </instance>
         <instance weight="1.0">
            <value>QEIDPLSYNYIPVNSN</value>
            <value>0</value>
         </instance>
         <instance weight="1.0">
            <value>RVYQEPQVSPPQRAET</value>
            <value>0</value>
         </instance>
         <instance weight="1.0">
            <value>SSIIFGAFPSLHSGCC</value>
            <value>0</value>
         </instance>
         <instance weight="0.25">
            <value>SSVFNVVNSSIGLIM</value>
            <value>0</value>
         </instance>
         <instance weight="1.0">
            <value>THHYFVDLIGGAMLSL</value>
            <value>0</value>
         </instance>
         <instance weight="0.5">
            <value>VKNVIGPFMKAVCVE</value>
            <value>0</value>
         </instance>
         <instance weight="1.0">
            <value>VVFPASFFIKLPIILA</value>
            <value>0</value>
         </instance>
         <instance weight="0.021739130434782608">
            <value>QYIKANSKFIGITE</value>
            <value>0</value>
         </instance>
         <instance weight="0.3333333333333333">
            <value>FPQPQLPYSQPQPFRPQQPY</value>
            <value>0</value>
         </instance>
         <instance weight="0.3333333333333333">
            <value>FRPSQQNPQAQGSVQPQQLP</value>
            <value>0</value>
         </instance>
         <instance weight="0.5">
            <value>IPPYCTIAPFGIFGTN</value>
            <value>0</value>
         </instance>
         <instance weight="0.3333333333333333">
            <value>LGQQQPFPPQQPYPQPQPFP</value>
            <value>0</value>
         </instance>
         <instance weight="0.3333333333333333">
            <value>LHQQQKQQQQPSSQVSFQQP</value>
            <value>0</value>
         </instance>
         <instance weight="1.0">
            <value>LLQELCCQHLWQIPEQSQCQ</value>
            <value>0</value>
         </instance>
         <instance weight="0.3333333333333333">
            <value>LQQYPLGQGSFRPSQQNPQA</value>
            <value>0</value>
         </instance>
         <instance weight="0.3333333333333333">
            <value>PQPFRPQQPYPQPQPQYSQP</value>
            <value>0</value>
         </instance>
         <instance weight="1.0">
            <value>PQPQPQYSQPQQPISQQQQQ</value>
            <value>0</value>
         </instance>
         <instance weight="0.3333333333333333">
            <value>PSSQVSFQQPLQQYPLGQGS</value>
            <value>0</value>
         </instance>
         <instance weight="0.3333333333333333">
            <value>QFEEIRNLALQTLPAMCNVY</value>
            <value>0</value>
         </instance>
         <instance weight="0.3333333333333333">
            <value>QGSVQPQQLPQFEEIRNLAL</value>
            <value>0</value>
         </instance>
         <instance weight="0.5">
            <value>QNPSQQQPQEQVPLVQQQQF</value>
            <value>0</value>
         </instance>
         <instance weight="0.5">
            <value>QPYPQPQPFPSQQPYLQLQP</value>
            <value>0</value>
         </instance>
         <instance weight="1.0">
            <value>QQLIFCMDVVLQQHNIAHGR</value>
            <value>0</value>
         </instance>
         <instance weight="0.5">
            <value>QTLPAMCNVYIPPYCTIAPF</value>
            <value>0</value>
         </instance>
         <instance weight="0.5">
            <value>SQQPYLQLQPFPQPQLPYSQ</value>
            <value>0</value>
         </instance>
         <instance weight="0.5">
            <value>VRVPVPQLQPQNPSQQQPQE</value>
            <value>0</value>
         </instance>
         <instance weight="0.5">
            <value>GLAYKFVVPGAATPY</value>
            <value>0</value>
         </instance>
         <instance weight="0.3333333333333333">
            <value>HNWVNHAVPLAMKLI</value>
            <value>0</value>
         </instance>
         <instance weight="0.5">
            <value>KSKYKLATSVLAGLL</value>
            <value>0</value>
         </instance>
         <instance weight="0.5">
            <value>LVNLLIFHINGKIIKNS</value>
            <value>0</value>
         </instance>
         <instance weight="0.3333333333333333">
            <value>RHNWVNHAVPLAMKLI</value>
            <value>0</value>
         </instance>
         <instance weight="0.25">
            <value>SSVFNVVNSSIGLIM</value>
            <value>0</value>
         </instance>
         <instance weight="0.5">
            <value>VKNVIGPFMKAVCVE</value>
            <value>0</value>
         </instance>
         <instance weight="0.5">
            <value>EKVYLAWVPAHKGIG</value>
            <value>0</value>
         </instance>
         <instance weight="0.5">
            <value>FRKYTAFTIPSINNE</value>
            <value>0</value>
         </instance>
         <instance weight="0.5">
            <value>GEIYKRWIILGLNKI</value>
            <value>0</value>
         </instance>
         <instance weight="1.0">
            <value>HSNWRAMASDFNLPP</value>
            <value>0</value>
         </instance>
         <instance weight="1.0">
            <value>KTAVQMAVFIHNFKR</value>
            <value>0</value>
         </instance>
         <instance weight="0.5">
            <value>KVYLAWVPAHKGIGG</value>
            <value>0</value>
         </instance>
         <instance weight="0.5">
            <value>QGQMVHQAISPRTLN</value>
            <value>0</value>
         </instance>
         <instance weight="1.0">
            <value>QKQITKIQNFRVYYR</value>
            <value>0</value>
         </instance>
         <instance weight="1.0">
            <value>SPAIFQSSMTKILEP</value>
            <value>0</value>
         </instance>
         <instance weight="1.0">
            <value>WEFVNTPPLVKLWYQ</value>
            <value>0</value>
         </instance>
         <instance weight="0.5">
            <value>HQAISPRTLNSPAIF</value>
            <value>0</value>
         </instance>
         <instance weight="0.5">
            <value>KILEPFRKYTAFTIP</value>
            <value>0</value>
         </instance>
         <instance weight="1.0">
            <value>KILEPGPGPGFRKYT</value>
            <value>0</value>
         </instance>
         <instance weight="1.0">
            <value>PRTLNGPGPGSPAIF</value>
            <value>0</value>
         </instance>
         <instance weight="0.5">
            <value>AAAAAVAAEAY</value>
            <value>0</value>
         </instance>
         <instance weight="0.5">
            <value>AAAAAVAAEAY</value>
            <value>0</value>
         </instance>
         <instance weight="0.3333333333333333">
            <value>APYHFDLSGHAFGSMAKKGE</value>
            <value>0</value>
         </instance>
         <instance weight="0.3333333333333333">
            <value>APYHFDLSGHAFGSMAKKGE</value>
            <value>0</value>
         </instance>
         <instance weight="1.0">
            <value>CDGERPTLAFLQDVM</value>
            <value>0</value>
         </instance>
         <instance weight="1.0">
            <value>DMTPADALDDFDL</value>
            <value>0</value>
         </instance>
         <instance weight="0.5">
            <value>DSNIMNSINNVMDEIDFFEK</value>
            <value>0</value>
         </instance>
         <instance weight="0.5">
            <value>DSNIMNSINNVMDEIDFFEK</value>
            <value>0</value>
         </instance>
         <instance weight="1.0">
            <value>EEDIEIIPPIQEEEY</value>
            <value>0</value>
         </instance>
         <instance weight="1.0">
            <value>EPRAPWIEQEGPEYW</value>
            <value>0</value>
         </instance>
         <instance weight="0.5">
            <value>FESTGNLIAPEYGFKISY</value>
            <value>0</value>
         </instance>
         <instance weight="0.5">
            <value>FESTGNLIAPEYGFKISY</value>
            <value>0</value>
         </instance>
         <instance weight="0.3333333333333333">
            <value>FGYRKPLDNIKDNVGKMEDYIKK</value>
            <value>0</value>
         </instance>
         <instance weight="0.3333333333333333">
            <value>FGYRKPLDNIKDNVGKMEDYIKK</value>
            <value>0</value>
         </instance>
         <instance weight="0.5">
            <value>FVNQHLCGSHLVEAL</value>
            <value>0</value>
         </instance>
         <instance weight="0.5">
            <value>FVNQHLCGSHLVEAL</value>
            <value>0</value>
         </instance>
         <instance weight="0.5">
            <value>GVAGLLVALAV</value>
            <value>0</value>
         </instance>
         <instance weight="0.5">
            <value>GVAGLLVALAV</value>
            <value>0</value>
         </instance>
         <instance weight="1.0">
            <value>GVTYEIDLTNKN</value>
            <value>0</value>
         </instance>
         <instance weight="1.0">
            <value>IARAKMFPAVAEK</value>
            <value>0</value>
         </instance>
         <instance weight="0.5">
            <value>IDVWLGGLAENFLPY</value>
            <value>0</value>
         </instance>
         <instance weight="0.5">
            <value>IDVWLGGLAENFLPY</value>
            <value>0</value>
         </instance>
         <instance weight="1.0">
            <value>IEKKIAKMEKASY</value>
            <value>0</value>
         </instance>
         <instance weight="0.3333333333333333">
            <value>KLPKPPKPVSKMRMATPLL</value>
            <value>0</value>
         </instance>
         <instance weight="0.3333333333333333">
            <value>KLPKPPKPVSKMRMATPLL</value>
            <value>0</value>
         </instance>
         <instance weight="1.0">
            <value>KPLLIAEDVEGEY</value>
            <value>0</value>
         </instance>
         <instance weight="0.5">
            <value>LEDARRLKAIYEK</value>
            <value>0</value>
         </instance>
         <instance weight="0.5">
            <value>LEDARRLKAIYEK</value>
            <value>0</value>
         </instance>
         <instance weight="0.5">
            <value>LLDILDTAGLEEYSAMRD</value>
            <value>0</value>
         </instance>
         <instance weight="0.5">
            <value>LLDILDTAGLEEYSAMRD</value>
            <value>0</value>
         </instance>
         <instance weight="0.5">
            <value>LTEWTSSNVMEERY</value>
            <value>0</value>
         </instance>
         <instance weight="0.5">
            <value>LTEWTSSNVMEERY</value>
            <value>0</value>
         </instance>
         <instance weight="0.5">
            <value>MSSGSFINISV</value>
            <value>0</value>
         </instance>
         <instance weight="0.5">
            <value>MSSGSFINISV</value>
            <value>0</value>
         </instance>
         <instance weight="0.5">
            <value>PPLYATGRLSQAQLMPSPPM</value>
            <value>0</value>
         </instance>
         <instance weight="0.5">
            <value>PPLYATGRLSQAQLMPSPPM</value>
            <value>0</value>
         </instance>
         <instance weight="0.3333333333333333">
            <value>SQDLELSWNLNGLQADLSS</value>
            <value>0</value>
         </instance>
         <instance weight="0.3333333333333333">
            <value>SQDLELSWNLNGLQADLSS</value>
            <value>0</value>
         </instance>
         <instance weight="0.3333333333333333">
            <value>SQDLELSWNLNGLQAY</value>
            <value>0</value>
         </instance>
         <instance weight="0.5">
            <value>TPTEKDEYCARVNH</value>
            <value>0</value>
         </instance>
         <instance weight="0.5">
            <value>TPTEKDEYCARVNH</value>
            <value>0</value>
         </instance>
         <instance weight="0.5">
            <value>YAHAAHAAHAAHAAHAA</value>
            <value>0</value>
         </instance>
         <instance weight="0.5">
            <value>YAHAAHAAHAAHAAHAA</value>
            <value>0</value>
         </instance>
         <instance weight="1.0">
            <value>YARFQRQTTLKAAA</value>
            <value>0</value>
         </instance>
         <instance weight="1.0">
            <value>YARFQSQTTLKQKT</value>
            <value>0</value>
         </instance>
         <instance weight="0.5">
            <value>YPFIEQEGPEFFDQE</value>
            <value>0</value>
         </instance>
         <instance weight="0.5">
            <value>YPFIEQEGPEFFDQE</value>
            <value>0</value>
         </instance>
         <instance weight="0.5">
            <value>YQSYGPSGQYTHEFD</value>
            <value>0</value>
         </instance>
         <instance weight="0.5">
            <value>YQSYGPSGQYTHEFD</value>
            <value>0</value>
         </instance>
         <instance weight="0.5">
            <value>AAEWDRVHPVHAG</value>
            <value>0</value>
         </instance>
         <instance weight="0.5">
            <value>AEWDRVHPVHAGP</value>
            <value>0</value>
         </instance>
         <instance weight="0.5">
            <value>EVIPMFSALSEGA</value>
            <value>0</value>
         </instance>
         <instance weight="0.3333333333333333">
            <value>LNKIVRMYSPTSI</value>
            <value>0</value>
         </instance>
         <instance weight="0.3333333333333333">
            <value>NKIVRMYSPTSIL</value>
            <value>0</value>
         </instance>
         <instance weight="0.5">
            <value>PEVIPMFSALSEG</value>
            <value>0</value>
         </instance>
         <instance weight="1.0">
            <value>PIVQNIQGQMVHQ</value>
            <value>0</value>
         </instance>
         <instance weight="0.5">
            <value>QEQIGWMTNNPPI</value>
            <value>0</value>
         </instance>
         <instance weight="0.5">
            <value>TSTLQEQIGWMTN</value>
            <value>0</value>
         </instance>
         <instance weight="1.0">
            <value>DTEVHNVWATQACVPTDPNP</value>
            <value>0</value>
         </instance>
         <instance weight="1.0">
            <value>PKISFEPIPIHYCAPAGFAI</value>
            <value>0</value>
         </instance>
         <instance weight="1.0">
            <value>VWGIKQLQARVLAVERYLKD</value>
            <value>0</value>
         </instance>
         <instance weight="1.0">
            <value>LLKYRAREPVTKAEMLGSVVGNWQ</value>
            <value>0</value>
         </instance>
         <instance weight="0.5">
            <value>QYENLKYTVIITVHT</value>
            <value>0</value>
         </instance>
         <instance weight="0.5">
            <value>KYTVIITVHTGDQHQ</value>
            <value>0</value>
         </instance>
         <instance weight="1.0">
            <value>ITVHTGDQHQVGNET</value>
            <value>0</value>
         </instance>
         <instance weight="1.0">
            <value>VHTGDQHQVGNETQG</value>
            <value>0</value>
         </instance>
         <instance weight="0.5">
            <value>YEVAIFVHGPTTVES</value>
            <value>0</value>
         </instance>
         <instance weight="0.5">
            <value>AIFVHGPTTVESHGN</value>
            <value>0</value>
         </instance>
         <instance weight="1.0">
            <value>GLDFNEMILLTMKNK</value>
            <value>0</value>
         </instance>
         <instance weight="1.0">
            <value>TVGTKTFLVHREWFM</value>
            <value>0</value>
         </instance>
         <instance weight="0.5">
            <value>SFSCIAIGIITLYLG</value>
            <value>0</value>
         </instance>
         <instance weight="0.5">
            <value>AIGIITLYLGAVVQA</value>
            <value>0</value>
         </instance>
         <instance weight="0.5">
            <value>DRSIALTFLAVGGVL</value>
            <value>0</value>
         </instance>
         <instance weight="0.5">
            <value>LTFLAVGGVLLFLSV</value>
            <value>0</value>
         </instance>
         <instance weight="1.0">
            <value>AVGGVLLFLSVNVHA</value>
            <value>0</value>
         </instance>
         <instance weight="0.5">
            <value>ANKIVYTVKVEPHTG</value>
            <value>0</value>
         </instance>
         <instance weight="0.5">
            <value>TVKVEPHTGDYVAAN</value>
            <value>0</value>
         </instance>
         <instance weight="0.5">
            <value>KMMNMEAANLAEVRS</value>
            <value>0</value>
         </instance>
         <instance weight="0.5">
            <value>EAANLAEVRSYCYLA</value>
            <value>0</value>
         </instance>
         <instance weight="1.0">
            <value>AEVRSYCYLATVSDL</value>
            <value>0</value>
         </instance>
         <instance weight="0.5">
            <value>LLVTFKNAHAKKPEV</value>
            <value>0</value>
         </instance>
         <instance weight="0.5">
            <value>TFKNAHAKKPEVVVL</value>
            <value>0</value>
         </instance>
         <instance weight="0.5">
            <value>SLGKMVHQIFGSAYT</value>
            <value>0</value>
         </instance>
         <instance weight="0.5">
            <value>VHQIFGSAYTALFSG</value>
            <value>0</value>
         </instance>
         <instance weight="1.0">
            <value>GSAYTALFSGVSWVM</value>
            <value>0</value>
         </instance>
         <instance weight="1.0">
            <value>ALFSGVSWVMKIGIG</value>
            <value>0</value>
         </instance>
         <instance weight="1.0">
            <value>VSWVMKIGIGVLLTW</value>
            <value>0</value>
         </instance>
         <instance weight="1.0">
            <value>KIGIGVLLTWIGLNS</value>
            <value>0</value>
         </instance>
         <instance weight="0.5">
            <value>TQGLLGALLLWMGIN</value>
            <value>0</value>
         </instance>
         <instance weight="0.5">
            <value>GALLLWMGINARDRS</value>
            <value>0</value>
         </instance>
         <instance weight="1.0">
            <value>ARDRSIALTFLAVGG</value>
            <value>0</value>
         </instance>
         <instance weight="1.0">
            <value>MYVGGVEHRLEAACNWTRGE</value>
            <value>0</value>
         </instance>
         <instance weight="1.0">
            <value>LGALTGTYVYNHLTPLRDWA</value>
            <value>0</value>
         </instance>
         <instance weight="1.0">
            <value>TDATSILGIGTVLDQAETAG</value>
            <value>0</value>
         </instance>
         <instance weight="0.25">
            <value>GIQYLAGLSTLPGNPAIASL</value>
            <value>0</value>
         </instance>
         <instance weight="0.25">
            <value>LAGLSTLPGNPAIASL</value>
            <value>0</value>
         </instance>
         <instance weight="1.0">
            <value>LTTSQTLLFNILGGWVAAQL</value>
            <value>0</value>
         </instance>
         <instance weight="1.0">
            <value>GEVPSTEDLVNLLPAILSPG</value>
            <value>0</value>
         </instance>
         <instance weight="1.0">
            <value>SDGSWSTVSSEANAEDVVCC</value>
            <value>0</value>
         </instance>
         <instance weight="0.3333333333333333">
            <value>SMSYSWTGALVTPCAAEEQK</value>
            <value>0</value>
         </instance>
         <instance weight="0.3333333333333333">
            <value>VTPCAAEEQKLPINALSNSL</value>
            <value>0</value>
         </instance>
         <instance weight="1.0">
            <value>PARLIVFPDLGVR</value>
            <value>0</value>
         </instance>
         <instance weight="1.0">
            <value>ASRELERFALNPSLL</value>
            <value>0</value>
         </instance>
         <instance weight="0.3333333333333333">
            <value>ERFALNPSLLETTEGCQQI</value>
            <value>0</value>
         </instance>
         <instance weight="0.5">
            <value>SLYNTVATLYCVHQRIDV</value>
            <value>0</value>
         </instance>
         <instance weight="1.0">
            <value>RQANFLGKIWPSSKGR</value>
            <value>0</value>
         </instance>
         <instance weight="0.3333333333333333">
            <value>ASRELERFALNPGLL</value>
            <value>0</value>
         </instance>
         <instance weight="0.3333333333333333">
            <value>ERFALNPGLLETSEGCK</value>
            <value>0</value>
         </instance>
         <instance weight="0.5">
            <value>SLYNTVATLYCVHAGIEV</value>
            <value>0</value>
         </instance>
         <instance weight="0.5">
            <value>KFDSQLARRHMARELH</value>
            <value>0</value>
         </instance>
         <instance weight="0.5">
            <value>PVGEIYKRWIILGLNKIV</value>
            <value>0</value>
         </instance>
         <instance weight="1.0">
            <value>NANPDCKTILKALGPAA</value>
            <value>0</value>
         </instance>
         <instance weight="1.0">
            <value>GRPGNFLQSRPEPTA</value>
            <value>0</value>
         </instance>
         <instance weight="1.0">
            <value>YKAAVDLSHFLKEKGGL</value>
            <value>0</value>
         </instance>
         <instance weight="1.0">
            <value>RFYKTLRAEQASQ</value>
            <value>0</value>
         </instance>
         <instance weight="0.5">
            <value>KFDSALARKHIARELH</value>
            <value>0</value>
         </instance>
         <instance weight="0.3333333333333333">
            <value>NKIVRMYSPISI</value>
            <value>0</value>
         </instance>
         <instance weight="1.0">
            <value>SFFELDRWEKIRLRPGGK</value>
            <value>0</value>
         </instance>
         <instance weight="0.3333333333333333">
            <value>PAAYAAQGYKVLVLNPSVAA</value>
            <value>0</value>
         </instance>
         <instance weight="1.0">
            <value>PTPLLYRLGAVQNEITLTHP</value>
            <value>0</value>
         </instance>
         <instance weight="1.0">
            <value>CPAGHAVGIFRAAVCTRGVA</value>
            <value>0</value>
         </instance>
         <instance weight="1.0">
            <value>LDVSVIPTSGDVVVVATDAL</value>
            <value>0</value>
         </instance>
         <instance weight="1.0">
            <value>TGRGKPGIYRFVAPGERPSG</value>
            <value>0</value>
         </instance>
         <instance weight="1.0">
            <value>FGYGAKDVRCHARKAVTHIN</value>
            <value>0</value>
         </instance>
         <instance weight="1.0">
            <value>VAIKSLTERLYVGGPLTNSR</value>
            <value>0</value>
         </instance>
         <instance weight="1.0">
            <value>GAGLAGAAIGSVGLGKVLID</value>
            <value>0</value>
         </instance>
         <instance weight="1.0">
            <value>FTFSPRRHWTTQGCNCSIYP</value>
            <value>0</value>
         </instance>
         <instance weight="1.0">
            <value>CTMLVCGDDLVVICESAGVQ</value>
            <value>0</value>
         </instance>
         <instance weight="1.0">
            <value>GCTWMNSTGFTKVCGAPPCV</value>
            <value>0</value>
         </instance>
         <instance weight="1.0">
            <value>CPTDCFRKHPDATYSRCGSG</value>
            <value>0</value>
         </instance>
         <instance weight="1.0">
            <value>PCSGSWLRDIWDWICEVLSD</value>
            <value>0</value>
         </instance>
         <instance weight="1.0">
            <value>ITRVESENKVVILDSFDPLV</value>
            <value>0</value>
         </instance>
         <instance weight="1.0">
            <value>RTVVLTESTLSTALAELATR</value>
            <value>0</value>
         </instance>
         <instance weight="1.0">
            <value>MRSPVFTDNSSPPVV</value>
            <value>0</value>
         </instance>
         <instance weight="0.25">
            <value>QYLAGLSTLPGNGN</value>
            <value>0</value>
         </instance>
         <instance weight="0.5">
            <value>ARRGLERGLNALADAVKVTL</value>
            <value>0</value>
         </instance>
         <instance weight="0.5">
            <value>ALADAVKVTLGPKGRNVVLE</value>
            <value>0</value>
         </instance>
         <instance weight="1.0">
            <value>GPKGRNVVLEKKWGAPTITN</value>
            <value>0</value>
         </instance>
         <instance weight="0.5">
            <value>DGVSIAKEIELEDPYEKIGA</value>
            <value>0</value>
         </instance>
         <instance weight="0.5">
            <value>LEDPYEKIGAELVKEVAKKT</value>
            <value>0</value>
         </instance>
         <instance weight="1.0">
            <value>ELVKEVAKKTDDVAGDGTTT</value>
            <value>0</value>
         </instance>
         <instance weight="1.0">
            <value>DDVAGDGTTTATVLAQALVR</value>
            <value>0</value>
         </instance>
         <instance weight="1.0">
            <value>ATVLAQALVREGLRNVAAGA</value>
            <value>0</value>
         </instance>
         <instance weight="0.25">
            <value>EGLRNVAAGANPLGLKRGIE</value>
            <value>0</value>
         </instance>
         <instance weight="0.25">
            <value>NPLGLKRGIEKAVEKVTETL</value>
            <value>0</value>
         </instance>
         <instance weight="0.25">
            <value>KAVEKVTETLLKGAKEVETK</value>
            <value>0</value>
         </instance>
         <instance weight="0.25">
            <value>NPLGLKRGIEKAVEKVTETL</value>
            <value>0</value>
         </instance>
         <instance weight="0.5">
            <value>EQIAATAAISAGDQSIGDLI</value>
            <value>0</value>
         </instance>
         <instance weight="0.5">
            <value>AGDQSIGDLIAEAMDKVGNE</value>
            <value>0</value>
         </instance>
         <instance weight="1.0">
            <value>AEAMDKVGNEGVITVEESNT</value>
            <value>0</value>
         </instance>
         <instance weight="1.0">
            <value>GVITVEESNTFGLQLELTEG</value>
            <value>0</value>
         </instance>
         <instance weight="1.0">
            <value>FGLQLELTEGMRFDKGYISG</value>
            <value>0</value>
         </instance>
         <instance weight="1.0">
            <value>MRFDKGYISGYFVTDPERQE</value>
            <value>0</value>
         </instance>
         <instance weight="1.0">
            <value>YFVTDPERQEAVLEDPYILL</value>
            <value>0</value>
         </instance>
         <instance weight="1.0">
            <value>AVLEDPYILLVSSKVSTVKD</value>
            <value>0</value>
         </instance>
         <instance weight="1.0">
            <value>VSSKVSTVKDLLPLLEKVIG</value>
            <value>0</value>
         </instance>
         <instance weight="1.0">
            <value>LLPLLEKVIGAGKPLLIIAE</value>
            <value>0</value>
         </instance>
         <instance weight="1.0">
            <value>AGKPLLIIAEDVEGEALSTL</value>
            <value>0</value>
         </instance>
         <instance weight="1.0">
            <value>DVEGEALSTLVVNKIRGTFK</value>
            <value>0</value>
         </instance>
         <instance weight="1.0">
            <value>VVNKIRGTFKSVAVKAPGFG</value>
            <value>0</value>
         </instance>
         <instance weight="1.0">
            <value>SVAVKAPGFGDRRKAMLQDM</value>
            <value>0</value>
         </instance>
         <instance weight="1.0">
            <value>DRRKAMLQDMAILTGGQVIS</value>
            <value>0</value>
         </instance>
         <instance weight="1.0">
            <value>AILTGGQVISEEVGLTLENA</value>
            <value>0</value>
         </instance>
         <instance weight="1.0">
            <value>EEVGLTLENADLSLLGKARK</value>
            <value>0</value>
         </instance>
         <instance weight="1.0">
            <value>DLSLLGKARKVVVTKDETTI</value>
            <value>0</value>
         </instance>
         <instance weight="1.0">
            <value>VVVTKDETTIVEGAGDTDAI</value>
            <value>0</value>
         </instance>
         <instance weight="1.0">
            <value>VEGAGDTDAIAGRVAQIRQE</value>
            <value>0</value>
         </instance>
         <instance weight="1.0">
            <value>AGRVAQIRQEIENSDSDYDR</value>
            <value>0</value>
         </instance>
         <instance weight="1.0">
            <value>IENSDSDYDREKLQERLAKL</value>
            <value>0</value>
         </instance>
         <instance weight="1.0">
            <value>EKLQERLAKLAGGVAVIKAG</value>
            <value>0</value>
         </instance>
         <instance weight="1.0">
            <value>AGGVAVIKAGAATEVELKER</value>
            <value>0</value>
         </instance>
         <instance weight="1.0">
            <value>AATEVELKERKHRIEDAVRN</value>
            <value>0</value>
         </instance>
         <instance weight="1.0">
            <value>KHRIEDAVRNAKAAVEEGIV</value>
            <value>0</value>
         </instance>
         <instance weight="1.0">
            <value>AKAAVEEGIVAGGGVTLLQA</value>
            <value>0</value>
         </instance>
         <instance weight="0.3333333333333333">
            <value>AGGGVTLLQAAPTLDELKLE</value>
            <value>0</value>
         </instance>
         <instance weight="0.3333333333333333">
            <value>APTLDELKLEGDEATGANIV</value>
            <value>0</value>
         </instance>
         <instance weight="1.0">
            <value>GDEATGANIVKVALEAPLKQ</value>
            <value>0</value>
         </instance>
         <instance weight="1.0">
            <value>KVALEAPLKQIAFNSGLEPG</value>
            <value>0</value>
         </instance>
         <instance weight="1.0">
            <value>IAFNSGLEPGVVAEKVRNLP</value>
            <value>0</value>
         </instance>
         <instance weight="1.0">
            <value>VVAEKVRNLPAGHGLNAQTG</value>
            <value>0</value>
         </instance>
         <instance weight="1.0">
            <value>AGHGLNAQTGVYEDLLAAGV</value>
            <value>0</value>
         </instance>
         <instance weight="1.0">
            <value>VYEDLLAAGVADPVKVTRSA</value>
            <value>0</value>
         </instance>
         <instance weight="1.0">
            <value>ADPVKVTRSALQNAASIAGL</value>
            <value>0</value>
         </instance>
         <instance weight="1.0">
            <value>LQNAASIAGLFLTTEAVVAD</value>
            <value>0</value>
         </instance>
         <instance weight="1.0">
            <value>FLTTEAVVADKPEKEKASVP</value>
            <value>0</value>
         </instance>
         <instance weight="1.0">
            <value>KPEKEKASVPGGGDMGGMDF</value>
            <value>0</value>
         </instance>
         <instance weight="0.5">
            <value>MTDVSRKIRAWGRRLMIGTA</value>
            <value>0</value>
         </instance>
         <instance weight="0.5">
            <value>WGRRLMIGTAAAVVLPGLVG</value>
            <value>0</value>
         </instance>
         <instance weight="1.0">
            <value>AAVVLPGLVGLAGGAATAGA</value>
            <value>0</value>
         </instance>
         <instance weight="1.0">
            <value>LAGGAATAGAFSRPGLPVEY</value>
            <value>0</value>
         </instance>
         <instance weight="1.0">
            <value>FSRPGLPVEYLQVPSPSMGR</value>
            <value>0</value>
         </instance>
         <instance weight="0.5">
            <value>DIKVQFQSGGNNSPAVYLLD</value>
            <value>0</value>
         </instance>
         <instance weight="0.5">
            <value>NNSPAVYLLDGLRAQDDYNG</value>
            <value>0</value>
         </instance>
         <instance weight="1.0">
            <value>GLRAQDDYNGWDINTPAFEW</value>
            <value>0</value>
         </instance>
         <instance weight="1.0">
            <value>WDINTPAFEWYYQSGLSIVM</value>
            <value>0</value>
         </instance>
         <instance weight="1.0">
            <value>YYQSGLSIVMPVGGQSSFYS</value>
            <value>0</value>
         </instance>
         <instance weight="1.0">
            <value>PVGGQSSFYSDWYSPACGKA</value>
            <value>0</value>
         </instance>
         <instance weight="1.0">
            <value>DWYSPACGKAGCQTYKWETF</value>
            <value>0</value>
         </instance>
         <instance weight="1.0">
            <value>GCQTYKWETFLTSELPQWLS</value>
            <value>0</value>
         </instance>
         <instance weight="1.0">
            <value>LTSELPQWLSANRAVKPTGS</value>
            <value>0</value>
         </instance>
         <instance weight="1.0">
            <value>ANRAVKPTGSAAIGLSMAGS</value>
            <value>0</value>
         </instance>
         <instance weight="1.0">
            <value>AAIGLSMAGSSAMILAAYHP</value>
            <value>0</value>
         </instance>
         <instance weight="1.0">
            <value>SAMILAAYHPQQFIYAGSLS</value>
            <value>0</value>
         </instance>
         <instance weight="1.0">
            <value>QQFIYAGSLSALLDPSQGMG</value>
            <value>0</value>
         </instance>
         <instance weight="1.0">
            <value>ALLDPSQGMGPSLIGLAMGD</value>
            <value>0</value>
         </instance>
         <instance weight="1.0">
            <value>PSLIGLAMGDAGGYKAADMW</value>
            <value>0</value>
         </instance>
         <instance weight="1.0">
            <value>AGGYKAADMWGPSSDPAWER</value>
            <value>0</value>
         </instance>
         <instance weight="1.0">
            <value>GPSSDPAWERNDPTQQIPKL</value>
            <value>0</value>
         </instance>
         <instance weight="1.0">
            <value>NDPTQQIPKLVANNTRLWVY</value>
            <value>0</value>
         </instance>
         <instance weight="1.0">
            <value>VANNTRLWVYCGNGTPNELG</value>
            <value>0</value>
         </instance>
         <instance weight="1.0">
            <value>CGNGTPNELGGANIPAEFLE</value>
            <value>0</value>
         </instance>
         <instance weight="1.0">
            <value>GANIPAEFLENFVRSSNLKF</value>
            <value>0</value>
         </instance>
         <instance weight="1.0">
            <value>NFVRSSNLKFQDAYNAAGGH</value>
            <value>0</value>
         </instance>
         <instance weight="1.0">
            <value>QDAYNAAGGHNAVFNFPPNG</value>
            <value>0</value>
         </instance>
         <instance weight="1.0">
            <value>NAVFNFPPNGTHSWEYWGAQ</value>
            <value>0</value>
         </instance>
         <instance weight="1.0">
            <value>THSWEYWGAQLNAMKGDLQS</value>
            <value>0</value>
         </instance>
         <instance weight="1.0">
            <value>YWGAQLNAMKGDLQSSLGAG</value>
            <value>0</value>
         </instance>
         <instance weight="1.0">
            <value>EEYVEIRQVGDFH</value>
            <value>0</value>
         </instance>
         <instance weight="0.3333333333333333">
            <value>WTGALVTPCAAEEQK</value>
            <value>0</value>
         </instance>
         <instance weight="0.3333333333333333">
            <value>GYKVLVLNPSV</value>
            <value>0</value>
         </instance>
         <instance weight="1.0">
            <value>LMAFTAAVTS</value>
            <value>0</value>
         </instance>
         <instance weight="0.5">
            <value>TFALWRVSAEEY</value>
            <value>0</value>
         </instance>
         <instance weight="0.5">
            <value>ALWRVSAEEY</value>
            <value>0</value>
         </instance>
         <instance weight="1.0">
            <value>TPAETTVRLRAYMNTPGLPV</value>
            <value>0</value>
         </instance>
         <instance weight="0.25">
            <value>GIQYLAGLSTLPGNPAIASL</value>
            <value>0</value>
         </instance>
         <instance weight="1.0">
            <value>CGKYLFNWAVRTKLKLTPIA</value>
            <value>0</value>
         </instance>
         <instance weight="0.3333333333333333">
            <value>AYAAQGYKVLVLNPSVAA</value>
            <value>0</value>
         </instance>
         <instance weight="0.25">
            <value>DANLISIDIKNDLYEKTL</value>
            <value>0</value>
         </instance>
         <instance weight="0.25">
            <value>DANLISIDIKNLLYEKTL</value>
            <value>0</value>
         </instance>
         <instance weight="0.25">
            <value>DANLISIDIKNKLYEKTL</value>
            <value>0</value>
         </instance>
         <instance weight="0.25">
            <value>DANLISIDIKNELYEKTL</value>
            <value>0</value>
         </instance>
         <instance weight="1.0">
            <value>LGAIREDNNITLKLD</value>
            <value>0</value>
         </instance>
         <instance weight="0.2">
            <value>NGQIGNDPNRDIL</value>
            <value>0</value>
         </instance>
         <instance weight="0.2">
            <value>NGQIGNDPNRLIL</value>
            <value>0</value>
         </instance>
         <instance weight="0.2">
            <value>NGQIGNDPNRKIL</value>
            <value>0</value>
         </instance>
         <instance weight="0.2">
            <value>NGQIGNDPNREIL</value>
            <value>0</value>
         </instance>
         <instance weight="1.0">
            <value>LFAAFPSFAGLRPTFDTRLM</value>
            <value>0</value>
         </instance>
         <instance weight="1.0">
            <value>ENITSGFLGPLLVLQ</value>
            <value>0</value>
         </instance>
         <instance weight="0.5">
            <value>AGFFLLTRILTIPQS</value>
            <value>0</value>
         </instance>
         <instance weight="0.5">
            <value>LTRILTIPQSLDSWW</value>
            <value>0</value>
         </instance>
         <instance weight="1.0">
            <value>TIPQSLDSWWTSLNF</value>
            <value>0</value>
         </instance>
         <instance weight="1.0">
            <value>LDSWWTSLNFLGGSP</value>
            <value>0</value>
         </instance>
         <instance weight="1.0">
            <value>TSLNFLGGSPVCLGQ</value>
            <value>0</value>
         </instance>
         <instance weight="0.5">
            <value>PICPGYRWMCLRRFI</value>
            <value>0</value>
         </instance>
         <instance weight="0.5">
            <value>YRWMCLRRFIIFLFI</value>
            <value>0</value>
         </instance>
         <instance weight="1.0">
            <value>GMLPVCPLIPGSTTT</value>
            <value>0</value>
         </instance>
         <instance weight="0.5">
            <value>SVRFSWLSLLVPFVQ</value>
            <value>0</value>
         </instance>
         <instance weight="0.5">
            <value>WLSLLVPFVQWFVGL</value>
            <value>0</value>
         </instance>
         <instance weight="1.0">
            <value>VPFVQWFVGLSPTVW</value>
            <value>0</value>
         </instance>
         <instance weight="0.5">
            <value>GPSLYSIVSPFIPLL</value>
            <value>0</value>
         </instance>
         <instance weight="0.5">
            <value>SIVSPFIPLLPIFFC</value>
            <value>0</value>
         </instance>
         <instance weight="1.0">
            <value>RDGVRRPQKRPSCIGCKGT</value>
            <value>0</value>
         </instance>
         <instance weight="1.0">
            <value>RPFFHPVGEADYFEYHQEGGPDGEPD</value>
            <value>0</value>
         </instance>
         <instance weight="1.0">
            <value>DGGRRKKGGWFGKHRGQGGSNP</value>
            <value>0</value>
         </instance>
         <instance weight="1.0">
            <value>NPKFENIAEGLRALLARSHVERTTDE</value>
            <value>0</value>
         </instance>
         <instance weight="0.5">
            <value>KTSLYNLRRGTALAIPQCRLTPLSRL</value>
            <value>0</value>
         </instance>
         <instance weight="0.5">
            <value>PQCRLTPLSRLPFGMAPGPGPQPG</value>
            <value>0</value>
         </instance>
         <instance weight="1.0">
            <value>FAEVLKDAIKDLVMTKPAPTCNIR</value>
            <value>0</value>
         </instance>
         <instance weight="1.0">
            <value>LPPWFPPMVEGAAAEGDDG</value>
            <value>0</value>
         </instance>
         <instance weight="1.0">
            <value>EHDLERGPPGPRRPP</value>
            <value>0</value>
         </instance>
         <instance weight="1.0">
            <value>AILIWMYYHGQRHSDEH</value>
            <value>0</value>
         </instance>
         <instance weight="1.0">
            <value>SGHESDSNSNEGRHHLLVSGAGDGPPL</value>
            <value>0</value>
         </instance>
         <instance weight="1.0">
            <value>HDPLPHSPSDSAGND</value>
            <value>0</value>
         </instance>
         <instance weight="1.0">
            <value>DPHLPTLLLGSSGSGGDDDDPHGPVQLSYYD</value>
            <value>0</value>
         </instance>
         <instance weight="1.0">
            <value>MGSLEMVPMGAGPPSPGGDP</value>
            <value>0</value>
         </instance>
         <instance weight="1.0">
            <value>EDPYWGNGDRHSDYQPLGTQDQSLY</value>
            <value>0</value>
         </instance>
         <instance weight="1.0">
            <value>VSTVVTATGLALSLLL</value>
            <value>0</value>
         </instance>
         <instance weight="1.0">
            <value>GGSILQTNFKSLSSTEF</value>
            <value>0</value>
         </instance>
         <instance weight="0.3333333333333333">
            <value>IIYPGTLWCGHGNKSSGP</value>
            <value>0</value>
         </instance>
         <instance weight="0.3333333333333333">
            <value>GTLWCGHGNKSSGPNELG</value>
            <value>0</value>
         </instance>
         <instance weight="0.3333333333333333">
            <value>CGHGNKSSGPNELGRFKH</value>
            <value>0</value>
         </instance>
         <instance weight="1.0">
            <value>NKSSGPNELGRFKHTDAC</value>
            <value>0</value>
         </instance>
         <instance weight="1.0">
            <value>GPNELGRFKHTDACCRTH</value>
            <value>0</value>
         </instance>
         <instance weight="1.0">
            <value>LGRFKHTDACCRTHDMCP</value>
            <value>0</value>
         </instance>
         <instance weight="1.0">
            <value>KHTDACCRTHDMCPDVMS</value>
            <value>0</value>
         </instance>
         <instance weight="1.0">
            <value>ACCRTHDMCPDVMSAGES</value>
            <value>0</value>
         </instance>
         <instance weight="1.0">
            <value>THDMCPDVMSAGESKHGL</value>
            <value>0</value>
         </instance>
         <instance weight="1.0">
            <value>CPDVMSAGESKHGLTNTA</value>
            <value>0</value>
         </instance>
         <instance weight="1.0">
            <value>MSAGESKHGLTNTASHTR</value>
            <value>0</value>
         </instance>
         <instance weight="1.0">
            <value>ESKHGLTNTASHTRLSCD</value>
            <value>0</value>
         </instance>
         <instance weight="1.0">
            <value>GLTNTASHTRLSCDCDDK</value>
            <value>0</value>
         </instance>
         <instance weight="0.3333333333333333">
            <value>CDCDDKFYDCLKNSADTI</value>
            <value>0</value>
         </instance>
         <instance weight="0.3333333333333333">
            <value>DKFYDCLKNSADTISSYF</value>
            <value>0</value>
         </instance>
         <instance weight="0.3333333333333333">
            <value>DCLKNSADTISSYFVGKM</value>
            <value>0</value>
         </instance>
         <instance weight="1.0">
            <value>NSADTISSYFVGKMYFNL</value>
            <value>0</value>
         </instance>
         <instance weight="0.25">
            <value>TISSYFVGKMYFNLIDTK</value>
            <value>0</value>
         </instance>
         <instance weight="0.14285714285714285">
            <value>NLIDTKCYKLEHPVTGCG</value>
            <value>0</value>
         </instance>
         <instance weight="0.14285714285714285">
            <value>TKCYKLEHPVTGCGERTE</value>
            <value>0</value>
         </instance>
         <instance weight="1.0">
            <value>KLEHPVTGCGERTEGRCL</value>
            <value>0</value>
         </instance>
         <instance weight="1.0">
            <value>PVTGCGERTEGRCLHYTV</value>
            <value>0</value>
         </instance>
         <instance weight="1.0">
            <value>CGERTEGRCLHYTVDKSK</value>
            <value>0</value>
         </instance>
         <instance weight="1.0">
            <value>TEGRCLHYTVDKSKPKVY</value>
            <value>0</value>
         </instance>
         <instance weight="1.0">
            <value>CLHYTVDKSKPKVYQWFD</value>
            <value>0</value>
         </instance>
         <instance weight="1.0">
            <value>TVDKSKPKVYQWFDLRKY</value>
            <value>0</value>
         </instance>
         <instance weight="0.25">
            <value>VGKMYFNLIDTKC</value>
            <value>0</value>
         </instance>
         <instance weight="0.25">
            <value>GKMYFNLIDTKCY</value>
            <value>0</value>
         </instance>
         <instance weight="0.14285714285714285">
            <value>KMYFNLIDTKCYK</value>
            <value>0</value>
         </instance>
         <instance weight="0.14285714285714285">
            <value>MYFNLIDTKCYKL</value>
            <value>0</value>
         </instance>
         <instance weight="0.14285714285714285">
            <value>YFNLIDTKCYKLE</value>
            <value>0</value>
         </instance>
         <instance weight="0.14285714285714285">
            <value>FNLIDTKCYKLEH</value>
            <value>0</value>
         </instance>
         <instance weight="0.14285714285714285">
            <value>NLIDTKCYKLEHP</value>
            <value>0</value>
         </instance>
         <instance weight="1.0">
            <value>LIDTKCYKLEHPV</value>
            <value>0</value>
         </instance>
         <instance weight="0.25">
            <value>KMYFNLIDTKAYK</value>
            <value>0</value>
         </instance>
         <instance weight="1.0">
            <value>ISKISGEWYSIFLASD</value>
            <value>0</value>
         </instance>
         <instance weight="0.5">
            <value>EKIEENGSMRVFVDVI</value>
            <value>0</value>
         </instance>
         <instance weight="0.5">
            <value>ENGSMRVFVDVIRALD</value>
            <value>0</value>
         </instance>
         <instance weight="1.0">
            <value>FENDEHIILYLVNFDK</value>
            <value>0</value>
         </instance>
         <instance weight="1.0">
            <value>DRPFQLFEFYAREPDV</value>
            <value>0</value>
         </instance>
         <instance weight="1.0">
            <value>SPEIKEEFVKIVQKRG</value>
            <value>0</value>
         </instance>
         <instance weight="0.25">
            <value>EFVKIVQKRGIVKENI</value>
            <value>0</value>
         </instance>
         <instance weight="0.25">
            <value>VKIVQKRGIVKENIID</value>
            <value>0</value>
         </instance>
         <instance weight="0.25">
            <value>IVQKRGIVKENIIDLT</value>
            <value>0</value>
         </instance>
         <instance weight="0.25">
            <value>QKRGIVKENIIDLTKI</value>
            <value>0</value>
         </instance>
         <instance weight="1.0">
            <value>RGIVKENIIDLTKIDR</value>
            <value>0</value>
         </instance>
         <instance weight="1.0">
            <value>KENIIDLTKIDRCFQL</value>
            <value>0</value>
         </instance>
         <instance weight="1.0">
            <value>IDLTKIDRCFQLRGNG</value>
            <value>0</value>
         </instance>
         <instance weight="1.0">
            <value>DKFKIFEAAFSES</value>
            <value>0</value>
         </instance>
         <instance weight="1.0">
            <value>DAFVTALTEALRV</value>
            <value>0</value>
         </instance>
         <instance weight="0.5">
            <value>VKYAVFEAALTKA</value>
            <value>0</value>
         </instance>
         <instance weight="0.5">
            <value>AVFEAALTKAITA</value>
            <value>0</value>
         </instance>
         <instance weight="0.3333333333333333">
            <value>PKYVKQNTLKLAT</value>
            <value>0</value>
         </instance>
         <instance weight="0.5">
            <value>GKWYLKAMTADQEVPE</value>
            <value>0</value>
         </instance>
         <instance weight="0.5">
            <value>LKAMTADQEVPEKPDS</value>
            <value>0</value>
         </instance>
         <instance weight="1.0">
            <value>DQEVPEKPDSVTPMIL</value>
            <value>0</value>
         </instance>
         <instance weight="1.0">
            <value>DSVTPMILKAQKGGNL</value>
            <value>0</value>
         </instance>
         <instance weight="0.5">
            <value>GGNLEAKITMLTNGQC</value>
            <value>0</value>
         </instance>
         <instance weight="0.5">
            <value>EAKITMLTNGQCQNIT</value>
            <value>0</value>
         </instance>
         <instance weight="0.5">
            <value>QNITVVLHKTSEPGKY</value>
            <value>0</value>
         </instance>
         <instance weight="0.5">
            <value>ITVVLHKTSEPGKYTA</value>
            <value>0</value>
         </instance>
         <instance weight="0.5">
            <value>PGKYTAYEGQRVVFIQ</value>
            <value>0</value>
         </instance>
         <instance weight="0.5">
            <value>TAYEGQRVVFIQPSPV</value>
            <value>0</value>
         </instance>
         <instance weight="1.0">
            <value>GQRVVFIQPSPVRDHY</value>
            <value>0</value>
         </instance>
         <instance weight="0.5">
            <value>PSPVRDHYILYCEGEL</value>
            <value>0</value>
         </instance>
         <instance weight="0.5">
            <value>RDHYILYCEGELHGRQ</value>
            <value>0</value>
         </instance>
         <instance weight="0.5">
            <value>RQIRMAKLLGRDPEQS</value>
            <value>0</value>
         </instance>
         <instance weight="0.5">
            <value>MAKLLGRDPEQSQEAL</value>
            <value>0</value>
         </instance>
         <instance weight="0.3333333333333333">
            <value>QEALEDFREFSRAKGL</value>
            <value>0</value>
         </instance>
         <instance weight="0.3333333333333333">
            <value>EDFREFSRAKGLNQEI</value>
            <value>0</value>
         </instance>
         <instance weight="0.3333333333333333">
            <value>FREFSRAKGLNQEILE</value>
            <value>0</value>
         </instance>
         <instance weight="0.3333333333333333">
            <value>AKGLNQEILELAQSET</value>
            <value>0</value>
         </instance>
         <instance weight="0.3333333333333333">
            <value>NQEILELAQSETCSPG</value>
            <value>0</value>
         </instance>
         <instance weight="0.3333333333333333">
            <value>EILELAQSETCSPGGQ</value>
            <value>0</value>
         </instance>
         <instance weight="1.0">
            <value>TPALGKDTVAVSGKWY</value>
            <value>0</value>
         </instance>
         <instance weight="1.0">
            <value>IDQHVKLACSLPHGRL</value>
            <value>0</value>
         </instance>
         <instance weight="1.0">
            <value>VNPIEGEPYVQGQLD</value>
            <value>0</value>
         </instance>
         <instance weight="1.0">
            <value>KTYKNVYIDTYHN</value>
            <value>0</value>
         </instance>
         <instance weight="0.5">
            <value>LIAIHTLAIRYANRT</value>
            <value>0</value>
         </instance>
         <instance weight="0.5">
            <value>QTLIAIHTLAIRYAN</value>
            <value>0</value>
         </instance>
      </instances>
	</body>
</dataset>
