# Supplementary material for: On Evaluating MHC-II Binding Peptide Prediction Methods
Source: PLoS One. 2008 Sep 24;3(9):e3268. doi: 10.1371/journal.pone.0003268 (PMC2533399; doi:10.1371/journal.pone.0003268)
Supplement: Dataset S3 — Datasets derived from IEDB database (0.26 MB ZIP) [file pone.0003268.s004.zip › IEDB/WUPDS/HLA-DRB1-0401.xrff]

<?xml version="1.0" encoding="utf-8"?>

<!DOCTYPE dataset
[
   <!ELEMENT dataset (header,body)>
   <!ATTLIST dataset name CDATA #REQUIRED>
   <!ATTLIST dataset version CDATA "3.5.4">

   <!ELEMENT header (notes?,attributes)>
   <!ELEMENT body (instances)>
   <!ELEMENT notes ANY>

   <!ELEMENT attributes (attribute+)>
   <!ELEMENT attribute (labels?,metadata?,attributes?)>
   <!ATTLIST attribute name CDATA #REQUIRED>
   <!ATTLIST attribute type (numeric|date|nominal|string|relational) #REQUIRED>
   <!ATTLIST attribute format CDATA #IMPLIED>
   <!ATTLIST attribute class (yes|no) "no">
   <!ELEMENT labels (label*)>
   <!ELEMENT label ANY>
   <!ELEMENT metadata (property*)>
   <!ELEMENT property ANY>
   <!ATTLIST property name CDATA #REQUIRED>

   <!ELEMENT instances (instance*)>
   <!ELEMENT instance (value*)>
   <!ATTLIST instance type (normal|sparse) "normal">
   <!ATTLIST instance weight CDATA #IMPLIED>
   <!ELEMENT value (#PCDATA|instances)*>
   <!ATTLIST value index CDATA #IMPLIED>
   <!ATTLIST value missing (yes|no) "no">
]
>
<dataset name="HLA-DRB1-0401" version="3.5.3">
   <header>
     <attributes>
        <attribute name="Seq" type="string"/>
        <attribute class="yes" name="class" type="nominal">
           <labels>
              <label>0</label>
              <label>1</label>
           </labels>
        </attribute>
     </attributes>
   </header>

   <body>
      <instances>
         <instance weight="0.3333333333333333">
            <value>PHHTALRQAILCWGELMTLA</value>
            <value>1</value>
         </instance>
         <instance weight="0.25">
            <value>AGFFLLTRILTIPQS</value>
            <value>1</value>
         </instance>
         <instance weight="1.0">
            <value>LVPFVQWFVGLSPTV</value>
            <value>1</value>
         </instance>
         <instance weight="1.0">
            <value>ESRLVVDFSQFSRGN</value>
            <value>1</value>
         </instance>
         <instance weight="1.0">
            <value>LQSLTNLLSSNLSWL</value>
            <value>1</value>
         </instance>
         <instance weight="1.0">
            <value>SSNLSWLSLDVSAAF</value>
            <value>1</value>
         </instance>
         <instance weight="1.0">
            <value>LHLYSHPIILGFRKI</value>
            <value>1</value>
         </instance>
         <instance weight="1.0">
            <value>KQCFRKLPVNRPIDW</value>
            <value>1</value>
         </instance>
         <instance weight="1.0">
            <value>KQAFTFSPTYKAFLC</value>
            <value>1</value>
         </instance>
         <instance weight="0.5">
            <value>LCQVFADATPTGWGL</value>
            <value>1</value>
         </instance>
         <instance weight="1.0">
            <value>QYMRADQAAGGLR</value>
            <value>1</value>
         </instance>
         <instance weight="0.3333333333333333">
            <value>APYHFDLSGHAFGSMAKKGE</value>
            <value>1</value>
         </instance>
         <instance weight="1.0">
            <value>DALESIMTTKSVSFR</value>
            <value>1</value>
         </instance>
         <instance weight="0.25">
            <value>DIEKKIAKMEKASSVFNVVNS</value>
            <value>1</value>
         </instance>
         <instance weight="1.0">
            <value>EFVVEFDLPGIKA</value>
            <value>1</value>
         </instance>
         <instance weight="0.3333333333333333">
            <value>PHHTALRQAILCWGELMTLA</value>
            <value>1</value>
         </instance>
         <instance weight="0.0625">
            <value>PKYVKQNTLKLAT</value>
            <value>1</value>
         </instance>
         <instance weight="0.5">
            <value>AVPVYIYFNTWTTCQSIAFP</value>
            <value>1</value>
         </instance>
         <instance weight="1.0">
            <value>FYYTTGAVRQIFGDYKTTICG</value>
            <value>1</value>
         </instance>
         <instance weight="1.0">
            <value>QKGRGSRGQHQAHSLERVCH</value>
            <value>1</value>
         </instance>
         <instance weight="0.5">
            <value>WTTCQSIAFPSKTSASIGSL</value>
            <value>1</value>
         </instance>
         <instance weight="0.0625">
            <value>PKFVKQNTLKLAT</value>
            <value>1</value>
         </instance>
         <instance weight="0.0625">
            <value>PKYVKQNTLKLAT</value>
            <value>1</value>
         </instance>
         <instance weight="0.16666666666666666">
            <value>KPVSQMRMATPLLMRPM</value>
            <value>1</value>
         </instance>
         <instance weight="0.16666666666666666">
            <value>LPKPPKPVSKMRMATPLLMGALPM</value>
            <value>1</value>
         </instance>
         <instance weight="0.25">
            <value>DIEKKIAKMEKASSVFNVVNS</value>
            <value>1</value>
         </instance>
         <instance weight="0.16666666666666666">
            <value>LPKPPKPVSKMRMATPLLMGALPM</value>
            <value>1</value>
         </instance>
         <instance weight="0.3333333333333333">
            <value>PHHTALRQAILCWGELMTLA</value>
            <value>1</value>
         </instance>
         <instance weight="0.0625">
            <value>PKYVKQNTLKLAT</value>
            <value>1</value>
         </instance>
         <instance weight="0.14285714285714285">
            <value>QNFLLSNAPLGPQFP</value>
            <value>1</value>
         </instance>
         <instance weight="0.14285714285714285">
            <value>QNIFLSNAPLGPQFP</value>
            <value>1</value>
         </instance>
         <instance weight="0.14285714285714285">
            <value>QNILLSNAPLGPQFP</value>
            <value>1</value>
         </instance>
         <instance weight="0.14285714285714285">
            <value>QNILLSNAQLGPQFP</value>
            <value>1</value>
         </instance>
         <instance weight="0.14285714285714285">
            <value>QNILLSNAVLGPQFP</value>
            <value>1</value>
         </instance>
         <instance weight="0.14285714285714285">
            <value>QNILLSNVPLGPQFP</value>
            <value>1</value>
         </instance>
         <instance weight="0.14285714285714285">
            <value>QNIVLSNAPLGPQFP</value>
            <value>1</value>
         </instance>
         <instance weight="0.5">
            <value>SYLQDSDPDSFQD</value>
            <value>1</value>
         </instance>
         <instance weight="0.5">
            <value>YSYLQDSDPDSFQD</value>
            <value>1</value>
         </instance>
         <instance weight="0.14285714285714285">
            <value>GYKVLVLNPSVAAT</value>
            <value>1</value>
         </instance>
         <instance weight="0.14285714285714285">
            <value>AAYAAQGYKVLVLNPSVAAT</value>
            <value>1</value>
         </instance>
         <instance weight="0.14285714285714285">
            <value>GYKVLVLNPSVAATLGFGAY</value>
            <value>1</value>
         </instance>
         <instance weight="0.5">
            <value>GLAYKFVVPGAATPY</value>
            <value>1</value>
         </instance>
         <instance weight="0.3333333333333333">
            <value>HNWVNHAVPLAMKLI</value>
            <value>1</value>
         </instance>
         <instance weight="1.0">
            <value>IPQEWKPAITVKVLPA</value>
            <value>1</value>
         </instance>
         <instance weight="0.5">
            <value>KSKYKLATSVLAGLL</value>
            <value>1</value>
         </instance>
         <instance weight="1.0">
            <value>LTSQFFLPALPVFTWL</value>
            <value>1</value>
         </instance>
         <instance weight="1.0">
            <value>QEIDPLSYNYIPVNSN</value>
            <value>1</value>
         </instance>
         <instance weight="1.0">
            <value>RVYQEPQVSPPQRAET</value>
            <value>1</value>
         </instance>
         <instance weight="1.0">
            <value>SSIIFGAFPSLHSGCC</value>
            <value>1</value>
         </instance>
         <instance weight="0.25">
            <value>SSVFNVVNSSIGLIM</value>
            <value>1</value>
         </instance>
         <instance weight="1.0">
            <value>THHYFVDLIGGAMLSL</value>
            <value>1</value>
         </instance>
         <instance weight="1.0">
            <value>VVFPASFFIKLPIILA</value>
            <value>1</value>
         </instance>
         <instance weight="0.16666666666666666">
            <value>LPKPPKPVSKMRMATPLLMQALPM</value>
            <value>1</value>
         </instance>
         <instance weight="1.0">
            <value>GEGAVQWMNRLIAFASRGNHV</value>
            <value>1</value>
         </instance>
         <instance weight="0.14285714285714285">
            <value>GYKVLVLNPSVAATLGFGAY</value>
            <value>1</value>
         </instance>
         <instance weight="0.2">
            <value>NFISGIQYLAGLSTLPGNPA</value>
            <value>1</value>
         </instance>
         <instance weight="0.5">
            <value>GLAYKFVVPGAATPY</value>
            <value>1</value>
         </instance>
         <instance weight="0.3333333333333333">
            <value>HNWVNHAVPLAMKLI</value>
            <value>1</value>
         </instance>
         <instance weight="0.5">
            <value>KSKYKLATSVLAGLL</value>
            <value>1</value>
         </instance>
         <instance weight="1.0">
            <value>MNYYGKQENWYSLKK</value>
            <value>1</value>
         </instance>
         <instance weight="0.3333333333333333">
            <value>RHNWVNHAVPLAMKLI</value>
            <value>1</value>
         </instance>
         <instance weight="0.25">
            <value>SSVFNVVNSSIGLIM</value>
            <value>1</value>
         </instance>
         <instance weight="0.5">
            <value>EKVYLAWVPAHKGIG</value>
            <value>1</value>
         </instance>
         <instance weight="1.0">
            <value>FRKYTAFTIPSINNE</value>
            <value>1</value>
         </instance>
         <instance weight="1.0">
            <value>HSNWRAMASDFNLPP</value>
            <value>1</value>
         </instance>
         <instance weight="0.5">
            <value>KVYLAWVPAHKGIGG</value>
            <value>1</value>
         </instance>
         <instance weight="1.0">
            <value>QGQMVHQAISPRTLN</value>
            <value>1</value>
         </instance>
         <instance weight="1.0">
            <value>QKQITKIQNFRVYYR</value>
            <value>1</value>
         </instance>
         <instance weight="1.0">
            <value>WEFVNTPPLVKLWYQ</value>
            <value>1</value>
         </instance>
         <instance weight="1.0">
            <value>ALHIYMDGTMSQVQGSA</value>
            <value>1</value>
         </instance>
         <instance weight="1.0">
            <value>IYRRRLMKQDFSVPQLPHS</value>
            <value>1</value>
         </instance>
         <instance weight="1.0">
            <value>MTPAEVSIVVLSGTTAAQVTTT</value>
            <value>1</value>
         </instance>
         <instance weight="1.0">
            <value>WNRQLYPEWTEAQRLD</value>
            <value>1</value>
         </instance>
         <instance weight="0.3333333333333333">
            <value>APYHFDLSGHAFGSMAKKGE</value>
            <value>1</value>
         </instance>
         <instance weight="0.3333333333333333">
            <value>APYHFDLSGHAFGSMAKKGE</value>
            <value>1</value>
         </instance>
         <instance weight="1.0">
            <value>EPRAPWIEQEGPEYW</value>
            <value>1</value>
         </instance>
         <instance weight="0.5">
            <value>FESTGNLIAPEYGFKISY</value>
            <value>1</value>
         </instance>
         <instance weight="0.5">
            <value>FESTGNLIAPEYGFKISY</value>
            <value>1</value>
         </instance>
         <instance weight="0.5">
            <value>GVTYEIDLTNKN</value>
            <value>1</value>
         </instance>
         <instance weight="0.5">
            <value>GVTYEIDLTNKN</value>
            <value>1</value>
         </instance>
         <instance weight="0.16666666666666666">
            <value>KPVSKMRMATPLLMQALP</value>
            <value>1</value>
         </instance>
         <instance weight="0.16666666666666666">
            <value>KPVSKMRMATPLLMQALP</value>
            <value>1</value>
         </instance>
         <instance weight="0.5">
            <value>LCQVFADATPTGWGL</value>
            <value>1</value>
         </instance>
         <instance weight="0.5">
            <value>LLDILDTAGLEEYSAMRD</value>
            <value>1</value>
         </instance>
         <instance weight="0.5">
            <value>LLDILDTAGLEEYSAMRD</value>
            <value>1</value>
         </instance>
         <instance weight="0.5">
            <value>PPLYATGRLSQAQLMPSPPM</value>
            <value>1</value>
         </instance>
         <instance weight="0.5">
            <value>PPLYATGRLSQAQLMPSPPM</value>
            <value>1</value>
         </instance>
         <instance weight="0.3333333333333333">
            <value>SQDLELSWNLNGLQADLSS</value>
            <value>1</value>
         </instance>
         <instance weight="0.3333333333333333">
            <value>SQDLELSWNLNGLQADLSS</value>
            <value>1</value>
         </instance>
         <instance weight="0.3333333333333333">
            <value>SQDLELSWNLNGLQAY</value>
            <value>1</value>
         </instance>
         <instance weight="0.5">
            <value>YARFQRQTTLKAAA</value>
            <value>1</value>
         </instance>
         <instance weight="0.5">
            <value>YARFQRQTTLKAAA</value>
            <value>1</value>
         </instance>
         <instance weight="0.3333333333333333">
            <value>YARFQSQTTLKQKT</value>
            <value>1</value>
         </instance>
         <instance weight="0.3333333333333333">
            <value>YARFQSQTTLKQKT</value>
            <value>1</value>
         </instance>
         <instance weight="0.3333333333333333">
            <value>YARFQSQTTLKQKT</value>
            <value>1</value>
         </instance>
         <instance weight="0.125">
            <value>LNKIVRMYSPTSI</value>
            <value>1</value>
         </instance>
         <instance weight="0.125">
            <value>NKIVRMYSPTSIL</value>
            <value>1</value>
         </instance>
         <instance weight="1.0">
            <value>PEVIPMFSALSEG</value>
            <value>1</value>
         </instance>
         <instance weight="1.0">
            <value>PKISFEPIPIHYCAPAGFAI</value>
            <value>1</value>
         </instance>
         <instance weight="1.0">
            <value>ESEFQAALSRKVAKL</value>
            <value>1</value>
         </instance>
         <instance weight="1.0">
            <value>ENEYATGAVRPFQAA</value>
            <value>1</value>
         </instance>
         <instance weight="1.0">
            <value>FIHFFTWGTMFVPKY</value>
            <value>1</value>
         </instance>
         <instance weight="0.5">
            <value>FKKLKNHVLFLQMMN</value>
            <value>1</value>
         </instance>
         <instance weight="1.0">
            <value>GVIYIMIISKKMMRK</value>
            <value>1</value>
         </instance>
         <instance weight="0.3333333333333333">
            <value>HFFLFLLYILFLVKM</value>
            <value>1</value>
         </instance>
         <instance weight="1.0">
            <value>HFNMLKNKMQSSFFM</value>
            <value>1</value>
         </instance>
         <instance weight="0.3333333333333333">
            <value>ILFLVKMNALRRLPV</value>
            <value>1</value>
         </instance>
         <instance weight="1.0">
            <value>KCLVISQVSNSDSYK</value>
            <value>1</value>
         </instance>
         <instance weight="0.5">
            <value>KKNIIALLIIPPKIH</value>
            <value>1</value>
         </instance>
         <instance weight="0.5">
            <value>KNHVLFLQMMNVNLQ</value>
            <value>1</value>
         </instance>
         <instance weight="1.0">
            <value>KSKFNILSSPLFNNF</value>
            <value>1</value>
         </instance>
         <instance weight="0.5">
            <value>LCNFKKNIIALLIIP</value>
            <value>1</value>
         </instance>
         <instance weight="0.3333333333333333">
            <value>LFLLYILFLVKMNAL</value>
            <value>1</value>
         </instance>
         <instance weight="1.0">
            <value>LKELIKVGLPSFENL</value>
            <value>1</value>
         </instance>
         <instance weight="1.0">
            <value>LLKIWKNYMKIMNHL</value>
            <value>1</value>
         </instance>
         <instance weight="0.5">
            <value>MIMIKFMGVIYIMII</value>
            <value>1</value>
         </instance>
         <instance weight="1.0">
            <value>MNALRRLPVICSFLV</value>
            <value>1</value>
         </instance>
         <instance weight="1.0">
            <value>MTLYQIQVMKRNQKQ</value>
            <value>1</value>
         </instance>
         <instance weight="0.5">
            <value>PATYGIIVPVLTSLF</value>
            <value>1</value>
         </instance>
         <instance weight="1.0">
            <value>QKILIKIPVTKNIIT</value>
            <value>1</value>
         </instance>
         <instance weight="1.0">
            <value>QKKYIYNLIMNTQNK</value>
            <value>1</value>
         </instance>
         <instance weight="1.0">
            <value>QKQLLTNHLINTPKI</value>
            <value>1</value>
         </instance>
         <instance weight="0.5">
            <value>QKQVQMMIMIKFMGV</value>
            <value>1</value>
         </instance>
         <instance weight="1.0">
            <value>SAFLESQSMNKIGDD</value>
            <value>1</value>
         </instance>
         <instance weight="1.0">
            <value>SMEYKKDFLITARKP</value>
            <value>1</value>
         </instance>
         <instance weight="1.0">
            <value>VLFLQMMNVNLQKQL</value>
            <value>1</value>
         </instance>
         <instance weight="0.5">
            <value>YGIIVPVLTSLFNKV</value>
            <value>1</value>
         </instance>
         <instance weight="1.0">
            <value>YILLKKILSSRFNQM</value>
            <value>1</value>
         </instance>
         <instance weight="0.5">
            <value>KPGQPPRLLIYDASNRATGIPA</value>
            <value>1</value>
         </instance>
         <instance weight="1.0">
            <value>MHHWLLFEMSRHSLE</value>
            <value>1</value>
         </instance>
         <instance weight="0.5">
            <value>DTQFVRFDSDAASQR</value>
            <value>1</value>
         </instance>
         <instance weight="0.5">
            <value>VDDTQFVRFDSDAASQRME</value>
            <value>1</value>
         </instance>
         <instance weight="0.5">
            <value>HDYNFVKAINAIQKSW</value>
            <value>1</value>
         </instance>
         <instance weight="0.5">
            <value>HDYNFVKAINAIQKSWT</value>
            <value>1</value>
         </instance>
         <instance weight="0.5">
            <value>GRLLRGHNQFAYDGK</value>
            <value>1</value>
         </instance>
         <instance weight="0.5">
            <value>GPDGRLLRGHNQFAYDGK</value>
            <value>1</value>
         </instance>
         <instance weight="0.5">
            <value>LIYDASNRAT</value>
            <value>1</value>
         </instance>
         <instance weight="1.0">
            <value>EYLNKIQNSLSTEWSPCSVT</value>
            <value>1</value>
         </instance>
         <instance weight="0.0625">
            <value>PKYVKQNTLKLAT</value>
            <value>1</value>
         </instance>
         <instance weight="0.0625">
            <value>PKSVKQNTLKLAT</value>
            <value>1</value>
         </instance>
         <instance weight="0.0625">
            <value>PKYVKQNTLKLAT</value>
            <value>1</value>
         </instance>
         <instance weight="0.0625">
            <value>AKYVKQNTLKLAT</value>
            <value>1</value>
         </instance>
         <instance weight="0.0625">
            <value>PAYVKQNTLKLAT</value>
            <value>1</value>
         </instance>
         <instance weight="0.0625">
            <value>PKYAKQNTLKLAT</value>
            <value>1</value>
         </instance>
         <instance weight="0.0625">
            <value>PKYVKANTLKLAT</value>
            <value>1</value>
         </instance>
         <instance weight="0.0625">
            <value>PKYVKQATLKLAT</value>
            <value>1</value>
         </instance>
         <instance weight="0.0625">
            <value>PKYVKQNALKLAT</value>
            <value>1</value>
         </instance>
         <instance weight="0.0625">
            <value>PKYVKQNTAKLAT</value>
            <value>1</value>
         </instance>
         <instance weight="0.0625">
            <value>PKYVKQNTLKAAT</value>
            <value>1</value>
         </instance>
         <instance weight="0.0625">
            <value>PKYVKQNTLKLAA</value>
            <value>1</value>
         </instance>
         <instance weight="1.0">
            <value>ISKYAGINILNVYSP</value>
            <value>1</value>
         </instance>
         <instance weight="1.0">
            <value>IYGLPWMTTQTSALS</value>
            <value>1</value>
         </instance>
         <instance weight="1.0">
            <value>PKGFYASPSVKTSLV</value>
            <value>1</value>
         </instance>
         <instance weight="1.0">
            <value>DNIFIPSVITKSGKK</value>
            <value>1</value>
         </instance>
         <instance weight="1.0">
            <value>IHVLTTPGLNHAFSS</value>
            <value>1</value>
         </instance>
         <instance weight="1.0">
            <value>ILLLDYMTSTNTNNS</value>
            <value>1</value>
         </instance>
         <instance weight="1.0">
            <value>NSLLFIPDIKLAIDN</value>
            <value>1</value>
         </instance>
         <instance weight="1.0">
            <value>RQLIKTDISMSMPKF</value>
            <value>1</value>
         </instance>
         <instance weight="1.0">
            <value>TPRYIPSTSISSSNI</value>
            <value>1</value>
         </instance>
         <instance weight="1.0">
            <value>VLTIKAPNVISSKIS</value>
            <value>1</value>
         </instance>
         <instance weight="1.0">
            <value>PSVFINPISHTSYCY</value>
            <value>1</value>
         </instance>
         <instance weight="1.0">
            <value>LKAYFTAKINEMVDE</value>
            <value>1</value>
         </instance>
         <instance weight="0.5">
            <value>SGEIIRAATTSPARE</value>
            <value>1</value>
         </instance>
         <instance weight="0.5">
            <value>GEIIRAATTSPAREN</value>
            <value>1</value>
         </instance>
         <instance weight="1.0">
            <value>PKIFFRPTTITANVS</value>
            <value>1</value>
         </instance>
         <instance weight="1.0">
            <value>FFIVVATAAVCLLFI</value>
            <value>1</value>
         </instance>
         <instance weight="1.0">
            <value>ENMLRSMPVKGKRKD</value>
            <value>1</value>
         </instance>
         <instance weight="1.0">
            <value>PGVMYAFTTPLISFF</value>
            <value>1</value>
         </instance>
         <instance weight="0.5">
            <value>ASRELERFAVNPGLL</value>
            <value>1</value>
         </instance>
         <instance weight="0.3333333333333333">
            <value>SLYNTVATLYCVHQRIEV</value>
            <value>1</value>
         </instance>
         <instance weight="0.125">
            <value>WIILGLNKIVRMYSPTSI</value>
            <value>1</value>
         </instance>
         <instance weight="0.14285714285714285">
            <value>YVDRFYKTLRAEQASQEV</value>
            <value>1</value>
         </instance>
         <instance weight="0.5">
            <value>RQANFLGKIWPSHKGR</value>
            <value>1</value>
         </instance>
         <instance weight="0.125">
            <value>NKIVRMYSPTSI</value>
            <value>1</value>
         </instance>
         <instance weight="0.14285714285714285">
            <value>FYKTLRAEQASQE</value>
            <value>1</value>
         </instance>
         <instance weight="0.14285714285714285">
            <value>FYKTLRAEQASQ</value>
            <value>1</value>
         </instance>
         <instance weight="0.5">
            <value>QYENLKYTVIITVHT</value>
            <value>1</value>
         </instance>
         <instance weight="0.5">
            <value>KYTVIITVHTGDQHQ</value>
            <value>1</value>
         </instance>
         <instance weight="1.0">
            <value>ITVHTGDQHQVGNET</value>
            <value>1</value>
         </instance>
         <instance weight="0.5">
            <value>KENIKYEVAIFVHGP</value>
            <value>1</value>
         </instance>
         <instance weight="0.5">
            <value>YEVAIFVHGPTTVES</value>
            <value>1</value>
         </instance>
         <instance weight="0.5">
            <value>GLDFNEMILLTMKNK</value>
            <value>1</value>
         </instance>
         <instance weight="0.5">
            <value>EMILLTMKNKAWMVH</value>
            <value>1</value>
         </instance>
         <instance weight="1.0">
            <value>TMKNKAWMVHRQWFF</value>
            <value>1</value>
         </instance>
         <instance weight="1.0">
            <value>NAYYVMTVGTKTFLV</value>
            <value>1</value>
         </instance>
         <instance weight="1.0">
            <value>SFSCIAIGIITLYLG</value>
            <value>1</value>
         </instance>
         <instance weight="0.3333333333333333">
            <value>DRSIALTFLAVGGVL</value>
            <value>1</value>
         </instance>
         <instance weight="1.0">
            <value>AVGGVLLFLSVNVHA</value>
            <value>1</value>
         </instance>
         <instance weight="1.0">
            <value>ANKIVYTVKVEPHTG</value>
            <value>1</value>
         </instance>
         <instance weight="0.5">
            <value>PTIDVKMMNMEAANL</value>
            <value>1</value>
         </instance>
         <instance weight="0.5">
            <value>KMMNMEAANLAEVRS</value>
            <value>1</value>
         </instance>
         <instance weight="1.0">
            <value>EAANLAEVRSYCYLA</value>
            <value>1</value>
         </instance>
         <instance weight="1.0">
            <value>AEVRSYCYLATVSDL</value>
            <value>1</value>
         </instance>
         <instance weight="1.0">
            <value>YCYLATVSDLSTKAA</value>
            <value>1</value>
         </instance>
         <instance weight="0.5">
            <value>WNRKELLVTFKNAHA</value>
            <value>1</value>
         </instance>
         <instance weight="0.5">
            <value>LLVTFKNAHAKKPEV</value>
            <value>1</value>
         </instance>
         <instance weight="1.0">
            <value>TFKNAHAKKPEVVVL</value>
            <value>1</value>
         </instance>
         <instance weight="0.5">
            <value>SLGKMVHQIFGSAYT</value>
            <value>1</value>
         </instance>
         <instance weight="0.5">
            <value>VHQIFGSAYTALFSG</value>
            <value>1</value>
         </instance>
         <instance weight="0.5">
            <value>ALFSGVSWVMKIGIG</value>
            <value>1</value>
         </instance>
         <instance weight="0.5">
            <value>VSWVMKIGIGVLLTW</value>
            <value>1</value>
         </instance>
         <instance weight="1.0">
            <value>GALLLWMGINARDRS</value>
            <value>1</value>
         </instance>
         <instance weight="0.3333333333333333">
            <value>WMGINARDRSIALTF</value>
            <value>1</value>
         </instance>
         <instance weight="0.3333333333333333">
            <value>ARDRSIALTFLAVGG</value>
            <value>1</value>
         </instance>
         <instance weight="1.0">
            <value>LGALTGTYVYNHLTPLRDWA</value>
            <value>1</value>
         </instance>
         <instance weight="1.0">
            <value>TDATSILGIGTVLDQAETAG</value>
            <value>1</value>
         </instance>
         <instance weight="0.2">
            <value>GIQYLAGLSTLPGNPAIASL</value>
            <value>1</value>
         </instance>
         <instance weight="0.2">
            <value>LAGLSTLPGNPAIASL</value>
            <value>1</value>
         </instance>
         <instance weight="1.0">
            <value>SMSYSWTGALVTPCAAEEQK</value>
            <value>1</value>
         </instance>
         <instance weight="1.0">
            <value>VYYLTRDPTTPLARAAWETA</value>
            <value>1</value>
         </instance>
         <instance weight="0.5">
            <value>KYLFNWAVRTKLKLTPIA</value>
            <value>1</value>
         </instance>
         <instance weight="0.5">
            <value>ASRELERFALNPSLL</value>
            <value>1</value>
         </instance>
         <instance weight="1.0">
            <value>ERFALNPSLLETTEGCQQI</value>
            <value>1</value>
         </instance>
         <instance weight="0.3333333333333333">
            <value>SLYNTVATLYCVHQRIDV</value>
            <value>1</value>
         </instance>
         <instance weight="0.14285714285714285">
            <value>YVDRFFKTLRAEQATQEV</value>
            <value>1</value>
         </instance>
         <instance weight="0.5">
            <value>RQANFLGKIWPSSKGR</value>
            <value>1</value>
         </instance>
         <instance weight="1.0">
            <value>ERFALNPGLLETSEGCK</value>
            <value>1</value>
         </instance>
         <instance weight="0.3333333333333333">
            <value>SLYNTVATLYCVHAGIEV</value>
            <value>1</value>
         </instance>
         <instance weight="0.125">
            <value>WIILGLNKIVRMYSPVSI</value>
            <value>1</value>
         </instance>
         <instance weight="0.14285714285714285">
            <value>YVDRFFKTLRAEQATQDV</value>
            <value>1</value>
         </instance>
         <instance weight="0.125">
            <value>PVGEIYKRWIILGLNKIV</value>
            <value>1</value>
         </instance>
         <instance weight="1.0">
            <value>GRPGNFLQSRPEPTA</value>
            <value>1</value>
         </instance>
         <instance weight="1.0">
            <value>YKAAVDLSHFLKEKGGL</value>
            <value>1</value>
         </instance>
         <instance weight="0.14285714285714285">
            <value>RFYKTLRAEQASQ</value>
            <value>1</value>
         </instance>
         <instance weight="0.5">
            <value>EEREVLMWKFDSALARKH</value>
            <value>1</value>
         </instance>
         <instance weight="0.125">
            <value>NKIVRMYSPISI</value>
            <value>1</value>
         </instance>
         <instance weight="0.125">
            <value>WIILGLNKIVRMYSPISI</value>
            <value>1</value>
         </instance>
         <instance weight="0.14285714285714285">
            <value>YVDRFFKTLRAEQASQDV</value>
            <value>1</value>
         </instance>
         <instance weight="1.0">
            <value>PEREVLVWKFDSRLAFHH</value>
            <value>1</value>
         </instance>
         <instance weight="0.5">
            <value>EHREVLQWKFDSQLARRH</value>
            <value>1</value>
         </instance>
         <instance weight="0.14285714285714285">
            <value>PAAYAAQGYKVLVLNPSVAA</value>
            <value>1</value>
         </instance>
         <instance weight="1.0">
            <value>PTPLLYRLGAVQNEITLTHP</value>
            <value>1</value>
         </instance>
         <instance weight="1.0">
            <value>PAEILRKSRRFAQALPVWAR</value>
            <value>1</value>
         </instance>
         <instance weight="1.0">
            <value>GAGLAGAAIGSVGLGKVLID</value>
            <value>1</value>
         </instance>
         <instance weight="1.0">
            <value>TVDFSLDPTFTIETITLPQD</value>
            <value>1</value>
         </instance>
         <instance weight="1.0">
            <value>AARVTAILSSLTVTQLLRRL</value>
            <value>1</value>
         </instance>
         <instance weight="1.0">
            <value>RTVVLTESTLSTALAELATR</value>
            <value>1</value>
         </instance>
         <instance weight="0.2">
            <value>QYLAGLSTLPGNGN</value>
            <value>1</value>
         </instance>
         <instance weight="0.14285714285714285">
            <value>GYKVLVLNPSV</value>
            <value>1</value>
         </instance>
         <instance weight="1.0">
            <value>LMAFTAAVTS</value>
            <value>1</value>
         </instance>
         <instance weight="1.0">
            <value>TFALWRVSAEEY</value>
            <value>1</value>
         </instance>
         <instance weight="1.0">
            <value>TPAETTVRLRAYMNTPGLPV</value>
            <value>1</value>
         </instance>
         <instance weight="1.0">
            <value>ENLPYLVAYQATVCARAQAP</value>
            <value>1</value>
         </instance>
         <instance weight="0.2">
            <value>GIQYLAGLSTLPGNPAIASL</value>
            <value>1</value>
         </instance>
         <instance weight="0.5">
            <value>CGKYLFNWAVRTKLKLTPIA</value>
            <value>1</value>
         </instance>
         <instance weight="0.14285714285714285">
            <value>AYAAQGYKVLVLNPSVAA</value>
            <value>1</value>
         </instance>
         <instance weight="0.09090909090909091">
            <value>KSYVLEGTLTAEK</value>
            <value>1</value>
         </instance>
         <instance weight="0.09090909090909091">
            <value>KSYVLEGTLTAE</value>
            <value>1</value>
         </instance>
         <instance weight="0.09090909090909091">
            <value>ASYVLEGTLTAE</value>
            <value>1</value>
         </instance>
         <instance weight="0.09090909090909091">
            <value>KAYVLEGTLTAE</value>
            <value>1</value>
         </instance>
         <instance weight="0.09090909090909091">
            <value>KSYALEGTLTAE</value>
            <value>1</value>
         </instance>
         <instance weight="0.09090909090909091">
            <value>KSYVAEGTLTAE</value>
            <value>1</value>
         </instance>
         <instance weight="0.09090909090909091">
            <value>KSYVLAGTLTAE</value>
            <value>1</value>
         </instance>
         <instance weight="0.09090909090909091">
            <value>KSYVLEATLTAE</value>
            <value>1</value>
         </instance>
         <instance weight="0.09090909090909091">
            <value>KSYVLEGTATAE</value>
            <value>1</value>
         </instance>
         <instance weight="0.09090909090909091">
            <value>KSYVLEGTLAAE</value>
            <value>1</value>
         </instance>
         <instance weight="0.09090909090909091">
            <value>KSYVLEGTLTAA</value>
            <value>1</value>
         </instance>
         <instance weight="0.25">
            <value>TDVNRYRYSNNYEAIPHIS</value>
            <value>1</value>
         </instance>
         <instance weight="0.25">
            <value>MTDVIRYRYSNNYEAESHIS</value>
            <value>1</value>
         </instance>
         <instance weight="0.25">
            <value>MTDVIRYRYSNNYEASDHIS</value>
            <value>1</value>
         </instance>
         <instance weight="0.3333333333333333">
            <value>MIKSAFLPTGAFKADRYKSH</value>
            <value>1</value>
         </instance>
         <instance weight="0.3333333333333333">
            <value>MIKAAFLPTGAFKADRYKSH</value>
            <value>1</value>
         </instance>
         <instance weight="0.3333333333333333">
            <value>MIKAAFLPTGAFMADRYKSH</value>
            <value>1</value>
         </instance>
         <instance weight="0.5">
            <value>WGEEKRASHTTPVLMEKPYY</value>
            <value>1</value>
         </instance>
         <instance weight="0.5">
            <value>YSEMKRASLTTPVLKEKPYY</value>
            <value>1</value>
         </instance>
         <instance weight="0.5">
            <value>DAEVAGTQYRLPSGKCPVF</value>
            <value>1</value>
         </instance>
         <instance weight="0.5">
            <value>DAEVAGTQYFHPSGKSPVFG</value>
            <value>1</value>
         </instance>
         <instance weight="1.0">
            <value>KMNMLKENVDYIQKNQNLFK</value>
            <value>1</value>
         </instance>
         <instance weight="0.5">
            <value>NNIPSRYNLYDKMLDLDDL</value>
            <value>1</value>
         </instance>
         <instance weight="0.5">
            <value>FNNIPSRYNLYDKMLPLDD</value>
            <value>1</value>
         </instance>
         <instance weight="0.25">
            <value>MTDVIRYRYSNNYEASDHIS</value>
            <value>1</value>
         </instance>
         <instance weight="0.25">
            <value>QAGFFLLTRILTIPQSLD</value>
            <value>1</value>
         </instance>
         <instance weight="0.25">
            <value>QAGFFLLTRILTIPQSLD</value>
            <value>1</value>
         </instance>
         <instance weight="0.25">
            <value>QAGFFLLTRILTIPQSLD</value>
            <value>1</value>
         </instance>
         <instance weight="1.0">
            <value>RFHYDRNNIAV</value>
            <value>1</value>
         </instance>
         <instance weight="1.0">
            <value>NPKFENIAEGLRALLARSHVERTTDE</value>
            <value>1</value>
         </instance>
         <instance weight="1.0">
            <value>KTSLYNLRRGTALAIPQCRLTPLSRL</value>
            <value>1</value>
         </instance>
         <instance weight="1.0">
            <value>VLVMLVLLILAYRRRWRRLTV</value>
            <value>1</value>
         </instance>
         <instance weight="1.0">
            <value>GGSILQTNFKSLSSTEF</value>
            <value>1</value>
         </instance>
         <instance weight="0.3333333333333333">
            <value>YFVGKMYFNLIDTKCYKL</value>
            <value>1</value>
         </instance>
         <instance weight="0.14285714285714285">
            <value>KMYFNLIDTKCYKLEHPV</value>
            <value>1</value>
         </instance>
         <instance weight="0.14285714285714285">
            <value>NLIDTKCYKLEHPVTGCG</value>
            <value>1</value>
         </instance>
         <instance weight="0.14285714285714285">
            <value>TKCYKLEHPVTGCGERTE</value>
            <value>1</value>
         </instance>
         <instance weight="0.3333333333333333">
            <value>VGKMYFNLIDTKC</value>
            <value>1</value>
         </instance>
         <instance weight="0.3333333333333333">
            <value>KMYFNLIDTKCYK</value>
            <value>1</value>
         </instance>
         <instance weight="0.14285714285714285">
            <value>IDTKCYKLEHPVT</value>
            <value>1</value>
         </instance>
         <instance weight="0.14285714285714285">
            <value>DTKCYKLEHPVTG</value>
            <value>1</value>
         </instance>
         <instance weight="0.14285714285714285">
            <value>TKCYKLEHPVTGC</value>
            <value>1</value>
         </instance>
         <instance weight="0.14285714285714285">
            <value>KCYKLEHPVTGCG</value>
            <value>1</value>
         </instance>
         <instance weight="1.0">
            <value>KMYFNLIDTKAYK</value>
            <value>1</value>
         </instance>
         <instance weight="1.0">
            <value>ISKISGEWYSIFLASD</value>
            <value>1</value>
         </instance>
         <instance weight="0.5">
            <value>EKIEENGSMRVFVDVI</value>
            <value>1</value>
         </instance>
         <instance weight="0.5">
            <value>ENGSMRVFVDVIRALD</value>
            <value>1</value>
         </instance>
         <instance weight="1.0">
            <value>IDLTKIDRCFQLRGNG</value>
            <value>1</value>
         </instance>
         <instance weight="0.5">
            <value>DTVAVSGKWYLKAMTA</value>
            <value>1</value>
         </instance>
         <instance weight="0.5">
            <value>GKWYLKAMTADQEVPE</value>
            <value>1</value>
         </instance>
         <instance weight="0.5">
            <value>QNITVVLHKTSEPGKY</value>
            <value>1</value>
         </instance>
         <instance weight="0.5">
            <value>ITVVLHKTSEPGKYTA</value>
            <value>1</value>
         </instance>
         <instance weight="0.5">
            <value>PGKYTAYEGQRVVFIQ</value>
            <value>1</value>
         </instance>
         <instance weight="0.5">
            <value>TAYEGQRVVFIQPSPV</value>
            <value>1</value>
         </instance>
         <instance weight="1.0">
            <value>GQRVVFIQPSPVRDHY</value>
            <value>1</value>
         </instance>
         <instance weight="0.5">
            <value>EDFREFSRAKGLNQEI</value>
            <value>1</value>
         </instance>
         <instance weight="0.5">
            <value>FREFSRAKGLNQEILE</value>
            <value>1</value>
         </instance>
         <instance weight="1.0">
            <value>TPALGKDTVAVSGKWY</value>
            <value>1</value>
         </instance>
         <instance weight="0.25">
            <value>ELEKYQQLNSERGVPN</value>
            <value>1</value>
         </instance>
         <instance weight="0.25">
            <value>ELEKYQQLDSERGVPN</value>
            <value>1</value>
         </instance>
         <instance weight="0.25">
            <value>ELEKYQKLNSERGVPN</value>
            <value>1</value>
         </instance>
         <instance weight="0.25">
            <value>ELEKYQQINSERGVPN</value>
            <value>1</value>
         </instance>
         <instance weight="1.0">
            <value>SRTIYRGVSPSTTRLES</value>
            <value>1</value>
         </instance>
         <instance weight="1.0">
            <value>LDSQLNRLKSLTDDLQR</value>
            <value>1</value>
         </instance>
         <instance weight="1.0">
            <value>NSELIRRAKAAESLASD</value>
            <value>1</value>
         </instance>
         <instance weight="1.0">
            <value>FERQYKELQTQAEDDRR</value>
            <value>1</value>
         </instance>
         <instance weight="1.0">
            <value>IDQHVKLACSLPHGRL</value>
            <value>1</value>
         </instance>
         <instance weight="0.25">
            <value>KQTLIAIHTLAIRYA</value>
            <value>1</value>
         </instance>
         <instance weight="0.25">
            <value>LIAIHTLAIRYANRT</value>
            <value>1</value>
         </instance>
         <instance weight="0.25">
            <value>IKQTLIAIHTLAIRYANRTDV</value>
            <value>1</value>
         </instance>
         <instance weight="0.25">
            <value>QTLIAIHTLAIRYAN</value>
            <value>1</value>
         </instance>
         <instance weight="0.5">
            <value>VGPLTVNEKRRLKLI</value>
            <value>0</value>
         </instance>
         <instance weight="1.0">
            <value>RHYLHTLWKAGILYK</value>
            <value>0</value>
         </instance>
         <instance weight="1.0">
            <value>AANWILRGTSFVYVP</value>
            <value>0</value>
         </instance>
         <instance weight="1.0">
            <value>DPIELNATLSAVA</value>
            <value>0</value>
         </instance>
         <instance weight="1.0">
            <value>PRYISLIPVNVVAD</value>
            <value>0</value>
         </instance>
         <instance weight="1.0">
            <value>VAFRAGLVMEAGSKVT</value>
            <value>0</value>
         </instance>
         <instance weight="1.0">
            <value>ADLVPTATLLDTY</value>
            <value>0</value>
         </instance>
         <instance weight="1.0">
            <value>EGVVLLLVGALVL</value>
            <value>0</value>
         </instance>
         <instance weight="1.0">
            <value>DNVLDHLTGRSC</value>
            <value>0</value>
         </instance>
         <instance weight="1.0">
            <value>DTPYLDITYHFVMQRLPL</value>
            <value>0</value>
         </instance>
         <instance weight="1.0">
            <value>ESWGAVWRIDTPDKLTGPFT</value>
            <value>0</value>
         </instance>
         <instance weight="1.0">
            <value>EVWREEAYHAADIKD</value>
            <value>0</value>
         </instance>
         <instance weight="1.0">
            <value>FNNFTVSFWLRVPKVSASHLEQY</value>
            <value>0</value>
         </instance>
         <instance weight="1.0">
            <value>GDVVAVVDIKEKGKDKWIELK</value>
            <value>0</value>
         </instance>
         <instance weight="1.0">
            <value>NGQIGNDPNRDIL</value>
            <value>0</value>
         </instance>
         <instance weight="1.0">
            <value>PLGFFPDHQLDPAFGANSNNPDWDFNP</value>
            <value>0</value>
         </instance>
         <instance weight="0.5">
            <value>PLKAEIAQRLEDV</value>
            <value>0</value>
         </instance>
         <instance weight="0.3333333333333333">
            <value>QYIKANSKFIGITE</value>
            <value>0</value>
         </instance>
         <instance weight="1.0">
            <value>SCFEIKCTKPESCSGEAVTV</value>
            <value>0</value>
         </instance>
         <instance weight="1.0">
            <value>VDAQGTLSKIFKLGGRDSRS</value>
            <value>0</value>
         </instance>
         <instance weight="1.0">
            <value>YGSDTITLPCRIKQFINMWQE</value>
            <value>0</value>
         </instance>
         <instance weight="1.0">
            <value>YKLNFYDLLRAKL</value>
            <value>0</value>
         </instance>
         <instance weight="0.5">
            <value>YKTIAYDEEARR</value>
            <value>0</value>
         </instance>
         <instance weight="0.3333333333333333">
            <value>YLDNIKDNVGKMED</value>
            <value>0</value>
         </instance>
         <instance weight="1.0">
            <value>YLLEQKRGRVDNYCRHNYGV</value>
            <value>0</value>
         </instance>
         <instance weight="1.0">
            <value>YTLLQAAPALDKLKLTGDEATGANI</value>
            <value>0</value>
         </instance>
         <instance weight="0.5">
            <value>ATGLCFFGVALFCGCGHEAL</value>
            <value>0</value>
         </instance>
         <instance weight="1.0">
            <value>KGLSATVTGGQKGRGYRGQH</value>
            <value>0</value>
         </instance>
         <instance weight="0.5">
            <value>LFCGCGHEALTGTEKLIETY</value>
            <value>0</value>
         </instance>
         <instance weight="1.0">
            <value>LVGAPFASLVATGLCFFGVA</value>
            <value>0</value>
         </instance>
         <instance weight="1.0">
            <value>LYGALLLAEGFYTTGAVRQI</value>
            <value>0</value>
         </instance>
         <instance weight="1.0">
            <value>MAATYNFAVLKLMGRFTKF</value>
            <value>0</value>
         </instance>
         <instance weight="0.3333333333333333">
            <value>YLPKPPKPVSKLRLATPLLLQALPL</value>
            <value>0</value>
         </instance>
         <instance weight="0.3333333333333333">
            <value>QYIKANSKFIGITE</value>
            <value>0</value>
         </instance>
         <instance weight="0.5">
            <value>YSGPLKAEIAQRLEDV</value>
            <value>0</value>
         </instance>
         <instance weight="0.1">
            <value>DFSYLQDSDPDSFQD</value>
            <value>0</value>
         </instance>
         <instance weight="0.1">
            <value>DQSYLQDSDPDSFQD</value>
            <value>0</value>
         </instance>
         <instance weight="0.1">
            <value>DYSFLQDSDPDSFQD</value>
            <value>0</value>
         </instance>
         <instance weight="0.1">
            <value>DYSQLQDSDPDSFQD</value>
            <value>0</value>
         </instance>
         <instance weight="0.1">
            <value>DYSYFQDSDPDSFQD</value>
            <value>0</value>
         </instance>
         <instance weight="0.1">
            <value>DYSYLQDSDPDSFQD</value>
            <value>0</value>
         </instance>
         <instance weight="0.1">
            <value>DYSYQQDSDPDSFQD</value>
            <value>0</value>
         </instance>
         <instance weight="0.07142857142857142">
            <value>ILLSNAPLGPQFP</value>
            <value>0</value>
         </instance>
         <instance weight="0.07142857142857142">
            <value>LLSNAPLGPQFP</value>
            <value>0</value>
         </instance>
         <instance weight="0.1">
            <value>LQDSDPDSFQD</value>
            <value>0</value>
         </instance>
         <instance weight="0.07142857142857142">
            <value>LSNAPLGPQFP</value>
            <value>0</value>
         </instance>
         <instance weight="0.07142857142857142">
            <value>QNILFSNAPLGPQFP</value>
            <value>0</value>
         </instance>
         <instance weight="0.07142857142857142">
            <value>QNILLSNAPQGPQFP</value>
            <value>0</value>
         </instance>
         <instance weight="0.07142857142857142">
            <value>QNILLSNAPVGPQFP</value>
            <value>0</value>
         </instance>
         <instance weight="0.07142857142857142">
            <value>QNILLSNQPLGPQFP</value>
            <value>0</value>
         </instance>
         <instance weight="0.07142857142857142">
            <value>QNILQSNAPLGPQFP</value>
            <value>0</value>
         </instance>
         <instance weight="0.07142857142857142">
            <value>QNILVSNAPLGPQFP</value>
            <value>0</value>
         </instance>
         <instance weight="0.07142857142857142">
            <value>QNIQLSNAPLGPQFP</value>
            <value>0</value>
         </instance>
         <instance weight="0.07142857142857142">
            <value>QNQLLSNAPLGPQFP</value>
            <value>0</value>
         </instance>
         <instance weight="0.07142857142857142">
            <value>QNVLLSNAPLGPQFP</value>
            <value>0</value>
         </instance>
         <instance weight="0.07142857142857142">
            <value>SNAPLGPQFP</value>
            <value>0</value>
         </instance>
         <instance weight="0.1">
            <value>YLQDSDPDSFQD</value>
            <value>0</value>
         </instance>
         <instance weight="0.5">
            <value>AKEKPQEGTVVAVGP</value>
            <value>0</value>
         </instance>
         <instance weight="1.0">
            <value>DEDGAKRIPVDVSEG</value>
            <value>0</value>
         </instance>
         <instance weight="0.2">
            <value>DIVIYSKYGGTEIKY</value>
            <value>0</value>
         </instance>
         <instance weight="0.2">
            <value>EAETMTPSGLVIPEN</value>
            <value>0</value>
         </instance>
         <instance weight="0.25">
            <value>EDKILVQAGEAETMT</value>
            <value>0</value>
         </instance>
         <instance weight="0.2">
            <value>EGTVVAVGPGRWDED</value>
            <value>0</value>
         </instance>
         <instance weight="0.5">
            <value>EYLILSARDVLAVVS</value>
            <value>0</value>
         </instance>
         <instance weight="0.25">
            <value>GAKRIPVDVSEGDIV</value>
            <value>0</value>
         </instance>
         <instance weight="0.2">
            <value>GRWDEDGAKRIPVDV</value>
            <value>0</value>
         </instance>
         <instance weight="0.2">
            <value>GTEIKYNGEEYLILS</value>
            <value>0</value>
         </instance>
         <instance weight="0.2">
            <value>IKYNGEEYLILSARD</value>
            <value>0</value>
         </instance>
         <instance weight="1.0">
            <value>ILVQAGEAETMTPSG</value>
            <value>0</value>
         </instance>
         <instance weight="0.2">
            <value>IYSKYGGTEIKYNGE</value>
            <value>0</value>
         </instance>
         <instance weight="0.25">
            <value>KPLEDKILVQAGEAE</value>
            <value>0</value>
         </instance>
         <instance weight="0.2">
            <value>KPQEGTVVAVGPGRW</value>
            <value>0</value>
         </instance>
         <instance weight="0.2">
            <value>KYGGTEIKYNGEEYL</value>
            <value>0</value>
         </instance>
         <instance weight="0.2">
            <value>LVIPENAKEKPQEGT</value>
            <value>0</value>
         </instance>
         <instance weight="0.5">
            <value>NGEEYLILSARDVLA</value>
            <value>0</value>
         </instance>
         <instance weight="0.5">
            <value>PENAKEKPQEGTVVA</value>
            <value>0</value>
         </instance>
         <instance weight="0.2">
            <value>PSGLVIPENAKEKPQ</value>
            <value>0</value>
         </instance>
         <instance weight="0.2">
            <value>QAGEAETMTPSGLVI</value>
            <value>0</value>
         </instance>
         <instance weight="0.25">
            <value>RIPVDVSEGDIVIYS</value>
            <value>0</value>
         </instance>
         <instance weight="0.25">
            <value>SEGDIVIYSKYGGTE</value>
            <value>0</value>
         </instance>
         <instance weight="0.2">
            <value>TMTPSGLVIPENAKE</value>
            <value>0</value>
         </instance>
         <instance weight="0.25">
            <value>VAKVKIKPLEDKILV</value>
            <value>0</value>
         </instance>
         <instance weight="0.25">
            <value>VDVSEGDIVIYSKYG</value>
            <value>0</value>
         </instance>
         <instance weight="0.2">
            <value>VGPGRWDEDGAKRIP</value>
            <value>0</value>
         </instance>
         <instance weight="0.25">
            <value>VKIKPLEDKILVQAG</value>
            <value>0</value>
         </instance>
         <instance weight="0.2">
            <value>VVAVGPGRWDEDGAK</value>
            <value>0</value>
         </instance>
         <instance weight="1.0">
            <value>YLILSARDVLAVVSK</value>
            <value>0</value>
         </instance>
         <instance weight="1.0">
            <value>GRHLIFCHSKRKCDELATKL</value>
            <value>0</value>
         </instance>
         <instance weight="1.0">
            <value>SVIDCNTCVTQTVDFSLDPT</value>
            <value>0</value>
         </instance>
         <instance weight="0.5">
            <value>AGLLGNVSTVLLGGV</value>
            <value>0</value>
         </instance>
         <instance weight="1.0">
            <value>EPQGSTYAASSATSVD</value>
            <value>0</value>
         </instance>
         <instance weight="1.0">
            <value>FATCFLIPLTSQFFLP</value>
            <value>0</value>
         </instance>
         <instance weight="1.0">
            <value>IKLPIILAFATCFLIP</value>
            <value>0</value>
         </instance>
         <instance weight="1.0">
            <value>LAAIIFLFGPPTALRS</value>
            <value>0</value>
         </instance>
         <instance weight="0.5">
            <value>LVNLLIFHINGKIIK</value>
            <value>0</value>
         </instance>
         <instance weight="1.0">
            <value>LWWSTMYLTHHYFVDL</value>
            <value>0</value>
         </instance>
         <instance weight="0.5">
            <value>MRKLAILSVSSFLFV</value>
            <value>0</value>
         </instance>
         <instance weight="1.0">
            <value>NLSNVLATITTGVLDI</value>
            <value>0</value>
         </instance>
         <instance weight="1.0">
            <value>NVKYLVIVFLIFFDL</value>
            <value>0</value>
         </instance>
         <instance weight="0.5">
            <value>VKNVIGPFMKAVCVE</value>
            <value>0</value>
         </instance>
         <instance weight="0.3333333333333333">
            <value>QYIKANSKFIGITE</value>
            <value>0</value>
         </instance>
         <instance weight="1.0">
            <value>DVKFPGGGQIVGGVYLLPRR</value>
            <value>0</value>
         </instance>
         <instance weight="0.5">
            <value>GPGEGAVQWMNRLIAFASRG</value>
            <value>0</value>
         </instance>
         <instance weight="0.3333333333333333">
            <value>AAGIGILTVILGVL</value>
            <value>0</value>
         </instance>
         <instance weight="0.3333333333333333">
            <value>GHGHSYTTAEEAAGIGILTVIL</value>
            <value>0</value>
         </instance>
         <instance weight="0.3333333333333333">
            <value>GIGILTVILGVLLLIGCWYCRR</value>
            <value>0</value>
         </instance>
         <instance weight="1.0">
            <value>IGCWYCRRRNGYRAL</value>
            <value>0</value>
         </instance>
         <instance weight="1.0">
            <value>PAYEKLSAEQSPPPY</value>
            <value>0</value>
         </instance>
         <instance weight="1.0">
            <value>RNGYRALMDKSLHVGTQCALTRR</value>
            <value>0</value>
         </instance>
         <instance weight="0.5">
            <value>AGLLGVVSTVLLGGV</value>
            <value>0</value>
         </instance>
         <instance weight="1.0">
            <value>KYKIAGGIAGGLALL</value>
            <value>0</value>
         </instance>
         <instance weight="0.5">
            <value>LVNLLIFHINGKIIKNS</value>
            <value>0</value>
         </instance>
         <instance weight="0.5">
            <value>MRKLAILSVSSFLFV</value>
            <value>0</value>
         </instance>
         <instance weight="0.5">
            <value>VKNVIGPFMKAVCVE</value>
            <value>0</value>
         </instance>
         <instance weight="0.3333333333333333">
            <value>GEIYKRWIILGLNKI</value>
            <value>0</value>
         </instance>
         <instance weight="0.3333333333333333">
            <value>KRWIILGLNKIVRMY</value>
            <value>0</value>
         </instance>
         <instance weight="1.0">
            <value>KTAVQMAVFIHNFKR</value>
            <value>0</value>
         </instance>
         <instance weight="1.0">
            <value>SPAIFQSSMTKILEP</value>
            <value>0</value>
         </instance>
         <instance weight="1.0">
            <value>ALHIYMNGTMSQVQGSA</value>
            <value>0</value>
         </instance>
         <instance weight="0.1">
            <value>DYSYLQDSDPDSFQD</value>
            <value>0</value>
         </instance>
         <instance weight="1.0">
            <value>EGDAFELTVSCQGGLPK</value>
            <value>0</value>
         </instance>
         <instance weight="1.0">
            <value>EKVPVSEVMGTTLAEMSTPEAT</value>
            <value>0</value>
         </instance>
         <instance weight="1.0">
            <value>IVGILLVLMAVVLASLIYRRR</value>
            <value>0</value>
         </instance>
         <instance weight="1.0">
            <value>KRCLLHLAVIGALLAVGATKV</value>
            <value>0</value>
         </instance>
         <instance weight="1.0">
            <value>LCQPVLPSPACQLVLHQILKGG</value>
            <value>0</value>
         </instance>
         <instance weight="1.0">
            <value>PGPVTAQVVLQAAIPLTSCGSS</value>
            <value>0</value>
         </instance>
         <instance weight="0.07142857142857142">
            <value>QNILLSNAPLGPQFP</value>
            <value>0</value>
         </instance>
         <instance weight="1.0">
            <value>VSGLSIGTGRAMLGTHTMEVTVY</value>
            <value>0</value>
         </instance>
         <instance weight="1.0">
            <value>VYVWKTWGQYWQVLGGPVS</value>
            <value>0</value>
         </instance>
         <instance weight="1.0">
            <value>WPSVFYNRTCQCSGNF</value>
            <value>0</value>
         </instance>
         <instance weight="1.0">
            <value>YGQMKNGSTPMFNDINIYDL</value>
            <value>0</value>
         </instance>
         <instance weight="1.0">
            <value>HQAISPRTLNSPAIF</value>
            <value>0</value>
         </instance>
         <instance weight="1.0">
            <value>KILEPFRKYTAFTIP</value>
            <value>0</value>
         </instance>
         <instance weight="1.0">
            <value>KILEPGPGPGFRKYT</value>
            <value>0</value>
         </instance>
         <instance weight="1.0">
            <value>PRTLNGPGPGSPAIF</value>
            <value>0</value>
         </instance>
         <instance weight="0.5">
            <value>AAAAAVAAEAY</value>
            <value>0</value>
         </instance>
         <instance weight="0.5">
            <value>AAAAAVAAEAY</value>
            <value>0</value>
         </instance>
         <instance weight="0.5">
            <value>CDGERPTLAFLQDVM</value>
            <value>0</value>
         </instance>
         <instance weight="0.5">
            <value>CDGERPTLAFLQDVM</value>
            <value>0</value>
         </instance>
         <instance weight="0.5">
            <value>DMTPADALDDFDL</value>
            <value>0</value>
         </instance>
         <instance weight="0.5">
            <value>DMTPADALDDFDL</value>
            <value>0</value>
         </instance>
         <instance weight="0.5">
            <value>DSNIMNSINNVMDEIDFFEK</value>
            <value>0</value>
         </instance>
         <instance weight="0.5">
            <value>DSNIMNSINNVMDEIDFFEK</value>
            <value>0</value>
         </instance>
         <instance weight="0.5">
            <value>EEDIEIIPIQEEEY</value>
            <value>0</value>
         </instance>
         <instance weight="0.5">
            <value>EEDIEIIPPIQEEEY</value>
            <value>0</value>
         </instance>
         <instance weight="0.3333333333333333">
            <value>FGYRKPLDNIKDNVGKMEDYIKK</value>
            <value>0</value>
         </instance>
         <instance weight="0.3333333333333333">
            <value>FGYRKPLDNIKDNVGKMEDYIKK</value>
            <value>0</value>
         </instance>
         <instance weight="0.5">
            <value>FVNQHLCGSHLVEAL</value>
            <value>0</value>
         </instance>
         <instance weight="0.5">
            <value>FVNQHLCGSHLVEAL</value>
            <value>0</value>
         </instance>
         <instance weight="0.5">
            <value>GVAGLLVALAV</value>
            <value>0</value>
         </instance>
         <instance weight="0.5">
            <value>GVAGLLVALAV</value>
            <value>0</value>
         </instance>
         <instance weight="0.5">
            <value>IARAKMFPAVAEK</value>
            <value>0</value>
         </instance>
         <instance weight="0.5">
            <value>IARAKMFPAVAEK</value>
            <value>0</value>
         </instance>
         <instance weight="1.0">
            <value>IARFKMFPEVKEK</value>
            <value>0</value>
         </instance>
         <instance weight="0.5">
            <value>IDVWLGGLAENFLPY</value>
            <value>0</value>
         </instance>
         <instance weight="0.5">
            <value>IDVWLGGLAENFLPY</value>
            <value>0</value>
         </instance>
         <instance weight="1.0">
            <value>IEKKIAKMEKASY</value>
            <value>0</value>
         </instance>
         <instance weight="0.3333333333333333">
            <value>KLPKPPKPVSKMRMATPLL</value>
            <value>0</value>
         </instance>
         <instance weight="0.3333333333333333">
            <value>KLPKPPKPVSKMRMATPLL</value>
            <value>0</value>
         </instance>
         <instance weight="1.0">
            <value>KPLLIAEDVEGEY</value>
            <value>0</value>
         </instance>
         <instance weight="0.5">
            <value>LEDARRLKAIYEK</value>
            <value>0</value>
         </instance>
         <instance weight="0.5">
            <value>LEDARRLKAIYEK</value>
            <value>0</value>
         </instance>
         <instance weight="0.5">
            <value>LTEWTSSNVMEERY</value>
            <value>0</value>
         </instance>
         <instance weight="0.5">
            <value>LTEWTSSNVMEERY</value>
            <value>0</value>
         </instance>
         <instance weight="0.5">
            <value>MSSGSFINISV</value>
            <value>0</value>
         </instance>
         <instance weight="0.5">
            <value>MSSGSFINISV</value>
            <value>0</value>
         </instance>
         <instance weight="1.0">
            <value>PATLIKAIDGDTVKLMYKGQ</value>
            <value>0</value>
         </instance>
         <instance weight="0.5">
            <value>TPTEKDEYCARVNH</value>
            <value>0</value>
         </instance>
         <instance weight="0.5">
            <value>TPTEKDEYCARVNH</value>
            <value>0</value>
         </instance>
         <instance weight="0.5">
            <value>VGPLTVNEKRRLKLI</value>
            <value>0</value>
         </instance>
         <instance weight="0.5">
            <value>YAHAAHAAHAAHAAHAA</value>
            <value>0</value>
         </instance>
         <instance weight="0.5">
            <value>YAHAAHAAHAAHAAHAA</value>
            <value>0</value>
         </instance>
         <instance weight="0.5">
            <value>YKTIAFDEEARR</value>
            <value>0</value>
         </instance>
         <instance weight="1.0">
            <value>YPFIEQEGPEFFDQE</value>
            <value>0</value>
         </instance>
         <instance weight="0.5">
            <value>YQSYGPSGQYTHEFD</value>
            <value>0</value>
         </instance>
         <instance weight="0.5">
            <value>YQSYGPSGQYTHEFD</value>
            <value>0</value>
         </instance>
         <instance weight="0.5">
            <value>AAEWDRVHPVHAG</value>
            <value>0</value>
         </instance>
         <instance weight="0.5">
            <value>AEWDRVHPVHAGP</value>
            <value>0</value>
         </instance>
         <instance weight="1.0">
            <value>EVIPMFSALSEGA</value>
            <value>0</value>
         </instance>
         <instance weight="1.0">
            <value>PIVQNIQGQMVHQ</value>
            <value>0</value>
         </instance>
         <instance weight="0.5">
            <value>QEQIGWMTNNPPI</value>
            <value>0</value>
         </instance>
         <instance weight="0.5">
            <value>TSTLQEQIGWMTN</value>
            <value>0</value>
         </instance>
         <instance weight="1.0">
            <value>DTEVHNVWATQACVPTDPNP</value>
            <value>0</value>
         </instance>
         <instance weight="1.0">
            <value>VWGIKQLQARVLAVERYLKD</value>
            <value>0</value>
         </instance>
         <instance weight="1.0">
            <value>ALGLVGAQAPATEEQ</value>
            <value>0</value>
         </instance>
         <instance weight="1.0">
            <value>EKIWEELSVLEVFEGRED</value>
            <value>0</value>
         </instance>
         <instance weight="1.0">
            <value>ETSYVKVLHHMVKISGG</value>
            <value>0</value>
         </instance>
         <instance weight="0.25">
            <value>IFSKASDSLQLVFGIE</value>
            <value>0</value>
         </instance>
         <instance weight="1.0">
            <value>IGHVYIFATCLGLSYDGL</value>
            <value>0</value>
         </instance>
         <instance weight="1.0">
            <value>LLKYRAREPVTKAEMLGSVVGNWQ</value>
            <value>0</value>
         </instance>
         <instance weight="1.0">
            <value>LTQYFVQENYLEYRQVPG</value>
            <value>0</value>
         </instance>
         <instance weight="1.0">
            <value>LVEVTLGEVPAAESPD</value>
            <value>0</value>
         </instance>
         <instance weight="0.25">
            <value>SDSLQLVFGIELMEVD</value>
            <value>0</value>
         </instance>
         <instance weight="1.0">
            <value>TGFLIIILAIIAKEGDCAPE</value>
            <value>0</value>
         </instance>
         <instance weight="0.25">
            <value>VGNWQYFFPVIFSKASDSL</value>
            <value>0</value>
         </instance>
         <instance weight="0.25">
            <value>VGNWQYFFPVIFSKASDSLQLVFGIELMEVD</value>
            <value>0</value>
         </instance>
         <instance weight="1.0">
            <value>YFFPVIFSKASDSLQL</value>
            <value>0</value>
         </instance>
         <instance weight="1.0">
            <value>YPLWSQSYEDSSNQE</value>
            <value>0</value>
         </instance>
         <instance weight="0.5">
            <value>AENVKPPKVDPATYG</value>
            <value>0</value>
         </instance>
         <instance weight="1.0">
            <value>ALLIIPPKIHISIEL</value>
            <value>0</value>
         </instance>
         <instance weight="0.5">
            <value>FENLVAENVKPPKVD</value>
            <value>0</value>
         </instance>
         <instance weight="1.0">
            <value>FNQMIFVSSIFISFY</value>
            <value>0</value>
         </instance>
         <instance weight="1.0">
            <value>LDIYQKLYIKQEEQK</value>
            <value>0</value>
         </instance>
         <instance weight="1.0">
            <value>LYYLFNQHIKKELYH</value>
            <value>0</value>
         </instance>
         <instance weight="1.0">
            <value>NHLINTPKIMPHHII</value>
            <value>0</value>
         </instance>
         <instance weight="1.0">
            <value>NVNLQKQLLTNHLIN</value>
            <value>0</value>
         </instance>
         <instance weight="1.0">
            <value>NYELSKKAVIFTPIY</value>
            <value>0</value>
         </instance>
         <instance weight="1.0">
            <value>SKIMKLPKLPISNGK</value>
            <value>0</value>
         </instance>
         <instance weight="1.0">
            <value>YEALIKLLPFSKRIR</value>
            <value>0</value>
         </instance>
         <instance weight="1.0">
            <value>QDFLTKHASHTGSWIG</value>
            <value>0</value>
         </instance>
         <instance weight="0.5">
            <value>LANIAVDKANLEIMTKR</value>
            <value>0</value>
         </instance>
         <instance weight="0.5">
            <value>TPDFIVPLTDLRIPS</value>
            <value>0</value>
         </instance>
         <instance weight="1.0">
            <value>MGQKDSYVGDEAQSKR</value>
            <value>0</value>
         </instance>
         <instance weight="0.5">
            <value>TLKYPIEHGIVTNWDD</value>
            <value>0</value>
         </instance>
         <instance weight="0.5">
            <value>YPIEHGIVTNWDDM</value>
            <value>0</value>
         </instance>
         <instance weight="1.0">
            <value>VAPEEHPVLLTEAPLNPKA</value>
            <value>0</value>
         </instance>
         <instance weight="1.0">
            <value>KPGQPPRLLI</value>
            <value>0</value>
         </instance>
         <instance weight="1.0">
            <value>NFVKAINAIQ</value>
            <value>0</value>
         </instance>
         <instance weight="1.0">
            <value>DYNFVKAINA</value>
            <value>0</value>
         </instance>
         <instance weight="1.0">
            <value>RFDSDAASQR</value>
            <value>0</value>
         </instance>
         <instance weight="0.5">
            <value>LANIAVDKAN</value>
            <value>0</value>
         </instance>
         <instance weight="0.5">
            <value>VPLTDLRIPS</value>
            <value>0</value>
         </instance>
         <instance weight="1.0">
            <value>DKANLEIMTKR</value>
            <value>0</value>
         </instance>
         <instance weight="1.0">
            <value>GPDGRLLRGH</value>
            <value>0</value>
         </instance>
         <instance weight="1.0">
            <value>HNQFAYDGKD</value>
            <value>0</value>
         </instance>
         <instance weight="1.0">
            <value>DDDYGEPIIITSYLQ</value>
            <value>0</value>
         </instance>
         <instance weight="0.5">
            <value>ERFAVNPGLLETSEGCR</value>
            <value>0</value>
         </instance>
         <instance weight="1.0">
            <value>PEKEVLVWKFDSRLAFHH</value>
            <value>0</value>
         </instance>
         <instance weight="0.3333333333333333">
            <value>KFDSRLAFHHMARELH</value>
            <value>0</value>
         </instance>
         <instance weight="0.5">
            <value>LERFAVNPGLL</value>
            <value>0</value>
         </instance>
         <instance weight="0.3333333333333333">
            <value>WIILGLNKIVRM</value>
            <value>0</value>
         </instance>
         <instance weight="1.0">
            <value>ILGLNKIVRMY</value>
            <value>0</value>
         </instance>
         <instance weight="0.5">
            <value>RFYKTLRAEQAS</value>
            <value>0</value>
         </instance>
         <instance weight="0.5">
            <value>YKTLRAEQA</value>
            <value>0</value>
         </instance>
         <instance weight="1.0">
            <value>VHTGDQHQVGNETQG</value>
            <value>0</value>
         </instance>
         <instance weight="1.0">
            <value>AIFVHGPTTVESHGN</value>
            <value>0</value>
         </instance>
         <instance weight="1.0">
            <value>SGIDTNAYYVMTVGT</value>
            <value>0</value>
         </instance>
         <instance weight="1.0">
            <value>TVGTKTFLVHREWFM</value>
            <value>0</value>
         </instance>
         <instance weight="1.0">
            <value>AIGIITLYLGAVVQA</value>
            <value>0</value>
         </instance>
         <instance weight="1.0">
            <value>LTFLAVGGVLLFLSV</value>
            <value>0</value>
         </instance>
         <instance weight="1.0">
            <value>TVKVEPHTGDYVAAN</value>
            <value>0</value>
         </instance>
         <instance weight="1.0">
            <value>GSAYTALFSGVSWVM</value>
            <value>0</value>
         </instance>
         <instance weight="1.0">
            <value>KIGIGVLLTWIGLNS</value>
            <value>0</value>
         </instance>
         <instance weight="1.0">
            <value>TQGLLGALLLWMGIN</value>
            <value>0</value>
         </instance>
         <instance weight="1.0">
            <value>MYVGGVEHRLEAACNWTRGE</value>
            <value>0</value>
         </instance>
         <instance weight="1.0">
            <value>LTTSQTLLFNILGGWVAAQL</value>
            <value>0</value>
         </instance>
         <instance weight="1.0">
            <value>SVGLGKVLIDILAGYGAGVA</value>
            <value>0</value>
         </instance>
         <instance weight="1.0">
            <value>GEVPSTEDLVNLLPAILSPG</value>
            <value>0</value>
         </instance>
         <instance weight="1.0">
            <value>PAEILRKSRRFAQALPVW</value>
            <value>0</value>
         </instance>
         <instance weight="1.0">
            <value>SDGSWSTVSSEANAEDVVCC</value>
            <value>0</value>
         </instance>
         <instance weight="0.5">
            <value>VTPCAAEEQKLPINALSNSL</value>
            <value>0</value>
         </instance>
         <instance weight="0.5">
            <value>LPINALSNSLLRHHNLVYST</value>
            <value>0</value>
         </instance>
         <instance weight="0.3333333333333333">
            <value>KPARLIVFPDLGVRVC</value>
            <value>0</value>
         </instance>
         <instance weight="0.3333333333333333">
            <value>PARLIVFPDLGVR</value>
            <value>0</value>
         </instance>
         <instance weight="0.5">
            <value>QCCDLDPQARVAIKSLTERL</value>
            <value>0</value>
         </instance>
         <instance weight="1.0">
            <value>ASRELERFALNPGLL</value>
            <value>0</value>
         </instance>
         <instance weight="0.3333333333333333">
            <value>KFDSQLARRHMARELH</value>
            <value>0</value>
         </instance>
         <instance weight="1.0">
            <value>QLQPSLQTGSEELRSLY</value>
            <value>0</value>
         </instance>
         <instance weight="1.0">
            <value>NANPDCKTILKALGPAA</value>
            <value>0</value>
         </instance>
         <instance weight="0.3333333333333333">
            <value>KFDSALARKHIARELH</value>
            <value>0</value>
         </instance>
         <instance weight="1.0">
            <value>SFFELDRWEKIRLRPGGK</value>
            <value>0</value>
         </instance>
         <instance weight="1.0">
            <value>CPAGHAVGIFRAAVCTRGVA</value>
            <value>0</value>
         </instance>
         <instance weight="1.0">
            <value>LDVSVIPTSGDVVVVATDAL</value>
            <value>0</value>
         </instance>
         <instance weight="1.0">
            <value>TGRGKPGIYRFVAPGERPSG</value>
            <value>0</value>
         </instance>
         <instance weight="0.5">
            <value>GAVQWMNRLIAFASRGNHVS</value>
            <value>0</value>
         </instance>
         <instance weight="1.0">
            <value>FGYGAKDVRCHARKAVTHIN</value>
            <value>0</value>
         </instance>
         <instance weight="0.5">
            <value>VAIKSLTERLYVGGPLTNSR</value>
            <value>0</value>
         </instance>
         <instance weight="1.0">
            <value>FFTELDGVRLHRFAPPCKPL</value>
            <value>0</value>
         </instance>
         <instance weight="1.0">
            <value>FTFSPRRHWTTQGCNCSIYP</value>
            <value>0</value>
         </instance>
         <instance weight="1.0">
            <value>CTMLVCGDDLVVICESAGVQ</value>
            <value>0</value>
         </instance>
         <instance weight="1.0">
            <value>GCTWMNSTGFTKVCGAPPCV</value>
            <value>0</value>
         </instance>
         <instance weight="1.0">
            <value>CPTDCFRKHPDATYSRCGSG</value>
            <value>0</value>
         </instance>
         <instance weight="1.0">
            <value>PCSGSWLRDIWDWICEVLSD</value>
            <value>0</value>
         </instance>
         <instance weight="1.0">
            <value>ITRVESENKVVILDSFDPLV</value>
            <value>0</value>
         </instance>
         <instance weight="1.0">
            <value>MRSPVFTDNSSPPVV</value>
            <value>0</value>
         </instance>
         <instance weight="1.0">
            <value>EEYVEIRQVGDFH</value>
            <value>0</value>
         </instance>
         <instance weight="1.0">
            <value>WTGALVTPCAAEEQK</value>
            <value>0</value>
         </instance>
         <instance weight="1.0">
            <value>ALWRVSAEEY</value>
            <value>0</value>
         </instance>
         <instance weight="0.3333333333333333">
            <value>KGGRKPARLIVFPDLGVRVC</value>
            <value>0</value>
         </instance>
         <instance weight="1.0">
            <value>KIYVIEGTSKQDL</value>
            <value>0</value>
         </instance>
         <instance weight="1.0">
            <value>IAFTSEHSHFSLK</value>
            <value>0</value>
         </instance>
         <instance weight="0.5">
            <value>KSAVLEGTLTAE</value>
            <value>0</value>
         </instance>
         <instance weight="0.5">
            <value>KSYVLEGALTAE</value>
            <value>0</value>
         </instance>
         <instance weight="1.0">
            <value>DYDVVYLKPLAGMYK</value>
            <value>0</value>
         </instance>
         <instance weight="0.3333333333333333">
            <value>EVLYLKPLAGVYRSLKKQLE</value>
            <value>0</value>
         </instance>
         <instance weight="0.3333333333333333">
            <value>EVLYLKPLAGVYRSLKKQLE</value>
            <value>0</value>
         </instance>
         <instance weight="0.3333333333333333">
            <value>EVLYLKPLAGVYRSLKKQLE</value>
            <value>0</value>
         </instance>
         <instance weight="1.0">
            <value>QAGFFLLTRILTIPQSLD</value>
            <value>0</value>
         </instance>
         <instance weight="1.0">
            <value>LFAAFPSFAGLRPTFDTRLM</value>
            <value>0</value>
         </instance>
         <instance weight="1.0">
            <value>RDGVRRPQKRPSCIGCKGT</value>
            <value>0</value>
         </instance>
         <instance weight="1.0">
            <value>RPFFHPVGEADYFEYHQEGGPDGEPD</value>
            <value>0</value>
         </instance>
         <instance weight="1.0">
            <value>DGGRRKKGGWFGKHRGQGGSNP</value>
            <value>0</value>
         </instance>
         <instance weight="1.0">
            <value>PQCRLTPLSRLPFGMAPGPGPQPG</value>
            <value>0</value>
         </instance>
         <instance weight="1.0">
            <value>FAEVLKDAIKDLVMTKPAPTCNIR</value>
            <value>0</value>
         </instance>
         <instance weight="1.0">
            <value>LPPWFPPMVEGAAAEGDDG</value>
            <value>0</value>
         </instance>
         <instance weight="1.0">
            <value>EHDLERGPPGPRRPP</value>
            <value>0</value>
         </instance>
         <instance weight="1.0">
            <value>IIFIFRRDLLCPLGAL</value>
            <value>0</value>
         </instance>
         <instance weight="1.0">
            <value>ALWNLHGQALFLGIVL</value>
            <value>0</value>
         </instance>
         <instance weight="1.0">
            <value>AILIWMYYHGQRHSDEH</value>
            <value>0</value>
         </instance>
         <instance weight="1.0">
            <value>SGHESDSNSNEGRHHLLVSGAGDGPPL</value>
            <value>0</value>
         </instance>
         <instance weight="1.0">
            <value>HDPLPHSPSDSAGND</value>
            <value>0</value>
         </instance>
         <instance weight="1.0">
            <value>DPHLPTLLLGSSGSGGDDDDPHGPVQLSYYD</value>
            <value>0</value>
         </instance>
         <instance weight="1.0">
            <value>MGSLEMVPMGAGPPSPGGDP</value>
            <value>0</value>
         </instance>
         <instance weight="1.0">
            <value>EDPYWGNGDRHSDYQPLGTQDQSLY</value>
            <value>0</value>
         </instance>
         <instance weight="1.0">
            <value>VSTVVTATGLALSLLL</value>
            <value>0</value>
         </instance>
         <instance weight="1.0">
            <value>LTEWGSGNRTYGPVFMCL</value>
            <value>0</value>
         </instance>
         <instance weight="0.5">
            <value>IIYPGTLWCGHGNKSSGP</value>
            <value>0</value>
         </instance>
         <instance weight="0.5">
            <value>GTLWCGHGNKSSGPNELG</value>
            <value>0</value>
         </instance>
         <instance weight="0.5">
            <value>CGHGNKSSGPNELGRFKH</value>
            <value>0</value>
         </instance>
         <instance weight="0.1111111111111111">
            <value>NKSSGPNELGRFKHTDAC</value>
            <value>0</value>
         </instance>
         <instance weight="0.1111111111111111">
            <value>GPNELGRFKHTDACCRTH</value>
            <value>0</value>
         </instance>
         <instance weight="0.1111111111111111">
            <value>LGRFKHTDACCRTHDMCP</value>
            <value>0</value>
         </instance>
         <instance weight="0.1111111111111111">
            <value>KHTDACCRTHDMCPDVMS</value>
            <value>0</value>
         </instance>
         <instance weight="0.25">
            <value>ACCRTHDMCPDVMSAGES</value>
            <value>0</value>
         </instance>
         <instance weight="1.0">
            <value>THDMCPDVMSAGESKHGL</value>
            <value>0</value>
         </instance>
         <instance weight="1.0">
            <value>CPDVMSAGESKHGLTNTA</value>
            <value>0</value>
         </instance>
         <instance weight="1.0">
            <value>MSAGESKHGLTNTASHTR</value>
            <value>0</value>
         </instance>
         <instance weight="1.0">
            <value>ESKHGLTNTASHTRLSCD</value>
            <value>0</value>
         </instance>
         <instance weight="1.0">
            <value>GLTNTASHTRLSCDCDDK</value>
            <value>0</value>
         </instance>
         <instance weight="1.0">
            <value>TASHTRLSCDCDDKFYDC</value>
            <value>0</value>
         </instance>
         <instance weight="1.0">
            <value>TRLSCDCDDKFYDCLKNS</value>
            <value>0</value>
         </instance>
         <instance weight="1.0">
            <value>CDCDDKFYDCLKNSADTI</value>
            <value>0</value>
         </instance>
         <instance weight="1.0">
            <value>DKFYDCLKNSADTISSYF</value>
            <value>0</value>
         </instance>
         <instance weight="1.0">
            <value>DCLKNSADTISSYFVGKM</value>
            <value>0</value>
         </instance>
         <instance weight="0.14285714285714285">
            <value>NSADTISSYFVGKMYFNL</value>
            <value>0</value>
         </instance>
         <instance weight="0.14285714285714285">
            <value>TISSYFVGKMYFNLIDTK</value>
            <value>0</value>
         </instance>
         <instance weight="0.3333333333333333">
            <value>KLEHPVTGCGERTEGRCL</value>
            <value>0</value>
         </instance>
         <instance weight="0.125">
            <value>PVTGCGERTEGRCLHYTV</value>
            <value>0</value>
         </instance>
         <instance weight="0.125">
            <value>CGERTEGRCLHYTVDKSK</value>
            <value>0</value>
         </instance>
         <instance weight="0.125">
            <value>TEGRCLHYTVDKSKPKVY</value>
            <value>0</value>
         </instance>
         <instance weight="0.125">
            <value>CLHYTVDKSKPKVYQWFD</value>
            <value>0</value>
         </instance>
         <instance weight="0.2">
            <value>TVDKSKPKVYQWFDLRKY</value>
            <value>0</value>
         </instance>
         <instance weight="0.5">
            <value>SGPNELGRFKHTD</value>
            <value>0</value>
         </instance>
         <instance weight="0.1111111111111111">
            <value>GPNELGRFKHTDA</value>
            <value>0</value>
         </instance>
         <instance weight="0.1111111111111111">
            <value>PNELGRFKHTDAC</value>
            <value>0</value>
         </instance>
         <instance weight="0.1111111111111111">
            <value>NELGRFKHTDACC</value>
            <value>0</value>
         </instance>
         <instance weight="0.1111111111111111">
            <value>ELGRFKHTDACCR</value>
            <value>0</value>
         </instance>
         <instance weight="0.1111111111111111">
            <value>LGRFKHTDACCRT</value>
            <value>0</value>
         </instance>
         <instance weight="1.0">
            <value>GRFKHTDACCRTH</value>
            <value>0</value>
         </instance>
         <instance weight="0.25">
            <value>RFKHTDACCRTHD</value>
            <value>0</value>
         </instance>
         <instance weight="0.25">
            <value>FKHTDACCRTHDM</value>
            <value>0</value>
         </instance>
         <instance weight="0.25">
            <value>KHTDACCRTHDMC</value>
            <value>0</value>
         </instance>
         <instance weight="0.14285714285714285">
            <value>ISSYFVGKMYFNL</value>
            <value>0</value>
         </instance>
         <instance weight="0.14285714285714285">
            <value>SSYFVGKMYFNLI</value>
            <value>0</value>
         </instance>
         <instance weight="0.14285714285714285">
            <value>SYFVGKMYFNLID</value>
            <value>0</value>
         </instance>
         <instance weight="0.14285714285714285">
            <value>YFVGKMYFNLIDT</value>
            <value>0</value>
         </instance>
         <instance weight="0.14285714285714285">
            <value>FVGKMYFNLIDTK</value>
            <value>0</value>
         </instance>
         <instance weight="1.0">
            <value>GKMYFNLIDTKCY</value>
            <value>0</value>
         </instance>
         <instance weight="0.2">
            <value>MYFNLIDTKCYKL</value>
            <value>0</value>
         </instance>
         <instance weight="0.2">
            <value>YFNLIDTKCYKLE</value>
            <value>0</value>
         </instance>
         <instance weight="0.2">
            <value>FNLIDTKCYKLEH</value>
            <value>0</value>
         </instance>
         <instance weight="0.2">
            <value>NLIDTKCYKLEHP</value>
            <value>0</value>
         </instance>
         <instance weight="0.2">
            <value>LIDTKCYKLEHPV</value>
            <value>0</value>
         </instance>
         <instance weight="0.3333333333333333">
            <value>CYKLEHPVTGCGE</value>
            <value>0</value>
         </instance>
         <instance weight="0.3333333333333333">
            <value>YKLEHPVTGCGER</value>
            <value>0</value>
         </instance>
         <instance weight="0.125">
            <value>ERTEGRCLHYTVD</value>
            <value>0</value>
         </instance>
         <instance weight="0.125">
            <value>RTEGRCLHYTVDK</value>
            <value>0</value>
         </instance>
         <instance weight="0.125">
            <value>TEGRCLHYTVDKS</value>
            <value>0</value>
         </instance>
         <instance weight="0.125">
            <value>EGRCLHYTVDKSK</value>
            <value>0</value>
         </instance>
         <instance weight="1.0">
            <value>GRCLHYTVDKSKP</value>
            <value>0</value>
         </instance>
         <instance weight="0.2">
            <value>HYTVDKSKPKVYQ</value>
            <value>0</value>
         </instance>
         <instance weight="0.2">
            <value>YTVDKSKPKVYQW</value>
            <value>0</value>
         </instance>
         <instance weight="0.2">
            <value>TVDKSKPKVYQWF</value>
            <value>0</value>
         </instance>
         <instance weight="0.2">
            <value>VDKSKPKVYQWFD</value>
            <value>0</value>
         </instance>
         <instance weight="1.0">
            <value>DKSKPKVYQWFDL</value>
            <value>0</value>
         </instance>
         <instance weight="1.0">
            <value>KSKPKVYQWFDLR</value>
            <value>0</value>
         </instance>
         <instance weight="1.0">
            <value>SKPKVYQWFDLRK</value>
            <value>0</value>
         </instance>
         <instance weight="1.0">
            <value>KPKVYQWFDLRKY</value>
            <value>0</value>
         </instance>
         <instance weight="1.0">
            <value>FENDEHIILYLVNFDK</value>
            <value>0</value>
         </instance>
         <instance weight="1.0">
            <value>DRPFQLFEFYAREPDV</value>
            <value>0</value>
         </instance>
         <instance weight="1.0">
            <value>SPEIKEEFVKIVQKRG</value>
            <value>0</value>
         </instance>
         <instance weight="0.25">
            <value>EFVKIVQKRGIVKENI</value>
            <value>0</value>
         </instance>
         <instance weight="0.25">
            <value>VKIVQKRGIVKENIID</value>
            <value>0</value>
         </instance>
         <instance weight="0.25">
            <value>IVQKRGIVKENIIDLT</value>
            <value>0</value>
         </instance>
         <instance weight="0.25">
            <value>QKRGIVKENIIDLTKI</value>
            <value>0</value>
         </instance>
         <instance weight="1.0">
            <value>RGIVKENIIDLTKIDR</value>
            <value>0</value>
         </instance>
         <instance weight="1.0">
            <value>KENIIDLTKIDRCFQL</value>
            <value>0</value>
         </instance>
         <instance weight="1.0">
            <value>DKFKIFEAAFSES</value>
            <value>0</value>
         </instance>
         <instance weight="1.0">
            <value>DAFVTALTEALRV</value>
            <value>0</value>
         </instance>
         <instance weight="0.5">
            <value>VKYAVFEAALTKA</value>
            <value>0</value>
         </instance>
         <instance weight="0.5">
            <value>AVFEAALTKAITA</value>
            <value>0</value>
         </instance>
         <instance weight="1.0">
            <value>PKYVKQNTLKLAT</value>
            <value>0</value>
         </instance>
         <instance weight="0.5">
            <value>LKAMTADQEVPEKPDS</value>
            <value>0</value>
         </instance>
         <instance weight="0.5">
            <value>DQEVPEKPDSVTPMIL</value>
            <value>0</value>
         </instance>
         <instance weight="1.0">
            <value>DSVTPMILKAQKGGNL</value>
            <value>0</value>
         </instance>
         <instance weight="0.3333333333333333">
            <value>GGNLEAKITMLTNGQC</value>
            <value>0</value>
         </instance>
         <instance weight="0.3333333333333333">
            <value>EAKITMLTNGQCQNIT</value>
            <value>0</value>
         </instance>
         <instance weight="0.3333333333333333">
            <value>KITMLTNGQCQNITVV</value>
            <value>0</value>
         </instance>
         <instance weight="0.5">
            <value>PSPVRDHYILYCEGEL</value>
            <value>0</value>
         </instance>
         <instance weight="0.5">
            <value>RDHYILYCEGELHGRQ</value>
            <value>0</value>
         </instance>
         <instance weight="0.5">
            <value>EGELHGRQIRMAKLLG</value>
            <value>0</value>
         </instance>
         <instance weight="0.5">
            <value>RQIRMAKLLGRDPEQS</value>
            <value>0</value>
         </instance>
         <instance weight="1.0">
            <value>MAKLLGRDPEQSQEAL</value>
            <value>0</value>
         </instance>
         <instance weight="1.0">
            <value>QEALEDFREFSRAKGL</value>
            <value>0</value>
         </instance>
         <instance weight="0.3333333333333333">
            <value>AKGLNQEILELAQSET</value>
            <value>0</value>
         </instance>
         <instance weight="0.3333333333333333">
            <value>NQEILELAQSETCSPG</value>
            <value>0</value>
         </instance>
         <instance weight="0.3333333333333333">
            <value>EILELAQSETCSPGGQ</value>
            <value>0</value>
         </instance>
         <instance weight="0.5">
            <value>ELEKAQQLNSERGVPN</value>
            <value>0</value>
         </instance>
         <instance weight="0.5">
            <value>ELEKYQQLNYERGVPN</value>
            <value>0</value>
         </instance>
         <instance weight="1.0">
            <value>TESHVKISRTIYRGVSP</value>
            <value>0</value>
         </instance>
         <instance weight="1.0">
            <value>LDGALKAKQSAESKLEG</value>
            <value>0</value>
         </instance>
         <instance weight="1.0">
            <value>YEAQILNYSKAKSSLES</value>
            <value>0</value>
         </instance>
         <instance weight="1.0">
            <value>RLKSLVNDLTDKNNLLE</value>
            <value>0</value>
         </instance>
         <instance weight="1.0">
            <value>AENNLQITEHKRLQLAN</value>
            <value>0</value>
         </instance>
         <instance weight="1.0">
            <value>NNEVLRLADELRQEQGN</value>
            <value>0</value>
         </instance>
         <instance weight="1.0">
            <value>AERTVTVRRVGPGGRAV</value>
            <value>0</value>
         </instance>
         <instance weight="1.0">
            <value>IGGWLLLEPWISPSV</value>
            <value>0</value>
         </instance>
         <instance weight="1.0">
            <value>TEDDFKNIAAAGLNHV</value>
            <value>0</value>
         </instance>
         <instance weight="1.0">
            <value>LNHVRIPIGYWAVNP</value>
            <value>0</value>
         </instance>
         <instance weight="1.0">
            <value>VNPIEGEPYVQGQLD</value>
            <value>0</value>
         </instance>
         <instance weight="1.0">
            <value>GHRGAINWQKGDTIK</value>
            <value>0</value>
         </instance>
         <instance weight="1.0">
            <value>KTYKNVYIDTYHN</value>
            <value>0</value>
         </instance>
      </instances>
	</body>
</dataset>
