# Supplementary material for: On Evaluating MHC-II Binding Peptide Prediction Methods
Source: PLoS One. 2008 Sep 24;3(9):e3268. doi: 10.1371/journal.pone.0003268 (PMC2533399; doi:10.1371/journal.pone.0003268)
Supplement: Dataset S3 — Datasets derived from IEDB database (0.26 MB ZIP) [file pone.0003268.s004.zip › IEDB/WUPDS/HLA-DRB1-0404.xrff]

<?xml version="1.0" encoding="utf-8"?>

<!DOCTYPE dataset
[
   <!ELEMENT dataset (header,body)>
   <!ATTLIST dataset name CDATA #REQUIRED>
   <!ATTLIST dataset version CDATA "3.5.4">

   <!ELEMENT header (notes?,attributes)>
   <!ELEMENT body (instances)>
   <!ELEMENT notes ANY>

   <!ELEMENT attributes (attribute+)>
   <!ELEMENT attribute (labels?,metadata?,attributes?)>
   <!ATTLIST attribute name CDATA #REQUIRED>
   <!ATTLIST attribute type (numeric|date|nominal|string|relational) #REQUIRED>
   <!ATTLIST attribute format CDATA #IMPLIED>
   <!ATTLIST attribute class (yes|no) "no">
   <!ELEMENT labels (label*)>
   <!ELEMENT label ANY>
   <!ELEMENT metadata (property*)>
   <!ELEMENT property ANY>
   <!ATTLIST property name CDATA #REQUIRED>

   <!ELEMENT instances (instance*)>
   <!ELEMENT instance (value*)>
   <!ATTLIST instance type (normal|sparse) "normal">
   <!ATTLIST instance weight CDATA #IMPLIED>
   <!ELEMENT value (#PCDATA|instances)*>
   <!ATTLIST value index CDATA #IMPLIED>
   <!ATTLIST value missing (yes|no) "no">
]
>
<dataset name="HLA-DRB1-0404" version="3.5.3">
   <header>
     <attributes>
        <attribute name="Seq" type="string"/>
        <attribute class="yes" name="class" type="nominal">
           <labels>
              <label>0</label>
              <label>1</label>
           </labels>
        </attribute>
     </attributes>
   </header>

   <body>
      <instances>
         <instance weight="0.3333333333333333">
            <value>PKFVKQNTLKLAT</value>
            <value>1</value>
         </instance>
         <instance weight="1.0">
            <value>QYIKANSSFIGITE</value>
            <value>1</value>
         </instance>
         <instance weight="0.125">
            <value>KPVSQMRMATPLLMRPM</value>
            <value>1</value>
         </instance>
         <instance weight="0.125">
            <value>LPKPPKPVSKMRMATPLLMGALPM</value>
            <value>1</value>
         </instance>
         <instance weight="1.0">
            <value>YLPKPPKPVSKLRLATPLLLQALPL</value>
            <value>1</value>
         </instance>
         <instance weight="0.125">
            <value>LPKPPKPVSKMRMATPLLMGALPM</value>
            <value>1</value>
         </instance>
         <instance weight="0.2">
            <value>GYKVLVLNPSVAAT</value>
            <value>1</value>
         </instance>
         <instance weight="0.2">
            <value>AAYAAQGYKVLVLNPSVAAT</value>
            <value>1</value>
         </instance>
         <instance weight="0.2">
            <value>GYKVLVLNPSVAATLGFGAY</value>
            <value>1</value>
         </instance>
         <instance weight="0.2">
            <value>ENPVVHFFANIVTPRTP</value>
            <value>1</value>
         </instance>
         <instance weight="0.2">
            <value>ENPVVHFFKAIVTPRTP</value>
            <value>1</value>
         </instance>
         <instance weight="0.2">
            <value>ENPVVHFFKNAVTPRTP</value>
            <value>1</value>
         </instance>
         <instance weight="0.2">
            <value>ENPVVHFFKNIVAPRTP</value>
            <value>1</value>
         </instance>
         <instance weight="0.2">
            <value>ENPVVHFFKNIVTPRTP</value>
            <value>1</value>
         </instance>
         <instance weight="0.125">
            <value>LPKPPKPVSKMRMATPLLMQALPM</value>
            <value>1</value>
         </instance>
         <instance weight="1.0">
            <value>AAGIGILTVILGVL</value>
            <value>1</value>
         </instance>
         <instance weight="0.5">
            <value>ALHIYMDGTMSQVQGSA</value>
            <value>1</value>
         </instance>
         <instance weight="0.5">
            <value>ALHIYMNGTMSQVQGSA</value>
            <value>1</value>
         </instance>
         <instance weight="1.0">
            <value>EKVPVSEVMGTTLAEMSTPEAT</value>
            <value>1</value>
         </instance>
         <instance weight="1.0">
            <value>IYRRRLMKQDFSVPQLPHS</value>
            <value>1</value>
         </instance>
         <instance weight="1.0">
            <value>KRCLLHLAVIGALLAVGATKV</value>
            <value>1</value>
         </instance>
         <instance weight="1.0">
            <value>MTPAEVSIVVLSGTTAAQVTTT</value>
            <value>1</value>
         </instance>
         <instance weight="1.0">
            <value>PGPVTAQVVLQAAIPLTSCGSS</value>
            <value>1</value>
         </instance>
         <instance weight="1.0">
            <value>QNILLSNAPLGPQFP</value>
            <value>1</value>
         </instance>
         <instance weight="1.0">
            <value>VSGLSIGTGRAMLGTHTMEVTVY</value>
            <value>1</value>
         </instance>
         <instance weight="0.5">
            <value>DSNIMNSINNVMDEIDFFEK</value>
            <value>1</value>
         </instance>
         <instance weight="0.5">
            <value>DSNIMNSINNVMDEIDFFEK</value>
            <value>1</value>
         </instance>
         <instance weight="1.0">
            <value>EPRAPWIEQEGPEYW</value>
            <value>1</value>
         </instance>
         <instance weight="0.5">
            <value>GVAGLLVALAV</value>
            <value>1</value>
         </instance>
         <instance weight="0.5">
            <value>GVAGLLVALAV</value>
            <value>1</value>
         </instance>
         <instance weight="0.125">
            <value>KLPKPPKPVSKMRMATPLL</value>
            <value>1</value>
         </instance>
         <instance weight="0.125">
            <value>KLPKPPKPVSKMRMATPLL</value>
            <value>1</value>
         </instance>
         <instance weight="0.125">
            <value>KPVSKMRMATPLLMQALP</value>
            <value>1</value>
         </instance>
         <instance weight="0.125">
            <value>KPVSKMRMATPLLMQALP</value>
            <value>1</value>
         </instance>
         <instance weight="1.0">
            <value>LCQVFADATPTGWGL</value>
            <value>1</value>
         </instance>
         <instance weight="0.5">
            <value>LLDILDTAGLEEYSAMRD</value>
            <value>1</value>
         </instance>
         <instance weight="0.5">
            <value>LLDILDTAGLEEYSAMRD</value>
            <value>1</value>
         </instance>
         <instance weight="0.3333333333333333">
            <value>SQDLELSWNLNGLQADLSS</value>
            <value>1</value>
         </instance>
         <instance weight="0.3333333333333333">
            <value>SQDLELSWNLNGLQADLSS</value>
            <value>1</value>
         </instance>
         <instance weight="0.3333333333333333">
            <value>SQDLELSWNLNGLQAY</value>
            <value>1</value>
         </instance>
         <instance weight="0.5">
            <value>YARFQRQTTLKAAA</value>
            <value>1</value>
         </instance>
         <instance weight="0.5">
            <value>YARFQRQTTLKAAA</value>
            <value>1</value>
         </instance>
         <instance weight="0.3333333333333333">
            <value>YARFQSQTTLKQKT</value>
            <value>1</value>
         </instance>
         <instance weight="0.3333333333333333">
            <value>YARFQSQTTLKQKT</value>
            <value>1</value>
         </instance>
         <instance weight="0.3333333333333333">
            <value>YARFQSQTTLKQKT</value>
            <value>1</value>
         </instance>
         <instance weight="0.5">
            <value>EVIPMFSALSEGA</value>
            <value>1</value>
         </instance>
         <instance weight="0.5">
            <value>LNKIVRMYSPTSI</value>
            <value>1</value>
         </instance>
         <instance weight="0.5">
            <value>NKIVRMYSPTSIL</value>
            <value>1</value>
         </instance>
         <instance weight="0.5">
            <value>PEVIPMFSALSEG</value>
            <value>1</value>
         </instance>
         <instance weight="1.0">
            <value>QEQIGWMTNNPPI</value>
            <value>1</value>
         </instance>
         <instance weight="1.0">
            <value>LLKYRAREPVTKAEMLGSVVGNWQ</value>
            <value>1</value>
         </instance>
         <instance weight="1.0">
            <value>KPGQPPRLLIYDASNRATGIPA</value>
            <value>1</value>
         </instance>
         <instance weight="1.0">
            <value>MHHWLLFEMSRHSLE</value>
            <value>1</value>
         </instance>
         <instance weight="1.0">
            <value>TPDFIVPLTDLRIPS</value>
            <value>1</value>
         </instance>
         <instance weight="0.5">
            <value>DTQFVRFDSDAASQR</value>
            <value>1</value>
         </instance>
         <instance weight="0.5">
            <value>VDDTQFVRFDSDAASQRME</value>
            <value>1</value>
         </instance>
         <instance weight="0.5">
            <value>HDYNFVKAINAIQKSW</value>
            <value>1</value>
         </instance>
         <instance weight="0.5">
            <value>HDYNFVKAINAIQKSWT</value>
            <value>1</value>
         </instance>
         <instance weight="0.5">
            <value>GRLLRGHNQFAYDGK</value>
            <value>1</value>
         </instance>
         <instance weight="0.5">
            <value>GPDGRLLRGHNQFAYDGK</value>
            <value>1</value>
         </instance>
         <instance weight="0.08333333333333333">
            <value>EEFVVEFDLPGIK</value>
            <value>1</value>
         </instance>
         <instance weight="0.08333333333333333">
            <value>AEFVVEFDLPGIK</value>
            <value>1</value>
         </instance>
         <instance weight="0.08333333333333333">
            <value>EAFVVEFDLPGIK</value>
            <value>1</value>
         </instance>
         <instance weight="0.08333333333333333">
            <value>EEFAVEFDLPGIK</value>
            <value>1</value>
         </instance>
         <instance weight="0.08333333333333333">
            <value>EEFVAEFDLPGIK</value>
            <value>1</value>
         </instance>
         <instance weight="0.08333333333333333">
            <value>EEFVVAFDLPGIK</value>
            <value>1</value>
         </instance>
         <instance weight="0.08333333333333333">
            <value>EEFVVEADLPGIK</value>
            <value>1</value>
         </instance>
         <instance weight="0.08333333333333333">
            <value>EEFVVEFALPGIK</value>
            <value>1</value>
         </instance>
         <instance weight="0.08333333333333333">
            <value>EEFVVEFDAPGIK</value>
            <value>1</value>
         </instance>
         <instance weight="0.08333333333333333">
            <value>EEFVVEFDLPAIK</value>
            <value>1</value>
         </instance>
         <instance weight="0.08333333333333333">
            <value>EEFVVEFDLPGAK</value>
            <value>1</value>
         </instance>
         <instance weight="0.08333333333333333">
            <value>EEFVVEFDLPGIA</value>
            <value>1</value>
         </instance>
         <instance weight="0.3333333333333333">
            <value>PKYVKQNTLKLAT</value>
            <value>1</value>
         </instance>
         <instance weight="0.3333333333333333">
            <value>PKSVKQNTLKLAT</value>
            <value>1</value>
         </instance>
         <instance weight="0.5">
            <value>QYENLKYTVIITVHT</value>
            <value>1</value>
         </instance>
         <instance weight="0.5">
            <value>KYTVIITVHTGDQHQ</value>
            <value>1</value>
         </instance>
         <instance weight="1.0">
            <value>KENIKYEVAIFVHGP</value>
            <value>1</value>
         </instance>
         <instance weight="0.5">
            <value>GLDFNEMILLTMKNK</value>
            <value>1</value>
         </instance>
         <instance weight="0.5">
            <value>EMILLTMKNKAWMVH</value>
            <value>1</value>
         </instance>
         <instance weight="0.3333333333333333">
            <value>DRSIALTFLAVGGVL</value>
            <value>1</value>
         </instance>
         <instance weight="1.0">
            <value>AVGGVLLFLSVNVHA</value>
            <value>1</value>
         </instance>
         <instance weight="1.0">
            <value>ANKIVYTVKVEPHTG</value>
            <value>1</value>
         </instance>
         <instance weight="0.5">
            <value>PTIDVKMMNMEAANL</value>
            <value>1</value>
         </instance>
         <instance weight="0.5">
            <value>KMMNMEAANLAEVRS</value>
            <value>1</value>
         </instance>
         <instance weight="1.0">
            <value>YCYLATVSDLSTKAA</value>
            <value>1</value>
         </instance>
         <instance weight="0.5">
            <value>WNRKELLVTFKNAHA</value>
            <value>1</value>
         </instance>
         <instance weight="0.5">
            <value>LLVTFKNAHAKKPEV</value>
            <value>1</value>
         </instance>
         <instance weight="1.0">
            <value>TFKNAHAKKPEVVVL</value>
            <value>1</value>
         </instance>
         <instance weight="0.5">
            <value>SLGKMVHQIFGSAYT</value>
            <value>1</value>
         </instance>
         <instance weight="0.5">
            <value>VHQIFGSAYTALFSG</value>
            <value>1</value>
         </instance>
         <instance weight="1.0">
            <value>KIGIGVLLTWIGLNS</value>
            <value>1</value>
         </instance>
         <instance weight="1.0">
            <value>GALLLWMGINARDRS</value>
            <value>1</value>
         </instance>
         <instance weight="0.3333333333333333">
            <value>WMGINARDRSIALTF</value>
            <value>1</value>
         </instance>
         <instance weight="0.3333333333333333">
            <value>ARDRSIALTFLAVGG</value>
            <value>1</value>
         </instance>
         <instance weight="0.2">
            <value>PAAYAAQGYKVLVLNPSVAA</value>
            <value>1</value>
         </instance>
         <instance weight="1.0">
            <value>PTPLLYRLGAVQNEITLTHP</value>
            <value>1</value>
         </instance>
         <instance weight="1.0">
            <value>GAVQWMNRLIAFASRGNHVS</value>
            <value>1</value>
         </instance>
         <instance weight="1.0">
            <value>GAGLAGAAIGSVGLGKVLID</value>
            <value>1</value>
         </instance>
         <instance weight="1.0">
            <value>CTMLVCGDDLVVICESAGVQ</value>
            <value>1</value>
         </instance>
         <instance weight="1.0">
            <value>AARVTAILSSLTVTQLLRRL</value>
            <value>1</value>
         </instance>
         <instance weight="1.0">
            <value>ITRVESENKVVILDSFDPLV</value>
            <value>1</value>
         </instance>
         <instance weight="1.0">
            <value>RTVVLTESTLSTALAELATR</value>
            <value>1</value>
         </instance>
         <instance weight="1.0">
            <value>QYLAGLSTLPGNGN</value>
            <value>1</value>
         </instance>
         <instance weight="1.0">
            <value>TPAETTVRLRAYMNTPGLPV</value>
            <value>1</value>
         </instance>
         <instance weight="1.0">
            <value>ENLPYLVAYQATVCARAQAP</value>
            <value>1</value>
         </instance>
         <instance weight="1.0">
            <value>KGGRKPARLIVFPDLGVRVC</value>
            <value>1</value>
         </instance>
         <instance weight="0.2">
            <value>AYAAQGYKVLVLNPSVAA</value>
            <value>1</value>
         </instance>
         <instance weight="0.3333333333333333">
            <value>QAGFFLLTRILTIPQSLD</value>
            <value>1</value>
         </instance>
         <instance weight="0.3333333333333333">
            <value>QAGFFLLTRILTIPQSLD</value>
            <value>1</value>
         </instance>
         <instance weight="0.3333333333333333">
            <value>QAGFFLLTRILTIPQSLD</value>
            <value>1</value>
         </instance>
         <instance weight="1.0">
            <value>IYNVLPTTSLVL</value>
            <value>1</value>
         </instance>
         <instance weight="1.0">
            <value>SLVLGKNQTLAT</value>
            <value>1</value>
         </instance>
         <instance weight="1.0">
            <value>RFHYDRNNIAV</value>
            <value>1</value>
         </instance>
         <instance weight="0.5">
            <value>PKYVKQNTLKLAT</value>
            <value>0</value>
         </instance>
         <instance weight="0.5">
            <value>QYIKANSKFIGITE</value>
            <value>0</value>
         </instance>
         <instance weight="0.5">
            <value>DIEKKIAKMEKASSVFNVVNS</value>
            <value>0</value>
         </instance>
         <instance weight="1.0">
            <value>PHHTALRQAILCWGELMTLA</value>
            <value>0</value>
         </instance>
         <instance weight="0.5">
            <value>PKYVKQNTLKLAT</value>
            <value>0</value>
         </instance>
         <instance weight="0.5">
            <value>QYIKANSKFIGITE</value>
            <value>0</value>
         </instance>
         <instance weight="1.0">
            <value>YSGPLKAEIAQRLEDV</value>
            <value>0</value>
         </instance>
         <instance weight="1.0">
            <value>GRHLIFCHSKRKCDELATKL</value>
            <value>0</value>
         </instance>
         <instance weight="0.5">
            <value>SVIDCNTCVTQTVDFSLDPT</value>
            <value>0</value>
         </instance>
         <instance weight="0.5">
            <value>GHGHSYTTAEEAAGIGILTVIL</value>
            <value>0</value>
         </instance>
         <instance weight="0.5">
            <value>GIGILTVILGVLLLIGCWYCRR</value>
            <value>0</value>
         </instance>
         <instance weight="1.0">
            <value>IGCWYCRRRNGYRAL</value>
            <value>0</value>
         </instance>
         <instance weight="1.0">
            <value>PAYEKLSAEQSPPPY</value>
            <value>0</value>
         </instance>
         <instance weight="1.0">
            <value>RNGYRALMDKSLHVGTQCALTRR</value>
            <value>0</value>
         </instance>
         <instance weight="1.0">
            <value>DYSYLQDSDPDSFQD</value>
            <value>0</value>
         </instance>
         <instance weight="1.0">
            <value>EGDAFELTVSCQGGLPK</value>
            <value>0</value>
         </instance>
         <instance weight="1.0">
            <value>IVGILLVLMAVVLASLIYRRR</value>
            <value>0</value>
         </instance>
         <instance weight="1.0">
            <value>LCQPVLPSPACQLVLHQILKGG</value>
            <value>0</value>
         </instance>
         <instance weight="1.0">
            <value>VYVWKTWGQYWQVLGGPVS</value>
            <value>0</value>
         </instance>
         <instance weight="1.0">
            <value>WNRQLYPEWTEAQRLD</value>
            <value>0</value>
         </instance>
         <instance weight="1.0">
            <value>WPSVFYNRTCQCSGNF</value>
            <value>0</value>
         </instance>
         <instance weight="1.0">
            <value>YGQMKNGSTPMFNDINIYDL</value>
            <value>0</value>
         </instance>
         <instance weight="0.5">
            <value>AAAAAVAAEAY</value>
            <value>0</value>
         </instance>
         <instance weight="0.5">
            <value>AAAAAVAAEAY</value>
            <value>0</value>
         </instance>
         <instance weight="0.5">
            <value>APYHFDLSGHAFGSMAKKGE</value>
            <value>0</value>
         </instance>
         <instance weight="0.5">
            <value>APYHFDLSGHAFGSMAKKGE</value>
            <value>0</value>
         </instance>
         <instance weight="0.5">
            <value>CDGERPTLAFLQDVM</value>
            <value>0</value>
         </instance>
         <instance weight="0.5">
            <value>CDGERPTLAFLQDVM</value>
            <value>0</value>
         </instance>
         <instance weight="0.5">
            <value>DMTPADALDDFDL</value>
            <value>0</value>
         </instance>
         <instance weight="0.5">
            <value>DMTPADALDDFDL</value>
            <value>0</value>
         </instance>
         <instance weight="0.5">
            <value>EEDIEIIPIQEEEY</value>
            <value>0</value>
         </instance>
         <instance weight="0.5">
            <value>EEDIEIIPPIQEEEY</value>
            <value>0</value>
         </instance>
         <instance weight="0.5">
            <value>FESTGNLIAPEYGFKISY</value>
            <value>0</value>
         </instance>
         <instance weight="0.5">
            <value>FESTGNLIAPEYGFKISY</value>
            <value>0</value>
         </instance>
         <instance weight="0.5">
            <value>FGYRKPLDNIKDNVGKMEDYIKK</value>
            <value>0</value>
         </instance>
         <instance weight="0.5">
            <value>FGYRKPLDNIKDNVGKMEDYIKK</value>
            <value>0</value>
         </instance>
         <instance weight="0.5">
            <value>FVNQHLCGSHLVEAL</value>
            <value>0</value>
         </instance>
         <instance weight="0.5">
            <value>FVNQHLCGSHLVEAL</value>
            <value>0</value>
         </instance>
         <instance weight="0.5">
            <value>GVTYEIDLTNKN</value>
            <value>0</value>
         </instance>
         <instance weight="0.5">
            <value>GVTYEIDLTNKN</value>
            <value>0</value>
         </instance>
         <instance weight="0.5">
            <value>IARAKMFPAVAEK</value>
            <value>0</value>
         </instance>
         <instance weight="0.5">
            <value>IARAKMFPAVAEK</value>
            <value>0</value>
         </instance>
         <instance weight="1.0">
            <value>IARFKMFPEVKEK</value>
            <value>0</value>
         </instance>
         <instance weight="0.5">
            <value>IDVWLGGLAENFLPY</value>
            <value>0</value>
         </instance>
         <instance weight="0.5">
            <value>IDVWLGGLAENFLPY</value>
            <value>0</value>
         </instance>
         <instance weight="0.5">
            <value>IEKKIAKMEKASY</value>
            <value>0</value>
         </instance>
         <instance weight="1.0">
            <value>KPLLIAEDVEGEY</value>
            <value>0</value>
         </instance>
         <instance weight="0.5">
            <value>LEDARRLKAIYEK</value>
            <value>0</value>
         </instance>
         <instance weight="0.5">
            <value>LEDARRLKAIYEK</value>
            <value>0</value>
         </instance>
         <instance weight="0.5">
            <value>LTEWTSSNVMEERY</value>
            <value>0</value>
         </instance>
         <instance weight="0.5">
            <value>LTEWTSSNVMEERY</value>
            <value>0</value>
         </instance>
         <instance weight="0.5">
            <value>MSSGSFINISV</value>
            <value>0</value>
         </instance>
         <instance weight="0.5">
            <value>MSSGSFINISV</value>
            <value>0</value>
         </instance>
         <instance weight="1.0">
            <value>PATLIKAIDGDTVKLMYKGQ</value>
            <value>0</value>
         </instance>
         <instance weight="0.5">
            <value>PPLYATGRLSQAQLMPSPPM</value>
            <value>0</value>
         </instance>
         <instance weight="0.5">
            <value>PPLYATGRLSQAQLMPSPPM</value>
            <value>0</value>
         </instance>
         <instance weight="0.5">
            <value>TPTEKDEYCARVNH</value>
            <value>0</value>
         </instance>
         <instance weight="0.5">
            <value>TPTEKDEYCARVNH</value>
            <value>0</value>
         </instance>
         <instance weight="1.0">
            <value>VGPLTVNEKRRLKLI</value>
            <value>0</value>
         </instance>
         <instance weight="0.5">
            <value>YAHAAHAAHAAHAAHAA</value>
            <value>0</value>
         </instance>
         <instance weight="0.5">
            <value>YAHAAHAAHAAHAAHAA</value>
            <value>0</value>
         </instance>
         <instance weight="1.0">
            <value>YKTIAFDEEARR</value>
            <value>0</value>
         </instance>
         <instance weight="1.0">
            <value>YPFIEQEGPEFFDQE</value>
            <value>0</value>
         </instance>
         <instance weight="0.5">
            <value>YQSYGPSGQYTHEFD</value>
            <value>0</value>
         </instance>
         <instance weight="0.5">
            <value>YQSYGPSGQYTHEFD</value>
            <value>0</value>
         </instance>
         <instance weight="0.5">
            <value>AAEWDRVHPVHAG</value>
            <value>0</value>
         </instance>
         <instance weight="0.5">
            <value>AEWDRVHPVHAGP</value>
            <value>0</value>
         </instance>
         <instance weight="1.0">
            <value>PIVQNIQGQMVHQ</value>
            <value>0</value>
         </instance>
         <instance weight="1.0">
            <value>TSTLQEQIGWMTN</value>
            <value>0</value>
         </instance>
         <instance weight="1.0">
            <value>DTEVHNVWATQACVPTDPNP</value>
            <value>0</value>
         </instance>
         <instance weight="1.0">
            <value>PKISFEPIPIHYCAPAGFAI</value>
            <value>0</value>
         </instance>
         <instance weight="1.0">
            <value>VWGIKQLQARVLAVERYLKD</value>
            <value>0</value>
         </instance>
         <instance weight="1.0">
            <value>ESEFQAALSRKVAKL</value>
            <value>0</value>
         </instance>
         <instance weight="1.0">
            <value>LTQYFVQENYLEYRQVPG</value>
            <value>0</value>
         </instance>
         <instance weight="1.0">
            <value>VGNWQYFFPVIFSKASDSLQLVFGIELMEVD</value>
            <value>0</value>
         </instance>
         <instance weight="1.0">
            <value>QDFLTKHASHTGSWIG</value>
            <value>0</value>
         </instance>
         <instance weight="0.5">
            <value>LANIAVDKANLEIMTKR</value>
            <value>0</value>
         </instance>
         <instance weight="1.0">
            <value>MGQKDSYVGDEAQSKR</value>
            <value>0</value>
         </instance>
         <instance weight="0.5">
            <value>TLKYPIEHGIVTNWDD</value>
            <value>0</value>
         </instance>
         <instance weight="0.5">
            <value>YPIEHGIVTNWDDM</value>
            <value>0</value>
         </instance>
         <instance weight="1.0">
            <value>VAPEEHPVLLTEAPLNPKA</value>
            <value>0</value>
         </instance>
         <instance weight="1.0">
            <value>LIYDASNRAT</value>
            <value>0</value>
         </instance>
         <instance weight="1.0">
            <value>KPGQPPRLLI</value>
            <value>0</value>
         </instance>
         <instance weight="1.0">
            <value>NFVKAINAIQ</value>
            <value>0</value>
         </instance>
         <instance weight="1.0">
            <value>DYNFVKAINA</value>
            <value>0</value>
         </instance>
         <instance weight="1.0">
            <value>RFDSDAASQR</value>
            <value>0</value>
         </instance>
         <instance weight="0.5">
            <value>LANIAVDKAN</value>
            <value>0</value>
         </instance>
         <instance weight="1.0">
            <value>VPLTDLRIPS</value>
            <value>0</value>
         </instance>
         <instance weight="1.0">
            <value>DKANLEIMTKR</value>
            <value>0</value>
         </instance>
         <instance weight="1.0">
            <value>GPDGRLLRGH</value>
            <value>0</value>
         </instance>
         <instance weight="1.0">
            <value>HNQFAYDGKD</value>
            <value>0</value>
         </instance>
         <instance weight="0.5">
            <value>EEAVVEFDLPGIK</value>
            <value>0</value>
         </instance>
         <instance weight="0.5">
            <value>EEFVVEFDLAGIK</value>
            <value>0</value>
         </instance>
         <instance weight="0.5">
            <value>ITVHTGDQHQVGNET</value>
            <value>0</value>
         </instance>
         <instance weight="0.5">
            <value>VHTGDQHQVGNETQG</value>
            <value>0</value>
         </instance>
         <instance weight="0.5">
            <value>YEVAIFVHGPTTVES</value>
            <value>0</value>
         </instance>
         <instance weight="0.5">
            <value>AIFVHGPTTVESHGN</value>
            <value>0</value>
         </instance>
         <instance weight="1.0">
            <value>TMKNKAWMVHRQWFF</value>
            <value>0</value>
         </instance>
         <instance weight="0.5">
            <value>SGIDTNAYYVMTVGT</value>
            <value>0</value>
         </instance>
         <instance weight="0.5">
            <value>NAYYVMTVGTKTFLV</value>
            <value>0</value>
         </instance>
         <instance weight="1.0">
            <value>TVGTKTFLVHREWFM</value>
            <value>0</value>
         </instance>
         <instance weight="0.5">
            <value>SFSCIAIGIITLYLG</value>
            <value>0</value>
         </instance>
         <instance weight="0.5">
            <value>AIGIITLYLGAVVQA</value>
            <value>0</value>
         </instance>
         <instance weight="1.0">
            <value>LTFLAVGGVLLFLSV</value>
            <value>0</value>
         </instance>
         <instance weight="1.0">
            <value>TVKVEPHTGDYVAAN</value>
            <value>0</value>
         </instance>
         <instance weight="0.5">
            <value>EAANLAEVRSYCYLA</value>
            <value>0</value>
         </instance>
         <instance weight="0.5">
            <value>AEVRSYCYLATVSDL</value>
            <value>0</value>
         </instance>
         <instance weight="0.5">
            <value>GSAYTALFSGVSWVM</value>
            <value>0</value>
         </instance>
         <instance weight="0.5">
            <value>ALFSGVSWVMKIGIG</value>
            <value>0</value>
         </instance>
         <instance weight="1.0">
            <value>VSWVMKIGIGVLLTW</value>
            <value>0</value>
         </instance>
         <instance weight="1.0">
            <value>TQGLLGALLLWMGIN</value>
            <value>0</value>
         </instance>
         <instance weight="1.0">
            <value>CPAGHAVGIFRAAVCTRGVA</value>
            <value>0</value>
         </instance>
         <instance weight="1.0">
            <value>LDVSVIPTSGDVVVVATDAL</value>
            <value>0</value>
         </instance>
         <instance weight="1.0">
            <value>TGRGKPGIYRFVAPGERPSG</value>
            <value>0</value>
         </instance>
         <instance weight="1.0">
            <value>FGYGAKDVRCHARKAVTHIN</value>
            <value>0</value>
         </instance>
         <instance weight="1.0">
            <value>VAIKSLTERLYVGGPLTNSR</value>
            <value>0</value>
         </instance>
         <instance weight="1.0">
            <value>FFTELDGVRLHRFAPPCKPL</value>
            <value>0</value>
         </instance>
         <instance weight="1.0">
            <value>PAEILRKSRRFAQALPVWAR</value>
            <value>0</value>
         </instance>
         <instance weight="0.5">
            <value>TVDFSLDPTFTIETITLPQD</value>
            <value>0</value>
         </instance>
         <instance weight="1.0">
            <value>FTFSPRRHWTTQGCNCSIYP</value>
            <value>0</value>
         </instance>
         <instance weight="1.0">
            <value>GCTWMNSTGFTKVCGAPPCV</value>
            <value>0</value>
         </instance>
         <instance weight="1.0">
            <value>CPTDCFRKHPDATYSRCGSG</value>
            <value>0</value>
         </instance>
         <instance weight="1.0">
            <value>PCSGSWLRDIWDWICEVLSD</value>
            <value>0</value>
         </instance>
         <instance weight="1.0">
            <value>MRSPVFTDNSSPPVV</value>
            <value>0</value>
         </instance>
         <instance weight="1.0">
            <value>EEYVEIRQVGDFH</value>
            <value>0</value>
         </instance>
         <instance weight="1.0">
            <value>WTGALVTPCAAEEQK</value>
            <value>0</value>
         </instance>
         <instance weight="1.0">
            <value>GYKVLVLNPSV</value>
            <value>0</value>
         </instance>
         <instance weight="1.0">
            <value>LMAFTAAVTS</value>
            <value>0</value>
         </instance>
         <instance weight="0.5">
            <value>TFALWRVSAEEY</value>
            <value>0</value>
         </instance>
         <instance weight="0.5">
            <value>ALWRVSAEEY</value>
            <value>0</value>
         </instance>
         <instance weight="1.0">
            <value>CGKYLFNWAVRTKLKLTPIA</value>
            <value>0</value>
         </instance>
         <instance weight="1.0">
            <value>QAGFFLLTRILTIPQSLD</value>
            <value>0</value>
         </instance>
      </instances>
	</body>
</dataset>
