# Supplementary material for: On Evaluating MHC-II Binding Peptide Prediction Methods
Source: PLoS One. 2008 Sep 24;3(9):e3268. doi: 10.1371/journal.pone.0003268 (PMC2533399; doi:10.1371/journal.pone.0003268)
Supplement: Dataset S3 — Datasets derived from IEDB database (0.26 MB ZIP) [file pone.0003268.s004.zip › IEDB/WUPDS/HLA-DRB1-0405.xrff]

<?xml version="1.0" encoding="utf-8"?>

<!DOCTYPE dataset
[
   <!ELEMENT dataset (header,body)>
   <!ATTLIST dataset name CDATA #REQUIRED>
   <!ATTLIST dataset version CDATA "3.5.4">

   <!ELEMENT header (notes?,attributes)>
   <!ELEMENT body (instances)>
   <!ELEMENT notes ANY>

   <!ELEMENT attributes (attribute+)>
   <!ELEMENT attribute (labels?,metadata?,attributes?)>
   <!ATTLIST attribute name CDATA #REQUIRED>
   <!ATTLIST attribute type (numeric|date|nominal|string|relational) #REQUIRED>
   <!ATTLIST attribute format CDATA #IMPLIED>
   <!ATTLIST attribute class (yes|no) "no">
   <!ELEMENT labels (label*)>
   <!ELEMENT label ANY>
   <!ELEMENT metadata (property*)>
   <!ELEMENT property ANY>
   <!ATTLIST property name CDATA #REQUIRED>

   <!ELEMENT instances (instance*)>
   <!ELEMENT instance (value*)>
   <!ATTLIST instance type (normal|sparse) "normal">
   <!ATTLIST instance weight CDATA #IMPLIED>
   <!ELEMENT value (#PCDATA|instances)*>
   <!ATTLIST value index CDATA #IMPLIED>
   <!ATTLIST value missing (yes|no) "no">
]
>
<dataset name="HLA-DRB1-0405" version="3.5.3">
   <header>
     <attributes>
        <attribute name="Seq" type="string"/>
        <attribute class="yes" name="class" type="nominal">
           <labels>
              <label>0</label>
              <label>1</label>
           </labels>
        </attribute>
     </attributes>
   </header>

   <body>
      <instances>
         <instance weight="1.0">
            <value>AGFFLLTRILTIPQS</value>
            <value>1</value>
         </instance>
         <instance weight="1.0">
            <value>LVPFVQWFVGLSPTV</value>
            <value>1</value>
         </instance>
         <instance weight="1.0">
            <value>ESRLVVDFSQFSRGN</value>
            <value>1</value>
         </instance>
         <instance weight="1.0">
            <value>LQSLTNLLSSNLSWL</value>
            <value>1</value>
         </instance>
         <instance weight="1.0">
            <value>SSNLSWLSLDVSAAF</value>
            <value>1</value>
         </instance>
         <instance weight="1.0">
            <value>LHLYSHPIILGFRKI</value>
            <value>1</value>
         </instance>
         <instance weight="1.0">
            <value>KQCFRKLPVNRPIDW</value>
            <value>1</value>
         </instance>
         <instance weight="1.0">
            <value>KQAFTFSPTYKAFLC</value>
            <value>1</value>
         </instance>
         <instance weight="0.3333333333333333">
            <value>GYKVLVLNPSVAAT</value>
            <value>1</value>
         </instance>
         <instance weight="1.0">
            <value>IPQEWKPAITVKVLPA</value>
            <value>1</value>
         </instance>
         <instance weight="0.5">
            <value>KSKYKLATSVLAGLL</value>
            <value>1</value>
         </instance>
         <instance weight="1.0">
            <value>QEIDPLSYNYIPVNSN</value>
            <value>1</value>
         </instance>
         <instance weight="1.0">
            <value>SSIIFGAFPSLHSGCC</value>
            <value>1</value>
         </instance>
         <instance weight="1.0">
            <value>VVFPASFFIKLPIILA</value>
            <value>1</value>
         </instance>
         <instance weight="0.3333333333333333">
            <value>LPKPPKPVSKMRMATPLLMQALPM</value>
            <value>1</value>
         </instance>
         <instance weight="0.5">
            <value>KSKYKLATSVLAGLL</value>
            <value>1</value>
         </instance>
         <instance weight="1.0">
            <value>MNYYGKQENWYSLKK</value>
            <value>1</value>
         </instance>
         <instance weight="1.0">
            <value>RHNWVNHAVPLAMKLI</value>
            <value>1</value>
         </instance>
         <instance weight="0.5">
            <value>EKVYLAWVPAHKGIG</value>
            <value>1</value>
         </instance>
         <instance weight="1.0">
            <value>FRKYTAFTIPSINNE</value>
            <value>1</value>
         </instance>
         <instance weight="0.1">
            <value>GEIYKRWIILGLNKI</value>
            <value>1</value>
         </instance>
         <instance weight="1.0">
            <value>HSNWRAMASDFNLPP</value>
            <value>1</value>
         </instance>
         <instance weight="0.1">
            <value>KRWIILGLNKIVRMY</value>
            <value>1</value>
         </instance>
         <instance weight="1.0">
            <value>KTAVQMAVFIHNFKR</value>
            <value>1</value>
         </instance>
         <instance weight="0.5">
            <value>KVYLAWVPAHKGIGG</value>
            <value>1</value>
         </instance>
         <instance weight="1.0">
            <value>QGQMVHQAISPRTLN</value>
            <value>1</value>
         </instance>
         <instance weight="1.0">
            <value>QKQITKIQNFRVYYR</value>
            <value>1</value>
         </instance>
         <instance weight="1.0">
            <value>SPAIFQSSMTKILEP</value>
            <value>1</value>
         </instance>
         <instance weight="1.0">
            <value>WEFVNTPPLVKLWYQ</value>
            <value>1</value>
         </instance>
         <instance weight="0.5">
            <value>DSNIMNSINNVMDEIDFFEK</value>
            <value>1</value>
         </instance>
         <instance weight="0.5">
            <value>DSNIMNSINNVMDEIDFFEK</value>
            <value>1</value>
         </instance>
         <instance weight="0.5">
            <value>EEDIEIIPIQEEEY</value>
            <value>1</value>
         </instance>
         <instance weight="0.5">
            <value>EEDIEIIPPIQEEEY</value>
            <value>1</value>
         </instance>
         <instance weight="1.0">
            <value>EPRAPWIEQEGPEYW</value>
            <value>1</value>
         </instance>
         <instance weight="0.5">
            <value>FESTGNLIAPEYGFKISY</value>
            <value>1</value>
         </instance>
         <instance weight="0.5">
            <value>FESTGNLIAPEYGFKISY</value>
            <value>1</value>
         </instance>
         <instance weight="0.5">
            <value>GVTYEIDLTNKN</value>
            <value>1</value>
         </instance>
         <instance weight="0.5">
            <value>GVTYEIDLTNKN</value>
            <value>1</value>
         </instance>
         <instance weight="0.5">
            <value>IARAKMFPAVAEK</value>
            <value>1</value>
         </instance>
         <instance weight="0.5">
            <value>IARAKMFPAVAEK</value>
            <value>1</value>
         </instance>
         <instance weight="1.0">
            <value>IARFKMFPEVKEK</value>
            <value>1</value>
         </instance>
         <instance weight="0.3333333333333333">
            <value>KPVSKMRMATPLLMQALP</value>
            <value>1</value>
         </instance>
         <instance weight="0.3333333333333333">
            <value>KPVSKMRMATPLLMQALP</value>
            <value>1</value>
         </instance>
         <instance weight="0.5">
            <value>LTEWTSSNVMEERY</value>
            <value>1</value>
         </instance>
         <instance weight="0.5">
            <value>LTEWTSSNVMEERY</value>
            <value>1</value>
         </instance>
         <instance weight="0.5">
            <value>PPLYATGRLSQAQLMPSPPM</value>
            <value>1</value>
         </instance>
         <instance weight="0.5">
            <value>PPLYATGRLSQAQLMPSPPM</value>
            <value>1</value>
         </instance>
         <instance weight="0.5">
            <value>YARFQRQTTLKAAA</value>
            <value>1</value>
         </instance>
         <instance weight="0.5">
            <value>YARFQRQTTLKAAA</value>
            <value>1</value>
         </instance>
         <instance weight="0.3333333333333333">
            <value>YARFQSQTTLKQKT</value>
            <value>1</value>
         </instance>
         <instance weight="0.3333333333333333">
            <value>YARFQSQTTLKQKT</value>
            <value>1</value>
         </instance>
         <instance weight="0.3333333333333333">
            <value>YARFQSQTTLKQKT</value>
            <value>1</value>
         </instance>
         <instance weight="0.5">
            <value>EVIPMFSALSEGA</value>
            <value>1</value>
         </instance>
         <instance weight="0.1">
            <value>LNKIVRMYSPTSI</value>
            <value>1</value>
         </instance>
         <instance weight="0.1">
            <value>NKIVRMYSPTSIL</value>
            <value>1</value>
         </instance>
         <instance weight="0.5">
            <value>PEVIPMFSALSEG</value>
            <value>1</value>
         </instance>
         <instance weight="1.0">
            <value>QEQIGWMTNNPPI</value>
            <value>1</value>
         </instance>
         <instance weight="0.5">
            <value>PKYVKQNTLKLAT</value>
            <value>1</value>
         </instance>
         <instance weight="0.5">
            <value>PKSVKQNTLKLAT</value>
            <value>1</value>
         </instance>
         <instance weight="1.0">
            <value>ASRELERFAVNPGLL</value>
            <value>1</value>
         </instance>
         <instance weight="0.3333333333333333">
            <value>ERFAVNPGLLETSEGCR</value>
            <value>1</value>
         </instance>
         <instance weight="0.3333333333333333">
            <value>SLYNTVATLYCVHQRIEV</value>
            <value>1</value>
         </instance>
         <instance weight="0.1">
            <value>WIILGLNKIVRMYSPTSI</value>
            <value>1</value>
         </instance>
         <instance weight="0.16666666666666666">
            <value>YVDRFYKTLRAEQASQEV</value>
            <value>1</value>
         </instance>
         <instance weight="0.1">
            <value>NKIVRMYSPTSI</value>
            <value>1</value>
         </instance>
         <instance weight="0.16666666666666666">
            <value>FYKTLRAEQASQE</value>
            <value>1</value>
         </instance>
         <instance weight="1.0">
            <value>LGALTGTYVYNHLTPLRDWA</value>
            <value>1</value>
         </instance>
         <instance weight="1.0">
            <value>TDATSILGIGTVLDQAETAG</value>
            <value>1</value>
         </instance>
         <instance weight="0.5">
            <value>GIQYLAGLSTLPGNPAIASL</value>
            <value>1</value>
         </instance>
         <instance weight="1.0">
            <value>GEVPSTEDLVNLLPAILSPG</value>
            <value>1</value>
         </instance>
         <instance weight="1.0">
            <value>SDGSWSTVSSEANAEDVVCC</value>
            <value>1</value>
         </instance>
         <instance weight="1.0">
            <value>SMSYSWTGALVTPCAAEEQK</value>
            <value>1</value>
         </instance>
         <instance weight="1.0">
            <value>LPINALSNSLLRHHNLVYST</value>
            <value>1</value>
         </instance>
         <instance weight="0.3333333333333333">
            <value>KPARLIVFPDLGVRVC</value>
            <value>1</value>
         </instance>
         <instance weight="0.3333333333333333">
            <value>PARLIVFPDLGVR</value>
            <value>1</value>
         </instance>
         <instance weight="1.0">
            <value>QCCDLDPQARVAIKSLTERL</value>
            <value>1</value>
         </instance>
         <instance weight="1.0">
            <value>VYYLTRDPTTPLARAAWETA</value>
            <value>1</value>
         </instance>
         <instance weight="0.3333333333333333">
            <value>ASRELERFALNPSLL</value>
            <value>1</value>
         </instance>
         <instance weight="0.3333333333333333">
            <value>ERFALNPSLLETTEGCQQI</value>
            <value>1</value>
         </instance>
         <instance weight="0.3333333333333333">
            <value>SLYNTVATLYCVHQRIDV</value>
            <value>1</value>
         </instance>
         <instance weight="0.16666666666666666">
            <value>YVDRFFKTLRAEQATQEV</value>
            <value>1</value>
         </instance>
         <instance weight="1.0">
            <value>RQANFLGKIWPSSKGR</value>
            <value>1</value>
         </instance>
         <instance weight="1.0">
            <value>ERFALNPGLLETSEGCK</value>
            <value>1</value>
         </instance>
         <instance weight="0.3333333333333333">
            <value>SLYNTVATLYCVHAGIEV</value>
            <value>1</value>
         </instance>
         <instance weight="0.1">
            <value>WIILGLNKIVRMYSPVSI</value>
            <value>1</value>
         </instance>
         <instance weight="0.16666666666666666">
            <value>YVDRFFKTLRAEQATQDV</value>
            <value>1</value>
         </instance>
         <instance weight="0.1">
            <value>PVGEIYKRWIILGLNKIV</value>
            <value>1</value>
         </instance>
         <instance weight="0.16666666666666666">
            <value>RFYKTLRAEQASQ</value>
            <value>1</value>
         </instance>
         <instance weight="0.5">
            <value>EEREVLMWKFDSALARKH</value>
            <value>1</value>
         </instance>
         <instance weight="0.1">
            <value>NKIVRMYSPISI</value>
            <value>1</value>
         </instance>
         <instance weight="0.1">
            <value>WIILGLNKIVRMYSPISI</value>
            <value>1</value>
         </instance>
         <instance weight="0.16666666666666666">
            <value>YVDRFFKTLRAEQASQDV</value>
            <value>1</value>
         </instance>
         <instance weight="0.5">
            <value>EHREVLQWKFDSQLARRH</value>
            <value>1</value>
         </instance>
         <instance weight="1.0">
            <value>EEYVEIRQVGDFH</value>
            <value>1</value>
         </instance>
         <instance weight="0.3333333333333333">
            <value>GYKVLVLNPSV</value>
            <value>1</value>
         </instance>
         <instance weight="1.0">
            <value>TFALWRVSAEEY</value>
            <value>1</value>
         </instance>
         <instance weight="1.0">
            <value>TPAETTVRLRAYMNTPGLPV</value>
            <value>1</value>
         </instance>
         <instance weight="1.0">
            <value>ENLPYLVAYQATVCARAQAP</value>
            <value>1</value>
         </instance>
         <instance weight="0.5">
            <value>GIQYLAGLSTLPGNPAIASL</value>
            <value>1</value>
         </instance>
         <instance weight="0.3333333333333333">
            <value>KGGRKPARLIVFPDLGVRVC</value>
            <value>1</value>
         </instance>
         <instance weight="1.0">
            <value>CGKYLFNWAVRTKLKLTPIA</value>
            <value>1</value>
         </instance>
         <instance weight="0.3333333333333333">
            <value>AYAAQGYKVLVLNPSVAA</value>
            <value>1</value>
         </instance>
         <instance weight="1.0">
            <value>SRTIYRGVSPSTTRLES</value>
            <value>1</value>
         </instance>
         <instance weight="1.0">
            <value>LDSQLNRLKSLTDDLQR</value>
            <value>1</value>
         </instance>
         <instance weight="1.0">
            <value>YEAQILNYSKAKSSLES</value>
            <value>1</value>
         </instance>
         <instance weight="1.0">
            <value>FERQYKELQTQAEDDRR</value>
            <value>1</value>
         </instance>
         <instance weight="1.0">
            <value>IGGWLLLEPWISPSV</value>
            <value>1</value>
         </instance>
         <instance weight="1.0">
            <value>TEDDFKNIAAAGLNHV</value>
            <value>1</value>
         </instance>
         <instance weight="1.0">
            <value>IDQHVKLACSLPHGRL</value>
            <value>1</value>
         </instance>
         <instance weight="0.25">
            <value>KQTLIAIHTLAIRYA</value>
            <value>1</value>
         </instance>
         <instance weight="0.25">
            <value>LIAIHTLAIRYANRT</value>
            <value>1</value>
         </instance>
         <instance weight="0.25">
            <value>IKQTLIAIHTLAIRYANRTDV</value>
            <value>1</value>
         </instance>
         <instance weight="0.25">
            <value>QTLIAIHTLAIRYAN</value>
            <value>1</value>
         </instance>
         <instance weight="0.5">
            <value>VGPLTVNEKRRLKLI</value>
            <value>0</value>
         </instance>
         <instance weight="1.0">
            <value>RHYLHTLWKAGILYK</value>
            <value>0</value>
         </instance>
         <instance weight="0.5">
            <value>LCQVFADATPTGWGL</value>
            <value>0</value>
         </instance>
         <instance weight="1.0">
            <value>AANWILRGTSFVYVP</value>
            <value>0</value>
         </instance>
         <instance weight="1.0">
            <value>GRHLIFCHSKRKCDELATKL</value>
            <value>0</value>
         </instance>
         <instance weight="1.0">
            <value>SVIDCNTCVTQTVDFSLDPT</value>
            <value>0</value>
         </instance>
         <instance weight="0.5">
            <value>AAYAAQGYKVLVLNPSVAAT</value>
            <value>0</value>
         </instance>
         <instance weight="0.5">
            <value>GYKVLVLNPSVAATLGFGAY</value>
            <value>0</value>
         </instance>
         <instance weight="0.5">
            <value>AGLLGNVSTVLLGGV</value>
            <value>0</value>
         </instance>
         <instance weight="1.0">
            <value>EPQGSTYAASSATSVD</value>
            <value>0</value>
         </instance>
         <instance weight="1.0">
            <value>FATCFLIPLTSQFFLP</value>
            <value>0</value>
         </instance>
         <instance weight="0.5">
            <value>GLAYKFVVPGAATPY</value>
            <value>0</value>
         </instance>
         <instance weight="0.5">
            <value>HNWVNHAVPLAMKLI</value>
            <value>0</value>
         </instance>
         <instance weight="1.0">
            <value>IKLPIILAFATCFLIP</value>
            <value>0</value>
         </instance>
         <instance weight="1.0">
            <value>LAAIIFLFGPPTALRS</value>
            <value>0</value>
         </instance>
         <instance weight="1.0">
            <value>LTSQFFLPALPVFTWL</value>
            <value>0</value>
         </instance>
         <instance weight="0.5">
            <value>LVNLLIFHINGKIIK</value>
            <value>0</value>
         </instance>
         <instance weight="1.0">
            <value>LWWSTMYLTHHYFVDL</value>
            <value>0</value>
         </instance>
         <instance weight="0.5">
            <value>MRKLAILSVSSFLFV</value>
            <value>0</value>
         </instance>
         <instance weight="1.0">
            <value>NLSNVLATITTGVLDI</value>
            <value>0</value>
         </instance>
         <instance weight="1.0">
            <value>NVKYLVIVFLIFFDL</value>
            <value>0</value>
         </instance>
         <instance weight="1.0">
            <value>RVYQEPQVSPPQRAET</value>
            <value>0</value>
         </instance>
         <instance weight="0.5">
            <value>SSVFNVVNSSIGLIM</value>
            <value>0</value>
         </instance>
         <instance weight="1.0">
            <value>THHYFVDLIGGAMLSL</value>
            <value>0</value>
         </instance>
         <instance weight="0.5">
            <value>VKNVIGPFMKAVCVE</value>
            <value>0</value>
         </instance>
         <instance weight="1.0">
            <value>QYIKANSKFIGITE</value>
            <value>0</value>
         </instance>
         <instance weight="0.5">
            <value>AGLLGVVSTVLLGGV</value>
            <value>0</value>
         </instance>
         <instance weight="0.5">
            <value>GLAYKFVVPGAATPY</value>
            <value>0</value>
         </instance>
         <instance weight="0.5">
            <value>HNWVNHAVPLAMKLI</value>
            <value>0</value>
         </instance>
         <instance weight="1.0">
            <value>KYKIAGGIAGGLALL</value>
            <value>0</value>
         </instance>
         <instance weight="0.5">
            <value>LVNLLIFHINGKIIKNS</value>
            <value>0</value>
         </instance>
         <instance weight="0.5">
            <value>MRKLAILSVSSFLFV</value>
            <value>0</value>
         </instance>
         <instance weight="0.5">
            <value>SSVFNVVNSSIGLIM</value>
            <value>0</value>
         </instance>
         <instance weight="0.5">
            <value>VKNVIGPFMKAVCVE</value>
            <value>0</value>
         </instance>
         <instance weight="0.5">
            <value>AAAAAVAAEAY</value>
            <value>0</value>
         </instance>
         <instance weight="0.5">
            <value>AAAAAVAAEAY</value>
            <value>0</value>
         </instance>
         <instance weight="0.5">
            <value>APYHFDLSGHAFGSMAKKGE</value>
            <value>0</value>
         </instance>
         <instance weight="0.5">
            <value>APYHFDLSGHAFGSMAKKGE</value>
            <value>0</value>
         </instance>
         <instance weight="0.5">
            <value>CDGERPTLAFLQDVM</value>
            <value>0</value>
         </instance>
         <instance weight="0.5">
            <value>CDGERPTLAFLQDVM</value>
            <value>0</value>
         </instance>
         <instance weight="0.5">
            <value>DMTPADALDDFDL</value>
            <value>0</value>
         </instance>
         <instance weight="0.5">
            <value>DMTPADALDDFDL</value>
            <value>0</value>
         </instance>
         <instance weight="0.5">
            <value>FGYRKPLDNIKDNVGKMEDYIKK</value>
            <value>0</value>
         </instance>
         <instance weight="0.5">
            <value>FGYRKPLDNIKDNVGKMEDYIKK</value>
            <value>0</value>
         </instance>
         <instance weight="0.5">
            <value>FVNQHLCGSHLVEAL</value>
            <value>0</value>
         </instance>
         <instance weight="0.5">
            <value>FVNQHLCGSHLVEAL</value>
            <value>0</value>
         </instance>
         <instance weight="0.5">
            <value>GVAGLLVALAV</value>
            <value>0</value>
         </instance>
         <instance weight="0.5">
            <value>GVAGLLVALAV</value>
            <value>0</value>
         </instance>
         <instance weight="0.5">
            <value>IDVWLGGLAENFLPY</value>
            <value>0</value>
         </instance>
         <instance weight="0.5">
            <value>IDVWLGGLAENFLPY</value>
            <value>0</value>
         </instance>
         <instance weight="1.0">
            <value>IEKKIAKMEKASY</value>
            <value>0</value>
         </instance>
         <instance weight="0.5">
            <value>KLPKPPKPVSKMRMATPLL</value>
            <value>0</value>
         </instance>
         <instance weight="0.5">
            <value>KLPKPPKPVSKMRMATPLL</value>
            <value>0</value>
         </instance>
         <instance weight="1.0">
            <value>KPLLIAEDVEGEY</value>
            <value>0</value>
         </instance>
         <instance weight="0.5">
            <value>LCQVFADATPTGWGL</value>
            <value>0</value>
         </instance>
         <instance weight="0.5">
            <value>LEDARRLKAIYEK</value>
            <value>0</value>
         </instance>
         <instance weight="0.5">
            <value>LEDARRLKAIYEK</value>
            <value>0</value>
         </instance>
         <instance weight="0.5">
            <value>LLDILDTAGLEEYSAMRD</value>
            <value>0</value>
         </instance>
         <instance weight="0.5">
            <value>LLDILDTAGLEEYSAMRD</value>
            <value>0</value>
         </instance>
         <instance weight="0.5">
            <value>MSSGSFINISV</value>
            <value>0</value>
         </instance>
         <instance weight="0.5">
            <value>MSSGSFINISV</value>
            <value>0</value>
         </instance>
         <instance weight="1.0">
            <value>PATLIKAIDGDTVKLMYKGQ</value>
            <value>0</value>
         </instance>
         <instance weight="0.3333333333333333">
            <value>SQDLELSWNLNGLQADLSS</value>
            <value>0</value>
         </instance>
         <instance weight="0.3333333333333333">
            <value>SQDLELSWNLNGLQADLSS</value>
            <value>0</value>
         </instance>
         <instance weight="0.3333333333333333">
            <value>SQDLELSWNLNGLQAY</value>
            <value>0</value>
         </instance>
         <instance weight="0.5">
            <value>TPTEKDEYCARVNH</value>
            <value>0</value>
         </instance>
         <instance weight="0.5">
            <value>TPTEKDEYCARVNH</value>
            <value>0</value>
         </instance>
         <instance weight="0.5">
            <value>VGPLTVNEKRRLKLI</value>
            <value>0</value>
         </instance>
         <instance weight="0.5">
            <value>YAHAAHAAHAAHAAHAA</value>
            <value>0</value>
         </instance>
         <instance weight="0.5">
            <value>YAHAAHAAHAAHAAHAA</value>
            <value>0</value>
         </instance>
         <instance weight="1.0">
            <value>YKTIAFDEEARR</value>
            <value>0</value>
         </instance>
         <instance weight="1.0">
            <value>YPFIEQEGPEFFDQE</value>
            <value>0</value>
         </instance>
         <instance weight="0.5">
            <value>YQSYGPSGQYTHEFD</value>
            <value>0</value>
         </instance>
         <instance weight="0.5">
            <value>YQSYGPSGQYTHEFD</value>
            <value>0</value>
         </instance>
         <instance weight="0.5">
            <value>AAEWDRVHPVHAG</value>
            <value>0</value>
         </instance>
         <instance weight="0.5">
            <value>AEWDRVHPVHAGP</value>
            <value>0</value>
         </instance>
         <instance weight="1.0">
            <value>PIVQNIQGQMVHQ</value>
            <value>0</value>
         </instance>
         <instance weight="1.0">
            <value>TSTLQEQIGWMTN</value>
            <value>0</value>
         </instance>
         <instance weight="1.0">
            <value>RQANFLGKIWPSHKGR</value>
            <value>0</value>
         </instance>
         <instance weight="0.5">
            <value>PEKEVLVWKFDSRLAFHH</value>
            <value>0</value>
         </instance>
         <instance weight="0.3333333333333333">
            <value>KFDSRLAFHHMARELH</value>
            <value>0</value>
         </instance>
         <instance weight="1.0">
            <value>LERFAVNPGLL</value>
            <value>0</value>
         </instance>
         <instance weight="0.5">
            <value>WIILGLNKIVRM</value>
            <value>0</value>
         </instance>
         <instance weight="0.5">
            <value>ILGLNKIVRMY</value>
            <value>0</value>
         </instance>
         <instance weight="0.3333333333333333">
            <value>FYKTLRAEQASQ</value>
            <value>0</value>
         </instance>
         <instance weight="0.3333333333333333">
            <value>RFYKTLRAEQAS</value>
            <value>0</value>
         </instance>
         <instance weight="0.3333333333333333">
            <value>YKTLRAEQA</value>
            <value>0</value>
         </instance>
         <instance weight="1.0">
            <value>MYVGGVEHRLEAACNWTRGE</value>
            <value>0</value>
         </instance>
         <instance weight="1.0">
            <value>LAGLSTLPGNPAIASL</value>
            <value>0</value>
         </instance>
         <instance weight="1.0">
            <value>LTTSQTLLFNILGGWVAAQL</value>
            <value>0</value>
         </instance>
         <instance weight="1.0">
            <value>SVGLGKVLIDILAGYGAGVA</value>
            <value>0</value>
         </instance>
         <instance weight="1.0">
            <value>PAEILRKSRRFAQALPVW</value>
            <value>0</value>
         </instance>
         <instance weight="0.5">
            <value>VTPCAAEEQKLPINALSNSL</value>
            <value>0</value>
         </instance>
         <instance weight="1.0">
            <value>KYLFNWAVRTKLKLTPIA</value>
            <value>0</value>
         </instance>
         <instance weight="1.0">
            <value>ASRELERFALNPGLL</value>
            <value>0</value>
         </instance>
         <instance weight="0.3333333333333333">
            <value>KFDSQLARRHMARELH</value>
            <value>0</value>
         </instance>
         <instance weight="1.0">
            <value>QLQPSLQTGSEELRSLY</value>
            <value>0</value>
         </instance>
         <instance weight="1.0">
            <value>NANPDCKTILKALGPAA</value>
            <value>0</value>
         </instance>
         <instance weight="1.0">
            <value>GRPGNFLQSRPEPTA</value>
            <value>0</value>
         </instance>
         <instance weight="1.0">
            <value>YKAAVDLSHFLKEKGGL</value>
            <value>0</value>
         </instance>
         <instance weight="0.3333333333333333">
            <value>KFDSALARKHIARELH</value>
            <value>0</value>
         </instance>
         <instance weight="0.5">
            <value>PEREVLVWKFDSRLAFHH</value>
            <value>0</value>
         </instance>
         <instance weight="1.0">
            <value>SFFELDRWEKIRLRPGGK</value>
            <value>0</value>
         </instance>
         <instance weight="0.5">
            <value>WTGALVTPCAAEEQK</value>
            <value>0</value>
         </instance>
         <instance weight="1.0">
            <value>LMAFTAAVTS</value>
            <value>0</value>
         </instance>
         <instance weight="1.0">
            <value>ALWRVSAEEY</value>
            <value>0</value>
         </instance>
         <instance weight="1.0">
            <value>DYDVVYLKPLAGMYK</value>
            <value>0</value>
         </instance>
         <instance weight="1.0">
            <value>TESHVKISRTIYRGVSP</value>
            <value>0</value>
         </instance>
         <instance weight="1.0">
            <value>LDGALKAKQSAESKLEG</value>
            <value>0</value>
         </instance>
         <instance weight="1.0">
            <value>NSELIRRAKAAESLASD</value>
            <value>0</value>
         </instance>
         <instance weight="1.0">
            <value>RLKSLVNDLTDKNNLLE</value>
            <value>0</value>
         </instance>
         <instance weight="1.0">
            <value>AENNLQITEHKRLQLAN</value>
            <value>0</value>
         </instance>
         <instance weight="1.0">
            <value>NNEVLRLADELRQEQGN</value>
            <value>0</value>
         </instance>
         <instance weight="1.0">
            <value>AERTVTVRRVGPGGRAV</value>
            <value>0</value>
         </instance>
         <instance weight="1.0">
            <value>LNHVRIPIGYWAVNP</value>
            <value>0</value>
         </instance>
         <instance weight="1.0">
            <value>VNPIEGEPYVQGQLD</value>
            <value>0</value>
         </instance>
         <instance weight="1.0">
            <value>GHRGAINWQKGDTIK</value>
            <value>0</value>
         </instance>
         <instance weight="1.0">
            <value>KTYKNVYIDTYHN</value>
            <value>0</value>
         </instance>
         <instance weight="1.0">
            <value>SKGSSSELSAQQKK</value>
            <value>0</value>
         </instance>
      </instances>
	</body>
</dataset>
