# Supplementary material for: On Evaluating MHC-II Binding Peptide Prediction Methods
Source: PLoS One. 2008 Sep 24;3(9):e3268. doi: 10.1371/journal.pone.0003268 (PMC2533399; doi:10.1371/journal.pone.0003268)
Supplement: Dataset S3 — Datasets derived from IEDB database (0.26 MB ZIP) [file pone.0003268.s004.zip › IEDB/WUPDS/HLA-DRB4-0101.xrff]

<?xml version="1.0" encoding="utf-8"?>

<!DOCTYPE dataset
[
   <!ELEMENT dataset (header,body)>
   <!ATTLIST dataset name CDATA #REQUIRED>
   <!ATTLIST dataset version CDATA "3.5.4">

   <!ELEMENT header (notes?,attributes)>
   <!ELEMENT body (instances)>
   <!ELEMENT notes ANY>

   <!ELEMENT attributes (attribute+)>
   <!ELEMENT attribute (labels?,metadata?,attributes?)>
   <!ATTLIST attribute name CDATA #REQUIRED>
   <!ATTLIST attribute type (numeric|date|nominal|string|relational) #REQUIRED>
   <!ATTLIST attribute format CDATA #IMPLIED>
   <!ATTLIST attribute class (yes|no) "no">
   <!ELEMENT labels (label*)>
   <!ELEMENT label ANY>
   <!ELEMENT metadata (property*)>
   <!ELEMENT property ANY>
   <!ATTLIST property name CDATA #REQUIRED>

   <!ELEMENT instances (instance*)>
   <!ELEMENT instance (value*)>
   <!ATTLIST instance type (normal|sparse) "normal">
   <!ATTLIST instance weight CDATA #IMPLIED>
   <!ELEMENT value (#PCDATA|instances)*>
   <!ATTLIST value index CDATA #IMPLIED>
   <!ATTLIST value missing (yes|no) "no">
]
>
<dataset name="HLA-DRB4-0101" version="3.5.3">
   <header>
     <attributes>
        <attribute name="Seq" type="string"/>
        <attribute class="yes" name="class" type="nominal">
           <labels>
              <label>0</label>
              <label>1</label>
           </labels>
        </attribute>
     </attributes>
   </header>

   <body>
      <instances>
         <instance weight="1.0">
            <value>SSNLSWLSLDVSAAF</value>
            <value>1</value>
         </instance>
         <instance weight="1.0">
            <value>LHLYSHPIILGFRKI</value>
            <value>1</value>
         </instance>
         <instance weight="1.0">
            <value>KQAFTFSPTYKAFLC</value>
            <value>1</value>
         </instance>
         <instance weight="1.0">
            <value>FYYTTGAVRQIFGDYKTTICG</value>
            <value>1</value>
         </instance>
         <instance weight="0.2">
            <value>KPVSQMRMATPLLMRPM</value>
            <value>1</value>
         </instance>
         <instance weight="0.2">
            <value>LPKPPKPVSKMRMATPLLMGALPM</value>
            <value>1</value>
         </instance>
         <instance weight="0.2">
            <value>YLPKPPKPVSKLRLATPLLLQALPL</value>
            <value>1</value>
         </instance>
         <instance weight="0.2">
            <value>LPKPPKPVSKMRMATPLLMGALPM</value>
            <value>1</value>
         </instance>
         <instance weight="1.0">
            <value>VKIKPLEDKILVQAG</value>
            <value>1</value>
         </instance>
         <instance weight="0.2">
            <value>LPKPPKPVSKMRMATPLLMQALPM</value>
            <value>1</value>
         </instance>
         <instance weight="0.3333333333333333">
            <value>FPQPQLPYSQPQPFRPQQPY</value>
            <value>1</value>
         </instance>
         <instance weight="0.3333333333333333">
            <value>LGQQQPFPPQQPYPQPQPFP</value>
            <value>1</value>
         </instance>
         <instance weight="0.5">
            <value>LHQQQKQQQQPSSQVSFQQP</value>
            <value>1</value>
         </instance>
         <instance weight="1.0">
            <value>LLQELCCQHLWQIPEQSQCQ</value>
            <value>1</value>
         </instance>
         <instance weight="0.3333333333333333">
            <value>PQPFRPQQPYPQPQPQYSQP</value>
            <value>1</value>
         </instance>
         <instance weight="0.5">
            <value>PSSQVSFQQPLQQYPLGQGS</value>
            <value>1</value>
         </instance>
         <instance weight="1.0">
            <value>QFEEIRNLALQTLPAMCNVY</value>
            <value>1</value>
         </instance>
         <instance weight="0.5">
            <value>QNPSQQQPQEQVPLVQQQQF</value>
            <value>1</value>
         </instance>
         <instance weight="0.5">
            <value>QPYPQPQPFPSQQPYLQLQP</value>
            <value>1</value>
         </instance>
         <instance weight="1.0">
            <value>QQLIFCMDVVLQQHNIAHGR</value>
            <value>1</value>
         </instance>
         <instance weight="0.5">
            <value>QVPLVQQQQFLGQQQPFPPQ</value>
            <value>1</value>
         </instance>
         <instance weight="0.5">
            <value>SQQPYLQLQPFPQPQLPYSQ</value>
            <value>1</value>
         </instance>
         <instance weight="1.0">
            <value>VRVPVPQLQPQNPSQQQPQE</value>
            <value>1</value>
         </instance>
         <instance weight="0.5">
            <value>EKVYLAWVPAHKGIG</value>
            <value>1</value>
         </instance>
         <instance weight="0.16666666666666666">
            <value>GEIYKRWIILGLNKI</value>
            <value>1</value>
         </instance>
         <instance weight="0.16666666666666666">
            <value>KRWIILGLNKIVRMY</value>
            <value>1</value>
         </instance>
         <instance weight="0.5">
            <value>KVYLAWVPAHKGIGG</value>
            <value>1</value>
         </instance>
         <instance weight="0.5">
            <value>QGQMVHQAISPRTLN</value>
            <value>1</value>
         </instance>
         <instance weight="0.5">
            <value>HQAISPRTLNSPAIF</value>
            <value>1</value>
         </instance>
         <instance weight="1.0">
            <value>PKISFEPIPIHYCAPAGFAI</value>
            <value>1</value>
         </instance>
         <instance weight="1.0">
            <value>VWGIKQLQARVLAVERYLKD</value>
            <value>1</value>
         </instance>
         <instance weight="1.0">
            <value>LLKYRAREPVTKAEMLGSVVGNWQ</value>
            <value>1</value>
         </instance>
         <instance weight="0.5">
            <value>ALLIIPPKIHISIEL</value>
            <value>1</value>
         </instance>
         <instance weight="1.0">
            <value>FIHFFTWGTMFVPKY</value>
            <value>1</value>
         </instance>
         <instance weight="0.5">
            <value>FKKLKNHVLFLQMMN</value>
            <value>1</value>
         </instance>
         <instance weight="1.0">
            <value>GVIYIMIISKKMMRK</value>
            <value>1</value>
         </instance>
         <instance weight="0.5">
            <value>ILFLVKMNALRRLPV</value>
            <value>1</value>
         </instance>
         <instance weight="1.0">
            <value>KCLVISQVSNSDSYK</value>
            <value>1</value>
         </instance>
         <instance weight="0.5">
            <value>KKNIIALLIIPPKIH</value>
            <value>1</value>
         </instance>
         <instance weight="0.5">
            <value>KNHVLFLQMMNVNLQ</value>
            <value>1</value>
         </instance>
         <instance weight="1.0">
            <value>KSKFNILSSPLFNNF</value>
            <value>1</value>
         </instance>
         <instance weight="1.0">
            <value>LCNFKKNIIALLIIP</value>
            <value>1</value>
         </instance>
         <instance weight="1.0">
            <value>LDIYQKLYIKQEEQK</value>
            <value>1</value>
         </instance>
         <instance weight="1.0">
            <value>LKELIKVGLPSFENL</value>
            <value>1</value>
         </instance>
         <instance weight="1.0">
            <value>LLKIWKNYMKIMNHL</value>
            <value>1</value>
         </instance>
         <instance weight="0.5">
            <value>MIMIKFMGVIYIMII</value>
            <value>1</value>
         </instance>
         <instance weight="0.5">
            <value>MNALRRLPVICSFLV</value>
            <value>1</value>
         </instance>
         <instance weight="1.0">
            <value>MTLYQIQVMKRNQKQ</value>
            <value>1</value>
         </instance>
         <instance weight="1.0">
            <value>NVNLQKQLLTNHLIN</value>
            <value>1</value>
         </instance>
         <instance weight="1.0">
            <value>NYELSKKAVIFTPIY</value>
            <value>1</value>
         </instance>
         <instance weight="0.5">
            <value>PATYGIIVPVLTSLF</value>
            <value>1</value>
         </instance>
         <instance weight="1.0">
            <value>QKKYIYNLIMNTQNK</value>
            <value>1</value>
         </instance>
         <instance weight="0.5">
            <value>QKQVQMMIMIKFMGV</value>
            <value>1</value>
         </instance>
         <instance weight="1.0">
            <value>SAFLESQSMNKIGDD</value>
            <value>1</value>
         </instance>
         <instance weight="1.0">
            <value>VLFLQMMNVNLQKQL</value>
            <value>1</value>
         </instance>
         <instance weight="1.0">
            <value>YEALIKLLPFSKRIR</value>
            <value>1</value>
         </instance>
         <instance weight="0.5">
            <value>YGIIVPVLTSLFNKV</value>
            <value>1</value>
         </instance>
         <instance weight="1.0">
            <value>YILLKKILSSRFNQM</value>
            <value>1</value>
         </instance>
         <instance weight="0.5">
            <value>ASRELERFALNPSLL</value>
            <value>1</value>
         </instance>
         <instance weight="0.5">
            <value>YVDRFFKTLRAEQATQEV</value>
            <value>1</value>
         </instance>
         <instance weight="0.5">
            <value>ASRELERFALNPGLL</value>
            <value>1</value>
         </instance>
         <instance weight="0.16666666666666666">
            <value>WIILGLNKIVRMYSPVSI</value>
            <value>1</value>
         </instance>
         <instance weight="0.5">
            <value>YVDRFFKTLRAEQATQDV</value>
            <value>1</value>
         </instance>
         <instance weight="0.16666666666666666">
            <value>PVGEIYKRWIILGLNKIV</value>
            <value>1</value>
         </instance>
         <instance weight="0.5">
            <value>EEREVLMWKFDSALARKH</value>
            <value>1</value>
         </instance>
         <instance weight="0.5">
            <value>KFDSALARKHIARELH</value>
            <value>1</value>
         </instance>
         <instance weight="0.16666666666666666">
            <value>NKIVRMYSPISI</value>
            <value>1</value>
         </instance>
         <instance weight="0.16666666666666666">
            <value>WIILGLNKIVRMYSPISI</value>
            <value>1</value>
         </instance>
         <instance weight="1.0">
            <value>PEREVLVWKFDSRLAFHH</value>
            <value>1</value>
         </instance>
         <instance weight="1.0">
            <value>EHREVLQWKFDSQLARRH</value>
            <value>1</value>
         </instance>
         <instance weight="1.0">
            <value>TPAETTVRLRAYMNTPGLPV</value>
            <value>1</value>
         </instance>
         <instance weight="1.0">
            <value>ENLPYLVAYQATVCARAQAP</value>
            <value>1</value>
         </instance>
         <instance weight="1.0">
            <value>KGGRKPARLIVFPDLGVRVC</value>
            <value>1</value>
         </instance>
         <instance weight="1.0">
            <value>CGKYLFNWAVRTKLKLTPIA</value>
            <value>1</value>
         </instance>
         <instance weight="1.0">
            <value>AYAAQGYKVLVLNPSVAA</value>
            <value>1</value>
         </instance>
         <instance weight="1.0">
            <value>KTSLYNLRRGTALAIPQCRLTPLSRL</value>
            <value>1</value>
         </instance>
         <instance weight="1.0">
            <value>AILIWMYYHGQRHSDEH</value>
            <value>1</value>
         </instance>
         <instance weight="1.0">
            <value>VLVMLVLLILAYRRRWRRLTV</value>
            <value>1</value>
         </instance>
         <instance weight="0.3333333333333333">
            <value>VKIVQKRGIVKENIID</value>
            <value>1</value>
         </instance>
         <instance weight="0.3333333333333333">
            <value>IVQKRGIVKENIIDLT</value>
            <value>1</value>
         </instance>
         <instance weight="0.3333333333333333">
            <value>RGIVKENIIDLTKIDR</value>
            <value>1</value>
         </instance>
         <instance weight="1.0">
            <value>IDLTKIDRCFQLRGNG</value>
            <value>1</value>
         </instance>
         <instance weight="1.0">
            <value>AGDLLAIETDKATI</value>
            <value>1</value>
         </instance>
         <instance weight="0.5">
            <value>TISSYFVGKMYFNLIDTK</value>
            <value>1</value>
         </instance>
         <instance weight="0.5">
            <value>KMYFNLIDTKCYKLEHPV</value>
            <value>1</value>
         </instance>
         <instance weight="0.5">
            <value>CGERTEGRCLHYTVDKSK</value>
            <value>1</value>
         </instance>
         <instance weight="0.5">
            <value>TEGRCLHYTVDKSKPKVY</value>
            <value>1</value>
         </instance>
         <instance weight="1.0">
            <value>GKWYLKAMTADQEVPE</value>
            <value>1</value>
         </instance>
         <instance weight="0.5">
            <value>PSPVRDHYILYCEGEL</value>
            <value>1</value>
         </instance>
         <instance weight="0.5">
            <value>RDHYILYCEGELHGRQ</value>
            <value>1</value>
         </instance>
         <instance weight="0.5">
            <value>EGELHGRQIRMAKLLG</value>
            <value>1</value>
         </instance>
         <instance weight="0.5">
            <value>RQIRMAKLLGRDPEQS</value>
            <value>1</value>
         </instance>
         <instance weight="1.0">
            <value>VGPLTVNEKRRLKLI</value>
            <value>0</value>
         </instance>
         <instance weight="1.0">
            <value>RHYLHTLWKAGILYK</value>
            <value>0</value>
         </instance>
         <instance weight="1.0">
            <value>ESRLVVDFSQFSRGN</value>
            <value>0</value>
         </instance>
         <instance weight="1.0">
            <value>LQSLTNLLSSNLSWL</value>
            <value>0</value>
         </instance>
         <instance weight="1.0">
            <value>KQCFRKLPVNRPIDW</value>
            <value>0</value>
         </instance>
         <instance weight="1.0">
            <value>LCQVFADATPTGWGL</value>
            <value>0</value>
         </instance>
         <instance weight="1.0">
            <value>AANWILRGTSFVYVP</value>
            <value>0</value>
         </instance>
         <instance weight="0.5">
            <value>ATGLCFFGVALFCGCGHEAL</value>
            <value>0</value>
         </instance>
         <instance weight="0.5">
            <value>AVPVYIYFNTWTTCQSIAFP</value>
            <value>0</value>
         </instance>
         <instance weight="1.0">
            <value>KGLSATVTGGQKGRGYRGQH</value>
            <value>0</value>
         </instance>
         <instance weight="0.5">
            <value>LFCGCGHEALTGTEKLIETY</value>
            <value>0</value>
         </instance>
         <instance weight="1.0">
            <value>LVGAPFASLVATGLCFFGVA</value>
            <value>0</value>
         </instance>
         <instance weight="1.0">
            <value>LYGALLLAEGFYTTGAVRQI</value>
            <value>0</value>
         </instance>
         <instance weight="1.0">
            <value>MAATYNFAVLKLMGRFTKF</value>
            <value>0</value>
         </instance>
         <instance weight="1.0">
            <value>QKGRGSRGQHQAHSLERVCH</value>
            <value>0</value>
         </instance>
         <instance weight="0.5">
            <value>WTTCQSIAFPSKTSASIGSL</value>
            <value>0</value>
         </instance>
         <instance weight="1.0">
            <value>DIEKKIAKMEKASSVFNVVNS</value>
            <value>0</value>
         </instance>
         <instance weight="1.0">
            <value>PKYVKQNTLKLAT</value>
            <value>0</value>
         </instance>
         <instance weight="0.5">
            <value>QYIKANSKFIGITE</value>
            <value>0</value>
         </instance>
         <instance weight="1.0">
            <value>YSGPLKAEIAQRLEDV</value>
            <value>0</value>
         </instance>
         <instance weight="0.5">
            <value>AKEKPQEGTVVAVGP</value>
            <value>0</value>
         </instance>
         <instance weight="1.0">
            <value>DEDGAKRIPVDVSEG</value>
            <value>0</value>
         </instance>
         <instance weight="0.2">
            <value>DIVIYSKYGGTEIKY</value>
            <value>0</value>
         </instance>
         <instance weight="0.2">
            <value>EAETMTPSGLVIPEN</value>
            <value>0</value>
         </instance>
         <instance weight="0.5">
            <value>EDKILVQAGEAETMT</value>
            <value>0</value>
         </instance>
         <instance weight="0.2">
            <value>EGTVVAVGPGRWDED</value>
            <value>0</value>
         </instance>
         <instance weight="0.5">
            <value>EYLILSARDVLAVVS</value>
            <value>0</value>
         </instance>
         <instance weight="0.25">
            <value>GAKRIPVDVSEGDIV</value>
            <value>0</value>
         </instance>
         <instance weight="0.2">
            <value>GRWDEDGAKRIPVDV</value>
            <value>0</value>
         </instance>
         <instance weight="0.2">
            <value>GTEIKYNGEEYLILS</value>
            <value>0</value>
         </instance>
         <instance weight="0.2">
            <value>IKYNGEEYLILSARD</value>
            <value>0</value>
         </instance>
         <instance weight="0.5">
            <value>ILVQAGEAETMTPSG</value>
            <value>0</value>
         </instance>
         <instance weight="0.2">
            <value>IYSKYGGTEIKYNGE</value>
            <value>0</value>
         </instance>
         <instance weight="1.0">
            <value>KPLEDKILVQAGEAE</value>
            <value>0</value>
         </instance>
         <instance weight="0.2">
            <value>KPQEGTVVAVGPGRW</value>
            <value>0</value>
         </instance>
         <instance weight="0.2">
            <value>KYGGTEIKYNGEEYL</value>
            <value>0</value>
         </instance>
         <instance weight="0.2">
            <value>LVIPENAKEKPQEGT</value>
            <value>0</value>
         </instance>
         <instance weight="0.5">
            <value>NGEEYLILSARDVLA</value>
            <value>0</value>
         </instance>
         <instance weight="0.5">
            <value>PENAKEKPQEGTVVA</value>
            <value>0</value>
         </instance>
         <instance weight="0.2">
            <value>PSGLVIPENAKEKPQ</value>
            <value>0</value>
         </instance>
         <instance weight="0.2">
            <value>QAGEAETMTPSGLVI</value>
            <value>0</value>
         </instance>
         <instance weight="0.25">
            <value>RIPVDVSEGDIVIYS</value>
            <value>0</value>
         </instance>
         <instance weight="0.25">
            <value>SEGDIVIYSKYGGTE</value>
            <value>0</value>
         </instance>
         <instance weight="0.2">
            <value>TMTPSGLVIPENAKE</value>
            <value>0</value>
         </instance>
         <instance weight="1.0">
            <value>VAKVKIKPLEDKILV</value>
            <value>0</value>
         </instance>
         <instance weight="0.25">
            <value>VDVSEGDIVIYSKYG</value>
            <value>0</value>
         </instance>
         <instance weight="0.2">
            <value>VGPGRWDEDGAKRIP</value>
            <value>0</value>
         </instance>
         <instance weight="0.2">
            <value>VVAVGPGRWDEDGAK</value>
            <value>0</value>
         </instance>
         <instance weight="1.0">
            <value>YLILSARDVLAVVSK</value>
            <value>0</value>
         </instance>
         <instance weight="0.5">
            <value>QYIKANSKFIGITE</value>
            <value>0</value>
         </instance>
         <instance weight="0.5">
            <value>FRPSQQNPQAQGSVQPQQLP</value>
            <value>0</value>
         </instance>
         <instance weight="0.5">
            <value>IPPYCTIAPFGIFGTN</value>
            <value>0</value>
         </instance>
         <instance weight="1.0">
            <value>LQQHNIAHGRSQVLQQSTYQ</value>
            <value>0</value>
         </instance>
         <instance weight="0.5">
            <value>LQQYPLGQGSFRPSQQNPQA</value>
            <value>0</value>
         </instance>
         <instance weight="1.0">
            <value>PQPQPQYSQPQQPISQQQQQ</value>
            <value>0</value>
         </instance>
         <instance weight="1.0">
            <value>QGSVQPQQLPQFEEIRNLAL</value>
            <value>0</value>
         </instance>
         <instance weight="0.5">
            <value>QTLPAMCNVYIPPYCTIAPF</value>
            <value>0</value>
         </instance>
         <instance weight="1.0">
            <value>GLAYKFVVPGAATPY</value>
            <value>0</value>
         </instance>
         <instance weight="0.5">
            <value>HNWVNHAVPLAMKLI</value>
            <value>0</value>
         </instance>
         <instance weight="1.0">
            <value>KSKYKLATSVLAGLL</value>
            <value>0</value>
         </instance>
         <instance weight="1.0">
            <value>LVNLLIFHINGKIIKNS</value>
            <value>0</value>
         </instance>
         <instance weight="0.5">
            <value>RHNWVNHAVPLAMKLI</value>
            <value>0</value>
         </instance>
         <instance weight="1.0">
            <value>VKNVIGPFMKAVCVE</value>
            <value>0</value>
         </instance>
         <instance weight="0.5">
            <value>FRKYTAFTIPSINNE</value>
            <value>0</value>
         </instance>
         <instance weight="1.0">
            <value>HSNWRAMASDFNLPP</value>
            <value>0</value>
         </instance>
         <instance weight="1.0">
            <value>KTAVQMAVFIHNFKR</value>
            <value>0</value>
         </instance>
         <instance weight="1.0">
            <value>QKQITKIQNFRVYYR</value>
            <value>0</value>
         </instance>
         <instance weight="1.0">
            <value>SPAIFQSSMTKILEP</value>
            <value>0</value>
         </instance>
         <instance weight="1.0">
            <value>WEFVNTPPLVKLWYQ</value>
            <value>0</value>
         </instance>
         <instance weight="0.5">
            <value>KILEPFRKYTAFTIP</value>
            <value>0</value>
         </instance>
         <instance weight="1.0">
            <value>KILEPGPGPGFRKYT</value>
            <value>0</value>
         </instance>
         <instance weight="1.0">
            <value>PRTLNGPGPGSPAIF</value>
            <value>0</value>
         </instance>
         <instance weight="1.0">
            <value>DTEVHNVWATQACVPTDPNP</value>
            <value>0</value>
         </instance>
         <instance weight="0.5">
            <value>AENVKPPKVDPATYG</value>
            <value>0</value>
         </instance>
         <instance weight="1.0">
            <value>ENEYATGAVRPFQAA</value>
            <value>0</value>
         </instance>
         <instance weight="0.5">
            <value>FENLVAENVKPPKVD</value>
            <value>0</value>
         </instance>
         <instance weight="1.0">
            <value>FNQMIFVSSIFISFY</value>
            <value>0</value>
         </instance>
         <instance weight="0.5">
            <value>HFFLFLLYILFLVKM</value>
            <value>0</value>
         </instance>
         <instance weight="1.0">
            <value>HFNMLKNKMQSSFFM</value>
            <value>0</value>
         </instance>
         <instance weight="0.5">
            <value>LFLLYILFLVKMNAL</value>
            <value>0</value>
         </instance>
         <instance weight="1.0">
            <value>LYYLFNQHIKKELYH</value>
            <value>0</value>
         </instance>
         <instance weight="0.5">
            <value>NHLINTPKIMPHHII</value>
            <value>0</value>
         </instance>
         <instance weight="1.0">
            <value>QKILIKIPVTKNIIT</value>
            <value>0</value>
         </instance>
         <instance weight="0.5">
            <value>QKQLLTNHLINTPKI</value>
            <value>0</value>
         </instance>
         <instance weight="1.0">
            <value>SKIMKLPKLPISNGK</value>
            <value>0</value>
         </instance>
         <instance weight="1.0">
            <value>SMEYKKDFLITARKP</value>
            <value>0</value>
         </instance>
         <instance weight="0.5">
            <value>ERFALNPSLLETTEGCQQI</value>
            <value>0</value>
         </instance>
         <instance weight="0.5">
            <value>SLYNTVATLYCVHQRIDV</value>
            <value>0</value>
         </instance>
         <instance weight="1.0">
            <value>RQANFLGKIWPSSKGR</value>
            <value>0</value>
         </instance>
         <instance weight="0.5">
            <value>ERFALNPGLLETSEGCK</value>
            <value>0</value>
         </instance>
         <instance weight="0.5">
            <value>SLYNTVATLYCVHAGIEV</value>
            <value>0</value>
         </instance>
         <instance weight="1.0">
            <value>KFDSQLARRHMARELH</value>
            <value>0</value>
         </instance>
         <instance weight="1.0">
            <value>QLQPSLQTGSEELRSLY</value>
            <value>0</value>
         </instance>
         <instance weight="1.0">
            <value>NANPDCKTILKALGPAA</value>
            <value>0</value>
         </instance>
         <instance weight="1.0">
            <value>GRPGNFLQSRPEPTA</value>
            <value>0</value>
         </instance>
         <instance weight="1.0">
            <value>YKAAVDLSHFLKEKGGL</value>
            <value>0</value>
         </instance>
         <instance weight="0.5">
            <value>RFYKTLRAEQASQ</value>
            <value>0</value>
         </instance>
         <instance weight="0.5">
            <value>YVDRFFKTLRAEQASQDV</value>
            <value>0</value>
         </instance>
         <instance weight="1.0">
            <value>SFFELDRWEKIRLRPGGK</value>
            <value>0</value>
         </instance>
         <instance weight="1.0">
            <value>EEYVEIRQVGDFH</value>
            <value>0</value>
         </instance>
         <instance weight="1.0">
            <value>WTGALVTPCAAEEQK</value>
            <value>0</value>
         </instance>
         <instance weight="1.0">
            <value>GYKVLVLNPSV</value>
            <value>0</value>
         </instance>
         <instance weight="1.0">
            <value>LMAFTAAVTS</value>
            <value>0</value>
         </instance>
         <instance weight="0.5">
            <value>TFALWRVSAEEY</value>
            <value>0</value>
         </instance>
         <instance weight="0.5">
            <value>ALWRVSAEEY</value>
            <value>0</value>
         </instance>
         <instance weight="1.0">
            <value>RDGVRRPQKRPSCIGCKGT</value>
            <value>0</value>
         </instance>
         <instance weight="1.0">
            <value>RPFFHPVGEADYFEYHQEGGPDGEPD</value>
            <value>0</value>
         </instance>
         <instance weight="1.0">
            <value>DGGRRKKGGWFGKHRGQGGSNP</value>
            <value>0</value>
         </instance>
         <instance weight="1.0">
            <value>NPKFENIAEGLRALLARSHVERTTDE</value>
            <value>0</value>
         </instance>
         <instance weight="1.0">
            <value>PQCRLTPLSRLPFGMAPGPGPQPG</value>
            <value>0</value>
         </instance>
         <instance weight="1.0">
            <value>FAEVLKDAIKDLVMTKPAPTCNIR</value>
            <value>0</value>
         </instance>
         <instance weight="1.0">
            <value>LPPWFPPMVEGAAAEGDDG</value>
            <value>0</value>
         </instance>
         <instance weight="1.0">
            <value>EHDLERGPPGPRRPP</value>
            <value>0</value>
         </instance>
         <instance weight="1.0">
            <value>IIFIFRRDLLCPLGAL</value>
            <value>0</value>
         </instance>
         <instance weight="1.0">
            <value>ALWNLHGQALFLGIVL</value>
            <value>0</value>
         </instance>
         <instance weight="1.0">
            <value>SGHESDSNSNEGRHHLLVSGAGDGPPL</value>
            <value>0</value>
         </instance>
         <instance weight="1.0">
            <value>HDPLPHSPSDSAGND</value>
            <value>0</value>
         </instance>
         <instance weight="1.0">
            <value>DPHLPTLLLGSSGSGGDDDDPHGPVQLSYYD</value>
            <value>0</value>
         </instance>
         <instance weight="1.0">
            <value>MGSLEMVPMGAGPPSPGGDP</value>
            <value>0</value>
         </instance>
         <instance weight="1.0">
            <value>EDPYWGNGDRHSDYQPLGTQDQSLY</value>
            <value>0</value>
         </instance>
         <instance weight="1.0">
            <value>VSTVVTATGLALSLLL</value>
            <value>0</value>
         </instance>
         <instance weight="1.0">
            <value>LTEWGSGNRTYGPVFMCL</value>
            <value>0</value>
         </instance>
         <instance weight="1.0">
            <value>ISKISGEWYSIFLASD</value>
            <value>0</value>
         </instance>
         <instance weight="0.5">
            <value>EKIEENGSMRVFVDVI</value>
            <value>0</value>
         </instance>
         <instance weight="0.5">
            <value>ENGSMRVFVDVIRALD</value>
            <value>0</value>
         </instance>
         <instance weight="1.0">
            <value>FENDEHIILYLVNFDK</value>
            <value>0</value>
         </instance>
         <instance weight="1.0">
            <value>DRPFQLFEFYAREPDV</value>
            <value>0</value>
         </instance>
         <instance weight="0.5">
            <value>SPEIKEEFVKIVQKRG</value>
            <value>0</value>
         </instance>
         <instance weight="0.5">
            <value>EFVKIVQKRGIVKENI</value>
            <value>0</value>
         </instance>
         <instance weight="1.0">
            <value>QKRGIVKENIIDLTKI</value>
            <value>0</value>
         </instance>
         <instance weight="1.0">
            <value>KENIIDLTKIDRCFQL</value>
            <value>0</value>
         </instance>
         <instance weight="0.3333333333333333">
            <value>IIYPGTLWCGHGNKSSGP</value>
            <value>0</value>
         </instance>
         <instance weight="0.3333333333333333">
            <value>GTLWCGHGNKSSGPNELG</value>
            <value>0</value>
         </instance>
         <instance weight="0.3333333333333333">
            <value>CGHGNKSSGPNELGRFKH</value>
            <value>0</value>
         </instance>
         <instance weight="1.0">
            <value>NKSSGPNELGRFKHTDAC</value>
            <value>0</value>
         </instance>
         <instance weight="1.0">
            <value>GPNELGRFKHTDACCRTH</value>
            <value>0</value>
         </instance>
         <instance weight="1.0">
            <value>LGRFKHTDACCRTHDMCP</value>
            <value>0</value>
         </instance>
         <instance weight="1.0">
            <value>KHTDACCRTHDMCPDVMS</value>
            <value>0</value>
         </instance>
         <instance weight="1.0">
            <value>ACCRTHDMCPDVMSAGES</value>
            <value>0</value>
         </instance>
         <instance weight="1.0">
            <value>THDMCPDVMSAGESKHGL</value>
            <value>0</value>
         </instance>
         <instance weight="1.0">
            <value>CPDVMSAGESKHGLTNTA</value>
            <value>0</value>
         </instance>
         <instance weight="1.0">
            <value>MSAGESKHGLTNTASHTR</value>
            <value>0</value>
         </instance>
         <instance weight="1.0">
            <value>ESKHGLTNTASHTRLSCD</value>
            <value>0</value>
         </instance>
         <instance weight="1.0">
            <value>GLTNTASHTRLSCDCDDK</value>
            <value>0</value>
         </instance>
         <instance weight="1.0">
            <value>TASHTRLSCDCDDKFYDC</value>
            <value>0</value>
         </instance>
         <instance weight="1.0">
            <value>TRLSCDCDDKFYDCLKNS</value>
            <value>0</value>
         </instance>
         <instance weight="1.0">
            <value>CDCDDKFYDCLKNSADTI</value>
            <value>0</value>
         </instance>
         <instance weight="1.0">
            <value>DKFYDCLKNSADTISSYF</value>
            <value>0</value>
         </instance>
         <instance weight="0.14285714285714285">
            <value>DCLKNSADTISSYFVGKM</value>
            <value>0</value>
         </instance>
         <instance weight="0.14285714285714285">
            <value>NSADTISSYFVGKMYFNL</value>
            <value>0</value>
         </instance>
         <instance weight="0.09090909090909091">
            <value>YFVGKMYFNLIDTKCYKL</value>
            <value>0</value>
         </instance>
         <instance weight="0.09090909090909091">
            <value>NLIDTKCYKLEHPVTGCG</value>
            <value>0</value>
         </instance>
         <instance weight="0.5">
            <value>TKCYKLEHPVTGCGERTE</value>
            <value>0</value>
         </instance>
         <instance weight="0.25">
            <value>KLEHPVTGCGERTEGRCL</value>
            <value>0</value>
         </instance>
         <instance weight="1.0">
            <value>PVTGCGERTEGRCLHYTV</value>
            <value>0</value>
         </instance>
         <instance weight="0.14285714285714285">
            <value>CLHYTVDKSKPKVYQWFD</value>
            <value>0</value>
         </instance>
         <instance weight="0.14285714285714285">
            <value>TVDKSKPKVYQWFDLRKY</value>
            <value>0</value>
         </instance>
         <instance weight="0.14285714285714285">
            <value>NSADTISSYFVGK</value>
            <value>0</value>
         </instance>
         <instance weight="0.14285714285714285">
            <value>SADTISSYFVGKM</value>
            <value>0</value>
         </instance>
         <instance weight="0.14285714285714285">
            <value>ADTISSYFVGKMY</value>
            <value>0</value>
         </instance>
         <instance weight="0.14285714285714285">
            <value>DTISSYFVGKMYF</value>
            <value>0</value>
         </instance>
         <instance weight="0.14285714285714285">
            <value>TISSYFVGKMYFN</value>
            <value>0</value>
         </instance>
         <instance weight="1.0">
            <value>ISSYFVGKMYFNL</value>
            <value>0</value>
         </instance>
         <instance weight="1.0">
            <value>SSYFVGKMYFNLI</value>
            <value>0</value>
         </instance>
         <instance weight="1.0">
            <value>SYFVGKMYFNLID</value>
            <value>0</value>
         </instance>
         <instance weight="0.09090909090909091">
            <value>YFVGKMYFNLIDT</value>
            <value>0</value>
         </instance>
         <instance weight="0.09090909090909091">
            <value>FVGKMYFNLIDTK</value>
            <value>0</value>
         </instance>
         <instance weight="0.09090909090909091">
            <value>VGKMYFNLIDTKC</value>
            <value>0</value>
         </instance>
         <instance weight="0.09090909090909091">
            <value>GKMYFNLIDTKCY</value>
            <value>0</value>
         </instance>
         <instance weight="0.09090909090909091">
            <value>MYFNLIDTKCYKL</value>
            <value>0</value>
         </instance>
         <instance weight="0.09090909090909091">
            <value>YFNLIDTKCYKLE</value>
            <value>0</value>
         </instance>
         <instance weight="0.09090909090909091">
            <value>FNLIDTKCYKLEH</value>
            <value>0</value>
         </instance>
         <instance weight="0.09090909090909091">
            <value>NLIDTKCYKLEHP</value>
            <value>0</value>
         </instance>
         <instance weight="0.5">
            <value>LIDTKCYKLEHPV</value>
            <value>0</value>
         </instance>
         <instance weight="0.25">
            <value>IDTKCYKLEHPVT</value>
            <value>0</value>
         </instance>
         <instance weight="0.25">
            <value>DTKCYKLEHPVTG</value>
            <value>0</value>
         </instance>
         <instance weight="0.25">
            <value>TKCYKLEHPVTGC</value>
            <value>0</value>
         </instance>
         <instance weight="1.0">
            <value>KCYKLEHPVTGCG</value>
            <value>0</value>
         </instance>
         <instance weight="0.5">
            <value>ERTEGRCLHYTVD</value>
            <value>0</value>
         </instance>
         <instance weight="0.5">
            <value>RTEGRCLHYTVDK</value>
            <value>0</value>
         </instance>
         <instance weight="0.14285714285714285">
            <value>TEGRCLHYTVDKS</value>
            <value>0</value>
         </instance>
         <instance weight="0.14285714285714285">
            <value>EGRCLHYTVDKSK</value>
            <value>0</value>
         </instance>
         <instance weight="0.14285714285714285">
            <value>GRCLHYTVDKSKP</value>
            <value>0</value>
         </instance>
         <instance weight="0.14285714285714285">
            <value>RCLHYTVDKSKPK</value>
            <value>0</value>
         </instance>
         <instance weight="0.14285714285714285">
            <value>CLHYTVDKSKPKV</value>
            <value>0</value>
         </instance>
         <instance weight="1.0">
            <value>LHYTVDKSKPKVY</value>
            <value>0</value>
         </instance>
         <instance weight="1.0">
            <value>HYTVDKSKPKVYQ</value>
            <value>0</value>
         </instance>
         <instance weight="1.0">
            <value>YTVDKSKPKVYQW</value>
            <value>0</value>
         </instance>
         <instance weight="1.0">
            <value>TVDKSKPKVYQWF</value>
            <value>0</value>
         </instance>
         <instance weight="1.0">
            <value>VDKSKPKVYQWFD</value>
            <value>0</value>
         </instance>
         <instance weight="1.0">
            <value>DKSKPKVYQWFDL</value>
            <value>0</value>
         </instance>
         <instance weight="1.0">
            <value>KSKPKVYQWFDLR</value>
            <value>0</value>
         </instance>
         <instance weight="1.0">
            <value>SKPKVYQWFDLRK</value>
            <value>0</value>
         </instance>
         <instance weight="1.0">
            <value>KPKVYQWFDLRKY</value>
            <value>0</value>
         </instance>
         <instance weight="0.09090909090909091">
            <value>KMYFNLIDTKCYK</value>
            <value>0</value>
         </instance>
         <instance weight="0.5">
            <value>DTVAVSGKWYLKAMTA</value>
            <value>0</value>
         </instance>
         <instance weight="0.5">
            <value>LKAMTADQEVPEKPDS</value>
            <value>0</value>
         </instance>
         <instance weight="0.5">
            <value>DQEVPEKPDSVTPMIL</value>
            <value>0</value>
         </instance>
         <instance weight="1.0">
            <value>DSVTPMILKAQKGGNL</value>
            <value>0</value>
         </instance>
         <instance weight="0.3333333333333333">
            <value>GGNLEAKITMLTNGQC</value>
            <value>0</value>
         </instance>
         <instance weight="0.3333333333333333">
            <value>EAKITMLTNGQCQNIT</value>
            <value>0</value>
         </instance>
         <instance weight="0.3333333333333333">
            <value>KITMLTNGQCQNITVV</value>
            <value>0</value>
         </instance>
         <instance weight="0.5">
            <value>QNITVVLHKTSEPGKY</value>
            <value>0</value>
         </instance>
         <instance weight="0.5">
            <value>ITVVLHKTSEPGKYTA</value>
            <value>0</value>
         </instance>
         <instance weight="0.5">
            <value>PGKYTAYEGQRVVFIQ</value>
            <value>0</value>
         </instance>
         <instance weight="0.5">
            <value>TAYEGQRVVFIQPSPV</value>
            <value>0</value>
         </instance>
         <instance weight="1.0">
            <value>GQRVVFIQPSPVRDHY</value>
            <value>0</value>
         </instance>
         <instance weight="1.0">
            <value>MAKLLGRDPEQSQEAL</value>
            <value>0</value>
         </instance>
         <instance weight="0.3333333333333333">
            <value>QEALEDFREFSRAKGL</value>
            <value>0</value>
         </instance>
         <instance weight="0.3333333333333333">
            <value>EDFREFSRAKGLNQEI</value>
            <value>0</value>
         </instance>
         <instance weight="0.3333333333333333">
            <value>FREFSRAKGLNQEILE</value>
            <value>0</value>
         </instance>
         <instance weight="0.3333333333333333">
            <value>AKGLNQEILELAQSET</value>
            <value>0</value>
         </instance>
         <instance weight="0.3333333333333333">
            <value>NQEILELAQSETCSPG</value>
            <value>0</value>
         </instance>
         <instance weight="0.3333333333333333">
            <value>EILELAQSETCSPGGQ</value>
            <value>0</value>
         </instance>
         <instance weight="0.5">
            <value>TPALGKDTVAVSGKWY</value>
            <value>0</value>
         </instance>
      </instances>
	</body>
</dataset>
