# Supplementary material for: On Evaluating MHC-II Binding Peptide Prediction Methods
Source: PLoS One. 2008 Sep 24;3(9):e3268. doi: 10.1371/journal.pone.0003268 (PMC2533399; doi:10.1371/journal.pone.0003268)
Supplement: Code S1 — Java programs implementing the similarity-reduction and peptide weighting methods (0.01 MB ZIP) [file pone.0003268.s005.zip]

Archive with 5 entries (4 files):
- scripts/
- scripts/RemoveRedundancy.java
- scripts/RemoveRedundancyBench.java
- scripts/RemoveRedundancyMHC.java
- scripts/WeightRedundancy.java
