# Supplementary material for: On Evaluating MHC-II Binding Peptide Prediction Methods
Source: PLoS One. 2008 Sep 24;3(9):e3268. doi: 10.1371/journal.pone.0003268 (PMC2533399; doi:10.1371/journal.pone.0003268)
Supplement: Code S1 — Java programs implementing the similarity-reduction and peptide weighting methods (0.01 MB ZIP) [file pone.0003268.s005.zip › scripts/RemoveRedundancyMHC.java]

/*
 *    This program is free software; you can redistribute it and/or modify
 *    it under the terms of the GNU General Public License as published by
 *    the Free Software Foundation; either version 2 of the License, or
 *    (at your option) any later version.
 *
 *    This program is distributed in the hope that it will be useful,
 *    but WITHOUT ANY WARRANTY; without even the implied warranty of
 *    MERCHANTABILITY or FITNESS FOR A PARTICULAR PURPOSE.  See the
 *    GNU General Public License for more details.
 *
 *    You should have received a copy of the GNU General Public License
 *    along with this program; if not, write to the Free Software
 *    Foundation, Inc., 675 Mass Ave, Cambridge, MA 02139, USA.
 */

/*
 *    RemoveRedundancyMHC.java
 *    Copyright (C) 2008 Yasser EL-Manzalawy (yasser at cs.iastate.edu)
 *
 */


/*
 *    The input is a dataset of peptides (in fasta format).
 *    The output is a similarity-reduced set of peptides (in fasta format).
 *    Two peptides are similar if they share 9-mer subsequence.
 */
/*
 * This programs has been used in [1] to derive SRDS1 out of UPDS datasets.
 * [1] EL-Manzalawy, Y., Dobbs, D., Honavar, V., 2008. On evaluating MHC-II binding peptide prediction methods. Submitted to PLoS ONE.
 */

package evalscripts;
import java.io.*;
import java.util.*;
import weka.core.*;

public class RemoveRedundancyMHC {

	public static void main(String[] args) throws Exception{
		
		
		if (args.length < 2){
			System.out.println("Usage: RemoveRedundancyMHC <inFile> <outFile>");
			System.out.println("inFile and outFile are in fasta format");			
			System.exit(0);
		}
		
		String inFile = args[0];
		String outFile = args[1];
		

		RemoveRedundancyMHC rr = new RemoveRedundancyMHC();
		rr.getNRDataset(inFile, outFile);
	}
	/***
	 * Two peptides will be similar if they share nonamer 
	 * @param seq1
	 * @param seq2
	 * @return 1 -> similar , otherwise 0
	 * @throws Exception
	 */
	public double align(String seq1, String seq2) throws Exception{
		int length = 9;
		if (seq1.length() <= seq2.length()){
			int len = seq1.length();
			for (int start = 0; start <= (len-length); start++){				
				int end = start + length;
				String seq = seq1.substring(start,end);
				if (seq2.indexOf(seq)>= 0)
					return 1;
			}			
		}
		else{
			int len = seq2.length();
			for (int start = 0; start <= (len-length); start++){				
				int end = start + length;
				String seq = seq2.substring(start,end);
				if (seq1.indexOf(seq)>= 0)
					return 1;
			}			
		}		
		return 0;
	}
	/**
	 * 
	 * @param dataFile  input file in fasta format
	 * @param outFile   output file in fasta format
	 * @throws Exception
	 */
	public void getNRDataset (String dataFile, String outFile) throws Exception {
		Vector sequences = loadSequences (dataFile);
		int n = sequences.size();
		int[][] S = new int [n][n];		//similarity matrix
		int[] score = new int [n];		//score[i] = no of sequences that sequence i is similar to them
		int[] nr_set = new int[n];		// indexes of nr sequences
		int nr_count = 0;				// size of nr set
		
		for(int row = 0; row < n; row++){
			for (int col = row; col < n; col++){
				if (row==col)
					S[row][col] = 1;	//diagonal = 1
				else{
					if (align ((String)sequences.elementAt(row), (String)sequences.elementAt(col)) ==1){
						S[row][col] = 1;
						S[col][row] = 1;
					}
					else{
						S[row][col] = 0;
						S[col][row] = 0;
					}
				}
			}// end col
		}//end row
		
		// compute the score matrix
		for(int row = 0; row < n; row++){
			for (int col = 0; col < n; col++){
				if (S[row][col]==1)
					score[row]++;
			}
		}
		
		int index = -1;
		do {
			index = Utils.minIndex(score);
			if (score[index]< (n+1)){
				nr_set[nr_count++]= index;
				score[index] = n+1;
				for (int col = 0; col < n; col++){
					if (S[index][col]==1)
						score[col] = n+1;
				}				
			}
			else
				break;				
		} while (true);
		
		Writer w = new BufferedWriter (new FileWriter (outFile));
		
		for (int i = 1; i <= nr_count; i++){
			w.write(">" + i + "\n");
			w.write((String)sequences.elementAt(nr_set[i-1])+"\n");
		}
		w.close();
		System.out.println("size of " + dataFile + " is " + n);
		System.out.println("size of nr set is " + nr_count);
	}
	/**
	 * Loads peptides in fasta format
	 * @param dataFile fasta input file
	 * @return Vector of peptide sequences
	 * @throws Exception
	 */
	public Vector loadSequences (String dataFile) throws Exception {
		Vector seqs = new Vector();
		
		File content1 = new File (dataFile);
		InputStreamReader is1 =  new InputStreamReader (new FileInputStream (content1));
		BufferedReader reader1 = new BufferedReader (is1);
		String line = null;
		String s = null;		
		while((line=reader1.readLine())!= null){
			if (line.startsWith(">")){
				if (s == null)	//first seq
					s = new String();
				else{
					seqs.add(s);
					s = new String();
				}
			}
			else{
				s += line;
			}
		}
		seqs.add(s);
		
		return seqs;
	}
}
